# Supplementary material for: Complex viral interactions revealed for the harmful bloom-forming dinoflagellate Karenia brevis
Source: ISME Commun. 2026 Mar 9;6(1):ycag051. doi: 10.1093/ismeco/ycag051 (PMC13037468; doi:10.1093/ismeco/ycag051)
Supplement: ycag051_Supplementary_material [file ycag051_supplementary_material.zip]

Archive with 28 entries (28 files):
- SupplementalData6.txt
- SupplementalData7.csv
- SupplementalData8.csv
- SupplementalData9.csv
- SupplementalData10.csv
- SupplementalData11.csv
- SupplementalData12.csv
- SupplementalData13.csv
- SupplementalData14.csv
- SupplementalData15.csv
- SupplementalData16.csv
- SupplementalData17.txt
- SupplementalFigure1.tif
- SupplementalFigure2.tif
- SupplementalFigure3.tif
- SupplementalFigure4.tif
- SupplementalFigure5.png
- SupplementalFigure6.tif
- SupplementalFigure7.tif
- SupplementalFigure8.tif
- SupplementalFigure9.tif
- SupplementalFigure10.tif
- Supplemental_Material_12242025.docx
- SupplementalData1.csv
- SupplementalData2.csv
- SupplementalData3.csv
- SupplementalData4.csv
- SupplementalData5.csv
