# Supplementary material for: Complex viral interactions revealed for the harmful bloom-forming dinoflagellate Karenia brevis
Source: ISME Commun. 2026 Mar 9;6(1):ycag051. doi: 10.1093/ismeco/ycag051 (PMC13037468; doi:10.1093/ismeco/ycag051)
Supplement: ycag051_Supplementary_material [file ycag051_supplementary_material.zip › SupplementalData6.txt]

query	subject	percent_id	length	mismatch	gapoopen	query_start	query_end	subject_start	subject_end	evalue	bitscore
CE2_022B_bin.14_35removed-Concatenation-of-75-sequences	CE2_022B_bin.14_35removed-Concatenation-of-75-sequences	100	688185	0	0	1	688185	1	688185	0	1.269e+06
CE2_022B_bin.14_35removed-Concatenation-of-75-sequences	CE2_022B_bin.14_35removed-Concatenation-of-75-sequences	96.25	80	3	0	508260	508339	509131	509210	6.69e-28	132
CE2_022B_bin.14_35removed-Concatenation-of-75-sequences	CE2_022B_bin.14_35removed-Concatenation-of-75-sequences	95.181	83	3	1	251795	251877	251740	251821	2.41e-27	130
CE2_022B_bin.14_35removed-Concatenation-of-75-sequences	CE2_022B_bin.14_35removed-Concatenation-of-75-sequences	95.181	83	3	1	251740	251821	251795	251877	2.41e-27	130
CE2_022B_bin.14_35removed-Concatenation-of-75-sequences	CE2_022B_bin.14_35removed-Concatenation-of-75-sequences	90.099	101	6	3	250870	250966	250536	250636	8.65e-27	128
CE2_022B_bin.14_35removed-Concatenation-of-75-sequences	CE2_022B_bin.14_35removed-Concatenation-of-75-sequences	90.099	101	6	3	250536	250636	250870	250966	8.65e-27	128
CE2_022B_bin.14_35removed-Concatenation-of-75-sequences	CE2_022B_bin.14_35removed-Concatenation-of-75-sequences	91.398	93	8	0	338510	338602	338444	338536	8.65e-27	128
CE2_022B_bin.14_35removed-Concatenation-of-75-sequences	CE2_022B_bin.14_35removed-Concatenation-of-75-sequences	91.398	93	8	0	338444	338536	338510	338602	8.65e-27	128
CE2_022B_bin.14_35removed-Concatenation-of-75-sequences	CE2_022B_bin.14_35removed-Concatenation-of-75-sequences	81.529	157	27	2	351298	351453	351208	351363	8.65e-27	128
CE2_022B_bin.14_35removed-Concatenation-of-75-sequences	CE2_022B_bin.14_35removed-Concatenation-of-75-sequences	81.529	157	27	2	351208	351363	351298	351453	8.65e-27	128
CE2_022B_bin.14_35removed-Concatenation-of-75-sequences	CE2_022B_bin.14_35removed-Concatenation-of-75-sequences	84.733	131	14	5	504467	504595	503806	503932	3.11e-26	126
CE2_022B_bin.14_35removed-Concatenation-of-75-sequences	CE2_022B_bin.14_35removed-Concatenation-of-75-sequences	84.733	131	14	5	503806	503932	504467	504595	3.11e-26	126
CE2_022B_bin.14_35removed-Concatenation-of-75-sequences	CE2_022B_bin.14_35removed-Concatenation-of-75-sequences	91.489	94	3	5	251457	251548	250681	250771	1.12e-25	124
CE2_022B_bin.14_35removed-Concatenation-of-75-sequences	CE2_022B_bin.14_35removed-Concatenation-of-75-sequences	91.489	94	3	5	250681	250771	251457	251548	1.12e-25	124
CE2_022B_bin.14_35removed-Concatenation-of-75-sequences	CE2_022B_bin.14_35removed-Concatenation-of-75-sequences	100	65	0	0	667334	667398	667289	667353	1.45e-24	121
CE2_022B_bin.14_35removed-Concatenation-of-75-sequences	CE2_022B_bin.14_35removed-Concatenation-of-75-sequences	100	65	0	0	667289	667353	667334	667398	1.45e-24	121
CE2_022B_bin.14_35removed-Concatenation-of-75-sequences	CE2_022B_bin.14_35removed-Concatenation-of-75-sequences	100	64	0	0	166451	166514	166393	166456	5.21e-24	119
CE2_022B_bin.14_35removed-Concatenation-of-75-sequences	CE2_022B_bin.14_35removed-Concatenation-of-75-sequences	100	64	0	0	166393	166456	166451	166514	5.21e-24	119
CE2_022B_bin.14_35removed-Concatenation-of-75-sequences	CE2_022B_bin.14_35removed-Concatenation-of-75-sequences	89.216	102	2	8	250531	250628	250681	250777	5.21e-24	119
CE2_022B_bin.14_35removed-Concatenation-of-75-sequences	CE2_022B_bin.14_35removed-Concatenation-of-75-sequences	90.909	88	8	0	541423	541510	351334	351421	5.21e-24	119
CE2_022B_bin.14_35removed-Concatenation-of-75-sequences	CE2_022B_bin.14_35removed-Concatenation-of-75-sequences	90.909	88	8	0	351334	351421	541423	541510	5.21e-24	119
CE2_022B_bin.14_35removed-Concatenation-of-75-sequences	CE2_022B_bin.14_35removed-Concatenation-of-75-sequences	90.909	88	8	0	541531	541618	541423	541510	5.21e-24	119
CE2_022B_bin.14_35removed-Concatenation-of-75-sequences	CE2_022B_bin.14_35removed-Concatenation-of-75-sequences	90.909	88	8	0	541423	541510	541531	541618	5.21e-24	119
CE2_022B_bin.14_35removed-Concatenation-of-75-sequences	CE2_022B_bin.14_35removed-Concatenation-of-75-sequences	72.837	416	85	21	349196	349588	304884	305294	1.87e-23	117
CE2_022B_bin.14_35removed-Concatenation-of-75-sequences	CE2_022B_bin.14_35removed-Concatenation-of-75-sequences	72.837	416	85	21	304884	305294	349196	349588	1.87e-23	117
CE2_022B_bin.14_35removed-Concatenation-of-75-sequences	CE2_022B_bin.14_35removed-Concatenation-of-75-sequences	86.792	106	12	2	351058	351162	350518	350622	1.87e-23	117
CE2_022B_bin.14_35removed-Concatenation-of-75-sequences	CE2_022B_bin.14_35removed-Concatenation-of-75-sequences	86.792	106	12	2	350518	350622	351058	351162	1.87e-23	117
CE2_022B_bin.14_35removed-Concatenation-of-75-sequences	CE2_022B_bin.14_35removed-Concatenation-of-75-sequences	88.66	97	8	3	254396	254491	252768	252862	6.74e-23	115
CE2_022B_bin.14_35removed-Concatenation-of-75-sequences	CE2_022B_bin.14_35removed-Concatenation-of-75-sequences	88.66	97	8	3	252768	252862	254396	254491	6.74e-23	115
CE2_022B_bin.14_35removed-Concatenation-of-75-sequences	CE2_022B_bin.14_35removed-Concatenation-of-75-sequences	95.714	70	3	0	503931	504000	323505	323574	2.42e-22	113
CE2_022B_bin.14_35removed-Concatenation-of-75-sequences	CE2_022B_bin.14_35removed-Concatenation-of-75-sequences	95.714	70	3	0	323505	323574	503931	504000	2.42e-22	113
CE2_022B_bin.14_35removed-Concatenation-of-75-sequences	CE2_022B_bin.14_35removed-Concatenation-of-75-sequences	87.619	105	0	3	194085	194176	193988	194092	3.13e-21	110
CE2_022B_bin.14_35removed-Concatenation-of-75-sequences	CE2_022B_bin.14_35removed-Concatenation-of-75-sequences	98.361	61	1	0	177244	177304	175494	175554	1.13e-20	108
CE2_022B_bin.14_35removed-Concatenation-of-75-sequences	CE2_022B_bin.14_35removed-Concatenation-of-75-sequences	98.361	61	1	0	177244	177304	177096	177156	1.13e-20	108
CE2_022B_bin.14_35removed-Concatenation-of-75-sequences	CE2_022B_bin.14_35removed-Concatenation-of-75-sequences	98.361	61	1	0	175494	175554	177244	177304	1.13e-20	108
CE2_022B_bin.14_35removed-Concatenation-of-75-sequences	CE2_022B_bin.14_35removed-Concatenation-of-75-sequences	98.361	61	1	0	177096	177156	177244	177304	1.13e-20	108
CE2_022B_bin.14_35removed-Concatenation-of-75-sequences	CE2_022B_bin.14_35removed-Concatenation-of-75-sequences	98.387	62	0	1	279612	279673	278941	279001	1.13e-20	108
CE2_022B_bin.14_35removed-Concatenation-of-75-sequences	CE2_022B_bin.14_35removed-Concatenation-of-75-sequences	98.387	62	0	1	278941	279001	279612	279673	1.13e-20	108
CE2_022B_bin.14_35removed-Concatenation-of-75-sequences	CE2_022B_bin.14_35removed-Concatenation-of-75-sequences	85.714	105	10	4	250867	250966	250590	250694	4.05e-20	106
CE2_022B_bin.14_35removed-Concatenation-of-75-sequences	CE2_022B_bin.14_35removed-Concatenation-of-75-sequences	85.714	105	10	4	250590	250694	250867	250966	4.05e-20	106
CE2_022B_bin.14_35removed-Concatenation-of-75-sequences	CE2_022B_bin.14_35removed-Concatenation-of-75-sequences	90.244	82	7	1	304400	304480	304333	304414	4.05e-20	106
CE2_022B_bin.14_35removed-Concatenation-of-75-sequences	CE2_022B_bin.14_35removed-Concatenation-of-75-sequences	90.244	82	7	1	304333	304414	304400	304480	4.05e-20	106
CE2_022B_bin.14_35removed-Concatenation-of-75-sequences	CE2_022B_bin.14_35removed-Concatenation-of-75-sequences	100	57	0	0	541396	541452	351397	351453	4.05e-20	106
CE2_022B_bin.14_35removed-Concatenation-of-75-sequences	CE2_022B_bin.14_35removed-Concatenation-of-75-sequences	100	57	0	0	351397	351453	541396	541452	4.05e-20	106
CE2_022B_bin.14_35removed-Concatenation-of-75-sequences	CE2_022B_bin.14_35removed-Concatenation-of-75-sequences	94.203	69	3	1	250982	251050	250841	250908	1.46e-19	104
CE2_022B_bin.14_35removed-Concatenation-of-75-sequences	CE2_022B_bin.14_35removed-Concatenation-of-75-sequences	94.203	69	3	1	250841	250908	250982	251050	1.46e-19	104
CE2_022B_bin.14_35removed-Concatenation-of-75-sequences	CE2_022B_bin.14_35removed-Concatenation-of-75-sequences	94.203	69	2	2	564198	564265	564132	564199	1.46e-19	104
CE2_022B_bin.14_35removed-Concatenation-of-75-sequences	CE2_022B_bin.14_35removed-Concatenation-of-75-sequences	94.203	69	2	2	564132	564199	564198	564265	1.46e-19	104
CE2_022B_bin.14_35removed-Concatenation-of-75-sequences	CE2_022B_bin.14_35removed-Concatenation-of-75-sequences	96.774	62	1	1	175642	175702	175494	175555	5.25e-19	102
CE2_022B_bin.14_35removed-Concatenation-of-75-sequences	CE2_022B_bin.14_35removed-Concatenation-of-75-sequences	96.774	62	1	1	175494	175555	175642	175702	5.25e-19	102
CE2_022B_bin.14_35removed-Concatenation-of-75-sequences	CE2_022B_bin.14_35removed-Concatenation-of-75-sequences	96.774	62	1	1	177096	177157	175642	175702	5.25e-19	102
CE2_022B_bin.14_35removed-Concatenation-of-75-sequences	CE2_022B_bin.14_35removed-Concatenation-of-75-sequences	96.774	62	1	1	175642	175702	177096	177157	5.25e-19	102
CE2_022B_bin.14_35removed-Concatenation-of-75-sequences	CE2_022B_bin.14_35removed-Concatenation-of-75-sequences	89.873	79	6	2	331164	331241	92094	92171	1.89e-18	100
CE2_022B_bin.14_35removed-Concatenation-of-75-sequences	CE2_022B_bin.14_35removed-Concatenation-of-75-sequences	89.873	79	6	2	92094	92171	331164	331241	1.89e-18	100
CE2_022B_bin.14_35removed-Concatenation-of-75-sequences	CE2_022B_bin.14_35removed-Concatenation-of-75-sequences	95.312	64	2	1	421413	421476	421354	421416	1.89e-18	100
CE2_022B_bin.14_35removed-Concatenation-of-75-sequences	CE2_022B_bin.14_35removed-Concatenation-of-75-sequences	95.312	64	2	1	421354	421416	421413	421476	1.89e-18	100
CE2_022B_bin.14_35removed-Concatenation-of-75-sequences	CE2_022B_bin.14_35removed-Concatenation-of-75-sequences	98.214	56	1	0	142319	142374	141929	141984	6.78e-18	99
CE2_022B_bin.14_35removed-Concatenation-of-75-sequences	CE2_022B_bin.14_35removed-Concatenation-of-75-sequences	98.214	56	1	0	141929	141984	142319	142374	6.78e-18	99
CE2_022B_bin.14_35removed-Concatenation-of-75-sequences	CE2_022B_bin.14_35removed-Concatenation-of-75-sequences	96.667	60	0	1	331373	331432	331186	331243	6.78e-18	99
CE2_022B_bin.14_35removed-Concatenation-of-75-sequences	CE2_022B_bin.14_35removed-Concatenation-of-75-sequences	96.667	60	0	1	331186	331243	331373	331432	6.78e-18	99
CE2_022B_bin.14_35removed-Concatenation-of-75-sequences	CE2_022B_bin.14_35removed-Concatenation-of-75-sequences	98.246	57	0	1	631903	631959	634032	634087	6.78e-18	99
CE2_022B_bin.14_35removed-Concatenation-of-75-sequences	CE2_022B_bin.14_35removed-Concatenation-of-75-sequences	95.082	61	3	0	177244	177304	176295	176355	2.44e-17	97.1
CE2_022B_bin.14_35removed-Concatenation-of-75-sequences	CE2_022B_bin.14_35removed-Concatenation-of-75-sequences	95.082	61	3	0	176295	176355	177244	177304	2.44e-17	97.1
CE2_022B_bin.14_35removed-Concatenation-of-75-sequences	CE2_022B_bin.14_35removed-Concatenation-of-75-sequences	96.552	58	2	0	658381	658438	636421	636364	2.44e-17	97.1
CE2_022B_bin.14_35removed-Concatenation-of-75-sequences	CE2_022B_bin.14_35removed-Concatenation-of-75-sequences	96.552	58	2	0	636364	636421	658438	658381	2.44e-17	97.1
CE2_022B_bin.14_35removed-Concatenation-of-75-sequences	CE2_022B_bin.14_35removed-Concatenation-of-75-sequences	91.549	71	3	3	539553	539620	539502	539572	8.78e-17	95.3
CE2_022B_bin.14_35removed-Concatenation-of-75-sequences	CE2_022B_bin.14_35removed-Concatenation-of-75-sequences	91.549	71	3	3	539502	539572	539553	539620	8.78e-17	95.3
CE2_022B_bin.14_35removed-Concatenation-of-75-sequences	CE2_022B_bin.14_35removed-Concatenation-of-75-sequences	85.87	92	7	5	250597	250686	250688	250775	3.16e-16	93.5
CE2_022B_bin.14_35removed-Concatenation-of-75-sequences	CE2_022B_bin.14_35removed-Concatenation-of-75-sequences	85	100	6	7	251466	251561	250873	250967	3.16e-16	93.5
CE2_022B_bin.14_35removed-Concatenation-of-75-sequences	CE2_022B_bin.14_35removed-Concatenation-of-75-sequences	100	50	0	0	667349	667398	667289	667338	3.16e-16	93.5
CE2_022B_bin.14_35removed-Concatenation-of-75-sequences	CE2_022B_bin.14_35removed-Concatenation-of-75-sequences	100	50	0	0	667289	667338	667349	667398	3.16e-16	93.5
CE2_022B_bin.14_35removed-Concatenation-of-75-sequences	CE2_022B_bin.14_35removed-Concatenation-of-75-sequences	98.077	52	1	0	77563	77614	77515	77566	1.14e-15	91.6
CE2_022B_bin.14_35removed-Concatenation-of-75-sequences	CE2_022B_bin.14_35removed-Concatenation-of-75-sequences	98.077	52	1	0	77515	77566	77563	77614	1.14e-15	91.6
CE2_022B_bin.14_35removed-Concatenation-of-75-sequences	CE2_022B_bin.14_35removed-Concatenation-of-75-sequences	93.548	62	3	1	176295	176356	175642	175702	1.14e-15	91.6
CE2_022B_bin.14_35removed-Concatenation-of-75-sequences	CE2_022B_bin.14_35removed-Concatenation-of-75-sequences	93.548	62	3	1	175642	175702	176295	176356	1.14e-15	91.6
CE2_022B_bin.14_35removed-Concatenation-of-75-sequences	CE2_022B_bin.14_35removed-Concatenation-of-75-sequences	91.045	67	6	0	338046	338112	337707	337773	1.14e-15	91.6
CE2_022B_bin.14_35removed-Concatenation-of-75-sequences	CE2_022B_bin.14_35removed-Concatenation-of-75-sequences	91.045	67	6	0	337707	337773	338046	338112	1.14e-15	91.6
CE2_022B_bin.14_35removed-Concatenation-of-75-sequences	CE2_022B_bin.14_35removed-Concatenation-of-75-sequences	94.828	58	3	0	636364	636421	433010	432953	1.14e-15	91.6
CE2_022B_bin.14_35removed-Concatenation-of-75-sequences	CE2_022B_bin.14_35removed-Concatenation-of-75-sequences	72.857	280	70	6	499569	499845	438344	438068	1.14e-15	91.6
CE2_022B_bin.14_35removed-Concatenation-of-75-sequences	CE2_022B_bin.14_35removed-Concatenation-of-75-sequences	72.857	280	70	6	438068	438344	499845	499569	1.14e-15	91.6
CE2_022B_bin.14_35removed-Concatenation-of-75-sequences	CE2_022B_bin.14_35removed-Concatenation-of-75-sequences	94.828	58	3	0	432953	433010	636421	636364	1.14e-15	91.6
CE2_022B_bin.14_35removed-Concatenation-of-75-sequences	CE2_022B_bin.14_35removed-Concatenation-of-75-sequences	94.828	58	3	0	674068	674125	636364	636421	1.14e-15	91.6
CE2_022B_bin.14_35removed-Concatenation-of-75-sequences	CE2_022B_bin.14_35removed-Concatenation-of-75-sequences	94.828	58	3	0	636364	636421	674068	674125	1.14e-15	91.6
CE2_022B_bin.14_35removed-Concatenation-of-75-sequences	CE2_022B_bin.14_35removed-Concatenation-of-75-sequences	94.828	58	1	2	93036	93092	92905	92961	4.08e-15	89.8
CE2_022B_bin.14_35removed-Concatenation-of-75-sequences	CE2_022B_bin.14_35removed-Concatenation-of-75-sequences	94.828	58	1	2	92905	92961	93036	93092	4.08e-15	89.8
CE2_022B_bin.14_35removed-Concatenation-of-75-sequences	CE2_022B_bin.14_35removed-Concatenation-of-75-sequences	92.063	63	5	0	338444	338506	337181	337243	4.08e-15	89.8
CE2_022B_bin.14_35removed-Concatenation-of-75-sequences	CE2_022B_bin.14_35removed-Concatenation-of-75-sequences	92.063	63	5	0	337181	337243	338444	338506	4.08e-15	89.8
CE2_022B_bin.14_35removed-Concatenation-of-75-sequences	CE2_022B_bin.14_35removed-Concatenation-of-75-sequences	90.769	65	4	1	250483	250547	250179	250241	5.28e-14	86.1
CE2_022B_bin.14_35removed-Concatenation-of-75-sequences	CE2_022B_bin.14_35removed-Concatenation-of-75-sequences	91.667	60	3	2	351363	351421	351201	351259	6.83e-13	82.4
CE2_022B_bin.14_35removed-Concatenation-of-75-sequences	CE2_022B_bin.14_35removed-Concatenation-of-75-sequences	91.667	60	3	2	541560	541618	351201	351259	6.83e-13	82.4
CE2_022B_bin.14_35removed-Concatenation-of-75-sequences	CE2_022B_bin.14_35removed-Concatenation-of-75-sequences	91.667	60	3	2	351201	351259	351363	351421	6.83e-13	82.4
CE2_022B_bin.14_35removed-Concatenation-of-75-sequences	CE2_022B_bin.14_35removed-Concatenation-of-75-sequences	91.667	60	3	2	351201	351259	541560	541618	6.83e-13	82.4
CE2_022B_bin.14_35removed-Concatenation-of-75-sequences	CE2_022B_bin.14_35removed-Concatenation-of-75-sequences	85.897	78	9	2	636364	636440	605082	605158	6.83e-13	82.4
CE2_022B_bin.14_35removed-Concatenation-of-75-sequences	CE2_022B_bin.14_35removed-Concatenation-of-75-sequences	85.897	78	9	2	605082	605158	636364	636440	6.83e-13	82.4
CE2_022B_bin.14_35removed-Concatenation-of-75-sequences	CE2_022B_bin.14_35removed-Concatenation-of-75-sequences	84.091	88	8	6	255721	255805	252862	252778	2.46e-12	80.5
CE2_022B_bin.14_35removed-Concatenation-of-75-sequences	CE2_022B_bin.14_35removed-Concatenation-of-75-sequences	84.091	88	8	6	252778	252862	255805	255721	2.46e-12	80.5
CE2_022B_bin.14_35removed-Concatenation-of-75-sequences	CE2_022B_bin.14_35removed-Concatenation-of-75-sequences	89.394	66	1	5	251487	251548	250618	250681	8.84e-12	78.7
CE2_022B_bin.14_35removed-Concatenation-of-75-sequences	CE2_022B_bin.14_35removed-Concatenation-of-75-sequences	89.231	65	4	3	251060	251121	250682	250746	8.84e-12	78.7
CE2_022B_bin.14_35removed-Concatenation-of-75-sequences	CE2_022B_bin.14_35removed-Concatenation-of-75-sequences	89.231	65	4	3	250682	250746	251060	251121	8.84e-12	78.7
CE2_022B_bin.14_35removed-Concatenation-of-75-sequences	CE2_022B_bin.14_35removed-Concatenation-of-75-sequences	89.394	66	1	5	250618	250681	251487	251548	8.84e-12	78.7
CE2_022B_bin.14_35removed-Concatenation-of-75-sequences	CE2_022B_bin.14_35removed-Concatenation-of-75-sequences	97.778	45	1	0	503995	504039	323623	323667	8.84e-12	78.7
CE2_022B_bin.14_35removed-Concatenation-of-75-sequences	CE2_022B_bin.14_35removed-Concatenation-of-75-sequences	97.778	45	1	0	323623	323667	503995	504039	8.84e-12	78.7
CE2_022B_bin.14_35removed-Concatenation-of-75-sequences	CE2_022B_bin.14_35removed-Concatenation-of-75-sequences	100	41	0	0	183146	183186	183095	183135	3.18e-11	76.8
CE2_022B_bin.14_35removed-Concatenation-of-75-sequences	CE2_022B_bin.14_35removed-Concatenation-of-75-sequences	100	41	0	0	183095	183135	183146	183186	3.18e-11	76.8
CE2_022B_bin.14_35removed-Concatenation-of-75-sequences	CE2_022B_bin.14_35removed-Concatenation-of-75-sequences	90.909	55	3	2	13385	13437	13763	13817	4.11e-10	73.1
CE2_022B_bin.14_35removed-Concatenation-of-75-sequences	CE2_022B_bin.14_35removed-Concatenation-of-75-sequences	97.561	41	1	0	176443	176483	176295	176335	1.48e-09	71.3
CE2_022B_bin.14_35removed-Concatenation-of-75-sequences	CE2_022B_bin.14_35removed-Concatenation-of-75-sequences	97.561	41	1	0	176295	176335	176443	176483	1.48e-09	71.3
CE2_022B_bin.14_35removed-Concatenation-of-75-sequences	CE2_022B_bin.14_35removed-Concatenation-of-75-sequences	100	38	0	0	667989	668026	667929	667966	1.48e-09	71.3
CE2_022B_bin.14_35removed-Concatenation-of-75-sequences	CE2_022B_bin.14_35removed-Concatenation-of-75-sequences	100	38	0	0	667929	667966	667989	668026	1.48e-09	71.3
CE2_022B_bin.14_35removed-Concatenation-of-75-sequences	CE2_022B_bin.14_35removed-Concatenation-of-75-sequences	90.566	53	4	1	93061	93112	92901	92953	5.32e-09	69.4
CE2_022B_bin.14_35removed-Concatenation-of-75-sequences	CE2_022B_bin.14_35removed-Concatenation-of-75-sequences	90.566	53	4	1	92901	92953	93061	93112	5.32e-09	69.4
CE2_022B_bin.14_35removed-Concatenation-of-75-sequences	CE2_022B_bin.14_35removed-Concatenation-of-75-sequences	97.5	40	1	0	176443	176482	175494	175533	5.32e-09	69.4
CE2_022B_bin.14_35removed-Concatenation-of-75-sequences	CE2_022B_bin.14_35removed-Concatenation-of-75-sequences	97.5	40	1	0	175494	175533	176443	176482	5.32e-09	69.4
CE2_022B_bin.14_35removed-Concatenation-of-75-sequences	CE2_022B_bin.14_35removed-Concatenation-of-75-sequences	97.5	40	1	0	177096	177135	176443	176482	5.32e-09	69.4
CE2_022B_bin.14_35removed-Concatenation-of-75-sequences	CE2_022B_bin.14_35removed-Concatenation-of-75-sequences	97.5	40	1	0	176443	176482	177096	177135	5.32e-09	69.4
CE2_022B_bin.14_35removed-Concatenation-of-75-sequences	CE2_022B_bin.14_35removed-Concatenation-of-75-sequences	97.5	40	1	0	332164	332203	254609	254570	5.32e-09	69.4
CE2_022B_bin.14_35removed-Concatenation-of-75-sequences	CE2_022B_bin.14_35removed-Concatenation-of-75-sequences	97.5	40	1	0	254570	254609	332203	332164	5.32e-09	69.4
CE2_022B_bin.14_35removed-Concatenation-of-75-sequences	CE2_022B_bin.14_35removed-Concatenation-of-75-sequences	100	35	0	0	166480	166514	166393	166427	6.88e-08	65.8
CE2_022B_bin.14_35removed-Concatenation-of-75-sequences	CE2_022B_bin.14_35removed-Concatenation-of-75-sequences	100	35	0	0	166393	166427	166480	166514	6.88e-08	65.8
CE2_022B_bin.14_35removed-Concatenation-of-75-sequences	CE2_022B_bin.14_35removed-Concatenation-of-75-sequences	83.117	77	7	6	251116	251190	251011	251083	6.88e-08	65.8
CE2_022B_bin.14_35removed-Concatenation-of-75-sequences	CE2_022B_bin.14_35removed-Concatenation-of-75-sequences	83.117	77	7	6	251011	251083	251116	251190	6.88e-08	65.8
CE2_022B_bin.14_35removed-Concatenation-of-75-sequences	CE2_022B_bin.14_35removed-Concatenation-of-75-sequences	76.712	146	17	7	250484	250626	251466	251597	6.88e-08	65.8
CE2_022B_bin.14_35removed-Concatenation-of-75-sequences	CE2_022B_bin.14_35removed-Concatenation-of-75-sequences	97.436	39	0	1	250738	250775	251561	251599	6.88e-08	65.8
CE2_022B_bin.14_35removed-Concatenation-of-75-sequences	CE2_022B_bin.14_35removed-Concatenation-of-75-sequences	100	35	0	0	667364	667398	667289	667323	6.88e-08	65.8
CE2_022B_bin.14_35removed-Concatenation-of-75-sequences	CE2_022B_bin.14_35removed-Concatenation-of-75-sequences	100	35	0	0	667289	667323	667364	667398	6.88e-08	65.8
CE2_022B_bin.14_35removed-Concatenation-of-75-sequences	CE2_022B_bin.14_35removed-Concatenation-of-75-sequences	100	34	0	0	92095	92128	92002	92035	2.48e-07	63.9
CE2_022B_bin.14_35removed-Concatenation-of-75-sequences	CE2_022B_bin.14_35removed-Concatenation-of-75-sequences	100	34	0	0	92002	92035	92095	92128	2.48e-07	63.9
CE2_022B_bin.14_35removed-Concatenation-of-75-sequences	CE2_022B_bin.14_35removed-Concatenation-of-75-sequences	91.667	48	1	1	193240	193284	193204	193251	2.48e-07	63.9
CE2_022B_bin.14_35removed-Concatenation-of-75-sequences	CE2_022B_bin.14_35removed-Concatenation-of-75-sequences	91.667	48	1	1	193204	193251	193240	193284	2.48e-07	63.9
CE2_022B_bin.14_35removed-Concatenation-of-75-sequences	CE2_022B_bin.14_35removed-Concatenation-of-75-sequences	100	34	0	0	251515	251548	251561	251594	2.48e-07	63.9
CE2_022B_bin.14_35removed-Concatenation-of-75-sequences	CE2_022B_bin.14_35removed-Concatenation-of-75-sequences	87.719	57	0	2	194127	194176	193988	194044	3.20e-06	60.2
CE2_022B_bin.14_35removed-Concatenation-of-75-sequences	CE2_022B_bin.14_35removed-Concatenation-of-75-sequences	100	32	0	0	508351	508382	496445	496476	3.20e-06	60.2
CE2_022B_bin.14_35removed-Concatenation-of-75-sequences	CE2_022B_bin.14_35removed-Concatenation-of-75-sequences	100	32	0	0	508351	508382	497057	497088	3.20e-06	60.2
CE2_022B_bin.14_35removed-Concatenation-of-75-sequences	CE2_022B_bin.14_35removed-Concatenation-of-75-sequences	100	32	0	0	508351	508382	497570	497601	3.20e-06	60.2
CE2_022B_bin.14_35removed-Concatenation-of-75-sequences	CE2_022B_bin.14_35removed-Concatenation-of-75-sequences	100	32	0	0	508351	508382	507171	507202	3.20e-06	60.2
CE2_022B_bin.14_35removed-Concatenation-of-75-sequences	CE2_022B_bin.14_35removed-Concatenation-of-75-sequences	100	32	0	0	496445	496476	508351	508382	3.20e-06	60.2
CE2_022B_bin.14_35removed-Concatenation-of-75-sequences	CE2_022B_bin.14_35removed-Concatenation-of-75-sequences	100	32	0	0	497057	497088	508351	508382	3.20e-06	60.2
CE2_022B_bin.14_35removed-Concatenation-of-75-sequences	CE2_022B_bin.14_35removed-Concatenation-of-75-sequences	100	32	0	0	497570	497601	508351	508382	3.20e-06	60.2
CE2_022B_bin.14_35removed-Concatenation-of-75-sequences	CE2_022B_bin.14_35removed-Concatenation-of-75-sequences	100	32	0	0	507171	507202	508351	508382	3.20e-06	60.2
CE2_022B_bin.14_35removed-Concatenation-of-75-sequences	CE2_022B_bin.14_35removed-Concatenation-of-75-sequences	97.143	35	0	1	331161	331195	331255	331288	1.15e-05	58.4
CE2_022B_bin.14_35removed-Concatenation-of-75-sequences	CE2_022B_bin.14_35removed-Concatenation-of-75-sequences	100	30	0	0	541459	541488	351424	351453	4.14e-05	56.5
CE2_022B_bin.14_35removed-Concatenation-of-75-sequences	CE2_022B_bin.14_35removed-Concatenation-of-75-sequences	100	30	0	0	541495	541524	351424	351453	4.14e-05	56.5
CE2_022B_bin.14_35removed-Concatenation-of-75-sequences	CE2_022B_bin.14_35removed-Concatenation-of-75-sequences	100	30	0	0	351424	351453	541459	541488	4.14e-05	56.5
CE2_022B_bin.14_35removed-Concatenation-of-75-sequences	CE2_022B_bin.14_35removed-Concatenation-of-75-sequences	100	30	0	0	351424	351453	541495	541524	4.14e-05	56.5
CE2_022B_bin.14_35removed-Concatenation-of-75-sequences	CE2_022B_bin.14_35removed-Concatenation-of-75-sequences	96.97	33	1	0	631927	631959	635097	635129	4.14e-05	56.5
CE2_022B_bin.14_35removed-Concatenation-of-75-sequences	CE2_022B_bin.14_35removed-Concatenation-of-75-sequences	100	29	0	0	508351	508379	494004	494032	1.49e-04	54.7
CE2_022B_bin.14_35removed-Concatenation-of-75-sequences	CE2_022B_bin.14_35removed-Concatenation-of-75-sequences	100	29	0	0	508351	508379	494517	494545	1.49e-04	54.7
CE2_022B_bin.14_35removed-Concatenation-of-75-sequences	CE2_022B_bin.14_35removed-Concatenation-of-75-sequences	100	29	0	0	494517	494545	508351	508379	1.49e-04	54.7
CE2_022B_bin.14_35removed-Concatenation-of-75-sequences	CE2_022B_bin.14_35removed-Concatenation-of-75-sequences	96.875	32	0	1	508351	508382	495851	495881	5.36e-04	52.8
CE2_022B_bin.14_35removed-Concatenation-of-75-sequences	CE2_022B_bin.14_35removed-Concatenation-of-75-sequences	96.875	32	0	1	495851	495881	508351	508382	5.36e-04	52.8
CE2_022B_bin.14_35removed-Concatenation-of-75-sequences	CE2_022B_bin.14_35removed-Concatenation-of-75-sequences	100	28	0	0	541594	541621	541396	541423	5.36e-04	52.8
CE2_022B_bin.14_35removed-Concatenation-of-75-sequences	CE2_022B_bin.14_35removed-Concatenation-of-75-sequences	100	28	0	0	541396	541423	541594	541621	5.36e-04	52.8
CE2_022B_bin.14_35removed-Concatenation-of-75-sequences	CE2_022B_bin.14_35removed-Concatenation-of-75-sequences	100	28	0	0	645036	645063	644982	645009	5.36e-04	52.8
CE2_022B_bin.14_35removed-Concatenation-of-75-sequences	CE2_022C_bin.16-Concatenation-of-11-sequences	99.575	80147	284	34	271058	351190	175216	95113	0	1.461e+05
CE2_022B_bin.14_35removed-Concatenation-of-75-sequences	CE2_022C_bin.16-Concatenation-of-11-sequences	99.408	49307	221	31	92935	142200	351036	301760	0	89369
CE2_022B_bin.14_35removed-Concatenation-of-75-sequences	CE2_022C_bin.16-Concatenation-of-11-sequences	98.661	44052	389	74	49094	93061	394982	351048	0	77894
CE2_022B_bin.14_35removed-Concatenation-of-75-sequences	CE2_022C_bin.16-Concatenation-of-11-sequences	99.198	40152	263	39	209732	249836	236397	196258	0	72308
CE2_022B_bin.14_35removed-Concatenation-of-75-sequences	CE2_022C_bin.16-Concatenation-of-11-sequences	98.605	36264	318	75	13386	49561	430603	394440	0	63993
CE2_022B_bin.14_35removed-Concatenation-of-75-sequences	CE2_022C_bin.16-Concatenation-of-11-sequences	98.664	34055	220	74	161026	194916	284538	250555	0	60150
CE2_022B_bin.14_35removed-Concatenation-of-75-sequences	CE2_022C_bin.16-Concatenation-of-11-sequences	98.687	27878	181	82	166393	194176	279123	251337	0	49282
CE2_022B_bin.14_35removed-Concatenation-of-75-sequences	CE2_022C_bin.16-Concatenation-of-11-sequences	99.597	24342	68	7	386158	410496	44992	20678	0	44381
CE2_022B_bin.14_35removed-Concatenation-of-75-sequences	CE2_022C_bin.16-Concatenation-of-11-sequences	98.837	19777	185	16	366333	386089	64877	45126	0	35205
CE2_022B_bin.14_35removed-Concatenation-of-75-sequences	CE2_022C_bin.16-Concatenation-of-11-sequences	99.114	17490	117	11	142111	159571	302017	284537	0	31405
CE2_022B_bin.14_35removed-Concatenation-of-75-sequences	CE2_022C_bin.16-Concatenation-of-11-sequences	99.488	15433	54	18	255659	271088	190635	175225	0	28038
CE2_022B_bin.14_35removed-Concatenation-of-75-sequences	CE2_022C_bin.16-Concatenation-of-11-sequences	98.111	14978	268	11	351371	366339	80652	65681	0	26077
CE2_022B_bin.14_35removed-Concatenation-of-75-sequences	CE2_022C_bin.16-Concatenation-of-11-sequences	99.158	14020	112	5	194944	208960	250479	236463	0	25231
CE2_022B_bin.14_35removed-Concatenation-of-75-sequences	CE2_022C_bin.16-Concatenation-of-11-sequences	99.985	13177	2	0	528445	541621	443968	457144	0	24323
CE2_022B_bin.14_35removed-Concatenation-of-75-sequences	CE2_022C_bin.16-Concatenation-of-11-sequences	97.358	13893	217	68	9	13806	444093	430256	0	23488
CE2_022B_bin.14_35removed-Concatenation-of-75-sequences	CE2_022C_bin.16-Concatenation-of-11-sequences	99.791	12452	18	4	490502	502951	18875	6430	0	22844
CE2_022B_bin.14_35removed-Concatenation-of-75-sequences	CE2_022C_bin.16-Concatenation-of-11-sequences	99.24	4735	32	4	502895	507627	6518	1786	0	8541
CE2_022B_bin.14_35removed-Concatenation-of-75-sequences	CE2_022C_bin.16-Concatenation-of-11-sequences	95.427	4067	126	40	250481	254532	195439	191418	0	6425
CE2_022B_bin.14_35removed-Concatenation-of-75-sequences	CE2_022C_bin.16-Concatenation-of-11-sequences	99.771	1744	4	0	508293	510036	1789	46	0	3199
CE2_022B_bin.14_35removed-Concatenation-of-75-sequences	CE2_022C_bin.16-Concatenation-of-11-sequences	92.426	1558	98	18	175736	177283	270564	269017	0	2206
CE2_022B_bin.14_35removed-Concatenation-of-75-sequences	CE2_022C_bin.16-Concatenation-of-11-sequences	92.105	1558	103	18	174935	176482	269763	268216	0	2178
CE2_022B_bin.14_35removed-Concatenation-of-75-sequences	CE2_022C_bin.16-Concatenation-of-11-sequences	90.356	1462	113	27	228893	230341	216431	214985	0	1893
CE2_022B_bin.14_35removed-Concatenation-of-75-sequences	CE2_022C_bin.16-Concatenation-of-11-sequences	90.349	1461	114	26	229658	231106	217195	215750	0	1892
CE2_022B_bin.14_35removed-Concatenation-of-75-sequences	CE2_022C_bin.16-Concatenation-of-11-sequences	80.582	2338	388	46	640119	642443	424067	426351	0	1742
CE2_022B_bin.14_35removed-Concatenation-of-75-sequences	CE2_022C_bin.16-Concatenation-of-11-sequences	86.007	1515	200	11	338444	339952	144557	146065	0	1613
CE2_022B_bin.14_35removed-Concatenation-of-75-sequences	CE2_022C_bin.16-Concatenation-of-11-sequences	86.026	1510	197	13	300238	301740	106352	107854	0	1607
CE2_022B_bin.14_35removed-Concatenation-of-75-sequences	CE2_022C_bin.16-Concatenation-of-11-sequences	83.676	1703	252	15	675917	677611	247190	245506	0	1581
CE2_022B_bin.14_35removed-Concatenation-of-75-sequences	CE2_022C_bin.16-Concatenation-of-11-sequences	96.103	975	17	4	249710	250684	196247	195294	0	1570
CE2_022B_bin.14_35removed-Concatenation-of-75-sequences	CE2_022C_bin.16-Concatenation-of-11-sequences	83.432	1690	262	18	515863	517541	337558	339240	0	1554
CE2_022B_bin.14_35removed-Concatenation-of-75-sequences	CE2_022C_bin.16-Concatenation-of-11-sequences	80.485	1937	350	24	513729	515654	335412	337331	0	1458
CE2_022B_bin.14_35removed-Concatenation-of-75-sequences	CE2_022C_bin.16-Concatenation-of-11-sequences	79.748	1985	364	33	599533	601498	136229	134264	0	1404
CE2_022B_bin.14_35removed-Concatenation-of-75-sequences	CE2_022C_bin.16-Concatenation-of-11-sequences	74.742	3009	630	102	650797	653735	403859	400911	0	1227
CE2_022B_bin.14_35removed-Concatenation-of-75-sequences	CE2_022C_bin.16-Concatenation-of-11-sequences	76.731	2166	450	51	647581	649721	450413	448277	0	1158
CE2_022B_bin.14_35removed-Concatenation-of-75-sequences	CE2_022C_bin.16-Concatenation-of-11-sequences	93.126	771	43	10	176542	177307	270559	269794	0	1122
CE2_022B_bin.14_35removed-Concatenation-of-75-sequences	CE2_022C_bin.16-Concatenation-of-11-sequences	92.737	771	46	10	174940	175705	268957	268192	0	1105
CE2_022B_bin.14_35removed-Concatenation-of-75-sequences	CE2_022C_bin.16-Concatenation-of-11-sequences	89.758	869	78	11	377965	378828	52365	51503	0	1101
CE2_022B_bin.14_35removed-Concatenation-of-75-sequences	CE2_022C_bin.16-Concatenation-of-11-sequences	89.54	870	79	12	378848	379711	53248	52385	0	1092
CE2_022B_bin.14_35removed-Concatenation-of-75-sequences	CE2_022C_bin.16-Concatenation-of-11-sequences	77.159	1922	384	45	548123	550009	72068	73969	0	1066
CE2_022B_bin.14_35removed-Concatenation-of-75-sequences	CE2_022C_bin.16-Concatenation-of-11-sequences	82.204	1225	195	20	260765	261974	141878	140662	0	1033
CE2_022B_bin.14_35removed-Concatenation-of-75-sequences	CE2_022C_bin.16-Concatenation-of-11-sequences	82.233	1227	191	23	304425	305641	185528	184319	0	1033
CE2_022B_bin.14_35removed-Concatenation-of-75-sequences	CE2_022C_bin.16-Concatenation-of-11-sequences	94.172	652	16	15	254662	255297	191294	190649	0	974
CE2_022B_bin.14_35removed-Concatenation-of-75-sequences	CE2_022C_bin.16-Concatenation-of-11-sequences	86.019	844	79	30	348744	349569	97418	96596	0	869
CE2_022B_bin.14_35removed-Concatenation-of-75-sequences	CE2_022C_bin.16-Concatenation-of-11-sequences	85.919	838	91	20	348885	349707	97559	96734	0	869
CE2_022B_bin.14_35removed-Concatenation-of-75-sequences	CE2_022C_bin.16-Concatenation-of-11-sequences	90.226	665	55	9	378918	379578	49489	48831	0	859
CE2_022B_bin.14_35removed-Concatenation-of-75-sequences	CE2_022C_bin.16-Concatenation-of-11-sequences	90.226	665	54	10	381725	382383	52295	51636	0	857
CE2_022B_bin.14_35removed-Concatenation-of-75-sequences	CE2_022C_bin.16-Concatenation-of-11-sequences	89.721	681	57	12	228903	229577	215658	214985	0	857
CE2_022B_bin.14_35removed-Concatenation-of-75-sequences	CE2_022C_bin.16-Concatenation-of-11-sequences	89.925	665	54	12	381725	382382	53177	52519	0	845
CE2_022B_bin.14_35removed-Concatenation-of-75-sequences	CE2_022C_bin.16-Concatenation-of-11-sequences	89.774	665	55	12	378036	378694	49489	48832	0	839
CE2_022B_bin.14_35removed-Concatenation-of-75-sequences	CE2_022C_bin.16-Concatenation-of-11-sequences	89.165	683	56	17	230433	231106	217185	216512	0	835
CE2_022B_bin.14_35removed-Concatenation-of-75-sequences	CE2_022C_bin.16-Concatenation-of-11-sequences	81.043	1055	180	19	628259	629304	399472	398429	0	822
CE2_022B_bin.14_35removed-Concatenation-of-75-sequences	CE2_022C_bin.16-Concatenation-of-11-sequences	81.092	1026	175	14	564706	565720	331139	332156	0	802
CE2_022B_bin.14_35removed-Concatenation-of-75-sequences	CE2_022C_bin.16-Concatenation-of-11-sequences	93.609	532	34	0	444611	445142	178071	177540	0	795
CE2_022B_bin.14_35removed-Concatenation-of-75-sequences	CE2_022C_bin.16-Concatenation-of-11-sequences	76.676	1492	278	59	512263	513719	288126	289582	0	763
CE2_022B_bin.14_35removed-Concatenation-of-75-sequences	CE2_022C_bin.16-Concatenation-of-11-sequences	83.097	846	131	12	304548	305387	141605	140766	0	760
CE2_022B_bin.14_35removed-Concatenation-of-75-sequences	CE2_022C_bin.16-Concatenation-of-11-sequences	82.881	847	131	14	304698	305537	141755	140916	0	749
CE2_022B_bin.14_35removed-Concatenation-of-75-sequences	CE2_022C_bin.16-Concatenation-of-11-sequences	76.034	1427	281	50	590513	591912	202813	201421	0	684
CE2_022B_bin.14_35removed-Concatenation-of-75-sequences	CE2_022C_bin.16-Concatenation-of-11-sequences	77.621	1135	235	18	582036	583162	377725	376602	0	671
CE2_022B_bin.14_35removed-Concatenation-of-75-sequences	CE2_022C_bin.16-Concatenation-of-11-sequences	81.116	842	151	8	260873	261710	185270	184433	0	667
CE2_022B_bin.14_35removed-Concatenation-of-75-sequences	CE2_022C_bin.16-Concatenation-of-11-sequences	81.116	842	151	8	261023	261860	185420	184583	0	667
CE2_022B_bin.14_35removed-Concatenation-of-75-sequences	CE2_022C_bin.16-Concatenation-of-11-sequences	87.973	582	47	19	507062	507637	12418	11854	0	665
CE2_022B_bin.14_35removed-Concatenation-of-75-sequences	CE2_022C_bin.16-Concatenation-of-11-sequences	85.605	653	67	19	496967	497601	2343	1700	0	660
CE2_022B_bin.14_35removed-Concatenation-of-75-sequences	CE2_022C_bin.16-Concatenation-of-11-sequences	90.278	504	49	0	495164	495667	11037	10534	0	660
CE2_022B_bin.14_35removed-Concatenation-of-75-sequences	CE2_022C_bin.16-Concatenation-of-11-sequences	90.278	504	49	0	498340	498843	14213	13710	0	660
CE2_022B_bin.14_35removed-Concatenation-of-75-sequences	CE2_022C_bin.16-Concatenation-of-11-sequences	80.756	847	149	13	260882	261721	141605	140766	0	649
CE2_022B_bin.14_35removed-Concatenation-of-75-sequences	CE2_022C_bin.16-Concatenation-of-11-sequences	80.519	847	151	13	304698	305537	185411	184572	3.23e-180	638
CE2_022B_bin.14_35removed-Concatenation-of-75-sequences	CE2_022C_bin.16-Concatenation-of-11-sequences	77.313	1124	215	30	629631	630722	398166	397051	7.00e-177	627
CE2_022B_bin.14_35removed-Concatenation-of-75-sequences	CE2_022C_bin.16-Concatenation-of-11-sequences	81.111	810	120	17	16510	17310	428385	427600	4.21e-174	617
CE2_022B_bin.14_35removed-Concatenation-of-75-sequences	CE2_022C_bin.16-Concatenation-of-11-sequences	87.85	535	48	13	348763	349287	97123	96596	1.96e-172	612
CE2_022B_bin.14_35removed-Concatenation-of-75-sequences	CE2_022C_bin.16-Concatenation-of-11-sequences	87.85	535	48	14	349180	349707	97540	97016	1.96e-172	612
CE2_022B_bin.14_35removed-Concatenation-of-75-sequences	CE2_022C_bin.16-Concatenation-of-11-sequences	84.555	641	72	21	348777	349402	97247	96619	7.05e-172	610
CE2_022B_bin.14_35removed-Concatenation-of-75-sequences	CE2_022C_bin.16-Concatenation-of-11-sequences	84.579	642	70	23	349056	349684	97526	96901	7.05e-172	610
CE2_022B_bin.14_35removed-Concatenation-of-75-sequences	CE2_022C_bin.16-Concatenation-of-11-sequences	78	1000	201	19	419471	420460	230960	231950	7.05e-172	610
CE2_022B_bin.14_35removed-Concatenation-of-75-sequences	CE2_022C_bin.16-Concatenation-of-11-sequences	80.812	813	117	22	15578	16363	427453	426653	4.24e-169	601
CE2_022B_bin.14_35removed-Concatenation-of-75-sequences	CE2_022C_bin.16-Concatenation-of-11-sequences	89.139	488	40	13	495818	496297	11842	11360	1.97e-167	595
CE2_022B_bin.14_35removed-Concatenation-of-75-sequences	CE2_022C_bin.16-Concatenation-of-11-sequences	89.139	488	40	13	497535	498017	13559	13080	1.97e-167	595
CE2_022B_bin.14_35removed-Concatenation-of-75-sequences	CE2_022C_bin.16-Concatenation-of-11-sequences	82.133	694	114	10	304848	305536	141755	141067	1.19e-164	586
CE2_022B_bin.14_35removed-Concatenation-of-75-sequences	CE2_022C_bin.16-Concatenation-of-11-sequences	81.962	693	117	8	304548	305236	141455	140767	5.53e-163	580
CE2_022B_bin.14_35removed-Concatenation-of-75-sequences	CE2_022C_bin.16-Concatenation-of-11-sequences	82.43	683	100	19	350518	351190	95713	95041	1.99e-162	579
CE2_022B_bin.14_35removed-Concatenation-of-75-sequences	CE2_022C_bin.16-Concatenation-of-11-sequences	77.507	1027	177	32	348711	349710	94895	93896	4.30e-159	568
CE2_022B_bin.14_35removed-Concatenation-of-75-sequences	CE2_022C_bin.16-Concatenation-of-11-sequences	84.682	581	73	14	350590	351162	95785	95213	1.55e-158	566
CE2_022B_bin.14_35removed-Concatenation-of-75-sequences	CE2_022C_bin.16-Concatenation-of-11-sequences	80.785	739	125	13	492685	493411	81992	81259	2.00e-157	562
CE2_022B_bin.14_35removed-Concatenation-of-75-sequences	CE2_022C_bin.16-Concatenation-of-11-sequences	78.88	857	157	22	261027	261871	141760	140916	2.59e-156	558
CE2_022B_bin.14_35removed-Concatenation-of-75-sequences	CE2_022C_bin.16-Concatenation-of-11-sequences	82.677	635	98	7	495061	495692	429231	428606	1.20e-154	553
CE2_022B_bin.14_35removed-Concatenation-of-75-sequences	CE2_022C_bin.16-Concatenation-of-11-sequences	82.456	627	104	5	569452	570075	310887	310264	7.25e-152	544
CE2_022B_bin.14_35removed-Concatenation-of-75-sequences	CE2_022C_bin.16-Concatenation-of-11-sequences	78.53	857	160	22	304543	305387	185266	184422	2.61e-151	542
CE2_022B_bin.14_35removed-Concatenation-of-75-sequences	CE2_022C_bin.16-Concatenation-of-11-sequences	82.205	635	101	7	14732	15357	14316	13685	1.21e-149	536
CE2_022B_bin.14_35removed-Concatenation-of-75-sequences	CE2_022C_bin.16-Concatenation-of-11-sequences	80.753	691	129	4	260882	261570	141455	140767	1.21e-149	536
CE2_022B_bin.14_35removed-Concatenation-of-75-sequences	CE2_022C_bin.16-Concatenation-of-11-sequences	80.567	705	123	12	260873	261570	185120	184423	5.64e-148	531
CE2_022B_bin.14_35removed-Concatenation-of-75-sequences	CE2_022C_bin.16-Concatenation-of-11-sequences	80.595	706	121	14	261173	261870	185420	184723	5.64e-148	531
CE2_022B_bin.14_35removed-Concatenation-of-75-sequences	CE2_022C_bin.16-Concatenation-of-11-sequences	80.636	692	128	6	304848	305536	185411	184723	5.64e-148	531
CE2_022B_bin.14_35removed-Concatenation-of-75-sequences	CE2_022C_bin.16-Concatenation-of-11-sequences	78.675	830	149	19	415843	416667	240840	240034	7.30e-147	527
CE2_022B_bin.14_35removed-Concatenation-of-75-sequences	CE2_022C_bin.16-Concatenation-of-11-sequences	75.558	1076	243	16	587348	588413	372703	371638	2.04e-142	512
CE2_022B_bin.14_35removed-Concatenation-of-75-sequences	CE2_022C_bin.16-Concatenation-of-11-sequences	80.028	706	117	19	261177	261870	141760	141067	4.43e-139	501
CE2_022B_bin.14_35removed-Concatenation-of-75-sequences	CE2_022C_bin.16-Concatenation-of-11-sequences	79.887	706	118	19	304543	305236	185116	184423	2.06e-137	496
CE2_022B_bin.14_35removed-Concatenation-of-75-sequences	CE2_022C_bin.16-Concatenation-of-11-sequences	84.13	523	65	18	350677	351190	95410	94897	9.58e-136	490
CE2_022B_bin.14_35removed-Concatenation-of-75-sequences	CE2_022C_bin.16-Concatenation-of-11-sequences	77.792	806	163	11	680598	681395	444679	445476	1.60e-133	483
CE2_022B_bin.14_35removed-Concatenation-of-75-sequences	CE2_022C_bin.16-Concatenation-of-11-sequences	100	253	0	0	351201	351453	457047	457299	4.49e-129	468
CE2_022B_bin.14_35removed-Concatenation-of-75-sequences	CE2_022C_bin.16-Concatenation-of-11-sequences	82.065	552	93	4	260873	261421	184970	184422	1.61e-128	466
CE2_022B_bin.14_35removed-Concatenation-of-75-sequences	CE2_022C_bin.16-Concatenation-of-11-sequences	82.065	552	93	4	261323	261871	185420	184872	1.61e-128	466
CE2_022B_bin.14_35removed-Concatenation-of-75-sequences	CE2_022C_bin.16-Concatenation-of-11-sequences	80.65	615	107	9	260091	260699	186082	185474	1.61e-128	466
CE2_022B_bin.14_35removed-Concatenation-of-75-sequences	CE2_022C_bin.16-Concatenation-of-11-sequences	80.65	615	107	9	260211	260819	186202	185594	1.61e-128	466
CE2_022B_bin.14_35removed-Concatenation-of-75-sequences	CE2_022C_bin.16-Concatenation-of-11-sequences	76.225	959	172	41	654956	655886	3894	4824	9.72e-126	457
CE2_022B_bin.14_35removed-Concatenation-of-75-sequences	CE2_022C_bin.16-Concatenation-of-11-sequences	88.976	381	22	9	13386	13755	430528	430157	9.72e-126	457
CE2_022B_bin.14_35removed-Concatenation-of-75-sequences	CE2_022C_bin.16-Concatenation-of-11-sequences	82.084	547	82	13	304998	305536	141755	141217	1.26e-124	453
CE2_022B_bin.14_35removed-Concatenation-of-75-sequences	CE2_022C_bin.16-Concatenation-of-11-sequences	82.592	517	82	4	498325	498840	429143	428634	1.63e-123	449
CE2_022B_bin.14_35removed-Concatenation-of-75-sequences	CE2_022C_bin.16-Concatenation-of-11-sequences	77.14	853	141	38	348744	349569	94724	93899	2.10e-122	446
CE2_022B_bin.14_35removed-Concatenation-of-75-sequences	CE2_022C_bin.16-Concatenation-of-11-sequences	81.685	546	86	11	304548	305086	141305	140767	2.72e-121	442
CE2_022B_bin.14_35removed-Concatenation-of-75-sequences	CE2_022C_bin.16-Concatenation-of-11-sequences	76.512	843	177	19	592668	593501	200587	199757	9.79e-121	440
CE2_022B_bin.14_35removed-Concatenation-of-75-sequences	CE2_022C_bin.16-Concatenation-of-11-sequences	82.205	517	84	4	14820	15329	11052	10537	3.52e-120	438
CE2_022B_bin.14_35removed-Concatenation-of-75-sequences	CE2_022C_bin.16-Concatenation-of-11-sequences	94.326	282	16	0	445192	445473	177418	177137	1.64e-118	433
CE2_022B_bin.14_35removed-Concatenation-of-75-sequences	CE2_022C_bin.16-Concatenation-of-11-sequences	85.511	421	48	6	490990	491400	18276	17859	7.62e-117	427
CE2_022B_bin.14_35removed-Concatenation-of-75-sequences	CE2_022C_bin.16-Concatenation-of-11-sequences	85.511	421	48	7	491101	491518	18387	17977	7.62e-117	427
CE2_022B_bin.14_35removed-Concatenation-of-75-sequences	CE2_022C_bin.16-Concatenation-of-11-sequences	92.105	304	22	2	260091	260393	185776	185474	7.62e-117	427
CE2_022B_bin.14_35removed-Concatenation-of-75-sequences	CE2_022C_bin.16-Concatenation-of-11-sequences	92.105	304	22	2	260517	260819	186202	185900	7.62e-117	427
CE2_022B_bin.14_35removed-Concatenation-of-75-sequences	CE2_022C_bin.16-Concatenation-of-11-sequences	79.667	600	110	9	492533	493127	20021	19429	3.54e-115	422
CE2_022B_bin.14_35removed-Concatenation-of-75-sequences	CE2_022C_bin.16-Concatenation-of-11-sequences	85.542	415	42	12	348744	349149	97001	96596	4.59e-114	418
CE2_022B_bin.14_35removed-Concatenation-of-75-sequences	CE2_022C_bin.16-Concatenation-of-11-sequences	85.366	410	52	5	349302	349707	97559	97154	4.59e-114	418
CE2_022B_bin.14_35removed-Concatenation-of-75-sequences	CE2_022C_bin.16-Concatenation-of-11-sequences	85.211	426	39	16	494407	494826	13038	12631	1.65e-113	416
CE2_022B_bin.14_35removed-Concatenation-of-75-sequences	CE2_022C_bin.16-Concatenation-of-11-sequences	85.211	426	39	16	496339	496746	14970	14551	1.65e-113	416
CE2_022B_bin.14_35removed-Concatenation-of-75-sequences	CE2_022C_bin.16-Concatenation-of-11-sequences	76.57	828	150	29	348884	349689	94866	94061	5.93e-113	414
CE2_022B_bin.14_35removed-Concatenation-of-75-sequences	CE2_022C_bin.16-Concatenation-of-11-sequences	100	224	0	0	351201	351424	457173	457396	5.93e-113	414
CE2_022B_bin.14_35removed-Concatenation-of-75-sequences	CE2_022C_bin.16-Concatenation-of-11-sequences	85.57	395	53	4	350769	351161	93797	93405	7.67e-112	411
CE2_022B_bin.14_35removed-Concatenation-of-75-sequences	CE2_022C_bin.16-Concatenation-of-11-sequences	82.609	483	67	15	43459	43935	399995	399524	7.67e-112	411
CE2_022B_bin.14_35removed-Concatenation-of-75-sequences	CE2_022C_bin.16-Concatenation-of-11-sequences	84.597	409	63	0	260025	260433	185962	185554	9.93e-111	407
CE2_022B_bin.14_35removed-Concatenation-of-75-sequences	CE2_022C_bin.16-Concatenation-of-11-sequences	84.597	409	63	0	260331	260739	186268	185860	9.93e-111	407
CE2_022B_bin.14_35removed-Concatenation-of-75-sequences	CE2_022C_bin.16-Concatenation-of-11-sequences	82.402	483	68	15	43974	44445	400510	400034	3.57e-110	405
CE2_022B_bin.14_35removed-Concatenation-of-75-sequences	CE2_022C_bin.16-Concatenation-of-11-sequences	95.331	257	3	2	496306	496562	12450	12203	1.66e-108	399
CE2_022B_bin.14_35removed-Concatenation-of-75-sequences	CE2_022C_bin.16-Concatenation-of-11-sequences	95.331	257	3	2	496927	497174	13071	12815	1.66e-108	399
CE2_022B_bin.14_35removed-Concatenation-of-75-sequences	CE2_022C_bin.16-Concatenation-of-11-sequences	81.275	502	80	14	350517	351011	95390	94896	7.73e-107	394
CE2_022B_bin.14_35removed-Concatenation-of-75-sequences	CE2_022C_bin.16-Concatenation-of-11-sequences	78.428	649	109	24	461736	462379	392834	393456	7.73e-107	394
CE2_022B_bin.14_35removed-Concatenation-of-75-sequences	CE2_022C_bin.16-Concatenation-of-11-sequences	78.247	639	107	23	348803	349428	94518	93899	6.02e-103	381
CE2_022B_bin.14_35removed-Concatenation-of-75-sequences	CE2_022C_bin.16-Concatenation-of-11-sequences	76.081	786	154	32	350422	351190	93892	93124	2.16e-102	379
CE2_022B_bin.14_35removed-Concatenation-of-75-sequences	CE2_022C_bin.16-Concatenation-of-11-sequences	79.159	571	99	20	350563	351123	95452	94892	7.78e-102	377
CE2_022B_bin.14_35removed-Concatenation-of-75-sequences	CE2_022C_bin.16-Concatenation-of-11-sequences	78.856	577	104	18	350530	351097	93676	93109	1.01e-100	374
CE2_022B_bin.14_35removed-Concatenation-of-75-sequences	CE2_022C_bin.16-Concatenation-of-11-sequences	80.534	524	62	31	493887	494383	14981	14471	1.68e-98	366
CE2_022B_bin.14_35removed-Concatenation-of-75-sequences	CE2_022C_bin.16-Concatenation-of-11-sequences	80.534	524	62	31	494396	494906	15490	14994	1.68e-98	366
CE2_022B_bin.14_35removed-Concatenation-of-75-sequences	CE2_022C_bin.16-Concatenation-of-11-sequences	79.96	499	92	8	91020	91514	218349	217855	7.84e-97	361
CE2_022B_bin.14_35removed-Concatenation-of-75-sequences	CE2_022C_bin.16-Concatenation-of-11-sequences	82.798	436	40	19	13388	13806	430625	430208	7.84e-97	361
CE2_022B_bin.14_35removed-Concatenation-of-75-sequences	CE2_022C_bin.16-Concatenation-of-11-sequences	76.982	656	131	20	350517	351162	95642	94997	1.01e-95	357
CE2_022B_bin.14_35removed-Concatenation-of-75-sequences	CE2_022C_bin.16-Concatenation-of-11-sequences	79.655	521	80	16	348774	349287	94400	93899	4.72e-94	351
CE2_022B_bin.14_35removed-Concatenation-of-75-sequences	CE2_022C_bin.16-Concatenation-of-11-sequences	84.68	359	43	8	684640	684991	450789	450436	6.10e-93	348
CE2_022B_bin.14_35removed-Concatenation-of-75-sequences	CE2_022C_bin.16-Concatenation-of-11-sequences	79.331	508	93	11	350661	351162	95786	95285	2.19e-92	346
CE2_022B_bin.14_35removed-Concatenation-of-75-sequences	CE2_022C_bin.16-Concatenation-of-11-sequences	87.625	299	35	2	350893	351190	95626	95329	2.19e-92	346
CE2_022B_bin.14_35removed-Concatenation-of-75-sequences	CE2_022C_bin.16-Concatenation-of-11-sequences	79.359	499	95	8	227739	228233	353116	352622	7.89e-92	344
CE2_022B_bin.14_35removed-Concatenation-of-75-sequences	CE2_022C_bin.16-Concatenation-of-11-sequences	80	470	88	4	492685	493151	82064	81598	2.84e-91	342
CE2_022B_bin.14_35removed-Concatenation-of-75-sequences	CE2_022C_bin.16-Concatenation-of-11-sequences	77.778	585	108	22	350517	351090	95606	95033	1.02e-90	340
CE2_022B_bin.14_35removed-Concatenation-of-75-sequences	CE2_022C_bin.16-Concatenation-of-11-sequences	78.221	551	106	11	261327	261870	141760	141217	1.02e-90	340
CE2_022B_bin.14_35removed-Concatenation-of-75-sequences	CE2_022C_bin.16-Concatenation-of-11-sequences	78.221	551	106	11	304543	305086	184966	184423	1.02e-90	340
CE2_022B_bin.14_35removed-Concatenation-of-75-sequences	CE2_022C_bin.16-Concatenation-of-11-sequences	81.206	431	71	10	350517	350942	95318	94893	3.67e-90	339
CE2_022B_bin.14_35removed-Concatenation-of-75-sequences	CE2_022C_bin.16-Concatenation-of-11-sequences	75.193	778	160	25	492379	493151	82635	81886	1.32e-89	337
CE2_022B_bin.14_35removed-Concatenation-of-75-sequences	CE2_022C_bin.16-Concatenation-of-11-sequences	85.714	336	24	13	13485	13806	430680	430355	1.32e-89	337
CE2_022B_bin.14_35removed-Concatenation-of-75-sequences	CE2_022C_bin.16-Concatenation-of-11-sequences	79.873	472	81	13	350518	350982	93580	93116	1.71e-88	333
CE2_022B_bin.14_35removed-Concatenation-of-75-sequences	CE2_022C_bin.16-Concatenation-of-11-sequences	93.722	223	10	4	495745	495965	13037	12817	6.15e-88	331
CE2_022B_bin.14_35removed-Concatenation-of-75-sequences	CE2_022C_bin.16-Concatenation-of-11-sequences	93.722	223	10	4	496340	496560	13632	13412	6.15e-88	331
CE2_022B_bin.14_35removed-Concatenation-of-75-sequences	CE2_022C_bin.16-Concatenation-of-11-sequences	78.125	544	100	13	349163	349689	94866	94325	7.95e-87	327
CE2_022B_bin.14_35removed-Concatenation-of-75-sequences	CE2_022C_bin.16-Concatenation-of-11-sequences	96.02	201	8	0	272227	272427	173966	173766	7.95e-87	327
CE2_022B_bin.14_35removed-Concatenation-of-75-sequences	CE2_022C_bin.16-Concatenation-of-11-sequences	96.02	201	8	0	272308	272508	174047	173847	7.95e-87	327
CE2_022B_bin.14_35removed-Concatenation-of-75-sequences	CE2_022C_bin.16-Concatenation-of-11-sequences	85.588	340	15	17	250383	250717	194603	194293	2.86e-86	326
CE2_022B_bin.14_35removed-Concatenation-of-75-sequences	CE2_022C_bin.16-Concatenation-of-11-sequences	89.764	254	26	0	142019	142272	302013	301760	2.86e-86	326
CE2_022B_bin.14_35removed-Concatenation-of-75-sequences	CE2_022C_bin.16-Concatenation-of-11-sequences	84.756	328	33	10	13388	13707	430475	430157	1.03e-85	324
CE2_022B_bin.14_35removed-Concatenation-of-75-sequences	CE2_022C_bin.16-Concatenation-of-11-sequences	89.919	248	25	0	142067	142314	302013	301766	1.33e-84	320
CE2_022B_bin.14_35removed-Concatenation-of-75-sequences	CE2_022C_bin.16-Concatenation-of-11-sequences	91.057	246	4	6	351208	351453	456946	457173	1.72e-83	316
CE2_022B_bin.14_35removed-Concatenation-of-75-sequences	CE2_022C_bin.16-Concatenation-of-11-sequences	88.722	266	18	8	13394	13656	430413	430157	6.19e-83	315
CE2_022B_bin.14_35removed-Concatenation-of-75-sequences	CE2_022C_bin.16-Concatenation-of-11-sequences	82.5	360	55	8	350517	350872	93509	93154	2.88e-81	309
CE2_022B_bin.14_35removed-Concatenation-of-75-sequences	CE2_022C_bin.16-Concatenation-of-11-sequences	81.963	377	57	10	348780	349149	94271	93899	2.88e-81	309
CE2_022B_bin.14_35removed-Concatenation-of-75-sequences	CE2_022C_bin.16-Concatenation-of-11-sequences	75.78	673	125	38	350537	351190	95658	95005	3.72e-80	305
CE2_022B_bin.14_35removed-Concatenation-of-75-sequences	CE2_022C_bin.16-Concatenation-of-11-sequences	94.388	196	8	2	13386	13581	430349	430157	6.23e-78	298
CE2_022B_bin.14_35removed-Concatenation-of-75-sequences	CE2_022C_bin.16-Concatenation-of-11-sequences	90.517	232	7	12	495745	495972	12417	12197	2.90e-76	292
CE2_022B_bin.14_35removed-Concatenation-of-75-sequences	CE2_022C_bin.16-Concatenation-of-11-sequences	90.517	232	7	12	496960	497180	13632	13405	2.90e-76	292
CE2_022B_bin.14_35removed-Concatenation-of-75-sequences	CE2_022C_bin.16-Concatenation-of-11-sequences	73.979	857	163	40	337443	338269	109035	108209	2.90e-76	292
CE2_022B_bin.14_35removed-Concatenation-of-75-sequences	CE2_022C_bin.16-Concatenation-of-11-sequences	73.832	856	166	38	337269	338095	108861	108035	1.35e-74	287
CE2_022B_bin.14_35removed-Concatenation-of-75-sequences	CE2_022C_bin.16-Concatenation-of-11-sequences	89.655	232	13	10	507062	507289	13038	12814	4.85e-74	285
CE2_022B_bin.14_35removed-Concatenation-of-75-sequences	CE2_022C_bin.16-Concatenation-of-11-sequences	88	250	18	8	13386	13632	430397	430157	4.85e-74	285
CE2_022B_bin.14_35removed-Concatenation-of-75-sequences	CE2_022C_bin.16-Concatenation-of-11-sequences	90.135	223	13	8	496347	496563	2343	2124	6.28e-73	281
CE2_022B_bin.14_35removed-Concatenation-of-75-sequences	CE2_022C_bin.16-Concatenation-of-11-sequences	84.561	285	42	2	350537	350820	95190	94907	6.28e-73	281
CE2_022B_bin.14_35removed-Concatenation-of-75-sequences	CE2_022C_bin.16-Concatenation-of-11-sequences	80.208	384	69	5	383035	383416	352589	352967	6.28e-73	281
CE2_022B_bin.14_35removed-Concatenation-of-75-sequences	CE2_022C_bin.16-Concatenation-of-11-sequences	85.609	271	33	6	348744	349011	94166	93899	2.26e-72	279
CE2_022B_bin.14_35removed-Concatenation-of-75-sequences	CE2_022C_bin.16-Concatenation-of-11-sequences	90.476	210	20	0	276317	276526	170156	169947	8.12e-72	278
CE2_022B_bin.14_35removed-Concatenation-of-75-sequences	CE2_022C_bin.16-Concatenation-of-11-sequences	80.201	399	54	23	493899	494283	13038	12651	2.92e-71	276
CE2_022B_bin.14_35removed-Concatenation-of-75-sequences	CE2_022C_bin.16-Concatenation-of-11-sequences	80.25	400	52	25	496339	496726	15478	15094	2.92e-71	276
CE2_022B_bin.14_35removed-Concatenation-of-75-sequences	CE2_022C_bin.16-Concatenation-of-11-sequences	88.412	233	15	10	507060	507286	13638	13412	1.36e-69	270
CE2_022B_bin.14_35removed-Concatenation-of-75-sequences	CE2_022C_bin.16-Concatenation-of-11-sequences	79.5	400	66	12	349301	349689	94866	94472	1.36e-69	270
CE2_022B_bin.14_35removed-Concatenation-of-75-sequences	CE2_022C_bin.16-Concatenation-of-11-sequences	85.13	269	35	5	348744	349011	96860	96596	1.36e-69	270
CE2_022B_bin.14_35removed-Concatenation-of-75-sequences	CE2_022C_bin.16-Concatenation-of-11-sequences	85.13	269	35	5	349443	349707	97559	97292	1.36e-69	270
CE2_022B_bin.14_35removed-Concatenation-of-75-sequences	CE2_022C_bin.16-Concatenation-of-11-sequences	83.495	309	28	11	13386	13683	430453	430157	1.36e-69	270
CE2_022B_bin.14_35removed-Concatenation-of-75-sequences	CE2_022C_bin.16-Concatenation-of-11-sequences	88.017	242	9	10	541396	541618	457117	457357	4.89e-69	268
CE2_022B_bin.14_35removed-Concatenation-of-75-sequences	CE2_022C_bin.16-Concatenation-of-11-sequences	89.091	220	15	7	495752	495965	2343	2127	6.32e-68	265
CE2_022B_bin.14_35removed-Concatenation-of-75-sequences	CE2_022C_bin.16-Concatenation-of-11-sequences	89.806	206	21	0	141947	142152	301965	301760	6.32e-68	265
CE2_022B_bin.14_35removed-Concatenation-of-75-sequences	CE2_022C_bin.16-Concatenation-of-11-sequences	89.862	217	4	6	541423	541621	457054	457270	2.27e-67	263
CE2_022B_bin.14_35removed-Concatenation-of-75-sequences	CE2_022C_bin.16-Concatenation-of-11-sequences	89.862	217	4	6	541423	541621	457180	457396	2.27e-67	263
CE2_022B_bin.14_35removed-Concatenation-of-75-sequences	CE2_022C_bin.16-Concatenation-of-11-sequences	75.912	548	111	15	349057	349586	94831	94287	8.18e-67	261
CE2_022B_bin.14_35removed-Concatenation-of-75-sequences	CE2_022C_bin.16-Concatenation-of-11-sequences	89.372	207	20	2	350985	351190	95786	95581	2.94e-66	259
CE2_022B_bin.14_35removed-Concatenation-of-75-sequences	CE2_022C_bin.16-Concatenation-of-11-sequences	95.652	161	5	2	541459	541618	456946	457105	1.06e-65	257
CE2_022B_bin.14_35removed-Concatenation-of-75-sequences	CE2_022C_bin.16-Concatenation-of-11-sequences	95.652	161	5	2	541423	541582	456982	457141	1.06e-65	257
CE2_022B_bin.14_35removed-Concatenation-of-75-sequences	CE2_022C_bin.16-Concatenation-of-11-sequences	87.665	227	19	7	494408	494631	13632	13412	3.80e-65	255
CE2_022B_bin.14_35removed-Concatenation-of-75-sequences	CE2_022C_bin.16-Concatenation-of-11-sequences	87.665	227	19	7	495745	495965	14969	14746	3.80e-65	255
CE2_022B_bin.14_35removed-Concatenation-of-75-sequences	CE2_022C_bin.16-Concatenation-of-11-sequences	87.773	229	13	10	494407	494633	12418	12203	1.37e-64	254
CE2_022B_bin.14_35removed-Concatenation-of-75-sequences	CE2_022C_bin.16-Concatenation-of-11-sequences	87.773	229	13	10	496959	497174	14970	14744	1.37e-64	254
CE2_022B_bin.14_35removed-Concatenation-of-75-sequences	CE2_022C_bin.16-Concatenation-of-11-sequences	74.849	664	113	33	430339	430957	272720	272066	4.92e-64	252
CE2_022B_bin.14_35removed-Concatenation-of-75-sequences	CE2_022C_bin.16-Concatenation-of-11-sequences	87.611	226	14	10	493899	494120	12418	12203	1.77e-63	250
CE2_022B_bin.14_35removed-Concatenation-of-75-sequences	CE2_022C_bin.16-Concatenation-of-11-sequences	87.665	227	12	10	496959	497174	15478	15257	1.77e-63	250
CE2_022B_bin.14_35removed-Concatenation-of-75-sequences	CE2_022C_bin.16-Concatenation-of-11-sequences	83.333	276	40	5	305148	305420	141755	141483	1.77e-63	250
CE2_022B_bin.14_35removed-Concatenation-of-75-sequences	CE2_022C_bin.16-Concatenation-of-11-sequences	82.979	282	40	7	350913	351190	95786	95509	6.37e-63	248
CE2_022B_bin.14_35removed-Concatenation-of-75-sequences	CE2_022C_bin.16-Concatenation-of-11-sequences	94.872	156	8	0	490508	490663	16998	16843	8.24e-62	244
CE2_022B_bin.14_35removed-Concatenation-of-75-sequences	CE2_022C_bin.16-Concatenation-of-11-sequences	94.872	156	8	0	492379	492534	18869	18714	8.24e-62	244
CE2_022B_bin.14_35removed-Concatenation-of-75-sequences	CE2_022C_bin.16-Concatenation-of-11-sequences	83.333	270	40	4	349442	349707	94866	94598	8.24e-62	244
CE2_022B_bin.14_35removed-Concatenation-of-75-sequences	CE2_022C_bin.16-Concatenation-of-11-sequences	87.619	210	26	0	276128	276337	169967	169758	8.24e-62	244
CE2_022B_bin.14_35removed-Concatenation-of-75-sequences	CE2_022C_bin.16-Concatenation-of-11-sequences	94.839	155	5	3	497532	497684	2280	2127	3.83e-60	239
CE2_022B_bin.14_35removed-Concatenation-of-75-sequences	CE2_022C_bin.16-Concatenation-of-11-sequences	94.839	155	5	3	507133	507286	11845	11693	3.83e-60	239
CE2_022B_bin.14_35removed-Concatenation-of-75-sequences	CE2_022C_bin.16-Concatenation-of-11-sequences	90.323	186	13	5	373677	373859	57242	57059	3.83e-60	239
CE2_022B_bin.14_35removed-Concatenation-of-75-sequences	CE2_022C_bin.16-Concatenation-of-11-sequences	90.323	186	13	5	373971	374154	57536	57354	3.83e-60	239
CE2_022B_bin.14_35removed-Concatenation-of-75-sequences	CE2_022C_bin.16-Concatenation-of-11-sequences	90.217	184	16	2	260397	260579	185656	185474	3.83e-60	239
CE2_022B_bin.14_35removed-Concatenation-of-75-sequences	CE2_022C_bin.16-Concatenation-of-11-sequences	90.217	184	16	2	260637	260819	185896	185714	3.83e-60	239
CE2_022B_bin.14_35removed-Concatenation-of-75-sequences	CE2_022C_bin.16-Concatenation-of-11-sequences	100	127	0	0	249710	249836	20771	20645	4.96e-59	235
CE2_022B_bin.14_35removed-Concatenation-of-75-sequences	CE2_022C_bin.16-Concatenation-of-11-sequences	95.833	144	4	2	497030	497172	11835	11693	6.41e-58	231
CE2_022B_bin.14_35removed-Concatenation-of-75-sequences	CE2_022C_bin.16-Concatenation-of-11-sequences	95.833	144	4	2	496418	496560	11835	11693	6.41e-58	231
CE2_022B_bin.14_35removed-Concatenation-of-75-sequences	CE2_022C_bin.16-Concatenation-of-11-sequences	95.833	144	4	2	497542	497684	12347	12205	6.41e-58	231
CE2_022B_bin.14_35removed-Concatenation-of-75-sequences	CE2_022C_bin.16-Concatenation-of-11-sequences	95.833	144	4	2	497542	497684	12959	12817	6.41e-58	231
CE2_022B_bin.14_35removed-Concatenation-of-75-sequences	CE2_022C_bin.16-Concatenation-of-11-sequences	81.908	304	27	14	251317	251597	195592	195294	6.41e-58	231
CE2_022B_bin.14_35removed-Concatenation-of-75-sequences	CE2_022C_bin.16-Concatenation-of-11-sequences	94.079	152	7	2	351271	351421	456919	457069	2.31e-57	230
CE2_022B_bin.14_35removed-Concatenation-of-75-sequences	CE2_022C_bin.16-Concatenation-of-11-sequences	94.079	152	7	2	541396	541546	457243	457393	2.31e-57	230
CE2_022B_bin.14_35removed-Concatenation-of-75-sequences	CE2_022C_bin.16-Concatenation-of-11-sequences	85.169	236	19	13	507062	507289	14970	14743	8.29e-57	228
CE2_022B_bin.14_35removed-Concatenation-of-75-sequences	CE2_022C_bin.16-Concatenation-of-11-sequences	83.534	249	35	6	251637	251883	195597	195353	8.29e-57	228
CE2_022B_bin.14_35removed-Concatenation-of-75-sequences	CE2_022C_bin.16-Concatenation-of-11-sequences	91.813	171	2	2	231853	232017	214319	214155	8.29e-57	228
CE2_022B_bin.14_35removed-Concatenation-of-75-sequences	CE2_022C_bin.16-Concatenation-of-11-sequences	73.935	587	143	8	420630	421211	232168	232749	8.29e-57	228
CE2_022B_bin.14_35removed-Concatenation-of-75-sequences	CE2_022C_bin.16-Concatenation-of-11-sequences	93.506	154	7	1	504141	504291	5098	4945	2.98e-56	226
CE2_022B_bin.14_35removed-Concatenation-of-75-sequences	CE2_022C_bin.16-Concatenation-of-11-sequences	93.506	154	7	1	504315	504468	5272	5122	2.98e-56	226
CE2_022B_bin.14_35removed-Concatenation-of-75-sequences	CE2_022C_bin.16-Concatenation-of-11-sequences	85.463	227	19	11	494415	494634	2343	2124	1.07e-55	224
CE2_022B_bin.14_35removed-Concatenation-of-75-sequences	CE2_022C_bin.16-Concatenation-of-11-sequences	81.208	298	39	5	490982	491263	18173	17877	1.07e-55	224
CE2_022B_bin.14_35removed-Concatenation-of-75-sequences	CE2_022C_bin.16-Concatenation-of-11-sequences	81.145	297	41	4	491204	491500	18395	18114	1.07e-55	224
CE2_022B_bin.14_35removed-Concatenation-of-75-sequences	CE2_022C_bin.16-Concatenation-of-11-sequences	90.909	176	3	3	231772	231940	214238	214069	1.07e-55	224
CE2_022B_bin.14_35removed-Concatenation-of-75-sequences	CE2_022C_bin.16-Concatenation-of-11-sequences	92.025	163	6	6	254484	254643	191432	191274	3.86e-55	222
CE2_022B_bin.14_35removed-Concatenation-of-75-sequences	CE2_022C_bin.16-Concatenation-of-11-sequences	93.878	147	9	0	170408	170554	274911	274765	3.86e-55	222
CE2_022B_bin.14_35removed-Concatenation-of-75-sequences	CE2_022C_bin.16-Concatenation-of-11-sequences	93.878	147	9	0	170587	170733	275090	274944	3.86e-55	222
CE2_022B_bin.14_35removed-Concatenation-of-75-sequences	CE2_022C_bin.16-Concatenation-of-11-sequences	84.753	223	30	4	351201	351421	457011	457231	1.39e-54	220
CE2_022B_bin.14_35removed-Concatenation-of-75-sequences	CE2_022C_bin.16-Concatenation-of-11-sequences	86.512	215	9	10	541423	541618	457018	457231	4.99e-54	219
CE2_022B_bin.14_35removed-Concatenation-of-75-sequences	CE2_022C_bin.16-Concatenation-of-11-sequences	84.956	226	19	10	13386	13605	430373	430157	6.46e-53	215
CE2_022B_bin.14_35removed-Concatenation-of-75-sequences	CE2_022C_bin.16-Concatenation-of-11-sequences	84.716	229	17	14	493900	494118	13632	13412	2.32e-52	213
CE2_022B_bin.14_35removed-Concatenation-of-75-sequences	CE2_022C_bin.16-Concatenation-of-11-sequences	84.581	227	21	12	495745	495965	15477	15259	2.32e-52	213
CE2_022B_bin.14_35removed-Concatenation-of-75-sequences	CE2_022C_bin.16-Concatenation-of-11-sequences	78.864	317	63	2	492837	493151	82344	82030	8.35e-52	211
CE2_022B_bin.14_35removed-Concatenation-of-75-sequences	CE2_022C_bin.16-Concatenation-of-11-sequences	84.259	216	30	4	351208	351421	457144	457357	1.08e-50	207
CE2_022B_bin.14_35removed-Concatenation-of-75-sequences	CE2_022C_bin.16-Concatenation-of-11-sequences	93.007	143	7	2	13388	13530	430296	430157	3.89e-50	206
CE2_022B_bin.14_35removed-Concatenation-of-75-sequences	CE2_022C_bin.16-Concatenation-of-11-sequences	85.572	201	21	7	494490	494685	11835	11638	1.40e-49	204
CE2_022B_bin.14_35removed-Concatenation-of-75-sequences	CE2_022C_bin.16-Concatenation-of-11-sequences	85.572	201	21	7	497542	497739	14887	14692	1.40e-49	204
CE2_022B_bin.14_35removed-Concatenation-of-75-sequences	CE2_022C_bin.16-Concatenation-of-11-sequences	81.132	265	40	9	350647	350906	95152	94893	1.40e-49	204
CE2_022B_bin.14_35removed-Concatenation-of-75-sequences	CE2_022C_bin.16-Concatenation-of-11-sequences	74.653	505	106	22	350697	351190	95786	95293	1.40e-49	204
CE2_022B_bin.14_35removed-Concatenation-of-75-sequences	CE2_022C_bin.16-Concatenation-of-11-sequences	84.071	226	19	15	493907	494121	2343	2124	5.03e-49	202
CE2_022B_bin.14_35removed-Concatenation-of-75-sequences	CE2_022C_bin.16-Concatenation-of-11-sequences	84.071	226	19	15	507070	507289	15470	15256	5.03e-49	202
CE2_022B_bin.14_35removed-Concatenation-of-75-sequences	CE2_022C_bin.16-Concatenation-of-11-sequences	88.304	171	14	6	493978	494144	11835	11667	1.81e-48	200
CE2_022B_bin.14_35removed-Concatenation-of-75-sequences	CE2_022C_bin.16-Concatenation-of-11-sequences	88.304	171	14	6	497542	497710	15399	15233	1.81e-48	200
CE2_022B_bin.14_35removed-Concatenation-of-75-sequences	CE2_022C_bin.16-Concatenation-of-11-sequences	77.465	355	64	16	350527	350872	93463	93116	6.50e-48	198
CE2_022B_bin.14_35removed-Concatenation-of-75-sequences	CE2_022C_bin.16-Concatenation-of-11-sequences	85.308	211	9	11	251436	251627	195410	195203	6.50e-48	198
CE2_022B_bin.14_35removed-Concatenation-of-75-sequences	CE2_022C_bin.16-Concatenation-of-11-sequences	95.868	121	5	0	337115	337235	107860	107740	2.34e-47	196
CE2_022B_bin.14_35removed-Concatenation-of-75-sequences	CE2_022C_bin.16-Concatenation-of-11-sequences	85.417	192	23	5	250378	250567	194283	194095	8.41e-47	195
CE2_022B_bin.14_35removed-Concatenation-of-75-sequences	CE2_022C_bin.16-Concatenation-of-11-sequences	77.778	324	64	6	492688	493007	82992	82673	3.03e-46	193
CE2_022B_bin.14_35removed-Concatenation-of-75-sequences	CE2_022C_bin.16-Concatenation-of-11-sequences	95.041	121	6	0	338444	338564	109189	109069	1.09e-45	191
CE2_022B_bin.14_35removed-Concatenation-of-75-sequences	CE2_022C_bin.16-Concatenation-of-11-sequences	94.4	125	5	2	351298	351421	456982	457105	1.09e-45	191
CE2_022B_bin.14_35removed-Concatenation-of-75-sequences	CE2_022C_bin.16-Concatenation-of-11-sequences	94.4	125	5	2	541459	541582	457144	457267	1.09e-45	191
CE2_022B_bin.14_35removed-Concatenation-of-75-sequences	CE2_022C_bin.16-Concatenation-of-11-sequences	94.4	125	5	2	541459	541582	457270	457393	1.09e-45	191
CE2_022B_bin.14_35removed-Concatenation-of-75-sequences	CE2_022C_bin.16-Concatenation-of-11-sequences	86.517	178	12	4	349831	349996	96406	96229	5.06e-44	185
CE2_022B_bin.14_35removed-Concatenation-of-75-sequences	CE2_022C_bin.16-Concatenation-of-11-sequences	86.517	178	12	4	349897	350074	96472	96307	5.06e-44	185
CE2_022B_bin.14_35removed-Concatenation-of-75-sequences	CE2_022C_bin.16-Concatenation-of-11-sequences	84.021	194	29	2	260211	260403	185896	185704	5.06e-44	185
CE2_022B_bin.14_35removed-Concatenation-of-75-sequences	CE2_022C_bin.16-Concatenation-of-11-sequences	84.021	194	29	2	260397	260589	186082	185890	5.06e-44	185
CE2_022B_bin.14_35removed-Concatenation-of-75-sequences	CE2_022C_bin.16-Concatenation-of-11-sequences	85.405	185	18	7	492464	492641	80962	80780	1.82e-43	183
CE2_022B_bin.14_35removed-Concatenation-of-75-sequences	CE2_022C_bin.16-Concatenation-of-11-sequences	72.727	638	141	31	594724	595349	198534	197918	1.82e-43	183
CE2_022B_bin.14_35removed-Concatenation-of-75-sequences	CE2_022C_bin.16-Concatenation-of-11-sequences	76.657	347	69	11	337929	338269	109044	108704	6.55e-43	182
CE2_022B_bin.14_35removed-Concatenation-of-75-sequences	CE2_022C_bin.16-Concatenation-of-11-sequences	100	98	0	0	351201	351298	457299	457396	6.55e-43	182
CE2_022B_bin.14_35removed-Concatenation-of-75-sequences	CE2_022C_bin.16-Concatenation-of-11-sequences	92.8	125	7	2	541495	541618	456946	457069	2.36e-42	180
CE2_022B_bin.14_35removed-Concatenation-of-75-sequences	CE2_022C_bin.16-Concatenation-of-11-sequences	77.597	308	59	10	350518	350820	95245	94943	8.47e-42	178
CE2_022B_bin.14_35removed-Concatenation-of-75-sequences	CE2_022C_bin.16-Concatenation-of-11-sequences	86.792	159	21	0	338444	338602	109255	109097	8.47e-42	178
CE2_022B_bin.14_35removed-Concatenation-of-75-sequences	CE2_022C_bin.16-Concatenation-of-11-sequences	93.333	120	8	0	272227	272346	173885	173766	8.47e-42	178
CE2_022B_bin.14_35removed-Concatenation-of-75-sequences	CE2_022C_bin.16-Concatenation-of-11-sequences	93.333	120	8	0	272389	272508	174047	173928	8.47e-42	178
CE2_022B_bin.14_35removed-Concatenation-of-75-sequences	CE2_022C_bin.16-Concatenation-of-11-sequences	86.792	159	21	0	259968	260126	186259	186101	8.47e-42	178
CE2_022B_bin.14_35removed-Concatenation-of-75-sequences	CE2_022C_bin.16-Concatenation-of-11-sequences	86.792	159	21	0	260034	260192	186325	186167	8.47e-42	178
CE2_022B_bin.14_35removed-Concatenation-of-75-sequences	CE2_022C_bin.16-Concatenation-of-11-sequences	83.854	192	25	3	142183	142374	302017	301832	8.47e-42	178
CE2_022B_bin.14_35removed-Concatenation-of-75-sequences	CE2_022C_bin.16-Concatenation-of-11-sequences	76.504	349	66	14	337260	337600	108375	108035	3.05e-41	176
CE2_022B_bin.14_35removed-Concatenation-of-75-sequences	CE2_022C_bin.16-Concatenation-of-11-sequences	83.505	194	24	8	350537	350726	95082	94893	1.10e-40	174
CE2_022B_bin.14_35removed-Concatenation-of-75-sequences	CE2_022C_bin.16-Concatenation-of-11-sequences	100	94	0	0	410403	410496	196247	196154	1.10e-40	174
CE2_022B_bin.14_35removed-Concatenation-of-75-sequences	CE2_022C_bin.16-Concatenation-of-11-sequences	100	94	0	0	410403	410496	196384	196291	1.10e-40	174
CE2_022B_bin.14_35removed-Concatenation-of-75-sequences	CE2_022C_bin.16-Concatenation-of-11-sequences	79.681	251	41	10	350517	350762	95138	94893	3.94e-40	172
CE2_022B_bin.14_35removed-Concatenation-of-75-sequences	CE2_022C_bin.16-Concatenation-of-11-sequences	86.928	153	20	0	337055	337207	107854	107702	3.94e-40	172
CE2_022B_bin.14_35removed-Concatenation-of-75-sequences	CE2_022C_bin.16-Concatenation-of-11-sequences	97.059	102	2	1	349864	349965	96472	96372	1.42e-39	171
CE2_022B_bin.14_35removed-Concatenation-of-75-sequences	CE2_022C_bin.16-Concatenation-of-11-sequences	87.919	149	12	4	494485	494628	430057	429910	1.42e-39	171
CE2_022B_bin.14_35removed-Concatenation-of-75-sequences	CE2_022C_bin.16-Concatenation-of-11-sequences	74.454	458	86	20	337823	338269	108985	108548	5.10e-39	169
CE2_022B_bin.14_35removed-Concatenation-of-75-sequences	CE2_022C_bin.16-Concatenation-of-11-sequences	96.117	103	4	0	532757	532859	447911	448013	5.10e-39	169
CE2_022B_bin.14_35removed-Concatenation-of-75-sequences	CE2_022C_bin.16-Concatenation-of-11-sequences	96.117	103	4	0	532388	532490	448280	448382	5.10e-39	169
CE2_022B_bin.14_35removed-Concatenation-of-75-sequences	CE2_022C_bin.16-Concatenation-of-11-sequences	79.921	254	31	10	351201	351453	456975	457209	5.10e-39	169
CE2_022B_bin.14_35removed-Concatenation-of-75-sequences	CE2_022C_bin.16-Concatenation-of-11-sequences	78.824	255	50	4	351201	351453	457083	457335	5.10e-39	169
CE2_022B_bin.14_35removed-Concatenation-of-75-sequences	CE2_022C_bin.16-Concatenation-of-11-sequences	81.905	210	27	9	13850	14053	14953	14749	1.83e-38	167
CE2_022B_bin.14_35removed-Concatenation-of-75-sequences	CE2_022C_bin.16-Concatenation-of-11-sequences	83.06	183	31	0	260091	260273	185656	185474	1.83e-38	167
CE2_022B_bin.14_35removed-Concatenation-of-75-sequences	CE2_022C_bin.16-Concatenation-of-11-sequences	83.06	183	31	0	260637	260819	186202	186020	1.83e-38	167
CE2_022B_bin.14_35removed-Concatenation-of-75-sequences	CE2_022C_bin.16-Concatenation-of-11-sequences	82.888	187	28	4	351201	351385	457209	457393	6.60e-38	165
CE2_022B_bin.14_35removed-Concatenation-of-75-sequences	CE2_022C_bin.16-Concatenation-of-11-sequences	74.348	460	83	23	337319	337756	108481	108035	2.37e-37	163
CE2_022B_bin.14_35removed-Concatenation-of-75-sequences	CE2_022C_bin.16-Concatenation-of-11-sequences	91.525	118	10	0	337048	337165	109190	109073	2.37e-37	163
CE2_022B_bin.14_35removed-Concatenation-of-75-sequences	CE2_022C_bin.16-Concatenation-of-11-sequences	91.525	118	10	0	337114	337231	109256	109139	2.37e-37	163
CE2_022B_bin.14_35removed-Concatenation-of-75-sequences	CE2_022C_bin.16-Concatenation-of-11-sequences	97.895	95	1	1	231772	231865	214163	214069	2.37e-37	163
CE2_022B_bin.14_35removed-Concatenation-of-75-sequences	CE2_022C_bin.16-Concatenation-of-11-sequences	86.577	149	17	3	250481	250626	195384	195236	8.53e-37	161
CE2_022B_bin.14_35removed-Concatenation-of-75-sequences	CE2_022C_bin.16-Concatenation-of-11-sequences	84.524	168	20	3	142207	142374	302017	301856	8.53e-37	161
CE2_022B_bin.14_35removed-Concatenation-of-75-sequences	CE2_022C_bin.16-Concatenation-of-11-sequences	80.426	235	25	17	251318	251539	194276	194050	3.07e-36	159
CE2_022B_bin.14_35removed-Concatenation-of-75-sequences	CE2_022C_bin.16-Concatenation-of-11-sequences	96.842	95	2	1	231928	232022	214319	214226	1.10e-35	158
CE2_022B_bin.14_35removed-Concatenation-of-75-sequences	CE2_022C_bin.16-Concatenation-of-11-sequences	86.184	152	11	7	250481	250628	195727	195582	3.97e-35	156
CE2_022B_bin.14_35removed-Concatenation-of-75-sequences	CE2_022C_bin.16-Concatenation-of-11-sequences	98.837	86	1	0	351245	351330	80652	80567	1.43e-34	154
CE2_022B_bin.14_35removed-Concatenation-of-75-sequences	CE2_022C_bin.16-Concatenation-of-11-sequences	91.892	111	8	1	346855	346965	98139	98030	1.43e-34	154
CE2_022B_bin.14_35removed-Concatenation-of-75-sequences	CE2_022C_bin.16-Concatenation-of-11-sequences	91.892	111	8	1	348164	348273	99448	99338	1.43e-34	154
CE2_022B_bin.14_35removed-Concatenation-of-75-sequences	CE2_022C_bin.16-Concatenation-of-11-sequences	88.189	127	15	0	348744	348870	94025	93899	5.13e-34	152
CE2_022B_bin.14_35removed-Concatenation-of-75-sequences	CE2_022C_bin.16-Concatenation-of-11-sequences	84.076	157	25	0	321692	321848	124419	124263	5.13e-34	152
CE2_022B_bin.14_35removed-Concatenation-of-75-sequences	CE2_022C_bin.16-Concatenation-of-11-sequences	84.076	157	25	0	321884	322040	124611	124455	5.13e-34	152
CE2_022B_bin.14_35removed-Concatenation-of-75-sequences	CE2_022C_bin.16-Concatenation-of-11-sequences	78.947	247	30	18	251644	251883	194602	194371	6.64e-33	148
CE2_022B_bin.14_35removed-Concatenation-of-75-sequences	CE2_022C_bin.16-Concatenation-of-11-sequences	86.364	132	18	0	350563	350694	93247	93116	8.59e-32	145
CE2_022B_bin.14_35removed-Concatenation-of-75-sequences	CE2_022C_bin.16-Concatenation-of-11-sequences	100	77	0	0	509074	509150	946	870	3.09e-31	143
CE2_022B_bin.14_35removed-Concatenation-of-75-sequences	CE2_022C_bin.16-Concatenation-of-11-sequences	100	77	0	0	509136	509212	1008	932	3.09e-31	143
CE2_022B_bin.14_35removed-Concatenation-of-75-sequences	CE2_022C_bin.16-Concatenation-of-11-sequences	82.286	175	19	8	13386	13554	430325	430157	1.11e-30	141
CE2_022B_bin.14_35removed-Concatenation-of-75-sequences	CE2_022C_bin.16-Concatenation-of-11-sequences	98.701	77	1	0	26473	26549	417445	417369	1.44e-29	137
CE2_022B_bin.14_35removed-Concatenation-of-75-sequences	CE2_022C_bin.16-Concatenation-of-11-sequences	98.701	77	1	0	26524	26600	417496	417420	1.44e-29	137
CE2_022B_bin.14_35removed-Concatenation-of-75-sequences	CE2_022C_bin.16-Concatenation-of-11-sequences	73.445	418	87	19	304730	305144	97111	96715	5.17e-29	135
CE2_022B_bin.14_35removed-Concatenation-of-75-sequences	CE2_022C_bin.16-Concatenation-of-11-sequences	73.445	418	87	19	349192	349588	141573	141159	5.17e-29	135
CE2_022B_bin.14_35removed-Concatenation-of-75-sequences	CE2_022C_bin.16-Concatenation-of-11-sequences	79.024	205	37	6	305298	305499	141755	141554	5.17e-29	135
CE2_022B_bin.14_35removed-Concatenation-of-75-sequences	CE2_022C_bin.16-Concatenation-of-11-sequences	97.436	78	2	0	508266	508343	1007	930	1.86e-28	134
CE2_022B_bin.14_35removed-Concatenation-of-75-sequences	CE2_022C_bin.16-Concatenation-of-11-sequences	76.493	268	50	9	349191	349447	141274	141009	1.86e-28	134
CE2_022B_bin.14_35removed-Concatenation-of-75-sequences	CE2_022C_bin.16-Concatenation-of-11-sequences	93.478	92	3	2	250480	250570	195671	195582	1.86e-28	134
CE2_022B_bin.14_35removed-Concatenation-of-75-sequences	CE2_022C_bin.16-Concatenation-of-11-sequences	80.791	177	29	4	588853	589025	371163	370988	1.86e-28	134
CE2_022B_bin.14_35removed-Concatenation-of-75-sequences	CE2_022C_bin.16-Concatenation-of-11-sequences	98.649	74	1	0	508266	508339	945	872	6.69e-28	132
CE2_022B_bin.14_35removed-Concatenation-of-75-sequences	CE2_022C_bin.16-Concatenation-of-11-sequences	81.006	179	23	3	490997	491165	18041	17864	6.69e-28	132
CE2_022B_bin.14_35removed-Concatenation-of-75-sequences	CE2_022C_bin.16-Concatenation-of-11-sequences	81.006	179	23	3	491336	491513	18380	18212	6.69e-28	132
CE2_022B_bin.14_35removed-Concatenation-of-75-sequences	CE2_022C_bin.16-Concatenation-of-11-sequences	91.089	101	3	4	254394	254491	193172	193075	6.69e-28	132
CE2_022B_bin.14_35removed-Concatenation-of-75-sequences	CE2_022C_bin.16-Concatenation-of-11-sequences	78.537	205	38	6	304548	304749	141005	140804	2.41e-27	130
CE2_022B_bin.14_35removed-Concatenation-of-75-sequences	CE2_022C_bin.16-Concatenation-of-11-sequences	86.777	121	10	4	13386	13503	430274	430157	2.41e-27	130
CE2_022B_bin.14_35removed-Concatenation-of-75-sequences	CE2_022C_bin.16-Concatenation-of-11-sequences	100	70	0	0	13386	13455	430226	430157	2.41e-27	130
CE2_022B_bin.14_35removed-Concatenation-of-75-sequences	CE2_022C_bin.16-Concatenation-of-11-sequences	91.398	93	8	0	338444	338536	107794	107702	8.65e-27	128
CE2_022B_bin.14_35removed-Concatenation-of-75-sequences	CE2_022C_bin.16-Concatenation-of-11-sequences	90.099	101	6	3	250536	250636	195050	194954	8.65e-27	128
CE2_022B_bin.14_35removed-Concatenation-of-75-sequences	CE2_022C_bin.16-Concatenation-of-11-sequences	90.099	101	6	3	250870	250966	195384	195284	8.65e-27	128
CE2_022B_bin.14_35removed-Concatenation-of-75-sequences	CE2_022C_bin.16-Concatenation-of-11-sequences	79.31	203	27	13	250490	250687	195773	195581	8.65e-27	128
CE2_022B_bin.14_35removed-Concatenation-of-75-sequences	CE2_022C_bin.16-Concatenation-of-11-sequences	84.733	131	14	5	503806	503932	4946	4818	3.11e-26	126
CE2_022B_bin.14_35removed-Concatenation-of-75-sequences	CE2_022C_bin.16-Concatenation-of-11-sequences	84.733	131	14	5	504467	504595	5607	5481	3.11e-26	126
CE2_022B_bin.14_35removed-Concatenation-of-75-sequences	CE2_022C_bin.16-Concatenation-of-11-sequences	91.489	94	3	5	250681	250771	194463	194372	1.12e-25	124
CE2_022B_bin.14_35removed-Concatenation-of-75-sequences	CE2_022C_bin.16-Concatenation-of-11-sequences	91.489	94	3	5	251457	251548	195239	195149	1.12e-25	124
CE2_022B_bin.14_35removed-Concatenation-of-75-sequences	CE2_022C_bin.16-Concatenation-of-11-sequences	92.135	89	5	2	351208	351295	457270	457357	1.12e-25	124
CE2_022B_bin.14_35removed-Concatenation-of-75-sequences	CE2_022C_bin.16-Concatenation-of-11-sequences	90.323	93	9	0	338510	338602	107860	107768	4.03e-25	122
CE2_022B_bin.14_35removed-Concatenation-of-75-sequences	CE2_022C_bin.16-Concatenation-of-11-sequences	73.123	413	83	21	349199	349588	141416	141009	4.03e-25	122
CE2_022B_bin.14_35removed-Concatenation-of-75-sequences	CE2_022C_bin.16-Concatenation-of-11-sequences	89.216	102	2	8	250531	250628	195239	195143	5.21e-24	119
CE2_022B_bin.14_35removed-Concatenation-of-75-sequences	CE2_022C_bin.16-Concatenation-of-11-sequences	100	64	0	0	166393	166456	279065	279002	5.21e-24	119
CE2_022B_bin.14_35removed-Concatenation-of-75-sequences	CE2_022C_bin.16-Concatenation-of-11-sequences	100	64	0	0	166451	166514	279181	279118	5.21e-24	119
CE2_022B_bin.14_35removed-Concatenation-of-75-sequences	CE2_022C_bin.16-Concatenation-of-11-sequences	90.909	88	8	0	351334	351421	456946	457033	5.21e-24	119
CE2_022B_bin.14_35removed-Concatenation-of-75-sequences	CE2_022C_bin.16-Concatenation-of-11-sequences	90.909	88	8	0	541531	541618	456946	457033	5.21e-24	119
CE2_022B_bin.14_35removed-Concatenation-of-75-sequences	CE2_022C_bin.16-Concatenation-of-11-sequences	90.909	88	8	0	541423	541510	457306	457393	5.21e-24	119
CE2_022B_bin.14_35removed-Concatenation-of-75-sequences	CE2_022C_bin.16-Concatenation-of-11-sequences	86.792	106	12	2	351058	351162	95785	95681	1.87e-23	117
CE2_022B_bin.14_35removed-Concatenation-of-75-sequences	CE2_022C_bin.16-Concatenation-of-11-sequences	72.881	413	84	21	304887	305294	97104	96715	1.87e-23	117
CE2_022B_bin.14_35removed-Concatenation-of-75-sequences	CE2_022C_bin.16-Concatenation-of-11-sequences	83.721	129	13	7	254360	254484	85962	85838	6.74e-23	115
CE2_022B_bin.14_35removed-Concatenation-of-75-sequences	CE2_022C_bin.16-Concatenation-of-11-sequences	88.66	97	8	3	252768	252862	191555	191460	6.74e-23	115
CE2_022B_bin.14_35removed-Concatenation-of-75-sequences	CE2_022C_bin.16-Concatenation-of-11-sequences	95.714	70	3	0	323505	323574	5482	5413	2.42e-22	113
CE2_022B_bin.14_35removed-Concatenation-of-75-sequences	CE2_022C_bin.16-Concatenation-of-11-sequences	95.714	70	3	0	503931	504000	122798	122729	2.42e-22	113
CE2_022B_bin.14_35removed-Concatenation-of-75-sequences	CE2_022C_bin.16-Concatenation-of-11-sequences	73.105	409	74	28	250479	250872	194911	194524	2.42e-22	113
CE2_022B_bin.14_35removed-Concatenation-of-75-sequences	CE2_022C_bin.16-Concatenation-of-11-sequences	84.167	120	13	3	142255	142374	302017	301904	8.72e-22	111
CE2_022B_bin.14_35removed-Concatenation-of-75-sequences	CE2_022C_bin.16-Concatenation-of-11-sequences	98.413	63	0	1	279612	279674	167357	167296	3.13e-21	110
CE2_022B_bin.14_35removed-Concatenation-of-75-sequences	CE2_022C_bin.16-Concatenation-of-11-sequences	98.387	62	0	1	278941	279001	166685	166624	1.13e-20	108
CE2_022B_bin.14_35removed-Concatenation-of-75-sequences	CE2_022C_bin.16-Concatenation-of-11-sequences	100	58	0	0	177099	177156	268252	268195	1.13e-20	108
CE2_022B_bin.14_35removed-Concatenation-of-75-sequences	CE2_022C_bin.16-Concatenation-of-11-sequences	100	58	0	0	175497	175554	268252	268195	1.13e-20	108
CE2_022B_bin.14_35removed-Concatenation-of-75-sequences	CE2_022C_bin.16-Concatenation-of-11-sequences	100	58	0	0	177247	177304	268400	268343	1.13e-20	108
CE2_022B_bin.14_35removed-Concatenation-of-75-sequences	CE2_022C_bin.16-Concatenation-of-11-sequences	100	58	0	0	177247	177304	270002	269945	1.13e-20	108
CE2_022B_bin.14_35removed-Concatenation-of-75-sequences	CE2_022C_bin.16-Concatenation-of-11-sequences	98.333	60	1	0	541396	541455	80626	80567	4.05e-20	106
CE2_022B_bin.14_35removed-Concatenation-of-75-sequences	CE2_022C_bin.16-Concatenation-of-11-sequences	90.244	82	7	1	304333	304414	141903	141823	4.05e-20	106
CE2_022B_bin.14_35removed-Concatenation-of-75-sequences	CE2_022C_bin.16-Concatenation-of-11-sequences	90.244	82	7	1	304400	304480	141970	141889	4.05e-20	106
CE2_022B_bin.14_35removed-Concatenation-of-75-sequences	CE2_022C_bin.16-Concatenation-of-11-sequences	85.714	105	10	4	250590	250694	195053	194954	4.05e-20	106
CE2_022B_bin.14_35removed-Concatenation-of-75-sequences	CE2_022C_bin.16-Concatenation-of-11-sequences	85.714	105	10	4	250867	250966	195330	195226	4.05e-20	106
CE2_022B_bin.14_35removed-Concatenation-of-75-sequences	CE2_022C_bin.16-Concatenation-of-11-sequences	100	57	0	0	351397	351453	456919	456975	4.05e-20	106
CE2_022B_bin.14_35removed-Concatenation-of-75-sequences	CE2_022C_bin.16-Concatenation-of-11-sequences	88.636	88	7	3	254406	254492	190488	190573	1.46e-19	104
CE2_022B_bin.14_35removed-Concatenation-of-75-sequences	CE2_022C_bin.16-Concatenation-of-11-sequences	94.203	69	3	1	250841	250908	194938	194870	1.46e-19	104
CE2_022B_bin.14_35removed-Concatenation-of-75-sequences	CE2_022C_bin.16-Concatenation-of-11-sequences	94.203	69	3	1	250982	251050	195079	195012	1.46e-19	104
CE2_022B_bin.14_35removed-Concatenation-of-75-sequences	CE2_022C_bin.16-Concatenation-of-11-sequences	98.305	59	0	1	175645	175702	268400	268342	5.25e-19	102
CE2_022B_bin.14_35removed-Concatenation-of-75-sequences	CE2_022C_bin.16-Concatenation-of-11-sequences	98.305	59	0	1	177099	177157	269854	269797	5.25e-19	102
CE2_022B_bin.14_35removed-Concatenation-of-75-sequences	CE2_022C_bin.16-Concatenation-of-11-sequences	98.305	59	0	1	175497	175555	269854	269797	5.25e-19	102
CE2_022B_bin.14_35removed-Concatenation-of-75-sequences	CE2_022C_bin.16-Concatenation-of-11-sequences	98.305	59	0	1	175645	175702	270002	269944	5.25e-19	102
CE2_022B_bin.14_35removed-Concatenation-of-75-sequences	CE2_022C_bin.16-Concatenation-of-11-sequences	100	54	0	0	541568	541621	80652	80599	1.89e-18	100
CE2_022B_bin.14_35removed-Concatenation-of-75-sequences	CE2_022C_bin.16-Concatenation-of-11-sequences	90.789	76	5	2	92097	92171	115136	115062	1.89e-18	100
CE2_022B_bin.14_35removed-Concatenation-of-75-sequences	CE2_022C_bin.16-Concatenation-of-11-sequences	90.789	76	5	2	331167	331241	352039	351965	1.89e-18	100
CE2_022B_bin.14_35removed-Concatenation-of-75-sequences	CE2_022C_bin.16-Concatenation-of-11-sequences	96.667	60	0	1	331186	331243	114930	114871	6.78e-18	99
CE2_022B_bin.14_35removed-Concatenation-of-75-sequences	CE2_022C_bin.16-Concatenation-of-11-sequences	96.667	60	0	1	331373	331432	115117	115060	6.78e-18	99
CE2_022B_bin.14_35removed-Concatenation-of-75-sequences	CE2_022C_bin.16-Concatenation-of-11-sequences	86.022	93	10	3	490593	490684	80962	80872	2.44e-17	97.1
CE2_022B_bin.14_35removed-Concatenation-of-75-sequences	CE2_022C_bin.16-Concatenation-of-11-sequences	90.667	75	4	3	279605	279678	190502	190574	2.44e-17	97.1
CE2_022B_bin.14_35removed-Concatenation-of-75-sequences	CE2_022C_bin.16-Concatenation-of-11-sequences	96.552	58	2	0	176298	176355	268252	268195	2.44e-17	97.1
CE2_022B_bin.14_35removed-Concatenation-of-75-sequences	CE2_022C_bin.16-Concatenation-of-11-sequences	96.552	58	2	0	177247	177304	269201	269144	2.44e-17	97.1
CE2_022B_bin.14_35removed-Concatenation-of-75-sequences	CE2_022C_bin.16-Concatenation-of-11-sequences	85.567	97	8	4	13386	13479	430250	430157	2.44e-17	97.1
CE2_022B_bin.14_35removed-Concatenation-of-75-sequences	CE2_022C_bin.16-Concatenation-of-11-sequences	93.651	63	4	0	337181	337243	107860	107798	8.78e-17	95.3
CE2_022B_bin.14_35removed-Concatenation-of-75-sequences	CE2_022C_bin.16-Concatenation-of-11-sequences	91.549	71	3	3	539553	539620	455025	455095	8.78e-17	95.3
CE2_022B_bin.14_35removed-Concatenation-of-75-sequences	CE2_022C_bin.16-Concatenation-of-11-sequences	91.549	71	3	3	539502	539572	455076	455143	8.78e-17	95.3
CE2_022B_bin.14_35removed-Concatenation-of-75-sequences	CE2_022C_bin.16-Concatenation-of-11-sequences	85	100	6	7	251466	251561	195047	194953	3.16e-16	93.5
CE2_022B_bin.14_35removed-Concatenation-of-75-sequences	CE2_022C_bin.16-Concatenation-of-11-sequences	85.87	92	7	5	250597	250686	195232	195145	3.16e-16	93.5
CE2_022B_bin.14_35removed-Concatenation-of-75-sequences	CE2_022C_bin.16-Concatenation-of-11-sequences	72.857	280	70	6	438068	438344	9532	9808	1.14e-15	91.6
CE2_022B_bin.14_35removed-Concatenation-of-75-sequences	CE2_022C_bin.16-Concatenation-of-11-sequences	88.158	76	9	0	338046	338121	108597	108522	1.14e-15	91.6
CE2_022B_bin.14_35removed-Concatenation-of-75-sequences	CE2_022C_bin.16-Concatenation-of-11-sequences	86.207	87	8	4	252778	252862	190488	190572	1.14e-15	91.6
CE2_022B_bin.14_35removed-Concatenation-of-75-sequences	CE2_022C_bin.16-Concatenation-of-11-sequences	94.915	59	2	1	175645	175702	269201	269143	1.14e-15	91.6
CE2_022B_bin.14_35removed-Concatenation-of-75-sequences	CE2_022C_bin.16-Concatenation-of-11-sequences	94.915	59	2	1	176298	176356	269854	269797	1.14e-15	91.6
CE2_022B_bin.14_35removed-Concatenation-of-75-sequences	CE2_022C_bin.16-Concatenation-of-11-sequences	96.364	55	2	0	77515	77569	366535	366481	1.14e-15	91.6
CE2_022B_bin.14_35removed-Concatenation-of-75-sequences	CE2_022C_bin.16-Concatenation-of-11-sequences	96.364	55	2	0	77563	77617	366583	366529	1.14e-15	91.6
CE2_022B_bin.14_35removed-Concatenation-of-75-sequences	CE2_022C_bin.16-Concatenation-of-11-sequences	98.039	51	1	0	509102	509152	1789	1739	4.08e-15	89.8
CE2_022B_bin.14_35removed-Concatenation-of-75-sequences	CE2_022C_bin.16-Concatenation-of-11-sequences	92.063	63	5	0	338444	338506	109123	109061	4.08e-15	89.8
CE2_022B_bin.14_35removed-Concatenation-of-75-sequences	CE2_022C_bin.16-Concatenation-of-11-sequences	100	47	0	0	509164	509210	1789	1743	1.47e-14	87.9
CE2_022B_bin.14_35removed-Concatenation-of-75-sequences	CE2_022C_bin.16-Concatenation-of-11-sequences	88	75	7	1	215318	215390	84888	84814	1.47e-14	87.9
CE2_022B_bin.14_35removed-Concatenation-of-75-sequences	CE2_022C_bin.16-Concatenation-of-11-sequences	83.505	97	12	2	252778	252872	85916	85822	1.47e-14	87.9
CE2_022B_bin.14_35removed-Concatenation-of-75-sequences	CE2_022C_bin.16-Concatenation-of-11-sequences	86.842	76	10	0	337707	337782	108258	108183	5.28e-14	86.1
CE2_022B_bin.14_35removed-Concatenation-of-75-sequences	CE2_022C_bin.16-Concatenation-of-11-sequences	96	50	2	0	142319	142368	302031	301982	6.83e-13	82.4
CE2_022B_bin.14_35removed-Concatenation-of-75-sequences	CE2_022C_bin.16-Concatenation-of-11-sequences	91.667	60	3	2	351201	351259	457335	457393	6.83e-13	82.4
CE2_022B_bin.14_35removed-Concatenation-of-75-sequences	CE2_022C_bin.16-Concatenation-of-11-sequences	100	42	0	0	323626	323667	5415	5374	8.84e-12	78.7
CE2_022B_bin.14_35removed-Concatenation-of-75-sequences	CE2_022C_bin.16-Concatenation-of-11-sequences	100	42	0	0	503998	504039	122677	122636	8.84e-12	78.7
CE2_022B_bin.14_35removed-Concatenation-of-75-sequences	CE2_022C_bin.16-Concatenation-of-11-sequences	89.394	66	1	5	250618	250681	194433	194372	8.84e-12	78.7
CE2_022B_bin.14_35removed-Concatenation-of-75-sequences	CE2_022C_bin.16-Concatenation-of-11-sequences	94.231	52	2	1	250695	250746	194849	194799	8.84e-12	78.7
CE2_022B_bin.14_35removed-Concatenation-of-75-sequences	CE2_022C_bin.16-Concatenation-of-11-sequences	94.231	52	2	1	251071	251121	195225	195174	8.84e-12	78.7
CE2_022B_bin.14_35removed-Concatenation-of-75-sequences	CE2_022C_bin.16-Concatenation-of-11-sequences	89.394	66	1	5	251487	251548	195302	195239	8.84e-12	78.7
CE2_022B_bin.14_35removed-Concatenation-of-75-sequences	CE2_022C_bin.16-Concatenation-of-11-sequences	100	41	0	0	183095	183135	262353	262313	3.18e-11	76.8
CE2_022B_bin.14_35removed-Concatenation-of-75-sequences	CE2_022C_bin.16-Concatenation-of-11-sequences	100	41	0	0	183146	183186	262404	262364	3.18e-11	76.8
CE2_022B_bin.14_35removed-Concatenation-of-75-sequences	CE2_022C_bin.16-Concatenation-of-11-sequences	100	38	0	0	176298	176335	269053	269016	1.48e-09	71.3
CE2_022B_bin.14_35removed-Concatenation-of-75-sequences	CE2_022C_bin.16-Concatenation-of-11-sequences	100	38	0	0	176446	176483	269201	269164	1.48e-09	71.3
CE2_022B_bin.14_35removed-Concatenation-of-75-sequences	CE2_022C_bin.16-Concatenation-of-11-sequences	97.5	40	1	0	254570	254609	114100	114139	5.32e-09	69.4
CE2_022B_bin.14_35removed-Concatenation-of-75-sequences	CE2_022C_bin.16-Concatenation-of-11-sequences	97.561	41	0	1	332164	332203	191305	191345	5.32e-09	69.4
CE2_022B_bin.14_35removed-Concatenation-of-75-sequences	CE2_022C_bin.16-Concatenation-of-11-sequences	100	37	0	0	176446	176482	268400	268364	5.32e-09	69.4
CE2_022B_bin.14_35removed-Concatenation-of-75-sequences	CE2_022C_bin.16-Concatenation-of-11-sequences	100	37	0	0	177099	177135	269053	269017	5.32e-09	69.4
CE2_022B_bin.14_35removed-Concatenation-of-75-sequences	CE2_022C_bin.16-Concatenation-of-11-sequences	100	37	0	0	175497	175533	269053	269017	5.32e-09	69.4
CE2_022B_bin.14_35removed-Concatenation-of-75-sequences	CE2_022C_bin.16-Concatenation-of-11-sequences	100	37	0	0	176446	176482	270002	269966	5.32e-09	69.4
CE2_022B_bin.14_35removed-Concatenation-of-75-sequences	CE2_022C_bin.16-Concatenation-of-11-sequences	92	50	2	2	92914	92961	350898	350849	5.32e-09	69.4
CE2_022B_bin.14_35removed-Concatenation-of-75-sequences	CE2_022C_bin.16-Concatenation-of-11-sequences	90.385	52	3	2	541532	541582	80652	80602	1.91e-08	67.6
CE2_022B_bin.14_35removed-Concatenation-of-75-sequences	CE2_022C_bin.16-Concatenation-of-11-sequences	90.385	52	3	2	351335	351385	80652	80602	1.91e-08	67.6
CE2_022B_bin.14_35removed-Concatenation-of-75-sequences	CE2_022C_bin.16-Concatenation-of-11-sequences	90.385	52	3	2	351209	351259	80652	80602	1.91e-08	67.6
CE2_022B_bin.14_35removed-Concatenation-of-75-sequences	CE2_022C_bin.16-Concatenation-of-11-sequences	97.436	39	0	1	250738	250775	194359	194321	6.88e-08	65.8
CE2_022B_bin.14_35removed-Concatenation-of-75-sequences	CE2_022C_bin.16-Concatenation-of-11-sequences	76.712	146	17	7	250484	250626	194454	194323	6.88e-08	65.8
CE2_022B_bin.14_35removed-Concatenation-of-75-sequences	CE2_022C_bin.16-Concatenation-of-11-sequences	82.143	84	7	8	251011	251090	194804	194725	6.88e-08	65.8
CE2_022B_bin.14_35removed-Concatenation-of-75-sequences	CE2_022C_bin.16-Concatenation-of-11-sequences	82.143	84	7	8	251116	251195	194909	194830	6.88e-08	65.8
CE2_022B_bin.14_35removed-Concatenation-of-75-sequences	CE2_022C_bin.16-Concatenation-of-11-sequences	100	35	0	0	166393	166427	279036	279002	6.88e-08	65.8
CE2_022B_bin.14_35removed-Concatenation-of-75-sequences	CE2_022C_bin.16-Concatenation-of-11-sequences	100	35	0	0	166480	166514	279181	279147	6.88e-08	65.8
CE2_022B_bin.14_35removed-Concatenation-of-75-sequences	CE2_022C_bin.16-Concatenation-of-11-sequences	100	34	0	0	251515	251548	194359	194326	2.48e-07	63.9
CE2_022B_bin.14_35removed-Concatenation-of-75-sequences	CE2_022C_bin.16-Concatenation-of-11-sequences	90.196	51	2	1	193204	193254	252252	252205	2.48e-07	63.9
CE2_022B_bin.14_35removed-Concatenation-of-75-sequences	CE2_022C_bin.16-Concatenation-of-11-sequences	90.196	51	2	1	193240	193287	252288	252238	2.48e-07	63.9
CE2_022B_bin.14_35removed-Concatenation-of-75-sequences	CE2_022C_bin.16-Concatenation-of-11-sequences	100	34	0	0	92002	92035	352041	352008	2.48e-07	63.9
CE2_022B_bin.14_35removed-Concatenation-of-75-sequences	CE2_022C_bin.16-Concatenation-of-11-sequences	100	34	0	0	92095	92128	352134	352101	2.48e-07	63.9
CE2_022B_bin.14_35removed-Concatenation-of-75-sequences	CE2_022C_bin.16-Concatenation-of-11-sequences	100	32	0	0	507171	507202	1731	1700	3.20e-06	60.2
CE2_022B_bin.14_35removed-Concatenation-of-75-sequences	CE2_022C_bin.16-Concatenation-of-11-sequences	100	32	0	0	497057	497088	1731	1700	3.20e-06	60.2
CE2_022B_bin.14_35removed-Concatenation-of-75-sequences	CE2_022C_bin.16-Concatenation-of-11-sequences	100	32	0	0	496445	496476	1731	1700	3.20e-06	60.2
CE2_022B_bin.14_35removed-Concatenation-of-75-sequences	CE2_022C_bin.16-Concatenation-of-11-sequences	100	32	0	0	508351	508382	2242	2211	3.20e-06	60.2
CE2_022B_bin.14_35removed-Concatenation-of-75-sequences	CE2_022C_bin.16-Concatenation-of-11-sequences	100	32	0	0	508351	508382	11807	11776	3.20e-06	60.2
CE2_022B_bin.14_35removed-Concatenation-of-75-sequences	CE2_022C_bin.16-Concatenation-of-11-sequences	100	32	0	0	508351	508382	12320	12289	3.20e-06	60.2
CE2_022B_bin.14_35removed-Concatenation-of-75-sequences	CE2_022C_bin.16-Concatenation-of-11-sequences	100	32	0	0	508351	508382	12932	12901	3.20e-06	60.2
CE2_022B_bin.14_35removed-Concatenation-of-75-sequences	CE2_022C_bin.16-Concatenation-of-11-sequences	97.222	36	0	1	194127	194161	251501	251466	3.20e-06	60.2
CE2_022B_bin.14_35removed-Concatenation-of-75-sequences	CE2_022C_bin.16-Concatenation-of-11-sequences	97.143	35	0	1	331161	331195	115048	115015	1.15e-05	58.4
CE2_022B_bin.14_35removed-Concatenation-of-75-sequences	CE2_022C_bin.16-Concatenation-of-11-sequences	96.97	33	1	0	541495	541527	80599	80567	4.14e-05	56.5
CE2_022B_bin.14_35removed-Concatenation-of-75-sequences	CE2_022C_bin.16-Concatenation-of-11-sequences	96.97	33	1	0	541459	541491	80599	80567	4.14e-05	56.5
CE2_022B_bin.14_35removed-Concatenation-of-75-sequences	CE2_022C_bin.16-Concatenation-of-11-sequences	100	30	0	0	351424	351453	456982	457011	4.14e-05	56.5
CE2_022B_bin.14_35removed-Concatenation-of-75-sequences	CE2_022C_bin.16-Concatenation-of-11-sequences	100	30	0	0	351424	351453	457018	457047	4.14e-05	56.5
CE2_022B_bin.14_35removed-Concatenation-of-75-sequences	CE2_022C_bin.16-Concatenation-of-11-sequences	100	29	0	0	494517	494545	1731	1703	1.49e-04	54.7
CE2_022B_bin.14_35removed-Concatenation-of-75-sequences	CE2_022C_bin.16-Concatenation-of-11-sequences	100	29	0	0	508351	508379	14860	14832	1.49e-04	54.7
CE2_022B_bin.14_35removed-Concatenation-of-75-sequences	CE2_022C_bin.16-Concatenation-of-11-sequences	100	29	0	0	508351	508379	15373	15345	1.49e-04	54.7
CE2_022B_bin.14_35removed-Concatenation-of-75-sequences	CE2_022C_bin.16-Concatenation-of-11-sequences	96.875	32	0	1	495851	495881	1731	1700	5.36e-04	52.8
CE2_022B_bin.14_35removed-Concatenation-of-75-sequences	CE2_022C_bin.16-Concatenation-of-11-sequences	96.875	32	0	1	508351	508382	13526	13496	5.36e-04	52.8
CE2_022B_bin.14_35removed-Concatenation-of-75-sequences	CE2_022C_bin.16-Concatenation-of-11-sequences	100	28	0	0	541594	541621	456919	456946	5.36e-04	52.8
CE2_022B_bin.14_35removed-Concatenation-of-75-sequences	CE2_022C_bin.16-Concatenation-of-11-sequences	100	28	0	0	541396	541423	457369	457396	5.36e-04	52.8
CE2_022B_bin.14_35removed-Concatenation-of-75-sequences	CE2_022C_bin.14-Concatenation-of-3-sequences	81.013	553	104	1	443046	443598	277901	278452	3.52e-120	438
CE2_022B_bin.14_35removed-Concatenation-of-75-sequences	CE2_022B_bin.31-Concatenation-of-3-sequences	81.013	553	104	1	443046	443598	345637	345086	3.52e-120	438
CE2_022B_bin.14_35removed-Concatenation-of-75-sequences	CE2_022C_bin.21-Concatenation-of-9-sequences	78.746	287	55	5	545817	546100	286111	285828	1.41e-44	187
CE2_022B_bin.14_35removed-Concatenation-of-75-sequences	CE2_022C_bin.21-Concatenation-of-9-sequences	77.692	260	52	5	3014	3270	285857	286113	1.43e-34	154
CE2_022B_bin.14_35removed-Concatenation-of-75-sequences	CE2_022B_bin.19-Concatenation-of-7-sequences	78.746	287	55	5	545817	546100	285594	285311	1.41e-44	187
CE2_022B_bin.14_35removed-Concatenation-of-75-sequences	CE2_022B_bin.19-Concatenation-of-7-sequences	77.692	260	52	5	3014	3270	285340	285596	1.43e-34	154
CE2_022B_bin.14_35removed-Concatenation-of-75-sequences	CE2_022C_bin.20-Concatenation-of-5-sequences	77.174	184	32	7	654131	654309	409883	409705	6.78e-18	99
CE2_022B_bin.14_35removed-Concatenation-of-75-sequences	CE2_1B_bin.15-Concatenation-of-157-sequences	89.394	66	7	0	678384	678449	71216	71281	1.90e-13	84.2
CE2_022B_bin.19-Concatenation-of-7-sequences	CE2_022B_bin.19-Concatenation-of-7-sequences	100	418534	0	0	1	418534	1	418534	0	7.728e+05
CE2_022B_bin.19-Concatenation-of-7-sequences	CE2_022B_bin.19-Concatenation-of-7-sequences	84.466	927	120	18	139664	140578	139550	140464	0	893
CE2_022B_bin.19-Concatenation-of-7-sequences	CE2_022B_bin.19-Concatenation-of-7-sequences	84.449	926	122	16	139550	140464	139664	140578	0	893
CE2_022B_bin.19-Concatenation-of-7-sequences	CE2_022B_bin.19-Concatenation-of-7-sequences	84.561	842	112	8	92176	93002	75596	74758	0	819
CE2_022B_bin.19-Concatenation-of-7-sequences	CE2_022B_bin.19-Concatenation-of-7-sequences	84.615	845	106	11	74758	75596	93002	92176	0	819
CE2_022B_bin.19-Concatenation-of-7-sequences	CE2_022B_bin.19-Concatenation-of-7-sequences	84.95	804	112	6	139778	140578	139550	140347	0	806
CE2_022B_bin.19-Concatenation-of-7-sequences	CE2_022B_bin.19-Concatenation-of-7-sequences	84.95	804	112	6	139550	140347	139778	140578	0	806
CE2_022B_bin.19-Concatenation-of-7-sequences	CE2_022B_bin.19-Concatenation-of-7-sequences	87.844	691	76	6	139889	140578	139550	140233	0	804
CE2_022B_bin.19-Concatenation-of-7-sequences	CE2_022B_bin.19-Concatenation-of-7-sequences	87.844	691	76	6	139550	140233	139889	140578	0	804
CE2_022B_bin.19-Concatenation-of-7-sequences	CE2_022B_bin.19-Concatenation-of-7-sequences	91.771	559	37	1	296806	297355	296680	297238	0	787
CE2_022B_bin.19-Concatenation-of-7-sequences	CE2_022B_bin.19-Concatenation-of-7-sequences	91.771	559	37	1	296680	297238	296806	297355	0	787
CE2_022B_bin.19-Concatenation-of-7-sequences	CE2_022B_bin.19-Concatenation-of-7-sequences	83.424	736	109	11	92945	93675	75265	74538	0	671
CE2_022B_bin.19-Concatenation-of-7-sequences	CE2_022B_bin.19-Concatenation-of-7-sequences	83.424	736	109	11	74538	75265	93675	92945	0	671
CE2_022B_bin.19-Concatenation-of-7-sequences	CE2_022B_bin.19-Concatenation-of-7-sequences	83.487	757	85	17	17919	18658	17841	18574	0	669
CE2_022B_bin.19-Concatenation-of-7-sequences	CE2_022B_bin.19-Concatenation-of-7-sequences	83.487	757	85	17	17841	18574	17919	18658	0	669
CE2_022B_bin.19-Concatenation-of-7-sequences	CE2_022B_bin.19-Concatenation-of-7-sequences	85.665	579	71	9	140003	140578	139550	140119	9.28e-169	599
CE2_022B_bin.19-Concatenation-of-7-sequences	CE2_022B_bin.19-Concatenation-of-7-sequences	85.64	578	73	7	139550	140119	140003	140578	9.28e-169	599
CE2_022B_bin.19-Concatenation-of-7-sequences	CE2_022B_bin.19-Concatenation-of-7-sequences	89.293	467	41	3	296914	297371	296662	297128	1.20e-167	595
CE2_022B_bin.19-Concatenation-of-7-sequences	CE2_022B_bin.19-Concatenation-of-7-sequences	89.293	467	41	3	296662	297128	296914	297371	1.20e-167	595
CE2_022B_bin.19-Concatenation-of-7-sequences	CE2_022B_bin.19-Concatenation-of-7-sequences	82.29	655	98	16	92722	93367	92497	93142	2.64e-154	551
CE2_022B_bin.19-Concatenation-of-7-sequences	CE2_022B_bin.19-Concatenation-of-7-sequences	82.29	655	98	16	92497	93142	92722	93367	2.64e-154	551
CE2_022B_bin.19-Concatenation-of-7-sequences	CE2_022B_bin.19-Concatenation-of-7-sequences	91.053	380	34	0	18291	18670	18249	18628	3.46e-143	514
CE2_022B_bin.19-Concatenation-of-7-sequences	CE2_022B_bin.19-Concatenation-of-7-sequences	91.053	380	34	0	18249	18628	18291	18670	3.46e-143	514
CE2_022B_bin.19-Concatenation-of-7-sequences	CE2_022B_bin.19-Concatenation-of-7-sequences	88.01	417	46	4	74840	75254	74765	75179	5.83e-136	490
CE2_022B_bin.19-Concatenation-of-7-sequences	CE2_022B_bin.19-Concatenation-of-7-sequences	88.01	417	46	4	74765	75179	74840	75254	5.83e-136	490
CE2_022B_bin.19-Concatenation-of-7-sequences	CE2_022B_bin.19-Concatenation-of-7-sequences	76.506	830	156	27	92644	93453	92493	93303	1.00e-113	416
CE2_022B_bin.19-Concatenation-of-7-sequences	CE2_022B_bin.19-Concatenation-of-7-sequences	76.506	830	156	26	92493	93303	92644	93453	1.00e-113	416
CE2_022B_bin.19-Concatenation-of-7-sequences	CE2_022B_bin.19-Concatenation-of-7-sequences	81.055	512	89	8	92796	93303	75264	74757	2.81e-109	401
CE2_022B_bin.19-Concatenation-of-7-sequences	CE2_022B_bin.19-Concatenation-of-7-sequences	80.971	515	90	8	74757	75267	93303	92793	2.81e-109	401
CE2_022B_bin.19-Concatenation-of-7-sequences	CE2_022B_bin.19-Concatenation-of-7-sequences	90.196	306	30	0	29785	30090	29743	30048	1.01e-108	399
CE2_022B_bin.19-Concatenation-of-7-sequences	CE2_022B_bin.19-Concatenation-of-7-sequences	90.196	306	30	0	29743	30048	29785	30090	1.01e-108	399
CE2_022B_bin.19-Concatenation-of-7-sequences	CE2_022B_bin.19-Concatenation-of-7-sequences	85.92	348	43	6	140231	140578	139550	139891	1.02e-98	366
CE2_022B_bin.19-Concatenation-of-7-sequences	CE2_022B_bin.19-Concatenation-of-7-sequences	85.92	348	43	6	139550	139891	140231	140578	1.02e-98	366
CE2_022B_bin.19-Concatenation-of-7-sequences	CE2_022B_bin.19-Concatenation-of-7-sequences	85.028	354	47	6	74915	75265	74765	75115	2.22e-95	355
CE2_022B_bin.19-Concatenation-of-7-sequences	CE2_022B_bin.19-Concatenation-of-7-sequences	85.028	354	47	6	74765	75115	74915	75265	2.22e-95	355
CE2_022B_bin.19-Concatenation-of-7-sequences	CE2_022B_bin.19-Concatenation-of-7-sequences	88.176	296	35	0	18375	18670	18249	18544	7.98e-95	353
CE2_022B_bin.19-Concatenation-of-7-sequences	CE2_022B_bin.19-Concatenation-of-7-sequences	88.176	296	35	0	18249	18544	18375	18670	7.98e-95	353
CE2_022B_bin.19-Concatenation-of-7-sequences	CE2_022B_bin.19-Concatenation-of-7-sequences	79.604	505	89	10	92945	93442	92495	92992	1.03e-93	350
CE2_022B_bin.19-Concatenation-of-7-sequences	CE2_022B_bin.19-Concatenation-of-7-sequences	79.644	506	87	11	92495	92992	92945	93442	1.03e-93	350
CE2_022B_bin.19-Concatenation-of-7-sequences	CE2_022B_bin.19-Concatenation-of-7-sequences	89.17	277	30	0	29810	30086	29747	30023	1.33e-92	346
CE2_022B_bin.19-Concatenation-of-7-sequences	CE2_022B_bin.19-Concatenation-of-7-sequences	89.17	277	30	0	29747	30023	29810	30086	1.33e-92	346
CE2_022B_bin.19-Concatenation-of-7-sequences	CE2_022B_bin.19-Concatenation-of-7-sequences	78.723	517	96	11	92793	93302	92493	93002	1.04e-88	333
CE2_022B_bin.19-Concatenation-of-7-sequences	CE2_022B_bin.19-Concatenation-of-7-sequences	77.288	590	118	14	92872	93453	92497	93078	1.04e-88	333
CE2_022B_bin.19-Concatenation-of-7-sequences	CE2_022B_bin.19-Concatenation-of-7-sequences	78.723	517	96	11	92493	93002	92793	93302	1.04e-88	333
CE2_022B_bin.19-Concatenation-of-7-sequences	CE2_022B_bin.19-Concatenation-of-7-sequences	77.288	590	118	14	92497	93078	92872	93453	1.04e-88	333
CE2_022B_bin.19-Concatenation-of-7-sequences	CE2_022B_bin.19-Concatenation-of-7-sequences	84.52	323	41	3	297058	297371	296680	297002	1.34e-87	329
CE2_022B_bin.19-Concatenation-of-7-sequences	CE2_022B_bin.19-Concatenation-of-7-sequences	84.52	323	41	3	296680	297002	297058	297371	1.34e-87	329
CE2_022B_bin.19-Concatenation-of-7-sequences	CE2_022B_bin.19-Concatenation-of-7-sequences	90.377	239	23	0	29852	30090	29747	29985	3.76e-83	315
CE2_022B_bin.19-Concatenation-of-7-sequences	CE2_022B_bin.19-Concatenation-of-7-sequences	90.377	239	23	0	29747	29985	29852	30090	3.76e-83	315
CE2_022B_bin.19-Concatenation-of-7-sequences	CE2_022B_bin.19-Concatenation-of-7-sequences	87.368	285	22	8	82131	82408	82056	82333	3.76e-83	315
CE2_022B_bin.19-Concatenation-of-7-sequences	CE2_022B_bin.19-Concatenation-of-7-sequences	87.368	285	22	8	82056	82333	82131	82408	3.76e-83	315
CE2_022B_bin.19-Concatenation-of-7-sequences	CE2_022B_bin.19-Concatenation-of-7-sequences	94.792	192	6	2	221787	221976	221724	221913	1.36e-77	296
CE2_022B_bin.19-Concatenation-of-7-sequences	CE2_022B_bin.19-Concatenation-of-7-sequences	94.792	192	6	2	221724	221913	221787	221976	1.36e-77	296
CE2_022B_bin.19-Concatenation-of-7-sequences	CE2_022B_bin.19-Concatenation-of-7-sequences	79.398	432	71	12	92506	92928	75179	74757	2.28e-75	289
CE2_022B_bin.19-Concatenation-of-7-sequences	CE2_022B_bin.19-Concatenation-of-7-sequences	79.186	442	72	12	74757	75188	92928	92497	2.28e-75	289
CE2_022B_bin.19-Concatenation-of-7-sequences	CE2_022B_bin.19-Concatenation-of-7-sequences	89.908	218	22	0	29869	30086	29743	29960	3.82e-73	281
CE2_022B_bin.19-Concatenation-of-7-sequences	CE2_022B_bin.19-Concatenation-of-7-sequences	89.908	218	22	0	29743	29960	29869	30086	3.82e-73	281
CE2_022B_bin.19-Concatenation-of-7-sequences	CE2_022B_bin.19-Concatenation-of-7-sequences	87.19	242	31	0	18417	18658	18249	18490	1.78e-71	276
CE2_022B_bin.19-Concatenation-of-7-sequences	CE2_022B_bin.19-Concatenation-of-7-sequences	87.19	242	31	0	18249	18490	18417	18658	1.78e-71	276
CE2_022B_bin.19-Concatenation-of-7-sequences	CE2_022B_bin.19-Concatenation-of-7-sequences	84.727	275	38	4	74993	75265	74768	75040	2.30e-70	272
CE2_022B_bin.19-Concatenation-of-7-sequences	CE2_022B_bin.19-Concatenation-of-7-sequences	84.727	275	38	4	74768	75040	74993	75265	2.30e-70	272
CE2_022B_bin.19-Concatenation-of-7-sequences	CE2_022B_bin.19-Concatenation-of-7-sequences	88.832	197	22	0	29894	30090	29747	29943	1.80e-61	243
CE2_022B_bin.19-Concatenation-of-7-sequences	CE2_022B_bin.19-Concatenation-of-7-sequences	88.832	197	22	0	29747	29943	29894	30090	1.80e-61	243
CE2_022B_bin.19-Concatenation-of-7-sequences	CE2_022B_bin.19-Concatenation-of-7-sequences	100	127	0	0	418408	418534	383151	383277	3.01e-59	235
CE2_022B_bin.19-Concatenation-of-7-sequences	CE2_022B_bin.19-Concatenation-of-7-sequences	100	127	0	0	383151	383277	418408	418534	3.01e-59	235
CE2_022B_bin.19-Concatenation-of-7-sequences	CE2_022B_bin.19-Concatenation-of-7-sequences	78.917	351	68	5	93095	93442	92495	92842	1.08e-58	233
CE2_022B_bin.19-Concatenation-of-7-sequences	CE2_022B_bin.19-Concatenation-of-7-sequences	78.917	351	68	5	92495	92842	93095	93442	1.08e-58	233
CE2_022B_bin.19-Concatenation-of-7-sequences	CE2_022B_bin.19-Concatenation-of-7-sequences	87.5	200	25	0	18459	18658	18249	18448	3.90e-58	231
CE2_022B_bin.19-Concatenation-of-7-sequences	CE2_022B_bin.19-Concatenation-of-7-sequences	87.5	200	25	0	18249	18448	18459	18658	3.90e-58	231
CE2_022B_bin.19-Concatenation-of-7-sequences	CE2_022B_bin.19-Concatenation-of-7-sequences	91.083	157	14	0	29930	30086	29741	29897	1.41e-52	213
CE2_022B_bin.19-Concatenation-of-7-sequences	CE2_022B_bin.19-Concatenation-of-7-sequences	91.083	157	14	0	29741	29897	29930	30086	1.41e-52	213
CE2_022B_bin.19-Concatenation-of-7-sequences	CE2_022B_bin.19-Concatenation-of-7-sequences	84.762	210	28	3	92495	92702	74965	74758	6.57e-51	207
CE2_022B_bin.19-Concatenation-of-7-sequences	CE2_022B_bin.19-Concatenation-of-7-sequences	84.762	210	28	3	74758	74965	92702	92495	6.57e-51	207
CE2_022B_bin.19-Concatenation-of-7-sequences	CE2_022B_bin.19-Concatenation-of-7-sequences	87.006	177	17	4	29747	29923	29108	29278	5.12e-47	195
CE2_022B_bin.19-Concatenation-of-7-sequences	CE2_022B_bin.19-Concatenation-of-7-sequences	87.006	177	17	4	29108	29278	29747	29923	5.12e-47	195
CE2_022B_bin.19-Concatenation-of-7-sequences	CE2_022B_bin.19-Concatenation-of-7-sequences	84.211	209	15	10	29113	29309	29050	29252	8.56e-45	187
CE2_022B_bin.19-Concatenation-of-7-sequences	CE2_022B_bin.19-Concatenation-of-7-sequences	84.211	209	15	10	29050	29252	29113	29309	8.56e-45	187
CE2_022B_bin.19-Concatenation-of-7-sequences	CE2_022B_bin.19-Concatenation-of-7-sequences	79.545	264	48	5	93182	93442	75253	74993	1.11e-43	183
CE2_022B_bin.19-Concatenation-of-7-sequences	CE2_022B_bin.19-Concatenation-of-7-sequences	79.699	266	44	7	74993	75253	93442	93182	1.11e-43	183
CE2_022B_bin.19-Concatenation-of-7-sequences	CE2_022B_bin.19-Concatenation-of-7-sequences	92.248	129	6	2	221850	221976	221724	221850	1.43e-42	180
CE2_022B_bin.19-Concatenation-of-7-sequences	CE2_022B_bin.19-Concatenation-of-7-sequences	92.248	129	6	2	221724	221850	221850	221976	1.43e-42	180
CE2_022B_bin.19-Concatenation-of-7-sequences	CE2_022B_bin.19-Concatenation-of-7-sequences	82.511	223	17	10	82208	82408	82058	82280	1.85e-41	176
CE2_022B_bin.19-Concatenation-of-7-sequences	CE2_022B_bin.19-Concatenation-of-7-sequences	82.511	223	17	10	82058	82280	82208	82408	1.85e-41	176
CE2_022B_bin.19-Concatenation-of-7-sequences	CE2_022B_bin.19-Concatenation-of-7-sequences	78.495	279	49	8	93169	93442	92495	92767	2.40e-40	172
CE2_022B_bin.19-Concatenation-of-7-sequences	CE2_022B_bin.19-Concatenation-of-7-sequences	78.495	279	49	8	92495	92767	93169	93442	2.40e-40	172
CE2_022B_bin.19-Concatenation-of-7-sequences	CE2_022B_bin.19-Concatenation-of-7-sequences	91.87	123	10	0	297249	297371	296754	296876	2.40e-40	172
CE2_022B_bin.19-Concatenation-of-7-sequences	CE2_022B_bin.19-Concatenation-of-7-sequences	91.87	123	10	0	296754	296876	297249	297371	2.40e-40	172
CE2_022B_bin.19-Concatenation-of-7-sequences	CE2_022B_bin.19-Concatenation-of-7-sequences	86.364	132	18	0	93322	93453	92497	92628	5.23e-32	145
CE2_022B_bin.19-Concatenation-of-7-sequences	CE2_022B_bin.19-Concatenation-of-7-sequences	86.364	132	18	0	92497	92628	93322	93453	5.23e-32	145
CE2_022B_bin.19-Concatenation-of-7-sequences	CE2_022B_bin.19-Concatenation-of-7-sequences	86.992	123	12	3	80345	80467	77530	77648	3.15e-29	135
CE2_022B_bin.19-Concatenation-of-7-sequences	CE2_022B_bin.19-Concatenation-of-7-sequences	86.992	123	12	3	77530	77648	80345	80467	3.15e-29	135
CE2_022B_bin.19-Concatenation-of-7-sequences	CE2_022B_bin.19-Concatenation-of-7-sequences	100	67	0	0	73091	73157	73058	73124	6.81e-26	124
CE2_022B_bin.19-Concatenation-of-7-sequences	CE2_022B_bin.19-Concatenation-of-7-sequences	100	67	0	0	73058	73124	73091	73157	6.81e-26	124
CE2_022B_bin.19-Concatenation-of-7-sequences	CE2_022B_bin.19-Concatenation-of-7-sequences	100	61	0	0	87614	87674	87581	87641	1.47e-22	113
CE2_022B_bin.19-Concatenation-of-7-sequences	CE2_022B_bin.19-Concatenation-of-7-sequences	100	61	0	0	87581	87641	87614	87674	1.47e-22	113
CE2_022B_bin.19-Concatenation-of-7-sequences	CE2_022B_bin.19-Concatenation-of-7-sequences	93.333	75	2	3	128331	128403	128051	128124	6.86e-21	108
CE2_022B_bin.19-Concatenation-of-7-sequences	CE2_022B_bin.19-Concatenation-of-7-sequences	93.333	75	2	3	128051	128124	128331	128403	6.86e-21	108
CE2_022B_bin.19-Concatenation-of-7-sequences	CE2_022B_bin.19-Concatenation-of-7-sequences	77.143	210	26	14	29071	29278	28990	29179	3.19e-19	102
CE2_022B_bin.19-Concatenation-of-7-sequences	CE2_022B_bin.19-Concatenation-of-7-sequences	77.143	210	26	14	28990	29179	29071	29278	3.19e-19	102
CE2_022B_bin.19-Concatenation-of-7-sequences	CE2_022B_bin.19-Concatenation-of-7-sequences	100	55	0	0	278275	278329	278239	278293	3.19e-19	102
CE2_022B_bin.19-Concatenation-of-7-sequences	CE2_022B_bin.19-Concatenation-of-7-sequences	100	55	0	0	278239	278293	278275	278329	3.19e-19	102
CE2_022B_bin.19-Concatenation-of-7-sequences	CE2_022B_bin.19-Concatenation-of-7-sequences	98.214	56	1	0	78574	78629	77545	77600	4.13e-18	99
CE2_022B_bin.19-Concatenation-of-7-sequences	CE2_022B_bin.19-Concatenation-of-7-sequences	98.214	56	1	0	77545	77600	78574	78629	4.13e-18	99
CE2_022B_bin.19-Concatenation-of-7-sequences	CE2_022B_bin.19-Concatenation-of-7-sequences	98.214	56	1	0	197543	197598	197504	197559	4.13e-18	99
CE2_022B_bin.19-Concatenation-of-7-sequences	CE2_022B_bin.19-Concatenation-of-7-sequences	98.214	56	1	0	197504	197559	197543	197598	4.13e-18	99
CE2_022B_bin.19-Concatenation-of-7-sequences	CE2_022B_bin.19-Concatenation-of-7-sequences	92.424	66	2	3	128342	128404	128210	128275	6.90e-16	91.6
CE2_022B_bin.19-Concatenation-of-7-sequences	CE2_022B_bin.19-Concatenation-of-7-sequences	92.424	66	2	3	128210	128275	128342	128404	6.90e-16	91.6
CE2_022B_bin.19-Concatenation-of-7-sequences	CE2_022B_bin.19-Concatenation-of-7-sequences	79.433	141	17	5	29181	29309	29034	29174	2.48e-15	89.8
CE2_022B_bin.19-Concatenation-of-7-sequences	CE2_022B_bin.19-Concatenation-of-7-sequences	79.433	141	17	5	29034	29174	29181	29309	2.48e-15	89.8
CE2_022B_bin.19-Concatenation-of-7-sequences	CE2_022B_bin.19-Concatenation-of-7-sequences	88	75	9	0	64310	64384	63953	64027	2.48e-15	89.8
CE2_022B_bin.19-Concatenation-of-7-sequences	CE2_022B_bin.19-Concatenation-of-7-sequences	88	75	9	0	63953	64027	64310	64384	2.48e-15	89.8
CE2_022B_bin.19-Concatenation-of-7-sequences	CE2_022B_bin.19-Concatenation-of-7-sequences	78.832	137	23	4	92495	92628	74890	74757	8.93e-15	87.9
CE2_022B_bin.19-Concatenation-of-7-sequences	CE2_022B_bin.19-Concatenation-of-7-sequences	86.42	81	10	1	79478	79557	78619	78699	8.93e-15	87.9
CE2_022B_bin.19-Concatenation-of-7-sequences	CE2_022B_bin.19-Concatenation-of-7-sequences	86.42	81	10	1	78619	78699	79478	79557	8.93e-15	87.9
CE2_022B_bin.19-Concatenation-of-7-sequences	CE2_022B_bin.19-Concatenation-of-7-sequences	78.832	137	23	4	74757	74890	92628	92495	8.93e-15	87.9
CE2_022B_bin.19-Concatenation-of-7-sequences	CE2_022B_bin.19-Concatenation-of-7-sequences	91.667	60	5	0	84250	84309	73105	73046	1.16e-13	84.2
CE2_022B_bin.19-Concatenation-of-7-sequences	CE2_022B_bin.19-Concatenation-of-7-sequences	91.667	60	5	0	73046	73105	84309	84250	1.16e-13	84.2
CE2_022B_bin.19-Concatenation-of-7-sequences	CE2_022B_bin.19-Concatenation-of-7-sequences	97.727	44	1	0	88402	88445	87641	87684	1.93e-11	76.8
CE2_022B_bin.19-Concatenation-of-7-sequences	CE2_022B_bin.19-Concatenation-of-7-sequences	97.727	44	1	0	87641	87684	88402	88445	1.93e-11	76.8
CE2_022B_bin.19-Concatenation-of-7-sequences	CE2_022B_bin.19-Concatenation-of-7-sequences	93.75	48	3	0	84250	84297	73138	73091	2.50e-10	73.1
CE2_022B_bin.19-Concatenation-of-7-sequences	CE2_022B_bin.19-Concatenation-of-7-sequences	93.75	48	3	0	73091	73138	84297	84250	2.50e-10	73.1
CE2_022B_bin.19-Concatenation-of-7-sequences	CE2_022B_bin.19-Concatenation-of-7-sequences	97.561	41	1	0	221002	221042	220867	220907	9.00e-10	71.3
CE2_022B_bin.19-Concatenation-of-7-sequences	CE2_022B_bin.19-Concatenation-of-7-sequences	97.561	41	1	0	220867	220907	221002	221042	9.00e-10	71.3
CE2_022B_bin.19-Concatenation-of-7-sequences	CE2_022B_bin.19-Concatenation-of-7-sequences	100	37	0	0	80452	80488	80419	80455	3.24e-09	69.4
CE2_022B_bin.19-Concatenation-of-7-sequences	CE2_022B_bin.19-Concatenation-of-7-sequences	100	37	0	0	80419	80455	80452	80488	3.24e-09	69.4
CE2_022B_bin.19-Concatenation-of-7-sequences	CE2_022B_bin.19-Concatenation-of-7-sequences	86.364	66	5	3	326903	326966	326867	326930	3.24e-09	69.4
CE2_022B_bin.19-Concatenation-of-7-sequences	CE2_022B_bin.19-Concatenation-of-7-sequences	85.938	64	9	0	326867	326930	326903	326966	3.24e-09	69.4
CE2_022B_bin.19-Concatenation-of-7-sequences	CE2_022B_bin.19-Concatenation-of-7-sequences	100	34	0	0	73124	73157	73058	73091	1.51e-07	63.9
CE2_022B_bin.19-Concatenation-of-7-sequences	CE2_022B_bin.19-Concatenation-of-7-sequences	100	34	0	0	73058	73091	73124	73157	1.51e-07	63.9
CE2_022B_bin.19-Concatenation-of-7-sequences	CE2_022B_bin.19-Concatenation-of-7-sequences	97.297	37	1	0	86671	86707	77627	77591	1.51e-07	63.9
CE2_022B_bin.19-Concatenation-of-7-sequences	CE2_022B_bin.19-Concatenation-of-7-sequences	97.297	37	1	0	77591	77627	86707	86671	1.51e-07	63.9
CE2_022B_bin.19-Concatenation-of-7-sequences	CE2_022B_bin.19-Concatenation-of-7-sequences	97.297	37	1	0	418362	418398	416350	416386	1.51e-07	63.9
CE2_022B_bin.19-Concatenation-of-7-sequences	CE2_022B_bin.19-Concatenation-of-7-sequences	97.297	37	1	0	416350	416386	418362	418398	1.51e-07	63.9
CE2_022B_bin.19-Concatenation-of-7-sequences	CE2_022B_bin.19-Concatenation-of-7-sequences	83.333	66	11	0	410913	410978	410871	410936	5.41e-07	62.1
CE2_022B_bin.19-Concatenation-of-7-sequences	CE2_022B_bin.19-Concatenation-of-7-sequences	83.333	66	11	0	410871	410936	410913	410978	5.41e-07	62.1
CE2_022B_bin.19-Concatenation-of-7-sequences	CE2_022B_bin.19-Concatenation-of-7-sequences	94.595	37	2	0	80452	80488	77600	77636	7.00e-06	58.4
CE2_022B_bin.19-Concatenation-of-7-sequences	CE2_022B_bin.19-Concatenation-of-7-sequences	94.595	37	2	0	77600	77636	80452	80488	7.00e-06	58.4
CE2_022B_bin.19-Concatenation-of-7-sequences	CE2_022B_bin.19-Concatenation-of-7-sequences	97.143	35	0	1	128131	128165	128090	128123	7.00e-06	58.4
CE2_022B_bin.19-Concatenation-of-7-sequences	CE2_022B_bin.19-Concatenation-of-7-sequences	97.143	35	0	1	128090	128123	128131	128165	7.00e-06	58.4
CE2_022B_bin.19-Concatenation-of-7-sequences	CE2_022B_bin.19-Concatenation-of-7-sequences	92.683	41	2	1	224984	225023	224752	224792	7.00e-06	58.4
CE2_022B_bin.19-Concatenation-of-7-sequences	CE2_022B_bin.19-Concatenation-of-7-sequences	92.683	41	2	1	224752	224792	224984	225023	7.00e-06	58.4
CE2_022B_bin.19-Concatenation-of-7-sequences	CE2_022B_bin.19-Concatenation-of-7-sequences	100	28	0	0	87647	87674	87581	87608	3.26e-04	52.8
CE2_022B_bin.19-Concatenation-of-7-sequences	CE2_022B_bin.19-Concatenation-of-7-sequences	100	28	0	0	87581	87608	87647	87674	3.26e-04	52.8
CE2_022B_bin.19-Concatenation-of-7-sequences	CE2_022C_bin.21-Concatenation-of-9-sequences	99.994	185568	11	0	1	185568	185658	91	0	3.426e+05
CE2_022B_bin.19-Concatenation-of-7-sequences	CE2_022C_bin.21-Concatenation-of-9-sequences	99.943	121864	47	5	296680	418534	297575	419425	0	2.246e+05
CE2_022B_bin.19-Concatenation-of-7-sequences	CE2_022C_bin.21-Concatenation-of-9-sequences	99.952	75659	23	3	221724	297371	222241	297897	0	1.395e+05
CE2_022B_bin.19-Concatenation-of-7-sequences	CE2_022C_bin.21-Concatenation-of-9-sequences	99.948	36292	11	2	185579	221865	185928	222216	0	66916
CE2_022B_bin.19-Concatenation-of-7-sequences	CE2_022C_bin.21-Concatenation-of-9-sequences	91.632	729	47	3	296662	297385	297431	298150	0	1009
CE2_022B_bin.19-Concatenation-of-7-sequences	CE2_022C_bin.21-Concatenation-of-9-sequences	91.892	666	45	3	296680	297336	297323	297988	0	941
CE2_022B_bin.19-Concatenation-of-7-sequences	CE2_022C_bin.21-Concatenation-of-9-sequences	84.25	927	122	17	139664	140578	46109	45195	0	881
CE2_022B_bin.19-Concatenation-of-7-sequences	CE2_022C_bin.21-Concatenation-of-9-sequences	84.017	926	126	15	139550	140464	45995	45081	0	870
CE2_022B_bin.19-Concatenation-of-7-sequences	CE2_022C_bin.21-Concatenation-of-9-sequences	84.615	845	106	11	74758	75596	92657	93483	0	819
CE2_022B_bin.19-Concatenation-of-7-sequences	CE2_022C_bin.21-Concatenation-of-9-sequences	84.561	842	112	8	92176	93002	110063	110901	0	819
CE2_022B_bin.19-Concatenation-of-7-sequences	CE2_022C_bin.21-Concatenation-of-9-sequences	91.652	575	39	1	296806	297371	297197	297771	0	806
CE2_022B_bin.19-Concatenation-of-7-sequences	CE2_022C_bin.21-Concatenation-of-9-sequences	87.844	691	76	5	139889	140578	46109	45426	0	804
CE2_022B_bin.19-Concatenation-of-7-sequences	CE2_022C_bin.21-Concatenation-of-9-sequences	84.453	804	116	6	139550	140347	45881	45081	0	784
CE2_022B_bin.19-Concatenation-of-7-sequences	CE2_022C_bin.21-Concatenation-of-9-sequences	84.453	804	116	6	139778	140578	46109	45312	0	784
CE2_022B_bin.19-Concatenation-of-7-sequences	CE2_022C_bin.21-Concatenation-of-9-sequences	87.265	691	80	6	139550	140233	45770	45081	0	782
CE2_022B_bin.19-Concatenation-of-7-sequences	CE2_022C_bin.21-Concatenation-of-9-sequences	90.34	559	41	8	296680	297238	297701	298246	0	739
CE2_022B_bin.19-Concatenation-of-7-sequences	CE2_022C_bin.21-Concatenation-of-9-sequences	83.424	736	109	11	74538	75265	91984	92714	0	671
CE2_022B_bin.19-Concatenation-of-7-sequences	CE2_022C_bin.21-Concatenation-of-9-sequences	83.424	736	109	11	92945	93675	110394	111121	0	671
CE2_022B_bin.19-Concatenation-of-7-sequences	CE2_022C_bin.21-Concatenation-of-9-sequences	83.225	769	89	17	17841	18586	167740	166989	0	669
CE2_022B_bin.19-Concatenation-of-7-sequences	CE2_022C_bin.21-Concatenation-of-9-sequences	83.225	769	89	17	17919	18670	167818	167073	0	669
CE2_022B_bin.19-Concatenation-of-7-sequences	CE2_022C_bin.21-Concatenation-of-9-sequences	85.665	579	71	9	140003	140578	46109	45540	9.28e-169	599
CE2_022B_bin.19-Concatenation-of-7-sequences	CE2_022C_bin.21-Concatenation-of-9-sequences	89.293	467	41	3	296914	297371	297179	297645	1.20e-167	595
CE2_022B_bin.19-Concatenation-of-7-sequences	CE2_022C_bin.21-Concatenation-of-9-sequences	85.294	578	75	7	139550	140119	45656	45081	2.01e-165	588
CE2_022B_bin.19-Concatenation-of-7-sequences	CE2_022C_bin.21-Concatenation-of-9-sequences	82.29	655	98	16	92497	93142	92937	92292	2.64e-154	551
CE2_022B_bin.19-Concatenation-of-7-sequences	CE2_022C_bin.21-Concatenation-of-9-sequences	82.29	655	98	16	92722	93367	93162	92517	2.64e-154	551
CE2_022B_bin.19-Concatenation-of-7-sequences	CE2_022C_bin.21-Concatenation-of-9-sequences	87.751	449	42	4	296680	297128	297827	298262	3.43e-148	531
CE2_022B_bin.19-Concatenation-of-7-sequences	CE2_022C_bin.21-Concatenation-of-9-sequences	91.444	374	32	0	18255	18628	167362	166989	3.46e-143	514
CE2_022B_bin.19-Concatenation-of-7-sequences	CE2_022C_bin.21-Concatenation-of-9-sequences	91.444	374	32	0	18297	18670	167404	167031	3.46e-143	514
CE2_022B_bin.19-Concatenation-of-7-sequences	CE2_022C_bin.21-Concatenation-of-9-sequences	87.707	423	48	4	74768	75188	110816	110396	5.83e-136	490
CE2_022B_bin.19-Concatenation-of-7-sequences	CE2_022C_bin.21-Concatenation-of-9-sequences	87.707	423	48	4	74843	75263	110891	110471	5.83e-136	490
CE2_022B_bin.19-Concatenation-of-7-sequences	CE2_022C_bin.21-Concatenation-of-9-sequences	76.506	830	156	27	92493	93303	93015	92206	1.00e-113	416
CE2_022B_bin.19-Concatenation-of-7-sequences	CE2_022C_bin.21-Concatenation-of-9-sequences	76.506	830	156	27	92644	93453	93166	92356	1.00e-113	416
CE2_022B_bin.19-Concatenation-of-7-sequences	CE2_022C_bin.21-Concatenation-of-9-sequences	81.055	512	89	8	74757	75264	92356	92863	2.81e-109	401
CE2_022B_bin.19-Concatenation-of-7-sequences	CE2_022C_bin.21-Concatenation-of-9-sequences	80.971	515	90	8	92793	93303	110392	110902	2.81e-109	401
CE2_022B_bin.19-Concatenation-of-7-sequences	CE2_022C_bin.21-Concatenation-of-9-sequences	90.196	306	30	0	29743	30048	155874	155569	1.01e-108	399
CE2_022B_bin.19-Concatenation-of-7-sequences	CE2_022C_bin.21-Concatenation-of-9-sequences	90.196	306	30	0	29785	30090	155916	155611	1.01e-108	399
CE2_022B_bin.19-Concatenation-of-7-sequences	CE2_022C_bin.21-Concatenation-of-9-sequences	85.92	348	43	6	140231	140578	46109	45768	1.02e-98	366
CE2_022B_bin.19-Concatenation-of-7-sequences	CE2_022C_bin.21-Concatenation-of-9-sequences	85.632	348	44	6	139550	139891	45428	45081	4.77e-97	361
CE2_022B_bin.19-Concatenation-of-7-sequences	CE2_022C_bin.21-Concatenation-of-9-sequences	85.185	351	46	6	74768	75115	110741	110394	2.22e-95	355
CE2_022B_bin.19-Concatenation-of-7-sequences	CE2_022C_bin.21-Concatenation-of-9-sequences	85.185	351	46	6	74918	75265	110891	110544	2.22e-95	355
CE2_022B_bin.19-Concatenation-of-7-sequences	CE2_022C_bin.21-Concatenation-of-9-sequences	98.039	204	4	0	221773	221976	222227	222430	2.22e-95	355
CE2_022B_bin.19-Concatenation-of-7-sequences	CE2_022C_bin.21-Concatenation-of-9-sequences	88.176	296	35	0	18249	18544	167284	166989	7.98e-95	353
CE2_022B_bin.19-Concatenation-of-7-sequences	CE2_022C_bin.21-Concatenation-of-9-sequences	88.176	296	35	0	18375	18670	167410	167115	7.98e-95	353
CE2_022B_bin.19-Concatenation-of-7-sequences	CE2_022C_bin.21-Concatenation-of-9-sequences	79.568	509	88	11	92495	92995	92714	92214	1.03e-93	350
CE2_022B_bin.19-Concatenation-of-7-sequences	CE2_022C_bin.21-Concatenation-of-9-sequences	79.528	508	90	10	92945	93445	93164	92664	1.03e-93	350
CE2_022B_bin.19-Concatenation-of-7-sequences	CE2_022C_bin.21-Concatenation-of-9-sequences	90.53	264	25	0	296739	297002	297999	298262	1.03e-93	350
CE2_022B_bin.19-Concatenation-of-7-sequences	CE2_022C_bin.21-Concatenation-of-9-sequences	88.929	280	31	0	29747	30026	155849	155570	1.33e-92	346
CE2_022B_bin.19-Concatenation-of-7-sequences	CE2_022C_bin.21-Concatenation-of-9-sequences	88.929	280	31	0	29810	30089	155912	155633	1.33e-92	346
CE2_022B_bin.19-Concatenation-of-7-sequences	CE2_022C_bin.21-Concatenation-of-9-sequences	77.288	590	118	14	92497	93078	92787	92206	1.04e-88	333
CE2_022B_bin.19-Concatenation-of-7-sequences	CE2_022C_bin.21-Concatenation-of-9-sequences	78.794	514	95	11	92496	93002	92863	92357	1.04e-88	333
CE2_022B_bin.19-Concatenation-of-7-sequences	CE2_022C_bin.21-Concatenation-of-9-sequences	77.288	590	118	14	92872	93453	93162	92581	1.04e-88	333
CE2_022B_bin.19-Concatenation-of-7-sequences	CE2_022C_bin.21-Concatenation-of-9-sequences	78.794	514	95	11	92796	93302	93163	92657	1.04e-88	333
CE2_022B_bin.19-Concatenation-of-7-sequences	CE2_022C_bin.21-Concatenation-of-9-sequences	84.52	323	41	3	297058	297371	297197	297519	1.34e-87	329
CE2_022B_bin.19-Concatenation-of-7-sequences	CE2_022C_bin.21-Concatenation-of-9-sequences	87.368	285	22	8	82056	82333	103528	103251	3.76e-83	315
CE2_022B_bin.19-Concatenation-of-7-sequences	CE2_022C_bin.21-Concatenation-of-9-sequences	87.368	285	22	8	82131	82408	103603	103326	3.76e-83	315
CE2_022B_bin.19-Concatenation-of-7-sequences	CE2_022C_bin.21-Concatenation-of-9-sequences	90.377	239	23	0	29747	29985	155807	155569	3.76e-83	315
CE2_022B_bin.19-Concatenation-of-7-sequences	CE2_022C_bin.21-Concatenation-of-9-sequences	90.377	239	23	0	29852	30090	155912	155674	3.76e-83	315
CE2_022B_bin.19-Concatenation-of-7-sequences	CE2_022C_bin.21-Concatenation-of-9-sequences	94.792	192	6	2	221724	221913	222304	222493	1.36e-77	296
CE2_022B_bin.19-Concatenation-of-7-sequences	CE2_022C_bin.21-Concatenation-of-9-sequences	79.446	433	69	12	74757	75179	92731	93153	2.28e-75	289
CE2_022B_bin.19-Concatenation-of-7-sequences	CE2_022C_bin.21-Concatenation-of-9-sequences	79.138	441	74	12	92497	92928	110471	110902	2.28e-75	289
CE2_022B_bin.19-Concatenation-of-7-sequences	CE2_022C_bin.21-Concatenation-of-9-sequences	89.593	221	23	0	29743	29963	155790	155570	3.82e-73	281
CE2_022B_bin.19-Concatenation-of-7-sequences	CE2_022C_bin.21-Concatenation-of-9-sequences	89.593	221	23	0	29869	30089	155916	155696	3.82e-73	281
CE2_022B_bin.19-Concatenation-of-7-sequences	CE2_022C_bin.21-Concatenation-of-9-sequences	86.22	254	35	0	18249	18502	167242	166989	1.78e-71	276
CE2_022B_bin.19-Concatenation-of-7-sequences	CE2_022C_bin.21-Concatenation-of-9-sequences	86.22	254	35	0	18417	18670	167410	167157	1.78e-71	276
CE2_022B_bin.19-Concatenation-of-7-sequences	CE2_022C_bin.21-Concatenation-of-9-sequences	84.727	275	38	4	74768	75040	110666	110394	2.30e-70	272
CE2_022B_bin.19-Concatenation-of-7-sequences	CE2_022C_bin.21-Concatenation-of-9-sequences	84.727	275	38	4	74993	75265	110891	110619	2.30e-70	272
CE2_022B_bin.19-Concatenation-of-7-sequences	CE2_022C_bin.21-Concatenation-of-9-sequences	88.832	197	22	0	29747	29943	155765	155569	1.80e-61	243
CE2_022B_bin.19-Concatenation-of-7-sequences	CE2_022C_bin.21-Concatenation-of-9-sequences	88.832	197	22	0	29894	30090	155912	155716	1.80e-61	243
CE2_022B_bin.19-Concatenation-of-7-sequences	CE2_022C_bin.21-Concatenation-of-9-sequences	97.163	141	4	0	221836	221976	222227	222367	2.33e-60	239
CE2_022B_bin.19-Concatenation-of-7-sequences	CE2_022C_bin.21-Concatenation-of-9-sequences	100	127	0	0	383288	383414	127	1	3.01e-59	235
CE2_022B_bin.19-Concatenation-of-7-sequences	CE2_022C_bin.21-Concatenation-of-9-sequences	100	127	0	0	418408	418534	384042	384168	3.01e-59	235
CE2_022B_bin.19-Concatenation-of-7-sequences	CE2_022C_bin.21-Concatenation-of-9-sequences	100	127	0	0	383151	383277	419299	419425	3.01e-59	235
CE2_022B_bin.19-Concatenation-of-7-sequences	CE2_022C_bin.21-Concatenation-of-9-sequences	82.642	265	44	2	92582	92845	92477	92214	1.08e-58	233
CE2_022B_bin.19-Concatenation-of-7-sequences	CE2_022C_bin.21-Concatenation-of-9-sequences	82.642	265	44	2	93182	93445	93077	92814	1.08e-58	233
CE2_022B_bin.19-Concatenation-of-7-sequences	CE2_022C_bin.21-Concatenation-of-9-sequences	86.321	212	29	0	18249	18460	167200	166989	3.90e-58	231
CE2_022B_bin.19-Concatenation-of-7-sequences	CE2_022C_bin.21-Concatenation-of-9-sequences	86.321	212	29	0	18459	18670	167410	167199	3.90e-58	231
CE2_022B_bin.19-Concatenation-of-7-sequences	CE2_022C_bin.21-Concatenation-of-9-sequences	87.817	197	24	0	296680	296876	298066	298262	3.90e-58	231
CE2_022B_bin.19-Concatenation-of-7-sequences	CE2_022C_bin.21-Concatenation-of-9-sequences	95.833	144	2	2	221787	221928	222075	222216	1.40e-57	230
CE2_022B_bin.19-Concatenation-of-7-sequences	CE2_022C_bin.21-Concatenation-of-9-sequences	91.558	154	13	0	29747	29900	155723	155570	1.41e-52	213
CE2_022B_bin.19-Concatenation-of-7-sequences	CE2_022C_bin.21-Concatenation-of-9-sequences	91.558	154	13	0	29936	30089	155912	155759	1.41e-52	213
CE2_022B_bin.19-Concatenation-of-7-sequences	CE2_022C_bin.21-Concatenation-of-9-sequences	84.762	210	28	3	74758	74965	92957	93164	6.57e-51	207
CE2_022B_bin.19-Concatenation-of-7-sequences	CE2_022C_bin.21-Concatenation-of-9-sequences	84.762	210	28	3	92495	92702	110694	110901	6.57e-51	207
CE2_022B_bin.19-Concatenation-of-7-sequences	CE2_022C_bin.21-Concatenation-of-9-sequences	83.796	216	23	6	29108	29311	155912	155697	5.12e-47	195
CE2_022B_bin.19-Concatenation-of-7-sequences	CE2_022C_bin.21-Concatenation-of-9-sequences	83.796	216	23	6	29747	29962	156551	156348	5.12e-47	195
CE2_022B_bin.19-Concatenation-of-7-sequences	CE2_022C_bin.21-Concatenation-of-9-sequences	84.211	209	15	10	29050	29252	156546	156350	8.56e-45	187
CE2_022B_bin.19-Concatenation-of-7-sequences	CE2_022C_bin.21-Concatenation-of-9-sequences	84.211	209	15	10	29113	29309	156609	156407	8.56e-45	187
CE2_022B_bin.19-Concatenation-of-7-sequences	CE2_022C_bin.21-Concatenation-of-9-sequences	79.699	266	44	7	74993	75253	92217	92477	1.11e-43	183
CE2_022B_bin.19-Concatenation-of-7-sequences	CE2_022C_bin.21-Concatenation-of-9-sequences	79.545	264	48	5	93182	93442	110406	110666	1.11e-43	183
CE2_022B_bin.19-Concatenation-of-7-sequences	CE2_022C_bin.21-Concatenation-of-9-sequences	92.248	129	6	2	221850	221976	222075	222201	1.43e-42	180
CE2_022B_bin.19-Concatenation-of-7-sequences	CE2_022C_bin.21-Concatenation-of-9-sequences	92.248	129	6	2	221724	221850	222367	222493	1.43e-42	180
CE2_022B_bin.19-Concatenation-of-7-sequences	CE2_022C_bin.21-Concatenation-of-9-sequences	82.511	223	17	10	82058	82280	103451	103251	1.85e-41	176
CE2_022B_bin.19-Concatenation-of-7-sequences	CE2_022C_bin.21-Concatenation-of-9-sequences	82.511	223	17	10	82208	82408	103601	103379	1.85e-41	176
CE2_022B_bin.19-Concatenation-of-7-sequences	CE2_022C_bin.21-Concatenation-of-9-sequences	78.369	282	50	8	92495	92770	92490	92214	2.40e-40	172
CE2_022B_bin.19-Concatenation-of-7-sequences	CE2_022C_bin.21-Concatenation-of-9-sequences	78.369	282	50	8	93169	93445	93164	92889	2.40e-40	172
CE2_022B_bin.19-Concatenation-of-7-sequences	CE2_022C_bin.21-Concatenation-of-9-sequences	91.87	123	10	0	297249	297371	297271	297393	2.40e-40	172
CE2_022B_bin.19-Concatenation-of-7-sequences	CE2_022C_bin.21-Concatenation-of-9-sequences	86.364	132	18	0	92497	92628	92337	92206	5.23e-32	145
CE2_022B_bin.19-Concatenation-of-7-sequences	CE2_022C_bin.21-Concatenation-of-9-sequences	86.364	132	18	0	93322	93453	93162	93031	5.23e-32	145
CE2_022B_bin.19-Concatenation-of-7-sequences	CE2_022C_bin.21-Concatenation-of-9-sequences	86.992	123	12	3	77530	77648	105314	105192	3.15e-29	135
CE2_022B_bin.19-Concatenation-of-7-sequences	CE2_022C_bin.21-Concatenation-of-9-sequences	86.992	123	12	3	80345	80467	108129	108011	3.15e-29	135
CE2_022B_bin.19-Concatenation-of-7-sequences	CE2_022C_bin.21-Concatenation-of-9-sequences	100	67	0	0	73058	73124	112568	112502	6.81e-26	124
CE2_022B_bin.19-Concatenation-of-7-sequences	CE2_022C_bin.21-Concatenation-of-9-sequences	100	67	0	0	73091	73157	112601	112535	6.81e-26	124
CE2_022B_bin.19-Concatenation-of-7-sequences	CE2_022C_bin.21-Concatenation-of-9-sequences	94.872	78	4	0	221899	221976	222227	222304	2.45e-25	122
CE2_022B_bin.19-Concatenation-of-7-sequences	CE2_022C_bin.21-Concatenation-of-9-sequences	100	61	0	0	87581	87641	98045	97985	1.47e-22	113
CE2_022B_bin.19-Concatenation-of-7-sequences	CE2_022C_bin.21-Concatenation-of-9-sequences	100	61	0	0	87614	87674	98078	98018	1.47e-22	113
CE2_022B_bin.19-Concatenation-of-7-sequences	CE2_022C_bin.21-Concatenation-of-9-sequences	92.593	81	2	2	221724	221802	222138	222216	1.47e-22	113
CE2_022B_bin.19-Concatenation-of-7-sequences	CE2_022C_bin.21-Concatenation-of-9-sequences	92.308	78	3	3	128051	128127	57328	57253	6.86e-21	108
CE2_022B_bin.19-Concatenation-of-7-sequences	CE2_022C_bin.21-Concatenation-of-9-sequences	92.308	78	3	3	128331	128406	57608	57532	6.86e-21	108
CE2_022B_bin.19-Concatenation-of-7-sequences	CE2_022C_bin.21-Concatenation-of-9-sequences	75.904	249	32	17	28990	29218	156588	156348	3.19e-19	102
CE2_022B_bin.19-Concatenation-of-7-sequences	CE2_022C_bin.21-Concatenation-of-9-sequences	75.904	249	32	17	29071	29311	156669	156441	3.19e-19	102
CE2_022B_bin.19-Concatenation-of-7-sequences	CE2_022C_bin.21-Concatenation-of-9-sequences	100	55	0	0	278275	278329	278756	278810	3.19e-19	102
CE2_022B_bin.19-Concatenation-of-7-sequences	CE2_022C_bin.21-Concatenation-of-9-sequences	100	55	0	0	278239	278293	278792	278846	3.19e-19	102
CE2_022B_bin.19-Concatenation-of-7-sequences	CE2_022C_bin.21-Concatenation-of-9-sequences	98.214	56	1	0	77545	77600	107085	107030	4.13e-18	99
CE2_022B_bin.19-Concatenation-of-7-sequences	CE2_022C_bin.21-Concatenation-of-9-sequences	98.214	56	1	0	78574	78629	108114	108059	4.13e-18	99
CE2_022B_bin.19-Concatenation-of-7-sequences	CE2_022C_bin.21-Concatenation-of-9-sequences	98.214	56	1	0	197543	197598	197853	197908	4.13e-18	99
CE2_022B_bin.19-Concatenation-of-7-sequences	CE2_022C_bin.21-Concatenation-of-9-sequences	92.424	66	2	3	128210	128275	57317	57255	6.90e-16	91.6
CE2_022B_bin.19-Concatenation-of-7-sequences	CE2_022C_bin.21-Concatenation-of-9-sequences	92.424	66	2	3	128342	128404	57449	57384	6.90e-16	91.6
CE2_022B_bin.19-Concatenation-of-7-sequences	CE2_022C_bin.21-Concatenation-of-9-sequences	88	75	9	0	63953	64027	121349	121275	2.48e-15	89.8
CE2_022B_bin.19-Concatenation-of-7-sequences	CE2_022C_bin.21-Concatenation-of-9-sequences	88	75	9	0	64310	64384	121706	121632	2.48e-15	89.8
CE2_022B_bin.19-Concatenation-of-7-sequences	CE2_022C_bin.21-Concatenation-of-9-sequences	79.433	141	17	5	29034	29174	156478	156350	2.48e-15	89.8
CE2_022B_bin.19-Concatenation-of-7-sequences	CE2_022C_bin.21-Concatenation-of-9-sequences	79.433	141	17	5	29181	29309	156625	156485	2.48e-15	89.8
CE2_022B_bin.19-Concatenation-of-7-sequences	CE2_022C_bin.21-Concatenation-of-9-sequences	78.832	137	23	4	74757	74890	93031	93164	8.93e-15	87.9
CE2_022B_bin.19-Concatenation-of-7-sequences	CE2_022C_bin.21-Concatenation-of-9-sequences	86.42	81	10	1	78619	78699	106181	106102	8.93e-15	87.9
CE2_022B_bin.19-Concatenation-of-7-sequences	CE2_022C_bin.21-Concatenation-of-9-sequences	86.42	81	10	1	79478	79557	107040	106960	8.93e-15	87.9
CE2_022B_bin.19-Concatenation-of-7-sequences	CE2_022C_bin.21-Concatenation-of-9-sequences	78.832	137	23	4	92495	92628	110769	110902	8.93e-15	87.9
CE2_022B_bin.19-Concatenation-of-7-sequences	CE2_022C_bin.21-Concatenation-of-9-sequences	91.667	60	5	0	73046	73105	101350	101409	1.16e-13	84.2
CE2_022B_bin.19-Concatenation-of-7-sequences	CE2_022C_bin.21-Concatenation-of-9-sequences	91.667	60	5	0	84250	84309	112554	112613	1.16e-13	84.2
CE2_022B_bin.19-Concatenation-of-7-sequences	CE2_022C_bin.21-Concatenation-of-9-sequences	97.727	44	1	0	87641	87684	97257	97214	1.93e-11	76.8
CE2_022B_bin.19-Concatenation-of-7-sequences	CE2_022C_bin.21-Concatenation-of-9-sequences	97.727	44	1	0	88402	88445	98018	97975	1.93e-11	76.8
CE2_022B_bin.19-Concatenation-of-7-sequences	CE2_022C_bin.21-Concatenation-of-9-sequences	93.75	48	3	0	73091	73138	101362	101409	2.50e-10	73.1
CE2_022B_bin.19-Concatenation-of-7-sequences	CE2_022C_bin.21-Concatenation-of-9-sequences	93.75	48	3	0	84250	84297	112521	112568	2.50e-10	73.1
CE2_022B_bin.19-Concatenation-of-7-sequences	CE2_022C_bin.21-Concatenation-of-9-sequences	97.561	41	1	0	221002	221042	221218	221258	9.00e-10	71.3
CE2_022B_bin.19-Concatenation-of-7-sequences	CE2_022C_bin.21-Concatenation-of-9-sequences	97.561	41	1	0	220867	220907	221353	221393	9.00e-10	71.3
CE2_022B_bin.19-Concatenation-of-7-sequences	CE2_022C_bin.21-Concatenation-of-9-sequences	100	37	0	0	80419	80455	105207	105171	3.24e-09	69.4
CE2_022B_bin.19-Concatenation-of-7-sequences	CE2_022C_bin.21-Concatenation-of-9-sequences	100	37	0	0	80452	80488	105240	105204	3.24e-09	69.4
CE2_022B_bin.19-Concatenation-of-7-sequences	CE2_022C_bin.21-Concatenation-of-9-sequences	86.364	66	5	3	326903	326966	327758	327821	3.24e-09	69.4
CE2_022B_bin.19-Concatenation-of-7-sequences	CE2_022C_bin.21-Concatenation-of-9-sequences	85.938	64	9	0	326867	326930	327794	327857	3.24e-09	69.4
CE2_022B_bin.19-Concatenation-of-7-sequences	CE2_022C_bin.21-Concatenation-of-9-sequences	97.297	37	1	0	77591	77627	98952	98988	1.51e-07	63.9
CE2_022B_bin.19-Concatenation-of-7-sequences	CE2_022C_bin.21-Concatenation-of-9-sequences	97.297	37	1	0	86671	86707	108032	108068	1.51e-07	63.9
CE2_022B_bin.19-Concatenation-of-7-sequences	CE2_022C_bin.21-Concatenation-of-9-sequences	100	34	0	0	73058	73091	112535	112502	1.51e-07	63.9
CE2_022B_bin.19-Concatenation-of-7-sequences	CE2_022C_bin.21-Concatenation-of-9-sequences	100	34	0	0	73124	73157	112601	112568	1.51e-07	63.9
CE2_022B_bin.19-Concatenation-of-7-sequences	CE2_022C_bin.21-Concatenation-of-9-sequences	97.297	37	1	0	418362	418398	417241	417277	1.51e-07	63.9
CE2_022B_bin.19-Concatenation-of-7-sequences	CE2_022C_bin.21-Concatenation-of-9-sequences	97.297	37	1	0	416350	416386	419253	419289	1.51e-07	63.9
CE2_022B_bin.19-Concatenation-of-7-sequences	CE2_022C_bin.21-Concatenation-of-9-sequences	83.333	66	11	0	410913	410978	411762	411827	5.41e-07	62.1
CE2_022B_bin.19-Concatenation-of-7-sequences	CE2_022C_bin.21-Concatenation-of-9-sequences	83.333	66	11	0	410871	410936	411804	411869	5.41e-07	62.1
CE2_022B_bin.19-Concatenation-of-7-sequences	CE2_022C_bin.21-Concatenation-of-9-sequences	97.143	35	0	1	128090	128123	57528	57494	7.00e-06	58.4
CE2_022B_bin.19-Concatenation-of-7-sequences	CE2_022C_bin.21-Concatenation-of-9-sequences	97.143	35	0	1	128131	128165	57569	57536	7.00e-06	58.4
CE2_022B_bin.19-Concatenation-of-7-sequences	CE2_022C_bin.21-Concatenation-of-9-sequences	97.059	34	1	0	77603	77636	105204	105171	7.00e-06	58.4
CE2_022B_bin.19-Concatenation-of-7-sequences	CE2_022C_bin.21-Concatenation-of-9-sequences	97.059	34	1	0	80455	80488	108056	108023	7.00e-06	58.4
CE2_022B_bin.19-Concatenation-of-7-sequences	CE2_022C_bin.21-Concatenation-of-9-sequences	92.683	41	2	1	224984	225023	225269	225309	7.00e-06	58.4
CE2_022B_bin.19-Concatenation-of-7-sequences	CE2_022C_bin.21-Concatenation-of-9-sequences	92.683	41	2	1	224752	224792	225501	225540	7.00e-06	58.4
CE2_022B_bin.19-Concatenation-of-7-sequences	CE2_022C_bin.21-Concatenation-of-9-sequences	100	28	0	0	87581	87608	98012	97985	3.26e-04	52.8
CE2_022B_bin.19-Concatenation-of-7-sequences	CE2_022C_bin.21-Concatenation-of-9-sequences	100	28	0	0	87647	87674	98078	98051	3.26e-04	52.8
CE2_022B_bin.19-Concatenation-of-7-sequences	CE2_022B_bin.14_35removed-Concatenation-of-75-sequences	78.746	287	55	5	285311	285594	546100	545817	8.56e-45	187
CE2_022B_bin.19-Concatenation-of-7-sequences	CE2_022B_bin.14_35removed-Concatenation-of-75-sequences	77.692	260	52	5	285340	285596	3014	3270	8.68e-35	154
CE2_022B_bin.19-Concatenation-of-7-sequences	CE2_022C_bin.16-Concatenation-of-11-sequences	77.692	260	52	5	285340	285596	441088	440832	8.68e-35	154
CE2_022B_bin.19-Concatenation-of-7-sequences	CE2_022C_bin.27-Concatenation-of-9-sequences	86.765	68	6	3	310257	310323	389505	389570	2.50e-10	73.1
CE2_022B_bin.19-Concatenation-of-7-sequences	CE2_022C_bin.27-Concatenation-of-9-sequences	83.582	67	10	1	128461	128526	366206	366140	5.41e-07	62.1
CE2_022B_bin.19-Concatenation-of-7-sequences	CE2_022C_bin.27-Concatenation-of-9-sequences	85.714	56	8	0	235877	235932	272456	272511	1.95e-06	60.2
CE2_022B_bin.19-Concatenation-of-7-sequences	CE2_022B_bin.8-Concatenation-of-9-sequences	83.333	78	9	4	124006	124081	350757	350682	3.24e-09	69.4
CE2_022B_bin.19-Concatenation-of-7-sequences	CE2_022B_bin.8-Concatenation-of-9-sequences	86.207	58	8	0	235875	235932	266977	267034	1.51e-07	63.9
CE2_022B_bin.19-Concatenation-of-7-sequences	CE2_022B_bin.8-Concatenation-of-9-sequences	100	28	0	0	109392	109419	427885	427858	3.26e-04	52.8
CE2_022B_bin.19-Concatenation-of-7-sequences	CE2_022C_bin.2-Concatenation-of-7-sequences	86.207	58	8	0	235875	235932	267469	267526	1.51e-07	63.9
CE2_022B_bin.19-Concatenation-of-7-sequences	CE2_022C_bin.2-Concatenation-of-7-sequences	100	28	0	0	109392	109419	429465	429438	3.26e-04	52.8
CE2_022B_bin.31-Concatenation-of-3-sequences	CE2_022B_bin.31-Concatenation-of-3-sequences	100	623537	0	0	1	623537	1	623537	0	1.151e+06
CE2_022B_bin.31-Concatenation-of-3-sequences	CE2_022B_bin.31-Concatenation-of-3-sequences	87.003	3270	362	48	612488	615734	388095	384866	0	3626
CE2_022B_bin.31-Concatenation-of-3-sequences	CE2_022B_bin.31-Concatenation-of-3-sequences	87.003	3270	362	48	384866	388095	615734	612488	0	3626
CE2_022B_bin.31-Concatenation-of-3-sequences	CE2_022B_bin.31-Concatenation-of-3-sequences	81.984	4124	654	65	475924	480005	474786	478862	0	3417
CE2_022B_bin.31-Concatenation-of-3-sequences	CE2_022B_bin.31-Concatenation-of-3-sequences	81.988	4125	652	66	474786	478862	475924	480005	0	3417
CE2_022B_bin.31-Concatenation-of-3-sequences	CE2_022B_bin.31-Concatenation-of-3-sequences	85.189	2775	355	43	106055	108815	104507	107239	0	2796
CE2_022B_bin.31-Concatenation-of-3-sequences	CE2_022B_bin.31-Concatenation-of-3-sequences	85.189	2775	355	45	104507	107239	106055	108815	0	2796
CE2_022B_bin.31-Concatenation-of-3-sequences	CE2_022B_bin.31-Concatenation-of-3-sequences	84.479	2867	399	38	474459	477302	470652	473495	0	2787
CE2_022B_bin.31-Concatenation-of-3-sequences	CE2_022B_bin.31-Concatenation-of-3-sequences	84.489	2869	395	42	470652	473495	474459	477302	0	2787
CE2_022B_bin.31-Concatenation-of-3-sequences	CE2_022B_bin.31-Concatenation-of-3-sequences	84.138	2692	390	35	471748	474422	244807	242136	0	2571
CE2_022B_bin.31-Concatenation-of-3-sequences	CE2_022B_bin.31-Concatenation-of-3-sequences	84.101	2692	397	30	242136	244810	474422	471745	0	2571
CE2_022B_bin.31-Concatenation-of-3-sequences	CE2_022B_bin.31-Concatenation-of-3-sequences	82.104	2956	478	36	477066	480005	474787	477707	0	2481
CE2_022B_bin.31-Concatenation-of-3-sequences	CE2_022B_bin.31-Concatenation-of-3-sequences	82.122	2959	472	40	474787	477707	477066	480005	0	2481
CE2_022B_bin.31-Concatenation-of-3-sequences	CE2_022B_bin.31-Concatenation-of-3-sequences	79.245	3657	606	118	262966	266547	105290	108868	0	2407
CE2_022B_bin.31-Concatenation-of-3-sequences	CE2_022B_bin.31-Concatenation-of-3-sequences	79.251	3658	604	120	105290	108868	262966	266547	0	2407
CE2_022B_bin.31-Concatenation-of-3-sequences	CE2_022B_bin.31-Concatenation-of-3-sequences	83.069	2652	361	58	182822	185419	109149	106532	0	2329
CE2_022B_bin.31-Concatenation-of-3-sequences	CE2_022B_bin.31-Concatenation-of-3-sequences	83.082	2654	357	61	106532	109149	185419	182822	0	2329
CE2_022B_bin.31-Concatenation-of-3-sequences	CE2_022B_bin.31-Concatenation-of-3-sequences	85.688	2187	257	25	107840	110018	104777	106915	0	2254
CE2_022B_bin.31-Concatenation-of-3-sequences	CE2_022B_bin.31-Concatenation-of-3-sequences	85.688	2187	257	25	104777	106915	107840	110018	0	2254
CE2_022B_bin.31-Concatenation-of-3-sequences	CE2_022B_bin.31-Concatenation-of-3-sequences	83.066	2492	374	38	477120	479596	471037	473495	0	2220
CE2_022B_bin.31-Concatenation-of-3-sequences	CE2_022B_bin.31-Concatenation-of-3-sequences	83.073	2493	372	40	471037	473495	477120	479596	0	2220
CE2_022B_bin.31-Concatenation-of-3-sequences	CE2_022B_bin.31-Concatenation-of-3-sequences	84.036	2324	308	45	183121	185428	107242	104966	0	2178
CE2_022B_bin.31-Concatenation-of-3-sequences	CE2_022B_bin.31-Concatenation-of-3-sequences	84.036	2324	308	45	104966	107242	185428	183121	0	2178
CE2_022B_bin.31-Concatenation-of-3-sequences	CE2_022B_bin.31-Concatenation-of-3-sequences	83.618	2344	331	38	236421	238737	235557	237874	0	2152
CE2_022B_bin.31-Concatenation-of-3-sequences	CE2_022B_bin.31-Concatenation-of-3-sequences	83.618	2344	331	38	235557	237874	236421	238737	0	2152
CE2_022B_bin.31-Concatenation-of-3-sequences	CE2_022B_bin.31-Concatenation-of-3-sequences	81.971	2496	393	38	475979	478454	471037	473495	0	2063
CE2_022B_bin.31-Concatenation-of-3-sequences	CE2_022B_bin.31-Concatenation-of-3-sequences	81.957	2494	397	36	471037	473495	475979	478454	0	2063
CE2_022B_bin.31-Concatenation-of-3-sequences	CE2_022B_bin.31-Concatenation-of-3-sequences	81.104	2646	412	64	108353	110960	87722	85127	0	2036
CE2_022B_bin.31-Concatenation-of-3-sequences	CE2_022B_bin.31-Concatenation-of-3-sequences	81.12	2643	411	64	85130	87722	110957	108353	0	2036
CE2_022B_bin.31-Concatenation-of-3-sequences	CE2_022B_bin.31-Concatenation-of-3-sequences	83.89	2185	284	47	107848	110011	106342	108479	0	2023
CE2_022B_bin.31-Concatenation-of-3-sequences	CE2_022B_bin.31-Concatenation-of-3-sequences	83.898	2186	282	47	106342	108479	107848	110011	0	2023
CE2_022B_bin.31-Concatenation-of-3-sequences	CE2_022B_bin.31-Concatenation-of-3-sequences	80.19	2731	442	78	99305	101989	86578	83901	0	1954
CE2_022B_bin.31-Concatenation-of-3-sequences	CE2_022B_bin.31-Concatenation-of-3-sequences	80.265	2716	437	77	83919	86581	101971	99302	0	1954
CE2_022B_bin.31-Concatenation-of-3-sequences	CE2_022B_bin.31-Concatenation-of-3-sequences	96.01	1178	38	7	220503	221676	217251	218423	0	1906
CE2_022B_bin.31-Concatenation-of-3-sequences	CE2_022B_bin.31-Concatenation-of-3-sequences	96.01	1178	38	7	217251	218423	220503	221676	0	1906
CE2_022B_bin.31-Concatenation-of-3-sequences	CE2_022B_bin.31-Concatenation-of-3-sequences	80.91	2483	367	57	473925	476320	465464	467926	0	1860
CE2_022B_bin.31-Concatenation-of-3-sequences	CE2_022B_bin.31-Concatenation-of-3-sequences	80.91	2483	367	57	465464	467926	473925	476320	0	1860
CE2_022B_bin.31-Concatenation-of-3-sequences	CE2_022B_bin.31-Concatenation-of-3-sequences	79.228	2797	476	81	263739	266490	104503	107239	0	1849
CE2_022B_bin.31-Concatenation-of-3-sequences	CE2_022B_bin.31-Concatenation-of-3-sequences	79.243	2799	472	82	104503	107239	263739	266490	0	1849
CE2_022B_bin.31-Concatenation-of-3-sequences	CE2_022B_bin.31-Concatenation-of-3-sequences	81.074	2420	355	71	262163	264508	88535	86145	0	1836
CE2_022B_bin.31-Concatenation-of-3-sequences	CE2_022B_bin.31-Concatenation-of-3-sequences	81.074	2420	355	72	86145	88535	264508	262163	0	1836
CE2_022B_bin.31-Concatenation-of-3-sequences	CE2_022B_bin.31-Concatenation-of-3-sequences	83.367	1984	281	34	109378	111332	106653	108616	0	1790
CE2_022B_bin.31-Concatenation-of-3-sequences	CE2_022B_bin.31-Concatenation-of-3-sequences	83.367	1984	281	34	106653	108616	109378	111332	0	1790
CE2_022B_bin.31-Concatenation-of-3-sequences	CE2_022B_bin.31-Concatenation-of-3-sequences	83.089	1975	294	31	109383	111342	105101	107050	0	1760
CE2_022B_bin.31-Concatenation-of-3-sequences	CE2_022B_bin.31-Concatenation-of-3-sequences	83.089	1975	294	31	105101	107050	109383	111342	0	1760
CE2_022B_bin.31-Concatenation-of-3-sequences	CE2_022B_bin.31-Concatenation-of-3-sequences	82.778	2009	276	47	183315	185299	111339	109377	0	1729
CE2_022B_bin.31-Concatenation-of-3-sequences	CE2_022B_bin.31-Concatenation-of-3-sequences	82.817	2002	276	44	109383	111339	185293	183315	0	1729
CE2_022B_bin.31-Concatenation-of-3-sequences	CE2_022B_bin.31-Concatenation-of-3-sequences	83.675	1856	272	29	242820	244659	241832	243672	0	1720
CE2_022B_bin.31-Concatenation-of-3-sequences	CE2_022B_bin.31-Concatenation-of-3-sequences	83.692	1858	268	31	241832	243672	242820	244659	0	1720
CE2_022B_bin.31-Concatenation-of-3-sequences	CE2_022B_bin.31-Concatenation-of-3-sequences	83.682	1863	263	36	471896	473739	243672	241832	0	1718
CE2_022B_bin.31-Concatenation-of-3-sequences	CE2_022B_bin.31-Concatenation-of-3-sequences	83.673	1862	265	34	241832	243672	473739	471896	0	1718
CE2_022B_bin.31-Concatenation-of-3-sequences	CE2_022B_bin.31-Concatenation-of-3-sequences	85.015	1695	231	20	473386	475068	132712	134395	0	1701
CE2_022B_bin.31-Concatenation-of-3-sequences	CE2_022B_bin.31-Concatenation-of-3-sequences	85.015	1695	231	20	132712	134395	473386	475068	0	1701
CE2_022B_bin.31-Concatenation-of-3-sequences	CE2_022B_bin.31-Concatenation-of-3-sequences	83.342	1885	250	40	84797	86639	82715	84577	0	1683
CE2_022B_bin.31-Concatenation-of-3-sequences	CE2_022B_bin.31-Concatenation-of-3-sequences	83.333	1884	252	39	82715	84577	84797	86639	0	1683
CE2_022B_bin.31-Concatenation-of-3-sequences	CE2_022B_bin.31-Concatenation-of-3-sequences	82.341	2033	270	50	183436	185419	110030	108038	0	1683
CE2_022B_bin.31-Concatenation-of-3-sequences	CE2_022B_bin.31-Concatenation-of-3-sequences	82.341	2033	270	50	108038	110030	185419	183436	0	1683
CE2_022B_bin.31-Concatenation-of-3-sequences	CE2_022B_bin.31-Concatenation-of-3-sequences	82.662	1961	256	58	104739	106676	91030	89131	0	1661
CE2_022B_bin.31-Concatenation-of-3-sequences	CE2_022B_bin.31-Concatenation-of-3-sequences	80.541	2256	357	62	261130	263347	98545	100756	0	1659
CE2_022B_bin.31-Concatenation-of-3-sequences	CE2_022B_bin.31-Concatenation-of-3-sequences	80.541	2256	357	62	98545	100756	261130	263347	0	1659
CE2_022B_bin.31-Concatenation-of-3-sequences	CE2_022B_bin.31-Concatenation-of-3-sequences	80.094	2331	379	71	262977	265281	185093	182822	0	1655
CE2_022B_bin.31-Concatenation-of-3-sequences	CE2_022B_bin.31-Concatenation-of-3-sequences	80.077	2329	383	67	182822	185093	265281	262977	0	1655
CE2_022B_bin.31-Concatenation-of-3-sequences	CE2_022B_bin.31-Concatenation-of-3-sequences	82.964	1896	253	42	109366	111209	108144	110021	0	1648
CE2_022B_bin.31-Concatenation-of-3-sequences	CE2_022B_bin.31-Concatenation-of-3-sequences	82.964	1896	253	44	108144	110021	109366	111209	0	1648
CE2_022B_bin.31-Concatenation-of-3-sequences	CE2_022B_bin.31-Concatenation-of-3-sequences	83.454	1801	266	29	478217	480005	474786	476566	0	1646
CE2_022B_bin.31-Concatenation-of-3-sequences	CE2_022B_bin.31-Concatenation-of-3-sequences	83.435	1799	270	26	474786	476566	478217	480005	0	1646
CE2_022B_bin.31-Concatenation-of-3-sequences	CE2_022B_bin.31-Concatenation-of-3-sequences	86.992	1453	168	18	134166	135607	133549	134991	0	1616
CE2_022B_bin.31-Concatenation-of-3-sequences	CE2_022B_bin.31-Concatenation-of-3-sequences	86.992	1453	168	18	133549	134991	134166	135607	0	1616
CE2_022B_bin.31-Concatenation-of-3-sequences	CE2_022B_bin.31-Concatenation-of-3-sequences	83.285	1741	267	21	478273	480005	471038	472762	0	1581
CE2_022B_bin.31-Concatenation-of-3-sequences	CE2_022B_bin.31-Concatenation-of-3-sequences	83.266	1739	271	18	471038	472762	478273	480005	0	1581
CE2_022B_bin.31-Concatenation-of-3-sequences	CE2_022B_bin.31-Concatenation-of-3-sequences	85.401	1548	193	22	86123	87660	83998	85522	0	1576
CE2_022B_bin.31-Concatenation-of-3-sequences	CE2_022B_bin.31-Concatenation-of-3-sequences	85.401	1548	193	22	83998	85522	86123	87660	0	1576
CE2_022B_bin.31-Concatenation-of-3-sequences	CE2_022B_bin.31-Concatenation-of-3-sequences	80.43	2187	329	70	264013	266138	107848	109996	0	1576
CE2_022B_bin.31-Concatenation-of-3-sequences	CE2_022B_bin.31-Concatenation-of-3-sequences	80.43	2187	329	70	107848	109996	264013	266138	0	1576
CE2_022B_bin.31-Concatenation-of-3-sequences	CE2_022B_bin.31-Concatenation-of-3-sequences	82.597	1787	296	14	477844	479625	244808	243032	0	1563
CE2_022B_bin.31-Concatenation-of-3-sequences	CE2_022B_bin.31-Concatenation-of-3-sequences	82.606	1788	294	16	243032	244808	479625	477844	0	1563
CE2_022B_bin.31-Concatenation-of-3-sequences	CE2_022B_bin.31-Concatenation-of-3-sequences	84.699	1562	210	21	235260	236810	233908	235451	0	1533
CE2_022B_bin.31-Concatenation-of-3-sequences	CE2_022B_bin.31-Concatenation-of-3-sequences	84.65	1557	220	12	233908	235451	235260	236810	0	1533
CE2_022B_bin.31-Concatenation-of-3-sequences	CE2_022B_bin.31-Concatenation-of-3-sequences	85.389	1492	203	14	478046	479530	472937	474420	0	1533
CE2_022B_bin.31-Concatenation-of-3-sequences	CE2_022B_bin.31-Concatenation-of-3-sequences	85.379	1491	205	12	472937	474420	478046	479530	0	1533
CE2_022B_bin.31-Concatenation-of-3-sequences	CE2_022B_bin.31-Concatenation-of-3-sequences	78.874	2362	423	54	264203	266522	185419	183092	0	1528
CE2_022B_bin.31-Concatenation-of-3-sequences	CE2_022B_bin.31-Concatenation-of-3-sequences	78.925	2363	414	60	183095	185419	266519	264203	0	1528
CE2_022B_bin.31-Concatenation-of-3-sequences	CE2_022B_bin.31-Concatenation-of-3-sequences	84.691	1535	213	21	106910	108430	85522	83996	0	1513
CE2_022B_bin.31-Concatenation-of-3-sequences	CE2_022B_bin.31-Concatenation-of-3-sequences	84.691	1535	213	21	83996	85522	108430	106910	0	1513
CE2_022B_bin.31-Concatenation-of-3-sequences	CE2_022B_bin.31-Concatenation-of-3-sequences	86.686	1352	167	12	473874	475216	472958	474305	0	1487
CE2_022B_bin.31-Concatenation-of-3-sequences	CE2_022B_bin.31-Concatenation-of-3-sequences	86.686	1352	167	12	472958	474305	473874	475216	0	1487
CE2_022B_bin.31-Concatenation-of-3-sequences	CE2_022B_bin.31-Concatenation-of-3-sequences	84.316	1543	217	21	472884	474415	471896	473424	0	1485
CE2_022B_bin.31-Concatenation-of-3-sequences	CE2_022B_bin.31-Concatenation-of-3-sequences	84.316	1543	217	21	471896	473424	472884	474415	0	1485
CE2_022B_bin.31-Concatenation-of-3-sequences	CE2_022B_bin.31-Concatenation-of-3-sequences	81.176	1955	263	67	88788	90677	84797	86711	0	1474
CE2_022B_bin.31-Concatenation-of-3-sequences	CE2_022B_bin.31-Concatenation-of-3-sequences	81.167	1954	265	65	84797	86711	88788	90677	0	1474
CE2_022B_bin.31-Concatenation-of-3-sequences	CE2_022B_bin.31-Concatenation-of-3-sequences	86.517	1335	169	10	473874	475202	471970	473299	0	1458
CE2_022B_bin.31-Concatenation-of-3-sequences	CE2_022B_bin.31-Concatenation-of-3-sequences	86.517	1335	169	10	471970	473299	473874	475202	0	1458
CE2_022B_bin.31-Concatenation-of-3-sequences	CE2_022B_bin.31-Concatenation-of-3-sequences	83.107	1622	244	25	478142	479753	135341	136942	0	1450
CE2_022B_bin.31-Concatenation-of-3-sequences	CE2_022B_bin.31-Concatenation-of-3-sequences	83.086	1620	248	23	135341	136942	478142	479753	0	1450
CE2_022B_bin.31-Concatenation-of-3-sequences	CE2_022B_bin.31-Concatenation-of-3-sequences	83.106	1616	231	34	106847	108432	87722	86119	0	1434
CE2_022B_bin.31-Concatenation-of-3-sequences	CE2_022B_bin.31-Concatenation-of-3-sequences	83.106	1616	231	34	86119	87722	108432	106847	0	1434
CE2_022B_bin.31-Concatenation-of-3-sequences	CE2_022B_bin.31-Concatenation-of-3-sequences	83.603	1543	227	22	474786	476318	135416	136942	0	1424
CE2_022B_bin.31-Concatenation-of-3-sequences	CE2_022B_bin.31-Concatenation-of-3-sequences	83.593	1542	229	21	135416	136942	474786	476318	0	1424
CE2_022B_bin.31-Concatenation-of-3-sequences	CE2_022B_bin.31-Concatenation-of-3-sequences	83.745	1538	212	25	105353	106862	85522	83995	0	1421
CE2_022B_bin.31-Concatenation-of-3-sequences	CE2_022B_bin.31-Concatenation-of-3-sequences	83.745	1538	212	25	83995	85522	106862	105353	0	1421
CE2_022B_bin.31-Concatenation-of-3-sequences	CE2_022B_bin.31-Concatenation-of-3-sequences	83.248	1564	240	18	478047	479601	243618	242068	0	1417
CE2_022B_bin.31-Concatenation-of-3-sequences	CE2_022B_bin.31-Concatenation-of-3-sequences	83.248	1564	240	18	242068	243618	479601	478047	0	1417
CE2_022B_bin.31-Concatenation-of-3-sequences	CE2_022B_bin.31-Concatenation-of-3-sequences	86.785	1294	139	25	87267	88535	86247	87533	0	1413
CE2_022B_bin.31-Concatenation-of-3-sequences	CE2_022B_bin.31-Concatenation-of-3-sequences	86.775	1293	141	24	86247	87533	87267	88535	0	1413
CE2_022B_bin.31-Concatenation-of-3-sequences	CE2_022B_bin.31-Concatenation-of-3-sequences	86.791	1287	143	17	87267	88536	84122	85398	0	1410
CE2_022B_bin.31-Concatenation-of-3-sequences	CE2_022B_bin.31-Concatenation-of-3-sequences	86.791	1287	143	19	84122	85398	87267	88536	0	1410
CE2_022B_bin.31-Concatenation-of-3-sequences	CE2_022B_bin.31-Concatenation-of-3-sequences	83.517	1541	215	30	106721	108242	84577	83057	0	1402
CE2_022B_bin.31-Concatenation-of-3-sequences	CE2_022B_bin.31-Concatenation-of-3-sequences	83.528	1542	213	30	83057	84577	108242	106721	0	1402
CE2_022B_bin.31-Concatenation-of-3-sequences	CE2_022B_bin.31-Concatenation-of-3-sequences	84.885	1429	171	30	86309	87724	83057	84453	0	1400
CE2_022B_bin.31-Concatenation-of-3-sequences	CE2_022B_bin.31-Concatenation-of-3-sequences	84.885	1429	171	30	83057	84453	86309	87724	0	1400
CE2_022B_bin.31-Concatenation-of-3-sequences	CE2_022B_bin.31-Concatenation-of-3-sequences	80.839	1811	318	25	475549	477347	244810	243017	0	1395
CE2_022B_bin.31-Concatenation-of-3-sequences	CE2_022B_bin.31-Concatenation-of-3-sequences	80.839	1811	318	24	243017	244810	477347	475549	0	1395
CE2_022B_bin.31-Concatenation-of-3-sequences	CE2_022B_bin.31-Concatenation-of-3-sequences	82.115	1655	265	27	136473	138109	473874	475515	0	1387
CE2_022B_bin.31-Concatenation-of-3-sequences	CE2_022B_bin.31-Concatenation-of-3-sequences	81.861	1709	253	43	621849	623537	233810	235481	0	1386
CE2_022B_bin.31-Concatenation-of-3-sequences	CE2_022B_bin.31-Concatenation-of-3-sequences	83.023	1555	229	29	621969	623509	235279	236812	0	1376
CE2_022B_bin.31-Concatenation-of-3-sequences	CE2_022B_bin.31-Concatenation-of-3-sequences	83.023	1555	229	29	235279	236812	621969	623509	0	1376
CE2_022B_bin.31-Concatenation-of-3-sequences	CE2_022B_bin.31-Concatenation-of-3-sequences	82.422	1610	247	29	475754	477347	243618	242029	0	1373
CE2_022B_bin.31-Concatenation-of-3-sequences	CE2_022B_bin.31-Concatenation-of-3-sequences	82.422	1610	247	29	242029	243618	477347	475754	0	1373
CE2_022B_bin.31-Concatenation-of-3-sequences	CE2_022B_bin.31-Concatenation-of-3-sequences	85.375	1347	164	30	84191	85524	83064	84390	0	1365
CE2_022B_bin.31-Concatenation-of-3-sequences	CE2_022B_bin.31-Concatenation-of-3-sequences	85.375	1347	164	30	83064	84390	84191	85524	0	1365
CE2_022B_bin.31-Concatenation-of-3-sequences	CE2_022B_bin.31-Concatenation-of-3-sequences	82.686	1571	236	31	136248	137797	471745	473300	0	1362
CE2_022B_bin.31-Concatenation-of-3-sequences	CE2_022B_bin.31-Concatenation-of-3-sequences	83.322	1493	231	16	475752	477235	472936	474419	0	1362
CE2_022B_bin.31-Concatenation-of-3-sequences	CE2_022B_bin.31-Concatenation-of-3-sequences	83.322	1493	231	16	472936	474419	475752	477235	0	1362
CE2_022B_bin.31-Concatenation-of-3-sequences	CE2_022B_bin.31-Concatenation-of-3-sequences	83.092	1520	231	23	105353	106855	100375	101885	0	1360
CE2_022B_bin.31-Concatenation-of-3-sequences	CE2_022B_bin.31-Concatenation-of-3-sequences	83.114	1522	227	27	100375	101885	105353	106855	0	1360
CE2_022B_bin.31-Concatenation-of-3-sequences	CE2_022B_bin.31-Concatenation-of-3-sequences	82.946	1548	218	31	88759	90281	82685	84211	0	1354
CE2_022B_bin.31-Concatenation-of-3-sequences	CE2_022B_bin.31-Concatenation-of-3-sequences	82.946	1548	218	31	82685	84211	88759	90281	0	1354
CE2_022B_bin.31-Concatenation-of-3-sequences	CE2_022B_bin.31-Concatenation-of-3-sequences	83.009	1542	212	30	109445	110957	84578	83058	0	1351
CE2_022B_bin.31-Concatenation-of-3-sequences	CE2_022B_bin.31-Concatenation-of-3-sequences	83.009	1542	212	30	83058	84578	110957	109445	0	1351
CE2_022B_bin.31-Concatenation-of-3-sequences	CE2_022B_bin.31-Concatenation-of-3-sequences	80.683	1786	303	32	100062	101831	98069	99828	0	1349
CE2_022B_bin.31-Concatenation-of-3-sequences	CE2_022B_bin.31-Concatenation-of-3-sequences	80.672	1785	305	30	98069	99828	100062	101831	0	1349
CE2_022B_bin.31-Concatenation-of-3-sequences	CE2_022B_bin.31-Concatenation-of-3-sequences	82.051	1638	241	41	243272	244885	137781	136173	0	1347
CE2_022B_bin.31-Concatenation-of-3-sequences	CE2_022B_bin.31-Concatenation-of-3-sequences	84.487	1373	203	10	474838	476206	243395	242029	0	1347
CE2_022B_bin.31-Concatenation-of-3-sequences	CE2_022B_bin.31-Concatenation-of-3-sequences	81.857	1659	248	41	136173	137802	244885	243251	0	1347
CE2_022B_bin.31-Concatenation-of-3-sequences	CE2_022B_bin.31-Concatenation-of-3-sequences	84.498	1374	201	12	242029	243395	476206	474838	0	1347
CE2_022B_bin.31-Concatenation-of-3-sequences	CE2_022B_bin.31-Concatenation-of-3-sequences	82.87	1547	218	39	183501	185030	83995	85511	0	1345
CE2_022B_bin.31-Concatenation-of-3-sequences	CE2_022B_bin.31-Concatenation-of-3-sequences	82.87	1547	218	39	83995	85511	183501	185030	0	1345
CE2_022B_bin.31-Concatenation-of-3-sequences	CE2_022B_bin.31-Concatenation-of-3-sequences	82.163	1609	239	36	105290	106859	87722	86123	0	1338
CE2_022B_bin.31-Concatenation-of-3-sequences	CE2_022B_bin.31-Concatenation-of-3-sequences	82.163	1609	239	36	86123	87722	106859	105290	0	1338
CE2_022B_bin.31-Concatenation-of-3-sequences	CE2_022B_bin.31-Concatenation-of-3-sequences	82.294	1604	224	41	183524	185097	86143	87716	0	1334
CE2_022B_bin.31-Concatenation-of-3-sequences	CE2_022B_bin.31-Concatenation-of-3-sequences	82.272	1602	228	35	86143	87716	183524	185097	0	1334
CE2_022B_bin.31-Concatenation-of-3-sequences	CE2_022B_bin.31-Concatenation-of-3-sequences	82.022	1602	248	26	476895	478483	243618	242044	0	1327
CE2_022B_bin.31-Concatenation-of-3-sequences	CE2_022B_bin.31-Concatenation-of-3-sequences	82.376	1549	249	20	472884	474422	244659	243125	0	1327
CE2_022B_bin.31-Concatenation-of-3-sequences	CE2_022B_bin.31-Concatenation-of-3-sequences	82.398	1551	245	21	243125	244659	474422	472884	0	1327
CE2_022B_bin.31-Concatenation-of-3-sequences	CE2_022B_bin.31-Concatenation-of-3-sequences	82.022	1602	248	26	242044	243618	478483	476895	0	1327
CE2_022B_bin.31-Concatenation-of-3-sequences	CE2_022B_bin.31-Concatenation-of-3-sequences	82.526	1568	216	44	108416	109965	85522	83995	0	1325
CE2_022B_bin.31-Concatenation-of-3-sequences	CE2_022B_bin.31-Concatenation-of-3-sequences	82.526	1568	216	44	83995	85522	109965	108416	0	1325
CE2_022B_bin.31-Concatenation-of-3-sequences	CE2_022B_bin.31-Concatenation-of-3-sequences	82.263	1573	242	27	184247	185802	111744	110192	0	1325
CE2_022B_bin.31-Concatenation-of-3-sequences	CE2_022B_bin.31-Concatenation-of-3-sequences	82.263	1573	242	27	110192	111744	185802	184247	0	1325
CE2_022B_bin.31-Concatenation-of-3-sequences	CE2_022B_bin.31-Concatenation-of-3-sequences	82.489	1559	220	36	183690	185232	83057	84578	0	1317
CE2_022B_bin.31-Concatenation-of-3-sequences	CE2_022B_bin.31-Concatenation-of-3-sequences	82.489	1559	220	36	83057	84578	183690	185232	0	1317
CE2_022B_bin.31-Concatenation-of-3-sequences	CE2_022B_bin.31-Concatenation-of-3-sequences	84.878	1316	188	10	478067	479379	473874	475181	0	1317
CE2_022B_bin.31-Concatenation-of-3-sequences	CE2_022B_bin.31-Concatenation-of-3-sequences	84.878	1316	188	10	473874	475181	478067	479379	0	1317
CE2_022B_bin.31-Concatenation-of-3-sequences	CE2_022B_bin.31-Concatenation-of-3-sequences	82.563	1514	244	16	261911	263415	105227	106729	0	1315
CE2_022B_bin.31-Concatenation-of-3-sequences	CE2_022B_bin.31-Concatenation-of-3-sequences	82.563	1514	244	16	105227	106729	261911	263415	0	1315
CE2_022B_bin.31-Concatenation-of-3-sequences	CE2_022B_bin.31-Concatenation-of-3-sequences	80.262	1834	285	54	99306	101094	84516	82715	0	1310
CE2_022B_bin.31-Concatenation-of-3-sequences	CE2_022B_bin.31-Concatenation-of-3-sequences	80.296	1827	285	52	82720	84516	101087	99306	0	1310
CE2_022B_bin.31-Concatenation-of-3-sequences	CE2_022B_bin.31-Concatenation-of-3-sequences	85.29	1278	174	7	236402	237675	234184	235451	0	1306
CE2_022B_bin.31-Concatenation-of-3-sequences	CE2_022B_bin.31-Concatenation-of-3-sequences	85.29	1278	174	7	234184	235451	236402	237675	0	1306
CE2_022B_bin.31-Concatenation-of-3-sequences	CE2_022B_bin.31-Concatenation-of-3-sequences	82.658	1505	230	25	476893	478387	472936	474419	0	1304
CE2_022B_bin.31-Concatenation-of-3-sequences	CE2_022B_bin.31-Concatenation-of-3-sequences	82.658	1505	230	25	472936	474419	476893	478387	0	1304
CE2_022B_bin.31-Concatenation-of-3-sequences	CE2_022B_bin.31-Concatenation-of-3-sequences	82.71	1498	228	26	475605	477091	136304	137781	0	1303
CE2_022B_bin.31-Concatenation-of-3-sequences	CE2_022B_bin.31-Concatenation-of-3-sequences	84.465	1326	201	4	474838	476161	472173	473495	0	1303
CE2_022B_bin.31-Concatenation-of-3-sequences	CE2_022B_bin.31-Concatenation-of-3-sequences	84.465	1326	201	4	472173	473495	474838	476161	0	1303
CE2_022B_bin.31-Concatenation-of-3-sequences	CE2_022B_bin.31-Concatenation-of-3-sequences	82.71	1498	228	26	136304	137781	475605	477091	0	1303
CE2_022B_bin.31-Concatenation-of-3-sequences	CE2_022B_bin.31-Concatenation-of-3-sequences	82.518	1533	219	42	105164	106666	84577	83064	0	1301
CE2_022B_bin.31-Concatenation-of-3-sequences	CE2_022B_bin.31-Concatenation-of-3-sequences	82.518	1533	219	42	83064	84577	106666	105164	0	1301
CE2_022B_bin.31-Concatenation-of-3-sequences	CE2_022B_bin.31-Concatenation-of-3-sequences	83.275	1429	221	15	474786	476206	244435	243017	0	1299
CE2_022B_bin.31-Concatenation-of-3-sequences	CE2_022B_bin.31-Concatenation-of-3-sequences	83.275	1429	221	15	243017	244435	476206	474786	0	1299
CE2_022B_bin.31-Concatenation-of-3-sequences	CE2_022B_bin.31-Concatenation-of-3-sequences	82.012	1551	245	28	477844	479382	136250	137778	0	1288
CE2_022B_bin.31-Concatenation-of-3-sequences	CE2_022B_bin.31-Concatenation-of-3-sequences	82.012	1551	245	28	136250	137778	477844	479382	0	1288
CE2_022B_bin.31-Concatenation-of-3-sequences	CE2_022B_bin.31-Concatenation-of-3-sequences	82.855	1464	221	24	242072	243523	136786	135341	0	1286
CE2_022B_bin.31-Concatenation-of-3-sequences	CE2_022B_bin.31-Concatenation-of-3-sequences	83.549	1392	212	15	473033	474420	135341	136719	0	1286
CE2_022B_bin.31-Concatenation-of-3-sequences	CE2_022B_bin.31-Concatenation-of-3-sequences	82.822	1467	222	24	135341	136789	243523	242069	0	1286
CE2_022B_bin.31-Concatenation-of-3-sequences	CE2_022B_bin.31-Concatenation-of-3-sequences	83.549	1392	212	15	135341	136719	473033	474420	0	1286
CE2_022B_bin.31-Concatenation-of-3-sequences	CE2_022B_bin.31-Concatenation-of-3-sequences	82.173	1537	235	30	261910	263421	106782	108304	0	1284
CE2_022B_bin.31-Concatenation-of-3-sequences	CE2_022B_bin.31-Concatenation-of-3-sequences	82.147	1546	231	33	83995	85522	111153	109635	0	1284
CE2_022B_bin.31-Concatenation-of-3-sequences	CE2_022B_bin.31-Concatenation-of-3-sequences	82.173	1537	235	33	106782	108304	261910	263421	0	1284
CE2_022B_bin.31-Concatenation-of-3-sequences	CE2_022B_bin.31-Concatenation-of-3-sequences	84.458	1319	188	15	474786	476094	473108	474419	0	1284
CE2_022B_bin.31-Concatenation-of-3-sequences	CE2_022B_bin.31-Concatenation-of-3-sequences	84.458	1319	188	15	473108	474419	474786	476094	0	1284
CE2_022B_bin.31-Concatenation-of-3-sequences	CE2_022B_bin.31-Concatenation-of-3-sequences	81.131	1627	284	19	475849	477468	135341	136951	0	1282
CE2_022B_bin.31-Concatenation-of-3-sequences	CE2_022B_bin.31-Concatenation-of-3-sequences	81.154	1629	280	22	135341	136951	475849	477468	0	1282
CE2_022B_bin.31-Concatenation-of-3-sequences	CE2_022B_bin.31-Concatenation-of-3-sequences	84.207	1336	181	29	472175	473495	471037	472357	0	1271
CE2_022B_bin.31-Concatenation-of-3-sequences	CE2_022B_bin.31-Concatenation-of-3-sequences	84.207	1336	181	29	471037	472357	472175	473495	0	1271
CE2_022B_bin.31-Concatenation-of-3-sequences	CE2_022B_bin.31-Concatenation-of-3-sequences	81.424	1615	241	34	109572	111146	87722	86127	0	1266
CE2_022B_bin.31-Concatenation-of-3-sequences	CE2_022B_bin.31-Concatenation-of-3-sequences	81.546	1604	235	34	86142	87725	111131	109569	0	1266
CE2_022B_bin.31-Concatenation-of-3-sequences	CE2_022B_bin.31-Concatenation-of-3-sequences	81.801	1555	238	37	470682	472223	137086	138608	0	1262
CE2_022B_bin.31-Concatenation-of-3-sequences	CE2_022B_bin.31-Concatenation-of-3-sequences	81.789	1554	240	32	137086	138608	470682	472223	0	1262
CE2_022B_bin.31-Concatenation-of-3-sequences	CE2_022B_bin.31-Concatenation-of-3-sequences	86.099	1187	143	15	110564	111744	104973	106143	0	1258
CE2_022B_bin.31-Concatenation-of-3-sequences	CE2_022B_bin.31-Concatenation-of-3-sequences	86.099	1187	143	15	104973	106143	110564	111744	0	1258
CE2_022B_bin.31-Concatenation-of-3-sequences	CE2_022B_bin.31-Concatenation-of-3-sequences	84.755	1266	179	12	473163	474422	471037	472294	0	1256
CE2_022B_bin.31-Concatenation-of-3-sequences	CE2_022B_bin.31-Concatenation-of-3-sequences	84.731	1264	183	8	471037	472294	473163	474422	0	1256
CE2_022B_bin.31-Concatenation-of-3-sequences	CE2_022B_bin.31-Concatenation-of-3-sequences	81.725	1565	231	43	108218	109769	84586	83064	0	1254
CE2_022B_bin.31-Concatenation-of-3-sequences	CE2_022B_bin.31-Concatenation-of-3-sequences	81.725	1565	231	43	83064	84586	109769	108218	0	1254
CE2_022B_bin.31-Concatenation-of-3-sequences	CE2_022B_bin.31-Concatenation-of-3-sequences	84.45	1299	175	14	183589	184883	262405	261130	0	1254
CE2_022B_bin.31-Concatenation-of-3-sequences	CE2_022B_bin.31-Concatenation-of-3-sequences	82.028	1519	222	43	263027	264508	85524	84020	0	1245
CE2_022B_bin.31-Concatenation-of-3-sequences	CE2_022B_bin.31-Concatenation-of-3-sequences	84.329	1289	184	15	261126	262405	107064	108343	0	1245
CE2_022B_bin.31-Concatenation-of-3-sequences	CE2_022B_bin.31-Concatenation-of-3-sequences	84.329	1289	184	15	107064	108343	261126	262405	0	1245
CE2_022B_bin.31-Concatenation-of-3-sequences	CE2_022B_bin.31-Concatenation-of-3-sequences	81.711	1531	244	30	106910	108424	100375	101885	0	1243
CE2_022B_bin.31-Concatenation-of-3-sequences	CE2_022B_bin.31-Concatenation-of-3-sequences	81.711	1531	244	31	100375	101885	106910	108424	0	1243
CE2_022B_bin.31-Concatenation-of-3-sequences	CE2_022B_bin.31-Concatenation-of-3-sequences	79.459	1811	323	39	476690	478483	244810	243032	0	1238
CE2_022B_bin.31-Concatenation-of-3-sequences	CE2_022B_bin.31-Concatenation-of-3-sequences	79.598	1789	318	37	243053	244810	478462	476690	0	1238
CE2_022B_bin.31-Concatenation-of-3-sequences	CE2_022B_bin.31-Concatenation-of-3-sequences	81.086	1602	256	37	105098	106675	86705	85127	0	1236
CE2_022B_bin.31-Concatenation-of-3-sequences	CE2_022B_bin.31-Concatenation-of-3-sequences	84.046	1310	181	22	182792	184084	106083	104785	0	1236
CE2_022B_bin.31-Concatenation-of-3-sequences	CE2_022B_bin.31-Concatenation-of-3-sequences	81.047	1604	259	35	85127	86708	106675	105095	0	1236
CE2_022B_bin.31-Concatenation-of-3-sequences	CE2_022B_bin.31-Concatenation-of-3-sequences	84.219	1299	175	24	104797	106083	184072	182792	0	1236
CE2_022B_bin.31-Concatenation-of-3-sequences	CE2_022B_bin.31-Concatenation-of-3-sequences	82.654	1424	216	25	472884	474296	136399	137802	0	1232
CE2_022B_bin.31-Concatenation-of-3-sequences	CE2_022B_bin.31-Concatenation-of-3-sequences	82.679	1426	212	29	136399	137802	472884	474296	0	1232
CE2_022B_bin.31-Concatenation-of-3-sequences	CE2_022B_bin.31-Concatenation-of-3-sequences	81.049	1583	267	24	470983	472551	135417	136980	0	1230
CE2_022B_bin.31-Concatenation-of-3-sequences	CE2_022B_bin.31-Concatenation-of-3-sequences	81.049	1583	267	24	135417	136980	470983	472551	0	1230
CE2_022B_bin.31-Concatenation-of-3-sequences	CE2_022B_bin.31-Concatenation-of-3-sequences	81.746	1501	245	23	243022	244510	136824	135341	0	1227
CE2_022B_bin.31-Concatenation-of-3-sequences	CE2_022B_bin.31-Concatenation-of-3-sequences	81.746	1501	245	23	135341	136824	244510	243022	0	1227
CE2_022B_bin.31-Concatenation-of-3-sequences	CE2_022B_bin.31-Concatenation-of-3-sequences	85.136	1211	162	16	87336	88537	83063	84264	0	1223
CE2_022B_bin.31-Concatenation-of-3-sequences	CE2_022B_bin.31-Concatenation-of-3-sequences	85.136	1211	162	16	83063	84264	87336	88537	0	1223
CE2_022B_bin.31-Concatenation-of-3-sequences	CE2_022B_bin.31-Concatenation-of-3-sequences	83.56	1326	198	19	473874	475189	244585	243270	0	1223
CE2_022B_bin.31-Concatenation-of-3-sequences	CE2_022B_bin.31-Concatenation-of-3-sequences	83.56	1326	198	19	243270	244585	475189	473874	0	1223
CE2_022B_bin.31-Concatenation-of-3-sequences	CE2_022B_bin.31-Concatenation-of-3-sequences	83.456	1354	181	30	85127	86450	84182	85522	0	1219
CE2_022B_bin.31-Concatenation-of-3-sequences	CE2_022B_bin.31-Concatenation-of-3-sequences	83.444	1353	183	30	84182	85522	85127	86450	0	1219
CE2_022B_bin.31-Concatenation-of-3-sequences	CE2_022B_bin.31-Concatenation-of-3-sequences	82.037	1453	228	20	105353	106792	98387	99819	0	1206
CE2_022B_bin.31-Concatenation-of-3-sequences	CE2_022B_bin.31-Concatenation-of-3-sequences	82.062	1455	224	24	98387	99819	105353	106792	0	1206
CE2_022B_bin.31-Concatenation-of-3-sequences	CE2_022B_bin.31-Concatenation-of-3-sequences	81.849	1460	241	20	135341	136785	472045	473495	0	1206
CE2_022B_bin.31-Concatenation-of-3-sequences	CE2_022B_bin.31-Concatenation-of-3-sequences	82.155	1429	230	21	470983	472399	244434	243019	0	1203
CE2_022B_bin.31-Concatenation-of-3-sequences	CE2_022B_bin.31-Concatenation-of-3-sequences	82.168	1430	228	23	243019	244434	472399	470983	0	1203
CE2_022B_bin.31-Concatenation-of-3-sequences	CE2_022B_bin.31-Concatenation-of-3-sequences	81.843	1465	232	26	261910	263352	84516	83064	0	1201
CE2_022B_bin.31-Concatenation-of-3-sequences	CE2_022B_bin.31-Concatenation-of-3-sequences	81.843	1465	232	26	83064	84516	263352	261910	0	1201
CE2_022B_bin.31-Concatenation-of-3-sequences	CE2_022B_bin.31-Concatenation-of-3-sequences	81.118	1557	235	42	261911	263423	185167	183626	0	1192
CE2_022B_bin.31-Concatenation-of-3-sequences	CE2_022B_bin.31-Concatenation-of-3-sequences	81.13	1558	233	44	183626	185167	263423	261911	0	1192
CE2_022B_bin.31-Concatenation-of-3-sequences	CE2_022B_bin.31-Concatenation-of-3-sequences	86.216	1110	140	11	242447	243548	134350	133246	0	1190
CE2_022B_bin.31-Concatenation-of-3-sequences	CE2_022B_bin.31-Concatenation-of-3-sequences	86.269	1107	139	11	133249	134350	243545	242447	0	1190
CE2_022B_bin.31-Concatenation-of-3-sequences	CE2_022B_bin.31-Concatenation-of-3-sequences	84.803	1191	167	9	110557	111744	106524	107703	0	1184
CE2_022B_bin.31-Concatenation-of-3-sequences	CE2_022B_bin.31-Concatenation-of-3-sequences	84.803	1191	167	9	106524	107703	110557	111744	0	1184
CE2_022B_bin.31-Concatenation-of-3-sequences	CE2_022B_bin.31-Concatenation-of-3-sequences	83.032	1326	205	19	471046	472361	243384	242069	0	1184
CE2_022B_bin.31-Concatenation-of-3-sequences	CE2_022B_bin.31-Concatenation-of-3-sequences	83.712	1277	184	22	473926	475190	243545	242281	0	1184
CE2_022B_bin.31-Concatenation-of-3-sequences	CE2_022B_bin.31-Concatenation-of-3-sequences	81.126	1510	258	15	109509	111005	261911	263406	0	1184
CE2_022B_bin.31-Concatenation-of-3-sequences	CE2_022B_bin.31-Concatenation-of-3-sequences	82.984	1334	203	22	242072	243393	472358	471037	0	1184
CE2_022B_bin.31-Concatenation-of-3-sequences	CE2_022B_bin.31-Concatenation-of-3-sequences	83.712	1277	184	22	242281	243545	475190	473926	0	1184
CE2_022B_bin.31-Concatenation-of-3-sequences	CE2_022B_bin.31-Concatenation-of-3-sequences	84.456	1203	177	10	478067	479265	133196	134392	0	1177
CE2_022B_bin.31-Concatenation-of-3-sequences	CE2_022B_bin.31-Concatenation-of-3-sequences	79.76	1670	300	23	476990	478651	135341	136980	0	1177
CE2_022B_bin.31-Concatenation-of-3-sequences	CE2_022B_bin.31-Concatenation-of-3-sequences	79.76	1670	300	23	135341	136980	476990	478651	0	1177
CE2_022B_bin.31-Concatenation-of-3-sequences	CE2_022B_bin.31-Concatenation-of-3-sequences	82.046	1398	227	22	242284	243672	137781	136399	0	1170
CE2_022B_bin.31-Concatenation-of-3-sequences	CE2_022B_bin.31-Concatenation-of-3-sequences	82.071	1400	223	26	136399	137781	243672	242284	0	1170
CE2_022B_bin.31-Concatenation-of-3-sequences	CE2_022B_bin.31-Concatenation-of-3-sequences	80.224	1608	275	32	106653	108244	86707	85127	0	1168
CE2_022B_bin.31-Concatenation-of-3-sequences	CE2_022B_bin.31-Concatenation-of-3-sequences	80.186	1610	278	30	85127	86710	108244	106650	0	1168
CE2_022B_bin.31-Concatenation-of-3-sequences	CE2_022B_bin.31-Concatenation-of-3-sequences	80.633	1549	264	29	476690	478230	136248	137768	0	1166
CE2_022B_bin.31-Concatenation-of-3-sequences	CE2_022B_bin.31-Concatenation-of-3-sequences	83.143	1311	188	20	476971	478272	473930	475216	0	1166
CE2_022B_bin.31-Concatenation-of-3-sequences	CE2_022B_bin.31-Concatenation-of-3-sequences	80.633	1549	264	29	136248	137768	476690	478230	0	1166
CE2_022B_bin.31-Concatenation-of-3-sequences	CE2_022B_bin.31-Concatenation-of-3-sequences	83.143	1311	188	20	473930	475216	476971	478272	0	1166
CE2_022B_bin.31-Concatenation-of-3-sequences	CE2_022B_bin.31-Concatenation-of-3-sequences	80.836	1555	237	38	261911	263416	108290	109832	0	1164
CE2_022B_bin.31-Concatenation-of-3-sequences	CE2_022B_bin.31-Concatenation-of-3-sequences	84.506	1194	163	19	475774	476956	133196	134378	0	1160
CE2_022B_bin.31-Concatenation-of-3-sequences	CE2_022B_bin.31-Concatenation-of-3-sequences	84.773	1169	164	14	472958	474119	133196	134357	0	1160
CE2_022B_bin.31-Concatenation-of-3-sequences	CE2_022B_bin.31-Concatenation-of-3-sequences	83.764	1238	187	11	136548	137778	135341	136571	0	1160
CE2_022B_bin.31-Concatenation-of-3-sequences	CE2_022B_bin.31-Concatenation-of-3-sequences	83.764	1238	187	11	135341	136571	136548	137778	0	1160
CE2_022B_bin.31-Concatenation-of-3-sequences	CE2_022B_bin.31-Concatenation-of-3-sequences	84.734	1166	170	8	133196	134357	472958	474119	0	1160
CE2_022B_bin.31-Concatenation-of-3-sequences	CE2_022B_bin.31-Concatenation-of-3-sequences	84.545	1197	157	23	133196	134378	475774	476956	0	1160
CE2_022B_bin.31-Concatenation-of-3-sequences	CE2_022B_bin.31-Concatenation-of-3-sequences	82.463	1340	217	16	475774	477106	473874	475202	0	1157
CE2_022B_bin.31-Concatenation-of-3-sequences	CE2_022B_bin.31-Concatenation-of-3-sequences	82.463	1340	217	16	473874	475202	475774	477106	0	1157
CE2_022B_bin.31-Concatenation-of-3-sequences	CE2_022B_bin.31-Concatenation-of-3-sequences	84.263	1201	168	17	136473	137658	133196	134390	0	1151
CE2_022B_bin.31-Concatenation-of-3-sequences	CE2_022B_bin.31-Concatenation-of-3-sequences	84.263	1201	168	16	133196	134390	136473	137658	0	1151
CE2_022B_bin.31-Concatenation-of-3-sequences	CE2_022B_bin.31-Concatenation-of-3-sequences	82.062	1377	220	23	262037	263398	100375	101739	0	1149
CE2_022B_bin.31-Concatenation-of-3-sequences	CE2_022B_bin.31-Concatenation-of-3-sequences	82.036	1375	224	22	100375	101739	262037	263398	0	1149
CE2_022B_bin.31-Concatenation-of-3-sequences	CE2_022B_bin.31-Concatenation-of-3-sequences	80.356	1573	248	44	264542	266085	85560	84020	0	1136
CE2_022B_bin.31-Concatenation-of-3-sequences	CE2_022B_bin.31-Concatenation-of-3-sequences	84.735	1153	157	15	87350	88497	89157	90295	0	1136
CE2_022B_bin.31-Concatenation-of-3-sequences	CE2_022B_bin.31-Concatenation-of-3-sequences	84.184	1195	161	25	243407	244585	134378	133196	0	1134
CE2_022B_bin.31-Concatenation-of-3-sequences	CE2_022B_bin.31-Concatenation-of-3-sequences	82.595	1310	202	19	261130	262432	105511	106801	0	1133
CE2_022B_bin.31-Concatenation-of-3-sequences	CE2_022B_bin.31-Concatenation-of-3-sequences	82.609	1311	200	21	105511	106801	261130	262432	0	1133
CE2_022B_bin.31-Concatenation-of-3-sequences	CE2_022B_bin.31-Concatenation-of-3-sequences	80.421	1568	233	57	264390	265926	84582	83058	0	1127
CE2_022B_bin.31-Concatenation-of-3-sequences	CE2_022B_bin.31-Concatenation-of-3-sequences	82.191	1342	210	20	99431	100756	85524	84196	0	1127
CE2_022B_bin.31-Concatenation-of-3-sequences	CE2_022B_bin.31-Concatenation-of-3-sequences	82.191	1342	210	21	84196	85524	100756	99431	0	1127
CE2_022B_bin.31-Concatenation-of-3-sequences	CE2_022B_bin.31-Concatenation-of-3-sequences	80.421	1568	233	57	83058	84582	265926	264390	0	1127
CE2_022B_bin.31-Concatenation-of-3-sequences	CE2_022B_bin.31-Concatenation-of-3-sequences	81.689	1409	207	42	262964	264340	84453	83064	0	1125
CE2_022B_bin.31-Concatenation-of-3-sequences	CE2_022B_bin.31-Concatenation-of-3-sequences	80.53	1546	233	53	183508	185030	101886	100386	0	1125
CE2_022B_bin.31-Concatenation-of-3-sequences	CE2_022B_bin.31-Concatenation-of-3-sequences	80.53	1546	233	53	100386	101886	185030	183508	0	1125
CE2_022B_bin.31-Concatenation-of-3-sequences	CE2_022B_bin.31-Concatenation-of-3-sequences	81.657	1412	208	42	83064	84456	264340	262961	0	1125
CE2_022B_bin.31-Concatenation-of-3-sequences	CE2_022B_bin.31-Concatenation-of-3-sequences	80.821	1486	237	37	261974	263421	87722	86247	0	1122
CE2_022B_bin.31-Concatenation-of-3-sequences	CE2_022B_bin.31-Concatenation-of-3-sequences	84.423	1162	157	19	107087	108241	90281	89137	0	1122
CE2_022B_bin.31-Concatenation-of-3-sequences	CE2_022B_bin.31-Concatenation-of-3-sequences	84.516	1156	155	19	89143	90281	108235	107087	0	1122
CE2_022B_bin.31-Concatenation-of-3-sequences	CE2_022B_bin.31-Concatenation-of-3-sequences	80.878	1480	235	37	86253	87722	263415	261974	0	1122
CE2_022B_bin.31-Concatenation-of-3-sequences	CE2_022B_bin.31-Concatenation-of-3-sequences	83.715	1222	162	26	87327	88535	85127	86324	0	1120
CE2_022B_bin.31-Concatenation-of-3-sequences	CE2_022B_bin.31-Concatenation-of-3-sequences	83.715	1222	162	25	85127	86324	87327	88535	0	1120
CE2_022B_bin.31-Concatenation-of-3-sequences	CE2_022B_bin.31-Concatenation-of-3-sequences	80.65	1478	258	25	106782	108244	99306	100770	0	1120
CE2_022B_bin.31-Concatenation-of-3-sequences	CE2_022B_bin.31-Concatenation-of-3-sequences	80.65	1478	258	25	99306	100770	106782	108244	0	1120
CE2_022B_bin.31-Concatenation-of-3-sequences	CE2_022B_bin.31-Concatenation-of-3-sequences	81.91	1382	198	33	258753	260114	107466	108815	0	1120
CE2_022B_bin.31-Concatenation-of-3-sequences	CE2_022B_bin.31-Concatenation-of-3-sequences	81.91	1382	198	33	107466	108815	258753	260114	0	1120
CE2_022B_bin.31-Concatenation-of-3-sequences	CE2_022B_bin.31-Concatenation-of-3-sequences	80.877	1459	243	24	109635	111083	98387	99819	0	1116
CE2_022B_bin.31-Concatenation-of-3-sequences	CE2_022B_bin.31-Concatenation-of-3-sequences	83.911	1212	150	31	107614	108815	104503	105679	0	1116
CE2_022B_bin.31-Concatenation-of-3-sequences	CE2_022B_bin.31-Concatenation-of-3-sequences	83.911	1212	150	31	104503	105679	107614	108815	0	1116
CE2_022B_bin.31-Concatenation-of-3-sequences	CE2_022B_bin.31-Concatenation-of-3-sequences	80.877	1459	243	24	98387	99819	109635	111083	0	1116
CE2_022B_bin.31-Concatenation-of-3-sequences	CE2_022B_bin.31-Concatenation-of-3-sequences	82.721	1279	189	26	105479	106735	88535	87267	0	1109
CE2_022B_bin.31-Concatenation-of-3-sequences	CE2_022B_bin.31-Concatenation-of-3-sequences	82.721	1279	189	26	87267	88535	106735	105479	0	1109
CE2_022B_bin.31-Concatenation-of-3-sequences	CE2_022B_bin.31-Concatenation-of-3-sequences	93.758	737	46	0	223323	224059	218246	218982	0	1107
CE2_022B_bin.31-Concatenation-of-3-sequences	CE2_022B_bin.31-Concatenation-of-3-sequences	93.758	737	46	0	218246	218982	223323	224059	0	1107
CE2_022B_bin.31-Concatenation-of-3-sequences	CE2_022B_bin.31-Concatenation-of-3-sequences	81.765	1360	210	24	261093	262432	109751	111092	0	1103
CE2_022B_bin.31-Concatenation-of-3-sequences	CE2_022B_bin.31-Concatenation-of-3-sequences	81.765	1360	210	24	109751	111092	261093	262432	0	1103
CE2_022B_bin.31-Concatenation-of-3-sequences	CE2_022B_bin.31-Concatenation-of-3-sequences	81.095	1407	238	16	262037	263421	85522	84122	0	1099
CE2_022B_bin.31-Concatenation-of-3-sequences	CE2_022B_bin.31-Concatenation-of-3-sequences	80.249	1524	250	36	100408	101894	87626	86117	0	1099
CE2_022B_bin.31-Concatenation-of-3-sequences	CE2_022B_bin.31-Concatenation-of-3-sequences	80.249	1524	250	36	86117	87626	101894	100408	0	1099
CE2_022B_bin.31-Concatenation-of-3-sequences	CE2_022B_bin.31-Concatenation-of-3-sequences	81.156	1401	236	16	84128	85522	263415	262037	0	1099
CE2_022B_bin.31-Concatenation-of-3-sequences	CE2_022B_bin.31-Concatenation-of-3-sequences	80.144	1526	254	36	264453	265966	261910	263398	0	1094
CE2_022B_bin.31-Concatenation-of-3-sequences	CE2_022B_bin.31-Concatenation-of-3-sequences	80.144	1526	254	36	261910	263398	264453	265966	0	1094
CE2_022B_bin.31-Concatenation-of-3-sequences	CE2_022B_bin.31-Concatenation-of-3-sequences	84.065	1161	154	23	184648	185784	183313	184466	0	1090
CE2_022B_bin.31-Concatenation-of-3-sequences	CE2_022B_bin.31-Concatenation-of-3-sequences	84.052	1160	156	21	183313	184466	184648	185784	0	1090
CE2_022B_bin.31-Concatenation-of-3-sequences	CE2_022B_bin.31-Concatenation-of-3-sequences	82.293	1282	201	24	514141	515409	137250	135982	0	1086
CE2_022B_bin.31-Concatenation-of-3-sequences	CE2_022B_bin.31-Concatenation-of-3-sequences	82.224	1277	211	16	135982	137250	515409	514141	0	1086
CE2_022B_bin.31-Concatenation-of-3-sequences	CE2_022B_bin.31-Concatenation-of-3-sequences	78.532	1798	280	67	99371	101094	90553	88788	0	1085
CE2_022B_bin.31-Concatenation-of-3-sequences	CE2_022B_bin.31-Concatenation-of-3-sequences	78.603	1790	275	68	88796	90553	101084	99371	0	1085
CE2_022B_bin.31-Concatenation-of-3-sequences	CE2_022B_bin.31-Concatenation-of-3-sequences	79.229	1661	267	62	262966	264563	108353	109998	0	1085
CE2_022B_bin.31-Concatenation-of-3-sequences	CE2_022B_bin.31-Concatenation-of-3-sequences	81.907	1332	197	22	261130	262428	108580	109900	0	1085
CE2_022B_bin.31-Concatenation-of-3-sequences	CE2_022B_bin.31-Concatenation-of-3-sequences	84.588	1116	147	20	135341	136439	133271	134378	0	1085
CE2_022B_bin.31-Concatenation-of-3-sequences	CE2_022B_bin.31-Concatenation-of-3-sequences	84.588	1116	147	20	133271	134378	135341	136439	0	1085
CE2_022B_bin.31-Concatenation-of-3-sequences	CE2_022B_bin.31-Concatenation-of-3-sequences	81.958	1297	218	16	467285	468573	244905	243617	0	1085
CE2_022B_bin.31-Concatenation-of-3-sequences	CE2_022B_bin.31-Concatenation-of-3-sequences	81.907	1332	197	22	108580	109900	261130	262428	0	1085
CE2_022B_bin.31-Concatenation-of-3-sequences	CE2_022B_bin.31-Concatenation-of-3-sequences	85.23	1063	148	8	471493	472551	466905	467962	0	1085
CE2_022B_bin.31-Concatenation-of-3-sequences	CE2_022B_bin.31-Concatenation-of-3-sequences	82.057	1293	212	20	243623	244905	468567	467285	0	1085
CE2_022B_bin.31-Concatenation-of-3-sequences	CE2_022B_bin.31-Concatenation-of-3-sequences	85.23	1063	148	8	466905	467962	471493	472551	0	1085
CE2_022B_bin.31-Concatenation-of-3-sequences	CE2_022B_bin.31-Concatenation-of-3-sequences	82.275	1275	204	18	182824	184084	107608	106342	0	1083
CE2_022B_bin.31-Concatenation-of-3-sequences	CE2_022B_bin.31-Concatenation-of-3-sequences	82.288	1276	202	20	106342	107608	184084	182824	0	1083
CE2_022B_bin.31-Concatenation-of-3-sequences	CE2_022B_bin.31-Concatenation-of-3-sequences	81.415	1399	192	45	183121	184485	260117	258753	0	1081
CE2_022B_bin.31-Concatenation-of-3-sequences	CE2_022B_bin.31-Concatenation-of-3-sequences	83.633	1167	174	13	474786	475944	474024	475181	0	1081
CE2_022B_bin.31-Concatenation-of-3-sequences	CE2_022B_bin.31-Concatenation-of-3-sequences	83.633	1167	174	13	474024	475181	474786	475944	0	1081
CE2_022B_bin.31-Concatenation-of-3-sequences	CE2_022B_bin.31-Concatenation-of-3-sequences	82.623	1243	191	22	473949	475181	135341	136568	0	1075
CE2_022B_bin.31-Concatenation-of-3-sequences	CE2_022B_bin.31-Concatenation-of-3-sequences	82.261	1274	198	23	622247	623509	236421	237677	0	1075
CE2_022B_bin.31-Concatenation-of-3-sequences	CE2_022B_bin.31-Concatenation-of-3-sequences	82.623	1243	191	22	135341	136568	473949	475181	0	1075
CE2_022B_bin.31-Concatenation-of-3-sequences	CE2_022B_bin.31-Concatenation-of-3-sequences	82.302	1277	192	27	236421	237677	622247	623509	0	1075
CE2_022B_bin.31-Concatenation-of-3-sequences	CE2_022B_bin.31-Concatenation-of-3-sequences	80.581	1447	233	37	262966	264386	261974	263398	0	1072
CE2_022B_bin.31-Concatenation-of-3-sequences	CE2_022B_bin.31-Concatenation-of-3-sequences	80.581	1447	233	37	261974	263398	262966	264386	0	1072
CE2_022B_bin.31-Concatenation-of-3-sequences	CE2_022B_bin.31-Concatenation-of-3-sequences	80.312	1473	236	33	98387	99813	87660	86196	0	1064
CE2_022B_bin.31-Concatenation-of-3-sequences	CE2_022B_bin.31-Concatenation-of-3-sequences	82.129	1287	189	35	107036	108301	88535	87269	0	1064
CE2_022B_bin.31-Concatenation-of-3-sequences	CE2_022B_bin.31-Concatenation-of-3-sequences	80.312	1473	236	33	86196	87660	99813	98387	0	1064
CE2_022B_bin.31-Concatenation-of-3-sequences	CE2_022B_bin.31-Concatenation-of-3-sequences	82.409	1262	182	31	258926	260175	104507	105740	0	1064
CE2_022B_bin.31-Concatenation-of-3-sequences	CE2_022B_bin.31-Concatenation-of-3-sequences	82.129	1287	189	35	87269	88535	108301	107036	0	1064
CE2_022B_bin.31-Concatenation-of-3-sequences	CE2_022B_bin.31-Concatenation-of-3-sequences	82.409	1262	182	32	104507	105740	258926	260175	0	1064
CE2_022B_bin.31-Concatenation-of-3-sequences	CE2_022B_bin.31-Concatenation-of-3-sequences	82.419	1240	197	17	237308	238535	234221	235451	0	1062
CE2_022B_bin.31-Concatenation-of-3-sequences	CE2_022B_bin.31-Concatenation-of-3-sequences	82.434	1241	195	19	234221	235451	237308	238535	0	1062
CE2_022B_bin.31-Concatenation-of-3-sequences	CE2_022B_bin.31-Concatenation-of-3-sequences	85.465	1032	134	15	471262	472286	132714	133736	0	1061
CE2_022B_bin.31-Concatenation-of-3-sequences	CE2_022B_bin.31-Concatenation-of-3-sequences	85.479	1033	132	17	132714	133736	471262	472286	0	1061
CE2_022B_bin.31-Concatenation-of-3-sequences	CE2_022B_bin.31-Concatenation-of-3-sequences	84.384	1095	153	15	478443	479530	132659	133742	0	1059
CE2_022B_bin.31-Concatenation-of-3-sequences	CE2_022B_bin.31-Concatenation-of-3-sequences	84.384	1095	153	15	132659	133742	478443	479530	0	1059
CE2_022B_bin.31-Concatenation-of-3-sequences	CE2_022B_bin.31-Concatenation-of-3-sequences	81.72	1291	214	21	261129	262405	85365	84083	0	1057
CE2_022B_bin.31-Concatenation-of-3-sequences	CE2_022B_bin.31-Concatenation-of-3-sequences	80	1480	257	31	237287	238741	235556	237021	0	1057
CE2_022B_bin.31-Concatenation-of-3-sequences	CE2_022B_bin.31-Concatenation-of-3-sequences	80	1480	257	31	235556	237021	237287	238741	0	1057
CE2_022B_bin.31-Concatenation-of-3-sequences	CE2_022B_bin.31-Concatenation-of-3-sequences	84.332	1085	160	10	475011	476090	132658	133737	0	1053
CE2_022B_bin.31-Concatenation-of-3-sequences	CE2_022B_bin.31-Concatenation-of-3-sequences	84.317	1084	162	8	132658	133737	475011	476090	0	1053
CE2_022B_bin.31-Concatenation-of-3-sequences	CE2_022B_bin.31-Concatenation-of-3-sequences	83.42	1158	167	19	109812	110957	90281	89137	0	1051
CE2_022B_bin.31-Concatenation-of-3-sequences	CE2_022B_bin.31-Concatenation-of-3-sequences	83.405	1157	169	17	89137	90281	110957	109812	0	1051
CE2_022B_bin.31-Concatenation-of-3-sequences	CE2_022B_bin.31-Concatenation-of-3-sequences	78.919	1646	272	54	262962	264561	109568	111184	0	1048
CE2_022B_bin.31-Concatenation-of-3-sequences	CE2_022B_bin.31-Concatenation-of-3-sequences	81.74	1287	204	24	259228	260495	104727	106001	0	1046
CE2_022B_bin.31-Concatenation-of-3-sequences	CE2_022B_bin.31-Concatenation-of-3-sequences	81.74	1287	204	24	104727	106001	259228	260495	0	1046
CE2_022B_bin.31-Concatenation-of-3-sequences	CE2_022B_bin.31-Concatenation-of-3-sequences	81.783	1279	204	21	259228	260487	106284	107552	0	1044
CE2_022B_bin.31-Concatenation-of-3-sequences	CE2_022B_bin.31-Concatenation-of-3-sequences	81.783	1279	204	22	106284	107552	259228	260487	0	1044
CE2_022B_bin.31-Concatenation-of-3-sequences	CE2_022B_bin.31-Concatenation-of-3-sequences	83.436	1141	169	15	261148	262283	90282	89157	0	1042
CE2_022B_bin.31-Concatenation-of-3-sequences	CE2_022B_bin.31-Concatenation-of-3-sequences	83.436	1141	169	15	89157	90282	262283	261148	0	1042
CE2_022B_bin.31-Concatenation-of-3-sequences	CE2_022B_bin.31-Concatenation-of-3-sequences	81.17	1333	218	28	261109	262427	100512	101825	0	1040
CE2_022B_bin.31-Concatenation-of-3-sequences	CE2_022B_bin.31-Concatenation-of-3-sequences	81.17	1333	218	28	100512	101825	261109	262427	0	1040
CE2_022B_bin.31-Concatenation-of-3-sequences	CE2_022B_bin.31-Concatenation-of-3-sequences	81.79	1307	177	45	108545	109832	88537	87273	0	1038
CE2_022B_bin.31-Concatenation-of-3-sequences	CE2_022B_bin.31-Concatenation-of-3-sequences	86.186	970	122	10	106275	107239	104781	105743	0	1038
CE2_022B_bin.31-Concatenation-of-3-sequences	CE2_022B_bin.31-Concatenation-of-3-sequences	86.186	970	122	10	104781	105743	106275	107239	0	1038
CE2_022B_bin.31-Concatenation-of-3-sequences	CE2_022B_bin.31-Concatenation-of-3-sequences	81.769	1300	184	44	87276	88537	109829	108545	0	1038
CE2_022B_bin.31-Concatenation-of-3-sequences	CE2_022B_bin.31-Concatenation-of-3-sequences	84.419	1059	160	5	478731	479788	466905	467959	0	1037
CE2_022B_bin.31-Concatenation-of-3-sequences	CE2_022B_bin.31-Concatenation-of-3-sequences	84.419	1059	160	5	466905	467959	478731	479788	0	1037
CE2_022B_bin.31-Concatenation-of-3-sequences	CE2_022B_bin.31-Concatenation-of-3-sequences	79.838	1483	244	41	261906	263361	86581	85127	0	1031
CE2_022B_bin.31-Concatenation-of-3-sequences	CE2_022B_bin.31-Concatenation-of-3-sequences	82.43	1218	178	22	476918	478123	133199	134392	0	1031
CE2_022B_bin.31-Concatenation-of-3-sequences	CE2_022B_bin.31-Concatenation-of-3-sequences	82.847	1166	184	14	470983	472143	136624	137778	0	1031
CE2_022B_bin.31-Concatenation-of-3-sequences	CE2_022B_bin.31-Concatenation-of-3-sequences	79.825	1482	246	40	85127	86581	263361	261906	0	1031
CE2_022B_bin.31-Concatenation-of-3-sequences	CE2_022B_bin.31-Concatenation-of-3-sequences	80.401	1398	239	22	98387	99762	262037	263421	0	1031
CE2_022B_bin.31-Concatenation-of-3-sequences	CE2_022B_bin.31-Concatenation-of-3-sequences	82.847	1166	184	14	136624	137778	470983	472143	0	1031
CE2_022B_bin.31-Concatenation-of-3-sequences	CE2_022B_bin.31-Concatenation-of-3-sequences	82.445	1219	176	24	133199	134392	476918	478123	0	1031
CE2_022B_bin.31-Concatenation-of-3-sequences	CE2_022B_bin.31-Concatenation-of-3-sequences	83.012	1142	189	5	467022	468160	464604	465743	0	1029
CE2_022B_bin.31-Concatenation-of-3-sequences	CE2_022B_bin.31-Concatenation-of-3-sequences	83.012	1142	189	5	464604	465743	467022	468160	0	1029
CE2_022B_bin.31-Concatenation-of-3-sequences	CE2_022B_bin.31-Concatenation-of-3-sequences	79.758	1487	243	37	183565	185041	99825	98387	0	1026
CE2_022B_bin.31-Concatenation-of-3-sequences	CE2_022B_bin.31-Concatenation-of-3-sequences	79.324	1538	260	44	100375	101867	108416	109940	0	1026
CE2_022B_bin.31-Concatenation-of-3-sequences	CE2_022B_bin.31-Concatenation-of-3-sequences	79.732	1490	244	37	98387	99828	185041	183562	0	1026
CE2_022B_bin.31-Concatenation-of-3-sequences	CE2_022B_bin.31-Concatenation-of-3-sequences	81.92	1250	192	27	262196	263423	261131	262368	0	1026
CE2_022B_bin.31-Concatenation-of-3-sequences	CE2_022B_bin.31-Concatenation-of-3-sequences	81.92	1250	192	27	261131	262368	262196	263423	0	1026
CE2_022B_bin.31-Concatenation-of-3-sequences	CE2_022B_bin.31-Concatenation-of-3-sequences	84.225	1065	155	13	514351	515409	468023	466966	0	1024
CE2_022B_bin.31-Concatenation-of-3-sequences	CE2_022B_bin.31-Concatenation-of-3-sequences	84.225	1065	155	13	466966	468023	515409	514351	0	1024
CE2_022B_bin.31-Concatenation-of-3-sequences	CE2_022B_bin.31-Concatenation-of-3-sequences	82.942	1149	178	17	262224	263362	90271	89131	0	1020
CE2_022B_bin.31-Concatenation-of-3-sequences	CE2_022B_bin.31-Concatenation-of-3-sequences	82.942	1149	178	17	89131	90271	263362	262224	0	1020
CE2_022B_bin.31-Concatenation-of-3-sequences	CE2_022B_bin.31-Concatenation-of-3-sequences	83.143	1139	168	18	474842	475971	136679	137802	0	1018
CE2_022B_bin.31-Concatenation-of-3-sequences	CE2_022B_bin.31-Concatenation-of-3-sequences	79.779	1449	256	31	466371	467812	243447	242029	0	1018
CE2_022B_bin.31-Concatenation-of-3-sequences	CE2_022B_bin.31-Concatenation-of-3-sequences	79.779	1449	256	29	242029	243447	467812	466371	0	1018
CE2_022B_bin.31-Concatenation-of-3-sequences	CE2_022B_bin.31-Concatenation-of-3-sequences	83.128	1138	170	18	136679	137802	474842	475971	0	1018
CE2_022B_bin.31-Concatenation-of-3-sequences	CE2_022B_bin.31-Concatenation-of-3-sequences	79.261	1543	255	48	264591	266105	100385	101890	0	1016
CE2_022B_bin.31-Concatenation-of-3-sequences	CE2_022B_bin.31-Concatenation-of-3-sequences	79.248	1542	257	48	100385	101890	264591	266105	0	1016
CE2_022B_bin.31-Concatenation-of-3-sequences	CE2_022B_bin.31-Concatenation-of-3-sequences	81.536	1289	185	24	184137	185419	89553	90794	0	1013
CE2_022B_bin.31-Concatenation-of-3-sequences	CE2_022B_bin.31-Concatenation-of-3-sequences	83.024	1131	177	14	473258	474381	134725	135847	0	1011
CE2_022B_bin.31-Concatenation-of-3-sequences	CE2_022B_bin.31-Concatenation-of-3-sequences	83.024	1131	177	14	134725	135847	473258	474381	0	1011
CE2_022B_bin.31-Concatenation-of-3-sequences	CE2_022B_bin.31-Concatenation-of-3-sequences	80.593	1350	224	28	100373	101700	84390	83057	0	1007
CE2_022B_bin.31-Concatenation-of-3-sequences	CE2_022B_bin.31-Concatenation-of-3-sequences	80.59	1355	221	31	83057	84393	101700	100370	0	1007
CE2_022B_bin.31-Concatenation-of-3-sequences	CE2_022B_bin.31-Concatenation-of-3-sequences	81.154	1300	205	29	264732	266018	261126	262398	0	1007
CE2_022B_bin.31-Concatenation-of-3-sequences	CE2_022B_bin.31-Concatenation-of-3-sequences	81.154	1300	205	28	261126	262398	264732	266018	0	1007
CE2_022B_bin.31-Concatenation-of-3-sequences	CE2_022B_bin.31-Concatenation-of-3-sequences	82.363	1168	194	11	466924	468084	245193	244031	0	1005
CE2_022B_bin.31-Concatenation-of-3-sequences	CE2_022B_bin.31-Concatenation-of-3-sequences	82.363	1168	194	11	244031	245193	468084	466924	0	1005
CE2_022B_bin.31-Concatenation-of-3-sequences	CE2_022B_bin.31-Concatenation-of-3-sequences	86.88	907	105	11	136900	137796	132710	133612	0	1003
CE2_022B_bin.31-Concatenation-of-3-sequences	CE2_022B_bin.31-Concatenation-of-3-sequences	86.88	907	105	11	132710	133612	136900	137796	0	1003
CE2_022B_bin.31-Concatenation-of-3-sequences	CE2_022B_bin.31-Concatenation-of-3-sequences	82.358	1162	196	6	470983	472140	474025	475181	0	1002
CE2_022B_bin.31-Concatenation-of-3-sequences	CE2_022B_bin.31-Concatenation-of-3-sequences	82.946	1161	147	28	108625	109775	90255	89136	0	1000
CE2_022B_bin.31-Concatenation-of-3-sequences	CE2_022B_bin.31-Concatenation-of-3-sequences	82.988	1158	146	28	89139	90255	109772	108625	0	1000
CE2_022B_bin.31-Concatenation-of-3-sequences	CE2_022B_bin.31-Concatenation-of-3-sequences	85.02	988	141	7	514426	515409	479776	478792	0	998
CE2_022B_bin.31-Concatenation-of-3-sequences	CE2_022B_bin.31-Concatenation-of-3-sequences	85.005	987	143	5	478792	479776	515409	514426	0	998
CE2_022B_bin.31-Concatenation-of-3-sequences	CE2_022B_bin.31-Concatenation-of-3-sequences	81.948	1191	201	12	475549	476734	467380	468561	0	996
CE2_022B_bin.31-Concatenation-of-3-sequences	CE2_022B_bin.31-Concatenation-of-3-sequences	81.963	1192	199	14	467380	468561	475549	476734	0	996
CE2_022B_bin.31-Concatenation-of-3-sequences	CE2_022B_bin.31-Concatenation-of-3-sequences	84.668	1024	128	26	259235	260243	259172	260181	0	994
CE2_022B_bin.31-Concatenation-of-3-sequences	CE2_022B_bin.31-Concatenation-of-3-sequences	84.668	1024	128	26	259172	260181	259235	260243	0	994
CE2_022B_bin.31-Concatenation-of-3-sequences	CE2_022B_bin.31-Concatenation-of-3-sequences	79.158	1521	252	51	263027	264508	100373	101867	0	992
CE2_022B_bin.31-Concatenation-of-3-sequences	CE2_022B_bin.31-Concatenation-of-3-sequences	79.145	1520	254	49	100373	101867	263027	264508	0	992
CE2_022B_bin.31-Concatenation-of-3-sequences	CE2_022B_bin.31-Concatenation-of-3-sequences	82.489	1165	170	25	107611	108752	96453	97606	0	990
CE2_022B_bin.31-Concatenation-of-3-sequences	CE2_022B_bin.31-Concatenation-of-3-sequences	82.489	1165	170	25	96453	97606	107611	108752	0	990
CE2_022B_bin.31-Concatenation-of-3-sequences	CE2_022B_bin.31-Concatenation-of-3-sequences	83.137	1103	166	15	466909	468000	135925	137018	0	989
CE2_022B_bin.31-Concatenation-of-3-sequences	CE2_022B_bin.31-Concatenation-of-3-sequences	83.942	1040	158	7	478420	479455	134778	135812	0	987
CE2_022B_bin.31-Concatenation-of-3-sequences	CE2_022B_bin.31-Concatenation-of-3-sequences	83.927	1039	160	6	134778	135812	478420	479455	0	987
CE2_022B_bin.31-Concatenation-of-3-sequences	CE2_022B_bin.31-Concatenation-of-3-sequences	80.237	1351	234	26	261092	262417	87538	86196	0	985
CE2_022B_bin.31-Concatenation-of-3-sequences	CE2_022B_bin.31-Concatenation-of-3-sequences	80.358	1339	230	26	86208	87538	262405	261092	0	985
CE2_022B_bin.31-Concatenation-of-3-sequences	CE2_022B_bin.31-Concatenation-of-3-sequences	82.288	1180	167	28	86310	87482	89137	90281	0	983
CE2_022B_bin.31-Concatenation-of-3-sequences	CE2_022B_bin.31-Concatenation-of-3-sequences	77.606	1746	309	51	465038	466764	244960	243278	0	983
CE2_022B_bin.31-Concatenation-of-3-sequences	CE2_022B_bin.31-Concatenation-of-3-sequences	83.996	1031	155	10	242144	243169	133737	132712	0	981
CE2_022B_bin.31-Concatenation-of-3-sequences	CE2_022B_bin.31-Concatenation-of-3-sequences	84.047	1028	154	10	132715	133737	243166	242144	0	981
CE2_022B_bin.31-Concatenation-of-3-sequences	CE2_022B_bin.31-Concatenation-of-3-sequences	83.303	1090	154	21	135642	136714	132659	133737	0	979
CE2_022B_bin.31-Concatenation-of-3-sequences	CE2_022B_bin.31-Concatenation-of-3-sequences	84.283	1018	145	14	474786	475794	133346	134357	0	979
CE2_022B_bin.31-Concatenation-of-3-sequences	CE2_022B_bin.31-Concatenation-of-3-sequences	82.718	1111	183	9	474936	476040	134725	135832	0	979
CE2_022B_bin.31-Concatenation-of-3-sequences	CE2_022B_bin.31-Concatenation-of-3-sequences	83.303	1090	154	21	132659	133737	135642	136714	0	979
CE2_022B_bin.31-Concatenation-of-3-sequences	CE2_022B_bin.31-Concatenation-of-3-sequences	84.283	1018	145	14	133346	134357	474786	475794	0	979
CE2_022B_bin.31-Concatenation-of-3-sequences	CE2_022B_bin.31-Concatenation-of-3-sequences	82.703	1110	185	7	134725	135832	474936	476040	0	979
CE2_022B_bin.31-Concatenation-of-3-sequences	CE2_022B_bin.31-Concatenation-of-3-sequences	82.48	1153	165	35	100564	101699	90269	89137	0	976
CE2_022B_bin.31-Concatenation-of-3-sequences	CE2_022B_bin.31-Concatenation-of-3-sequences	80.908	1278	208	28	134778	136042	137583	138837	0	976
CE2_022B_bin.31-Concatenation-of-3-sequences	CE2_022B_bin.31-Concatenation-of-3-sequences	80.76	1289	208	31	100499	101765	88537	87267	0	970
CE2_022B_bin.31-Concatenation-of-3-sequences	CE2_022B_bin.31-Concatenation-of-3-sequences	80.745	1288	210	30	87267	88537	101765	100499	0	970
CE2_022B_bin.31-Concatenation-of-3-sequences	CE2_022B_bin.31-Concatenation-of-3-sequences	81.59	1195	201	16	471745	472930	467380	468564	0	970
CE2_022B_bin.31-Concatenation-of-3-sequences	CE2_022B_bin.31-Concatenation-of-3-sequences	81.559	1193	205	14	467380	468564	471745	472930	0	970
CE2_022B_bin.31-Concatenation-of-3-sequences	CE2_022B_bin.31-Concatenation-of-3-sequences	84.902	967	138	8	514447	515409	476320	475358	0	970
CE2_022B_bin.31-Concatenation-of-3-sequences	CE2_022B_bin.31-Concatenation-of-3-sequences	84.734	976	141	8	475358	476329	515409	514438	0	970
CE2_022B_bin.31-Concatenation-of-3-sequences	CE2_022B_bin.31-Concatenation-of-3-sequences	81.051	1256	202	24	261130	262367	88503	87266	0	968
CE2_022B_bin.31-Concatenation-of-3-sequences	CE2_022B_bin.31-Concatenation-of-3-sequences	84.969	958	140	4	106275	107230	106338	107293	0	968
CE2_022B_bin.31-Concatenation-of-3-sequences	CE2_022B_bin.31-Concatenation-of-3-sequences	81.455	1251	170	45	259291	260489	107853	109093	0	968
CE2_022B_bin.31-Concatenation-of-3-sequences	CE2_022B_bin.31-Concatenation-of-3-sequences	81.44	1250	172	43	107853	109093	259291	260489	0	968
CE2_022B_bin.31-Concatenation-of-3-sequences	CE2_022B_bin.31-Concatenation-of-3-sequences	81.051	1256	202	24	87266	88503	262367	261130	0	968
CE2_022B_bin.31-Concatenation-of-3-sequences	CE2_022B_bin.31-Concatenation-of-3-sequences	81.864	1180	183	23	184136	185301	85548	86710	0	965
CE2_022B_bin.31-Concatenation-of-3-sequences	CE2_022B_bin.31-Concatenation-of-3-sequences	81.864	1180	183	23	85548	86710	184136	185301	0	965
CE2_022B_bin.31-Concatenation-of-3-sequences	CE2_022B_bin.31-Concatenation-of-3-sequences	85.56	928	127	7	475404	476328	464594	465517	0	965
CE2_022B_bin.31-Concatenation-of-3-sequences	CE2_022B_bin.31-Concatenation-of-3-sequences	85.56	928	127	7	464594	465517	475404	476328	0	965
CE2_022B_bin.31-Concatenation-of-3-sequences	CE2_022B_bin.31-Concatenation-of-3-sequences	78.092	1625	284	49	264330	265929	86704	85127	0	963
CE2_022B_bin.31-Concatenation-of-3-sequences	CE2_022B_bin.31-Concatenation-of-3-sequences	84.954	977	118	24	104781	105743	104718	105679	0	963
CE2_022B_bin.31-Concatenation-of-3-sequences	CE2_022B_bin.31-Concatenation-of-3-sequences	84.954	977	118	24	104718	105679	104781	105743	0	963
CE2_022B_bin.31-Concatenation-of-3-sequences	CE2_022B_bin.31-Concatenation-of-3-sequences	83.575	1035	162	7	478755	479785	245189	244159	0	963
CE2_022B_bin.31-Concatenation-of-3-sequences	CE2_022B_bin.31-Concatenation-of-3-sequences	78.098	1630	281	55	85130	86710	265926	264324	0	963
CE2_022B_bin.31-Concatenation-of-3-sequences	CE2_022B_bin.31-Concatenation-of-3-sequences	83.723	1026	159	7	244168	245189	479776	478755	0	963
CE2_022B_bin.31-Concatenation-of-3-sequences	CE2_022B_bin.31-Concatenation-of-3-sequences	80.12	1338	226	29	83067	84393	99690	98382	0	961
CE2_022B_bin.31-Concatenation-of-3-sequences	CE2_022B_bin.31-Concatenation-of-3-sequences	83.494	1036	166	5	243125	244157	133744	132711	0	961
CE2_022B_bin.31-Concatenation-of-3-sequences	CE2_022B_bin.31-Concatenation-of-3-sequences	83.494	1036	166	5	132711	133744	244157	243125	0	961
CE2_022B_bin.31-Concatenation-of-3-sequences	CE2_022B_bin.31-Concatenation-of-3-sequences	80.015	1346	229	31	100375	101702	86450	85127	0	959
CE2_022B_bin.31-Concatenation-of-3-sequences	CE2_022B_bin.31-Concatenation-of-3-sequences	80.015	1346	229	31	85127	86450	101702	100375	0	959
CE2_022B_bin.31-Concatenation-of-3-sequences	CE2_022B_bin.31-Concatenation-of-3-sequences	77.977	1621	296	53	355688	357286	258908	260489	0	959
CE2_022B_bin.31-Concatenation-of-3-sequences	CE2_022B_bin.31-Concatenation-of-3-sequences	77.977	1621	296	51	258908	260489	355688	357286	0	959
CE2_022B_bin.31-Concatenation-of-3-sequences	CE2_022B_bin.31-Concatenation-of-3-sequences	83.573	1041	152	17	472324	473353	134779	135811	0	957
CE2_022B_bin.31-Concatenation-of-3-sequences	CE2_022B_bin.31-Concatenation-of-3-sequences	83.542	1039	156	14	134779	135811	472324	473353	0	957
CE2_022B_bin.31-Concatenation-of-3-sequences	CE2_022B_bin.31-Concatenation-of-3-sequences	79.985	1329	238	14	99431	100756	98385	99688	0	955
CE2_022B_bin.31-Concatenation-of-3-sequences	CE2_022B_bin.31-Concatenation-of-3-sequences	84.821	975	120	23	259156	260114	104781	105743	0	955
CE2_022B_bin.31-Concatenation-of-3-sequences	CE2_022B_bin.31-Concatenation-of-3-sequences	84.821	975	120	24	104781	105743	259156	260114	0	955
CE2_022B_bin.31-Concatenation-of-3-sequences	CE2_022B_bin.31-Concatenation-of-3-sequences	84.814	968	126	18	104718	105673	106338	107296	0	953
CE2_022B_bin.31-Concatenation-of-3-sequences	CE2_022B_bin.31-Concatenation-of-3-sequences	81.266	1201	205	19	477840	479033	467379	468566	0	953
CE2_022B_bin.31-Concatenation-of-3-sequences	CE2_022B_bin.31-Concatenation-of-3-sequences	81.25	1200	207	17	467379	468566	477840	479033	0	953
CE2_022B_bin.31-Concatenation-of-3-sequences	CE2_022B_bin.31-Concatenation-of-3-sequences	87.545	835	89	13	86307	87139	85127	85948	0	952
CE2_022B_bin.31-Concatenation-of-3-sequences	CE2_022B_bin.31-Concatenation-of-3-sequences	87.545	835	89	13	85127	85948	86307	87139	0	952
CE2_022B_bin.31-Concatenation-of-3-sequences	CE2_022B_bin.31-Concatenation-of-3-sequences	83.528	1026	162	7	514388	515409	244130	245152	0	952
CE2_022B_bin.31-Concatenation-of-3-sequences	CE2_022B_bin.31-Concatenation-of-3-sequences	83.528	1026	162	7	244130	245152	514388	515409	0	952
CE2_022B_bin.31-Concatenation-of-3-sequences	CE2_022B_bin.31-Concatenation-of-3-sequences	85.683	915	115	14	107909	108815	107845	108751	0	950
CE2_022B_bin.31-Concatenation-of-3-sequences	CE2_022B_bin.31-Concatenation-of-3-sequences	85.683	915	115	14	107845	108751	107909	108815	0	950
CE2_022B_bin.31-Concatenation-of-3-sequences	CE2_022B_bin.31-Concatenation-of-3-sequences	82.886	1081	161	21	184348	185419	182829	183894	0	950
CE2_022B_bin.31-Concatenation-of-3-sequences	CE2_022B_bin.31-Concatenation-of-3-sequences	82.886	1081	161	21	182829	183894	184348	185419	0	950
CE2_022B_bin.31-Concatenation-of-3-sequences	CE2_022B_bin.31-Concatenation-of-3-sequences	81.271	1212	194	23	476690	477892	467380	468567	0	950
CE2_022B_bin.31-Concatenation-of-3-sequences	CE2_022B_bin.31-Concatenation-of-3-sequences	82.682	1074	176	8	242178	243245	135847	134778	0	944
CE2_022B_bin.31-Concatenation-of-3-sequences	CE2_022B_bin.31-Concatenation-of-3-sequences	82.682	1074	176	8	134778	135847	243245	242178	0	944
CE2_022B_bin.31-Concatenation-of-3-sequences	CE2_022B_bin.31-Concatenation-of-3-sequences	83.398	1036	154	16	514141	515164	468388	467359	0	944
CE2_022B_bin.31-Concatenation-of-3-sequences	CE2_022B_bin.31-Concatenation-of-3-sequences	83.398	1036	154	16	467359	468388	515164	514141	0	944
CE2_022B_bin.31-Concatenation-of-3-sequences	CE2_022B_bin.31-Concatenation-of-3-sequences	80.499	1282	204	36	98511	99759	88537	87269	0	941
CE2_022B_bin.31-Concatenation-of-3-sequences	CE2_022B_bin.31-Concatenation-of-3-sequences	80.499	1282	204	35	87269	88537	99759	98511	0	941
CE2_022B_bin.31-Concatenation-of-3-sequences	CE2_022B_bin.31-Concatenation-of-3-sequences	82.45	1094	175	12	471132	472215	134725	135811	0	941
CE2_022B_bin.31-Concatenation-of-3-sequences	CE2_022B_bin.31-Concatenation-of-3-sequences	82.45	1094	175	12	134725	135811	471132	472215	0	941
CE2_022B_bin.31-Concatenation-of-3-sequences	CE2_022B_bin.31-Concatenation-of-3-sequences	79.119	1499	210	69	264014	265450	91046	89589	0	939
CE2_022B_bin.31-Concatenation-of-3-sequences	CE2_022B_bin.31-Concatenation-of-3-sequences	82.45	1094	172	17	243203	244284	135811	134726	0	939
CE2_022B_bin.31-Concatenation-of-3-sequences	CE2_022B_bin.31-Concatenation-of-3-sequences	83.253	1039	156	15	134780	135811	244230	243203	0	939
CE2_022B_bin.31-Concatenation-of-3-sequences	CE2_022B_bin.31-Concatenation-of-3-sequences	80.952	1218	205	22	136229	137430	467361	468567	0	939
CE2_022B_bin.31-Concatenation-of-3-sequences	CE2_022B_bin.31-Concatenation-of-3-sequences	79.449	1416	220	52	262964	264335	99368	100756	0	937
CE2_022B_bin.31-Concatenation-of-3-sequences	CE2_022B_bin.31-Concatenation-of-3-sequences	82.922	1054	166	12	134800	135847	132658	133703	0	937
CE2_022B_bin.31-Concatenation-of-3-sequences	CE2_022B_bin.31-Concatenation-of-3-sequences	79.449	1416	220	52	99368	100756	262964	264335	0	937
CE2_022B_bin.31-Concatenation-of-3-sequences	CE2_022B_bin.31-Concatenation-of-3-sequences	78.682	1487	254	50	264453	265914	99306	100754	0	931
CE2_022B_bin.31-Concatenation-of-3-sequences	CE2_022B_bin.31-Concatenation-of-3-sequences	78.682	1487	254	50	99306	100754	264453	265914	0	931
CE2_022B_bin.31-Concatenation-of-3-sequences	CE2_022B_bin.31-Concatenation-of-3-sequences	79.149	1410	245	34	262966	264349	86513	85127	0	929
CE2_022B_bin.31-Concatenation-of-3-sequences	CE2_022B_bin.31-Concatenation-of-3-sequences	80.604	1258	199	40	472120	473361	137380	138608	0	929
CE2_022B_bin.31-Concatenation-of-3-sequences	CE2_022B_bin.31-Concatenation-of-3-sequences	79.149	1410	245	34	85127	86513	264349	262966	0	929
CE2_022B_bin.31-Concatenation-of-3-sequences	CE2_022B_bin.31-Concatenation-of-3-sequences	80.604	1258	199	40	137380	138608	472120	473361	0	929
CE2_022B_bin.31-Concatenation-of-3-sequences	CE2_022B_bin.31-Concatenation-of-3-sequences	82.44	1082	170	18	135945	137016	245189	244118	0	928
CE2_022B_bin.31-Concatenation-of-3-sequences	CE2_022B_bin.31-Concatenation-of-3-sequences	81.654	1161	172	30	98564	99699	90281	89137	0	926
CE2_022B_bin.31-Concatenation-of-3-sequences	CE2_022B_bin.31-Concatenation-of-3-sequences	81.654	1161	172	30	89137	90281	99699	98564	0	926
CE2_022B_bin.31-Concatenation-of-3-sequences	CE2_022B_bin.31-Concatenation-of-3-sequences	80.343	1282	200	35	264702	265966	88536	87290	0	924
CE2_022B_bin.31-Concatenation-of-3-sequences	CE2_022B_bin.31-Concatenation-of-3-sequences	80.674	1247	193	34	473108	474338	137380	138594	0	924
CE2_022B_bin.31-Concatenation-of-3-sequences	CE2_022B_bin.31-Concatenation-of-3-sequences	80.343	1282	200	35	87290	88536	265966	264702	0	924
CE2_022B_bin.31-Concatenation-of-3-sequences	CE2_022B_bin.31-Concatenation-of-3-sequences	80.565	1240	207	29	137380	138594	473108	474338	0	924
CE2_022B_bin.31-Concatenation-of-3-sequences	CE2_022B_bin.31-Concatenation-of-3-sequences	83.366	1022	147	21	514138	515143	479998	478984	0	924
CE2_022B_bin.31-Concatenation-of-3-sequences	CE2_022B_bin.31-Concatenation-of-3-sequences	83.366	1022	147	21	478984	479998	515143	514138	0	924
CE2_022B_bin.31-Concatenation-of-3-sequences	CE2_022B_bin.31-Concatenation-of-3-sequences	81.938	1135	164	28	184673	185784	108601	107485	0	922
CE2_022B_bin.31-Concatenation-of-3-sequences	CE2_022B_bin.31-Concatenation-of-3-sequences	81.7	1153	170	28	107485	108619	185784	184655	0	922
CE2_022B_bin.31-Concatenation-of-3-sequences	CE2_022B_bin.31-Concatenation-of-3-sequences	85.214	913	115	17	106273	107176	104842	105743	0	920
CE2_022B_bin.31-Concatenation-of-3-sequences	CE2_022B_bin.31-Concatenation-of-3-sequences	85.214	913	115	17	104842	105743	106273	107176	0	920
CE2_022B_bin.31-Concatenation-of-3-sequences	CE2_022B_bin.31-Concatenation-of-3-sequences	77.437	1662	298	51	475539	477141	465178	466821	0	920
CE2_022B_bin.31-Concatenation-of-3-sequences	CE2_022B_bin.31-Concatenation-of-3-sequences	77.41	1660	302	48	465178	466821	475539	477141	0	920
CE2_022B_bin.31-Concatenation-of-3-sequences	CE2_022B_bin.31-Concatenation-of-3-sequences	85.291	911	110	19	107912	108815	104723	105616	0	918
CE2_022B_bin.31-Concatenation-of-3-sequences	CE2_022B_bin.31-Concatenation-of-3-sequences	85.291	911	110	19	104723	105616	107912	108815	0	918
CE2_022B_bin.31-Concatenation-of-3-sequences	CE2_022B_bin.31-Concatenation-of-3-sequences	79.349	1414	209	53	263591	264940	258753	260147	0	917
CE2_022B_bin.31-Concatenation-of-3-sequences	CE2_022B_bin.31-Concatenation-of-3-sequences	79.349	1414	209	53	258753	260147	263591	264940	0	917
CE2_022B_bin.31-Concatenation-of-3-sequences	CE2_022B_bin.31-Concatenation-of-3-sequences	83.975	961	148	6	468848	469805	467063	468020	0	917
CE2_022B_bin.31-Concatenation-of-3-sequences	CE2_022B_bin.31-Concatenation-of-3-sequences	83.45	997	153	12	472935	473926	467581	468570	0	917
CE2_022B_bin.31-Concatenation-of-3-sequences	CE2_022B_bin.31-Concatenation-of-3-sequences	83.975	961	148	6	467063	468020	468848	469805	0	917
CE2_022B_bin.31-Concatenation-of-3-sequences	CE2_022B_bin.31-Concatenation-of-3-sequences	83.417	995	157	8	467581	468570	472935	473926	0	917
CE2_022B_bin.31-Concatenation-of-3-sequences	CE2_022B_bin.31-Concatenation-of-3-sequences	85.149	909	118	12	107912	108815	106280	107176	0	915
CE2_022B_bin.31-Concatenation-of-3-sequences	CE2_022B_bin.31-Concatenation-of-3-sequences	85.132	908	120	10	106280	107176	107912	108815	0	915
CE2_022B_bin.31-Concatenation-of-3-sequences	CE2_022B_bin.31-Concatenation-of-3-sequences	81.926	1101	182	14	476149	477242	132658	133748	0	915
CE2_022B_bin.31-Concatenation-of-3-sequences	CE2_022B_bin.31-Concatenation-of-3-sequences	78.947	1463	221	55	89589	90987	265450	264011	0	915
CE2_022B_bin.31-Concatenation-of-3-sequences	CE2_022B_bin.31-Concatenation-of-3-sequences	82.228	1086	170	20	474444	475515	365807	364731	0	915
CE2_022B_bin.31-Concatenation-of-3-sequences	CE2_022B_bin.31-Concatenation-of-3-sequences	82.304	1085	165	23	364734	365807	475512	474444	0	915
CE2_022B_bin.31-Concatenation-of-3-sequences	CE2_022B_bin.31-Concatenation-of-3-sequences	81.926	1101	182	14	132658	133748	476149	477242	0	915
CE2_022B_bin.31-Concatenation-of-3-sequences	CE2_022B_bin.31-Concatenation-of-3-sequences	84.773	926	123	14	107830	108751	104832	105743	0	913
CE2_022B_bin.31-Concatenation-of-3-sequences	CE2_022B_bin.31-Concatenation-of-3-sequences	84.773	926	123	14	104832	105743	107830	108751	0	913
CE2_022B_bin.31-Concatenation-of-3-sequences	CE2_022B_bin.31-Concatenation-of-3-sequences	88.564	752	86	0	134240	134991	132711	133462	0	913
CE2_022B_bin.31-Concatenation-of-3-sequences	CE2_022B_bin.31-Concatenation-of-3-sequences	88.564	752	86	0	132711	133462	134240	134991	0	913
CE2_022B_bin.31-Concatenation-of-3-sequences	CE2_022B_bin.31-Concatenation-of-3-sequences	82.65	1049	162	17	135620	136653	134778	135821	0	911
CE2_022B_bin.31-Concatenation-of-3-sequences	CE2_022B_bin.31-Concatenation-of-3-sequences	82.65	1049	162	17	134778	135821	135620	136653	0	911
CE2_022B_bin.31-Concatenation-of-3-sequences	CE2_022B_bin.31-Concatenation-of-3-sequences	82.846	1026	167	9	475321	476341	245189	244168	0	911
CE2_022B_bin.31-Concatenation-of-3-sequences	CE2_022B_bin.31-Concatenation-of-3-sequences	83.037	1014	163	9	244180	245189	476329	475321	0	911
CE2_022B_bin.31-Concatenation-of-3-sequences	CE2_022B_bin.31-Concatenation-of-3-sequences	85.055	910	117	13	104843	105743	104717	105616	0	909
CE2_022B_bin.31-Concatenation-of-3-sequences	CE2_022B_bin.31-Concatenation-of-3-sequences	85.055	910	117	13	104717	105616	104843	105743	0	909
CE2_022B_bin.31-Concatenation-of-3-sequences	CE2_022B_bin.31-Concatenation-of-3-sequences	83.901	969	138	15	259291	260246	106284	107247	0	909
CE2_022B_bin.31-Concatenation-of-3-sequences	CE2_022B_bin.31-Concatenation-of-3-sequences	83.901	969	138	15	106284	107247	259291	260246	0	909
CE2_022B_bin.31-Concatenation-of-3-sequences	CE2_022B_bin.31-Concatenation-of-3-sequences	84.918	915	121	11	475605	476508	469071	469979	0	909
CE2_022B_bin.31-Concatenation-of-3-sequences	CE2_022B_bin.31-Concatenation-of-3-sequences	84.918	915	121	11	469071	469979	475605	476508	0	909
CE2_022B_bin.31-Concatenation-of-3-sequences	CE2_022B_bin.31-Concatenation-of-3-sequences	81.495	1124	190	15	464594	465709	245106	243993	0	907
CE2_022B_bin.31-Concatenation-of-3-sequences	CE2_022B_bin.31-Concatenation-of-3-sequences	81.662	1107	189	12	244006	245106	465692	464594	0	907
CE2_022B_bin.31-Concatenation-of-3-sequences	CE2_022B_bin.31-Concatenation-of-3-sequences	77.449	1623	298	54	477066	478651	466371	467962	0	907
CE2_022B_bin.31-Concatenation-of-3-sequences	CE2_022B_bin.31-Concatenation-of-3-sequences	77.435	1622	300	52	466371	467962	477066	478651	0	907
CE2_022B_bin.31-Concatenation-of-3-sequences	CE2_022B_bin.31-Concatenation-of-3-sequences	82.765	1027	165	11	478984	480006	467380	468398	0	905
CE2_022B_bin.31-Concatenation-of-3-sequences	CE2_022B_bin.31-Concatenation-of-3-sequences	82.765	1027	165	11	467380	468398	478984	480006	0	905
CE2_022B_bin.31-Concatenation-of-3-sequences	CE2_022B_bin.31-Concatenation-of-3-sequences	79.388	1339	232	24	85130	86450	99699	98387	0	904
CE2_022B_bin.31-Concatenation-of-3-sequences	CE2_022B_bin.31-Concatenation-of-3-sequences	79.127	1351	250	26	100373	101702	99431	100770	0	904
CE2_022B_bin.31-Concatenation-of-3-sequences	CE2_022B_bin.31-Concatenation-of-3-sequences	81.81	1094	183	15	464866	465950	464790	465876	0	904
CE2_022B_bin.31-Concatenation-of-3-sequences	CE2_022B_bin.31-Concatenation-of-3-sequences	81.793	1093	185	13	464790	465876	464866	465950	0	904
CE2_022B_bin.31-Concatenation-of-3-sequences	CE2_022B_bin.31-Concatenation-of-3-sequences	85.599	868	117	8	472631	473495	466905	467767	0	904
CE2_022B_bin.31-Concatenation-of-3-sequences	CE2_022B_bin.31-Concatenation-of-3-sequences	85.599	868	117	8	466905	467767	472631	473495	0	904
CE2_022B_bin.31-Concatenation-of-3-sequences	CE2_022B_bin.31-Concatenation-of-3-sequences	83.625	971	147	10	514445	515409	472518	471554	0	902
CE2_022B_bin.31-Concatenation-of-3-sequences	CE2_022B_bin.31-Concatenation-of-3-sequences	83.625	971	147	11	471554	472518	515409	514445	0	902
CE2_022B_bin.31-Concatenation-of-3-sequences	CE2_022B_bin.31-Concatenation-of-3-sequences	86.265	830	112	2	242417	243245	134993	134165	0	900
CE2_022B_bin.31-Concatenation-of-3-sequences	CE2_022B_bin.31-Concatenation-of-3-sequences	86.194	833	113	2	134165	134996	243245	242414	0	900
CE2_022B_bin.31-Concatenation-of-3-sequences	CE2_022B_bin.31-Concatenation-of-3-sequences	83.367	986	151	9	468995	469976	467360	468336	0	900
CE2_022B_bin.31-Concatenation-of-3-sequences	CE2_022B_bin.31-Concatenation-of-3-sequences	83.367	986	151	9	467360	468336	468995	469976	0	900
CE2_022B_bin.31-Concatenation-of-3-sequences	CE2_022B_bin.31-Concatenation-of-3-sequences	86.038	838	113	4	474986	475821	134162	134997	0	896
CE2_022B_bin.31-Concatenation-of-3-sequences	CE2_022B_bin.31-Concatenation-of-3-sequences	86.038	838	113	4	134162	134997	474986	475821	0	896
CE2_022B_bin.31-Concatenation-of-3-sequences	CE2_022B_bin.31-Concatenation-of-3-sequences	78.932	1405	230	30	465393	466786	243618	242269	0	894
CE2_022B_bin.31-Concatenation-of-3-sequences	CE2_022B_bin.31-Concatenation-of-3-sequences	80.705	1192	193	26	261131	262304	84229	83057	0	893
CE2_022B_bin.31-Concatenation-of-3-sequences	CE2_022B_bin.31-Concatenation-of-3-sequences	80.822	1168	199	20	261126	262279	99587	100743	0	893
CE2_022B_bin.31-Concatenation-of-3-sequences	CE2_022B_bin.31-Concatenation-of-3-sequences	81.664	1118	165	25	477290	478394	132658	133748	0	893
CE2_022B_bin.31-Concatenation-of-3-sequences	CE2_022B_bin.31-Concatenation-of-3-sequences	80.822	1168	199	20	99587	100743	261126	262279	0	893
CE2_022B_bin.31-Concatenation-of-3-sequences	CE2_022B_bin.31-Concatenation-of-3-sequences	80.776	1186	191	26	83063	84229	262298	261131	0	893
CE2_022B_bin.31-Concatenation-of-3-sequences	CE2_022B_bin.31-Concatenation-of-3-sequences	86.708	805	105	2	473618	474422	466901	467703	0	893
CE2_022B_bin.31-Concatenation-of-3-sequences	CE2_022B_bin.31-Concatenation-of-3-sequences	86.708	805	105	2	466901	467703	473618	474422	0	893
CE2_022B_bin.31-Concatenation-of-3-sequences	CE2_022B_bin.31-Concatenation-of-3-sequences	83.556	973	139	15	183121	184084	105682	104722	0	891
CE2_022B_bin.31-Concatenation-of-3-sequences	CE2_022B_bin.31-Concatenation-of-3-sequences	83.539	972	141	14	104722	105682	184084	183121	0	891
CE2_022B_bin.31-Concatenation-of-3-sequences	CE2_022B_bin.31-Concatenation-of-3-sequences	81.002	1158	185	24	106051	107177	96453	97606	0	887
CE2_022B_bin.31-Concatenation-of-3-sequences	CE2_022B_bin.31-Concatenation-of-3-sequences	81.002	1158	185	24	96453	97606	106051	107177	0	887
CE2_022B_bin.31-Concatenation-of-3-sequences	CE2_022B_bin.31-Concatenation-of-3-sequences	83.644	966	134	18	259228	260175	107853	108812	0	887
CE2_022B_bin.31-Concatenation-of-3-sequences	CE2_022B_bin.31-Concatenation-of-3-sequences	83.13	984	154	11	474227	475202	134778	135757	0	887
CE2_022B_bin.31-Concatenation-of-3-sequences	CE2_022B_bin.31-Concatenation-of-3-sequences	83.644	966	134	18	107853	108812	259228	260175	0	887
CE2_022B_bin.31-Concatenation-of-3-sequences	CE2_022B_bin.31-Concatenation-of-3-sequences	83.13	984	154	11	134778	135757	474227	475202	0	887
CE2_022B_bin.31-Concatenation-of-3-sequences	CE2_022B_bin.31-Concatenation-of-3-sequences	82.981	993	158	10	514424	515409	477484	476496	0	887
CE2_022B_bin.31-Concatenation-of-3-sequences	CE2_022B_bin.31-Concatenation-of-3-sequences	82.981	993	158	10	476496	477484	515409	514424	0	887
CE2_022B_bin.31-Concatenation-of-3-sequences	CE2_022B_bin.31-Concatenation-of-3-sequences	78.106	1489	263	44	108290	109759	99307	100751	0	885
CE2_022B_bin.31-Concatenation-of-3-sequences	CE2_022B_bin.31-Concatenation-of-3-sequences	78.121	1490	261	46	99307	100751	108290	109759	0	885
CE2_022B_bin.31-Concatenation-of-3-sequences	CE2_022B_bin.31-Concatenation-of-3-sequences	85.919	838	108	8	183247	184079	183121	183953	0	885
CE2_022B_bin.31-Concatenation-of-3-sequences	CE2_022B_bin.31-Concatenation-of-3-sequences	85.902	837	110	6	183121	183953	183247	184079	0	885
CE2_022B_bin.31-Concatenation-of-3-sequences	CE2_022B_bin.31-Concatenation-of-3-sequences	84.59	902	126	11	473258	474154	134112	135005	0	883
CE2_022B_bin.31-Concatenation-of-3-sequences	CE2_022B_bin.31-Concatenation-of-3-sequences	82.759	1015	152	18	136773	137771	134725	135732	0	883
CE2_022B_bin.31-Concatenation-of-3-sequences	CE2_022B_bin.31-Concatenation-of-3-sequences	82.776	1016	150	19	134725	135732	136773	137771	0	883
CE2_022B_bin.31-Concatenation-of-3-sequences	CE2_022B_bin.31-Concatenation-of-3-sequences	84.59	902	126	11	134112	135005	473258	474154	0	883
CE2_022B_bin.31-Concatenation-of-3-sequences	CE2_022B_bin.31-Concatenation-of-3-sequences	83.182	993	137	27	594971	595948	108596	107619	0	881
CE2_022B_bin.31-Concatenation-of-3-sequences	CE2_022B_bin.31-Concatenation-of-3-sequences	80.442	1222	184	39	259298	260487	264025	265223	0	881
CE2_022B_bin.31-Concatenation-of-3-sequences	CE2_022B_bin.31-Concatenation-of-3-sequences	83.182	993	137	27	107619	108596	595948	594971	0	881
CE2_022B_bin.31-Concatenation-of-3-sequences	CE2_022B_bin.31-Concatenation-of-3-sequences	84.598	883	136	0	467286	468168	467211	468093	0	878
CE2_022B_bin.31-Concatenation-of-3-sequences	CE2_022B_bin.31-Concatenation-of-3-sequences	84.598	883	136	0	467211	468093	467286	468168	0	878
CE2_022B_bin.31-Concatenation-of-3-sequences	CE2_022B_bin.31-Concatenation-of-3-sequences	82.613	1018	153	21	514141	515143	476557	475549	0	878
CE2_022B_bin.31-Concatenation-of-3-sequences	CE2_022B_bin.31-Concatenation-of-3-sequences	82.613	1018	153	21	475549	476557	515143	514141	0	878
CE2_022B_bin.31-Concatenation-of-3-sequences	CE2_022B_bin.31-Concatenation-of-3-sequences	84.096	918	134	12	466901	467812	243928	243017	0	876
CE2_022B_bin.31-Concatenation-of-3-sequences	CE2_022B_bin.31-Concatenation-of-3-sequences	84.096	918	134	12	243017	243928	467812	466901	0	876
CE2_022B_bin.31-Concatenation-of-3-sequences	CE2_022B_bin.31-Concatenation-of-3-sequences	83.181	987	135	21	110338	111317	104506	105468	0	874
CE2_022B_bin.31-Concatenation-of-3-sequences	CE2_022B_bin.31-Concatenation-of-3-sequences	83.181	987	135	21	104506	105468	110338	111317	0	874
CE2_022B_bin.31-Concatenation-of-3-sequences	CE2_022B_bin.31-Concatenation-of-3-sequences	80.723	1162	188	26	258920	260052	96452	97606	0	872
CE2_022B_bin.31-Concatenation-of-3-sequences	CE2_022B_bin.31-Concatenation-of-3-sequences	82.222	1035	162	18	476459	477483	245189	244167	0	872
CE2_022B_bin.31-Concatenation-of-3-sequences	CE2_022B_bin.31-Concatenation-of-3-sequences	80.723	1162	188	27	96452	97606	258920	260052	0	872
CE2_022B_bin.31-Concatenation-of-3-sequences	CE2_022B_bin.31-Concatenation-of-3-sequences	82.222	1035	162	18	244167	245189	477483	476459	0	872
CE2_022B_bin.31-Concatenation-of-3-sequences	CE2_022B_bin.31-Concatenation-of-3-sequences	84.199	905	133	8	183184	184083	183121	184020	0	870
CE2_022B_bin.31-Concatenation-of-3-sequences	CE2_022B_bin.31-Concatenation-of-3-sequences	84.216	906	131	9	183121	184020	183184	184083	0	870
CE2_022B_bin.31-Concatenation-of-3-sequences	CE2_022B_bin.31-Concatenation-of-3-sequences	81.261	1094	188	15	476127	477212	134778	135862	0	869
CE2_022B_bin.31-Concatenation-of-3-sequences	CE2_022B_bin.31-Concatenation-of-3-sequences	82.115	1040	163	18	476438	477468	466908	467933	0	869
CE2_022B_bin.31-Concatenation-of-3-sequences	CE2_022B_bin.31-Concatenation-of-3-sequences	81.261	1094	188	15	134778	135862	476127	477212	0	869
CE2_022B_bin.31-Concatenation-of-3-sequences	CE2_022B_bin.31-Concatenation-of-3-sequences	82.115	1040	163	18	466908	467933	476438	477468	0	869
CE2_022B_bin.31-Concatenation-of-3-sequences	CE2_022B_bin.31-Concatenation-of-3-sequences	85.663	830	112	7	474227	475052	134165	134991	0	867
CE2_022B_bin.31-Concatenation-of-3-sequences	CE2_022B_bin.31-Concatenation-of-3-sequences	80.927	1122	192	16	514209	515313	469961	468845	0	867
CE2_022B_bin.31-Concatenation-of-3-sequences	CE2_022B_bin.31-Concatenation-of-3-sequences	85.663	830	112	7	134165	134991	474227	475052	0	867
CE2_022B_bin.31-Concatenation-of-3-sequences	CE2_022B_bin.31-Concatenation-of-3-sequences	80.91	1121	194	14	468845	469961	515313	514209	0	867
CE2_022B_bin.31-Concatenation-of-3-sequences	CE2_022B_bin.31-Concatenation-of-3-sequences	85.801	824	105	8	478420	479239	134165	134980	0	863
CE2_022B_bin.31-Concatenation-of-3-sequences	CE2_022B_bin.31-Concatenation-of-3-sequences	85.801	824	105	8	134165	134980	478420	479239	0	863
CE2_022B_bin.31-Concatenation-of-3-sequences	CE2_022B_bin.31-Concatenation-of-3-sequences	77.966	1475	256	45	264593	266046	98399	99825	0	859
CE2_022B_bin.31-Concatenation-of-3-sequences	CE2_022B_bin.31-Concatenation-of-3-sequences	81.302	1091	176	23	182824	183894	111647	110565	0	859
CE2_022B_bin.31-Concatenation-of-3-sequences	CE2_022B_bin.31-Concatenation-of-3-sequences	78.764	1375	225	42	265137	266472	258753	260099	0	859
CE2_022B_bin.31-Concatenation-of-3-sequences	CE2_022B_bin.31-Concatenation-of-3-sequences	78.779	1376	223	44	258753	260099	265137	266472	0	859
CE2_022B_bin.31-Concatenation-of-3-sequences	CE2_022B_bin.31-Concatenation-of-3-sequences	84.129	901	126	14	106403	107296	104720	105610	0	856
CE2_022B_bin.31-Concatenation-of-3-sequences	CE2_022B_bin.31-Concatenation-of-3-sequences	84.111	900	128	12	104720	105610	106403	107296	0	856
CE2_022B_bin.31-Concatenation-of-3-sequences	CE2_022B_bin.31-Concatenation-of-3-sequences	82.377	993	166	9	467586	468573	243617	242629	0	856
CE2_022B_bin.31-Concatenation-of-3-sequences	CE2_022B_bin.31-Concatenation-of-3-sequences	82.442	991	163	11	242632	243617	468570	467586	0	856
CE2_022B_bin.31-Concatenation-of-3-sequences	CE2_022B_bin.31-Concatenation-of-3-sequences	83.899	913	125	18	183121	184024	105619	104720	0	852
CE2_022B_bin.31-Concatenation-of-3-sequences	CE2_022B_bin.31-Concatenation-of-3-sequences	79.518	1245	218	28	242215	243447	138600	137381	0	852
CE2_022B_bin.31-Concatenation-of-3-sequences	CE2_022B_bin.31-Concatenation-of-3-sequences	83.899	913	125	18	104720	105619	184024	183121	0	852
CE2_022B_bin.31-Concatenation-of-3-sequences	CE2_022B_bin.31-Concatenation-of-3-sequences	79.518	1245	218	27	137381	138600	243447	242215	0	852
CE2_022B_bin.31-Concatenation-of-3-sequences	CE2_022B_bin.31-Concatenation-of-3-sequences	84.199	886	128	12	472270	473149	134112	134991	0	850
CE2_022B_bin.31-Concatenation-of-3-sequences	CE2_022B_bin.31-Concatenation-of-3-sequences	85.369	827	114	7	243406	244228	134992	134169	0	850
CE2_022B_bin.31-Concatenation-of-3-sequences	CE2_022B_bin.31-Concatenation-of-3-sequences	79.28	1250	233	23	475924	477168	137380	138608	0	850
CE2_022B_bin.31-Concatenation-of-3-sequences	CE2_022B_bin.31-Concatenation-of-3-sequences	85.369	827	114	7	134169	134992	244228	243406	0	850
CE2_022B_bin.31-Concatenation-of-3-sequences	CE2_022B_bin.31-Concatenation-of-3-sequences	84.199	886	128	12	134112	134991	472270	473149	0	850
CE2_022B_bin.31-Concatenation-of-3-sequences	CE2_022B_bin.31-Concatenation-of-3-sequences	79.28	1250	233	22	137380	138608	475924	477168	0	850
CE2_022B_bin.31-Concatenation-of-3-sequences	CE2_022B_bin.31-Concatenation-of-3-sequences	83.754	911	132	13	183187	184090	105743	104842	0	848
CE2_022B_bin.31-Concatenation-of-3-sequences	CE2_022B_bin.31-Concatenation-of-3-sequences	83.885	906	128	15	104848	105743	184084	183187	0	848
CE2_022B_bin.31-Concatenation-of-3-sequences	CE2_022B_bin.31-Concatenation-of-3-sequences	83.476	932	132	21	224614	225534	223090	224010	0	848
CE2_022B_bin.31-Concatenation-of-3-sequences	CE2_022B_bin.31-Concatenation-of-3-sequences	83.476	932	132	20	223090	224010	224614	225534	0	848
CE2_022B_bin.31-Concatenation-of-3-sequences	CE2_022B_bin.31-Concatenation-of-3-sequences	84.393	865	133	2	475456	476319	468847	469710	0	848
CE2_022B_bin.31-Concatenation-of-3-sequences	CE2_022B_bin.31-Concatenation-of-3-sequences	84.393	865	133	2	468847	469710	475456	476319	0	848
CE2_022B_bin.31-Concatenation-of-3-sequences	CE2_022B_bin.31-Concatenation-of-3-sequences	84.169	897	115	21	182824	183699	83681	84571	0	845
CE2_022B_bin.31-Concatenation-of-3-sequences	CE2_022B_bin.31-Concatenation-of-3-sequences	84.163	884	126	11	136773	137646	134112	134991	0	845
CE2_022B_bin.31-Concatenation-of-3-sequences	CE2_022B_bin.31-Concatenation-of-3-sequences	84.163	884	126	11	134112	134991	136773	137646	0	845
CE2_022B_bin.31-Concatenation-of-3-sequences	CE2_022B_bin.31-Concatenation-of-3-sequences	84.169	897	115	21	83681	84571	182824	183699	0	845
CE2_022B_bin.31-Concatenation-of-3-sequences	CE2_022B_bin.31-Concatenation-of-3-sequences	82.937	967	132	18	258780	259742	84933	83996	0	841
CE2_022B_bin.31-Concatenation-of-3-sequences	CE2_022B_bin.31-Concatenation-of-3-sequences	82.495	994	141	18	83996	84960	259742	258753	0	841
CE2_022B_bin.31-Concatenation-of-3-sequences	CE2_022B_bin.31-Concatenation-of-3-sequences	83.535	911	137	10	183121	184022	108754	107848	0	839
CE2_022B_bin.31-Concatenation-of-3-sequences	CE2_022B_bin.31-Concatenation-of-3-sequences	80.996	1084	183	16	477269	478346	134779	135845	0	839
CE2_022B_bin.31-Concatenation-of-3-sequences	CE2_022B_bin.31-Concatenation-of-3-sequences	83.535	911	137	10	107848	108754	184022	183121	0	839
CE2_022B_bin.31-Concatenation-of-3-sequences	CE2_022B_bin.31-Concatenation-of-3-sequences	77.255	1530	284	45	476680	478162	465178	466690	0	839
CE2_022B_bin.31-Concatenation-of-3-sequences	CE2_022B_bin.31-Concatenation-of-3-sequences	77.24	1529	286	43	465178	466690	476680	478162	0	839
CE2_022B_bin.31-Concatenation-of-3-sequences	CE2_022B_bin.31-Concatenation-of-3-sequences	81.644	1046	160	26	514116	515143	477721	476690	0	839
CE2_022B_bin.31-Concatenation-of-3-sequences	CE2_022B_bin.31-Concatenation-of-3-sequences	80.961	1082	187	13	134779	135845	477269	478346	0	839
CE2_022B_bin.31-Concatenation-of-3-sequences	CE2_022B_bin.31-Concatenation-of-3-sequences	81.627	1045	162	27	476690	477721	515143	514116	0	839
CE2_022B_bin.31-Concatenation-of-3-sequences	CE2_022B_bin.31-Concatenation-of-3-sequences	81.917	1012	162	14	110745	111744	84586	83584	0	835
CE2_022B_bin.31-Concatenation-of-3-sequences	CE2_022B_bin.31-Concatenation-of-3-sequences	81.962	1009	161	15	83587	84586	111741	110745	0	835
CE2_022B_bin.31-Concatenation-of-3-sequences	CE2_022B_bin.31-Concatenation-of-3-sequences	84.994	833	113	9	135620	136443	134166	134995	0	835
CE2_022B_bin.31-Concatenation-of-3-sequences	CE2_022B_bin.31-Concatenation-of-3-sequences	85.012	834	111	10	134166	134995	135620	136443	0	835
CE2_022B_bin.31-Concatenation-of-3-sequences	CE2_022B_bin.31-Concatenation-of-3-sequences	79.253	1258	215	38	243195	244435	138608	137380	0	835
CE2_022B_bin.31-Concatenation-of-3-sequences	CE2_022B_bin.31-Concatenation-of-3-sequences	80.155	1164	189	30	184655	185802	107044	105907	0	832
CE2_022B_bin.31-Concatenation-of-3-sequences	CE2_022B_bin.31-Concatenation-of-3-sequences	80.155	1164	189	29	105907	107044	185802	184655	0	832
CE2_022B_bin.31-Concatenation-of-3-sequences	CE2_022B_bin.31-Concatenation-of-3-sequences	80.826	1090	183	22	514142	515215	243803	244882	0	832
CE2_022B_bin.31-Concatenation-of-3-sequences	CE2_022B_bin.31-Concatenation-of-3-sequences	80.826	1090	183	22	243803	244882	514142	515215	0	832
CE2_022B_bin.31-Concatenation-of-3-sequences	CE2_022B_bin.31-Concatenation-of-3-sequences	79.915	1170	203	23	183186	184339	97606	96453	0	830
CE2_022B_bin.31-Concatenation-of-3-sequences	CE2_022B_bin.31-Concatenation-of-3-sequences	84.625	839	124	5	106467	107303	106278	107113	0	830
CE2_022B_bin.31-Concatenation-of-3-sequences	CE2_022B_bin.31-Concatenation-of-3-sequences	84.625	839	124	5	106278	107113	106467	107303	0	830
CE2_022B_bin.31-Concatenation-of-3-sequences	CE2_022B_bin.31-Concatenation-of-3-sequences	79.915	1170	203	22	96453	97606	184339	183186	0	830
CE2_022B_bin.31-Concatenation-of-3-sequences	CE2_022B_bin.31-Concatenation-of-3-sequences	79.669	1210	198	33	474024	475215	137380	138559	0	828
CE2_022B_bin.31-Concatenation-of-3-sequences	CE2_022B_bin.31-Concatenation-of-3-sequences	79.534	1202	214	26	137380	138559	474024	475215	0	828
CE2_022B_bin.31-Concatenation-of-3-sequences	CE2_022B_bin.31-Concatenation-of-3-sequences	84.94	830	109	12	106291	107113	104923	105743	0	826
CE2_022B_bin.31-Concatenation-of-3-sequences	CE2_022B_bin.31-Concatenation-of-3-sequences	84.922	829	111	11	104923	105743	106291	107113	0	826
CE2_022B_bin.31-Concatenation-of-3-sequences	CE2_022B_bin.31-Concatenation-of-3-sequences	83.516	910	125	22	259161	260051	107912	108815	0	826
CE2_022B_bin.31-Concatenation-of-3-sequences	CE2_022B_bin.31-Concatenation-of-3-sequences	83.499	903	132	14	471132	472026	134112	135005	0	826
CE2_022B_bin.31-Concatenation-of-3-sequences	CE2_022B_bin.31-Concatenation-of-3-sequences	83.516	910	125	22	107912	108815	259161	260051	0	826
CE2_022B_bin.31-Concatenation-of-3-sequences	CE2_022B_bin.31-Concatenation-of-3-sequences	83.481	902	134	12	134112	135005	471132	472026	0	826
CE2_022B_bin.31-Concatenation-of-3-sequences	CE2_022B_bin.31-Concatenation-of-3-sequences	88.167	693	80	2	472583	473275	470684	471374	0	824
CE2_022B_bin.31-Concatenation-of-3-sequences	CE2_022B_bin.31-Concatenation-of-3-sequences	88.167	693	80	2	470684	471374	472583	473275	0	824
CE2_022B_bin.31-Concatenation-of-3-sequences	CE2_022B_bin.31-Concatenation-of-3-sequences	84.698	843	108	17	183129	183961	105551	104720	0	822
CE2_022B_bin.31-Concatenation-of-3-sequences	CE2_022B_bin.31-Concatenation-of-3-sequences	80.6	1134	163	41	146632	147735	145377	146483	0	822
CE2_022B_bin.31-Concatenation-of-3-sequences	CE2_022B_bin.31-Concatenation-of-3-sequences	80.617	1135	161	43	145377	146483	146632	147735	0	822
CE2_022B_bin.31-Concatenation-of-3-sequences	CE2_022B_bin.31-Concatenation-of-3-sequences	84.698	843	108	17	104720	105551	183961	183129	0	822
CE2_022B_bin.31-Concatenation-of-3-sequences	CE2_022B_bin.31-Concatenation-of-3-sequences	84.772	834	109	14	85132	85954	109772	108946	0	821
CE2_022B_bin.31-Concatenation-of-3-sequences	CE2_022B_bin.31-Concatenation-of-3-sequences	81.118	1038	185	11	467155	468186	464888	465920	0	821
CE2_022B_bin.31-Concatenation-of-3-sequences	CE2_022B_bin.31-Concatenation-of-3-sequences	81.118	1038	185	11	464888	465920	467155	468186	0	821
CE2_022B_bin.31-Concatenation-of-3-sequences	CE2_022B_bin.31-Concatenation-of-3-sequences	84.497	845	113	16	107849	108688	104912	105743	0	819
CE2_022B_bin.31-Concatenation-of-3-sequences	CE2_022B_bin.31-Concatenation-of-3-sequences	83.389	897	135	11	259159	260045	106404	107296	0	819
CE2_022B_bin.31-Concatenation-of-3-sequences	CE2_022B_bin.31-Concatenation-of-3-sequences	84.497	845	113	16	104912	105743	107849	108688	0	819
CE2_022B_bin.31-Concatenation-of-3-sequences	CE2_022B_bin.31-Concatenation-of-3-sequences	80	1135	206	13	468847	469976	136080	137198	0	819
CE2_022B_bin.31-Concatenation-of-3-sequences	CE2_022B_bin.31-Concatenation-of-3-sequences	83.389	897	135	11	106404	107296	259159	260045	0	819
CE2_022B_bin.31-Concatenation-of-3-sequences	CE2_022B_bin.31-Concatenation-of-3-sequences	80	1135	206	13	136080	137198	468847	469976	0	819
CE2_022B_bin.31-Concatenation-of-3-sequences	CE2_022B_bin.31-Concatenation-of-3-sequences	82.396	960	146	20	259296	260243	259170	260118	0	815
CE2_022B_bin.31-Concatenation-of-3-sequences	CE2_022B_bin.31-Concatenation-of-3-sequences	82.396	960	146	20	259170	260118	259296	260243	0	815
CE2_022B_bin.31-Concatenation-of-3-sequences	CE2_022B_bin.31-Concatenation-of-3-sequences	79.444	1187	213	25	261130	262306	86292	85127	0	811
CE2_022B_bin.31-Concatenation-of-3-sequences	CE2_022B_bin.31-Concatenation-of-3-sequences	84.815	810	119	4	466901	467707	132940	133748	0	811
CE2_022B_bin.31-Concatenation-of-3-sequences	CE2_022B_bin.31-Concatenation-of-3-sequences	79.444	1187	213	25	85127	86292	262306	261130	0	811
CE2_022B_bin.31-Concatenation-of-3-sequences	CE2_022B_bin.31-Concatenation-of-3-sequences	77.693	1439	247	41	242293	243672	466762	465339	0	811
CE2_022B_bin.31-Concatenation-of-3-sequences	CE2_022B_bin.31-Concatenation-of-3-sequences	84.815	810	119	4	132940	133748	466901	467707	0	811
CE2_022B_bin.31-Concatenation-of-3-sequences	CE2_022B_bin.31-Concatenation-of-3-sequences	80.948	1055	174	22	106404	107443	96698	97740	0	809
CE2_022B_bin.31-Concatenation-of-3-sequences	CE2_022B_bin.31-Concatenation-of-3-sequences	83.241	907	126	22	259160	260051	104848	105743	0	809
CE2_022B_bin.31-Concatenation-of-3-sequences	CE2_022B_bin.31-Concatenation-of-3-sequences	80.948	1055	174	23	96698	97740	106404	107443	0	809
CE2_022B_bin.31-Concatenation-of-3-sequences	CE2_022B_bin.31-Concatenation-of-3-sequences	81.837	991	155	23	182794	183768	110364	109383	0	809
CE2_022B_bin.31-Concatenation-of-3-sequences	CE2_022B_bin.31-Concatenation-of-3-sequences	83.241	907	126	22	104848	105743	259160	260051	0	809
CE2_022B_bin.31-Concatenation-of-3-sequences	CE2_022B_bin.31-Concatenation-of-3-sequences	81.863	1009	137	33	594965	595963	105469	104497	0	808
CE2_022B_bin.31-Concatenation-of-3-sequences	CE2_022B_bin.31-Concatenation-of-3-sequences	81.147	1029	175	13	478984	480005	244810	243794	0	808
CE2_022B_bin.31-Concatenation-of-3-sequences	CE2_022B_bin.31-Concatenation-of-3-sequences	81.147	1029	175	13	243794	244810	480005	478984	0	808
CE2_022B_bin.31-Concatenation-of-3-sequences	CE2_022B_bin.31-Concatenation-of-3-sequences	81.863	1009	137	33	104497	105469	595963	594965	0	808
CE2_022B_bin.31-Concatenation-of-3-sequences	CE2_022B_bin.31-Concatenation-of-3-sequences	82.826	920	137	15	259341	260243	107840	108755	0	804
CE2_022B_bin.31-Concatenation-of-3-sequences	CE2_022B_bin.31-Concatenation-of-3-sequences	82.826	920	137	15	107840	108755	259341	260243	0	804
CE2_022B_bin.31-Concatenation-of-3-sequences	CE2_022B_bin.31-Concatenation-of-3-sequences	86.842	722	91	4	475222	475941	470655	471374	0	804
CE2_022B_bin.31-Concatenation-of-3-sequences	CE2_022B_bin.31-Concatenation-of-3-sequences	86.842	722	91	4	470655	471374	475222	475941	0	804
CE2_022B_bin.31-Concatenation-of-3-sequences	CE2_022B_bin.31-Concatenation-of-3-sequences	85.369	786	101	11	104962	105740	104713	105491	0	802
CE2_022B_bin.31-Concatenation-of-3-sequences	CE2_022B_bin.31-Concatenation-of-3-sequences	85.369	786	101	11	104713	105491	104962	105740	0	802
CE2_022B_bin.31-Concatenation-of-3-sequences	CE2_022B_bin.31-Concatenation-of-3-sequences	80.071	1134	180	25	104503	105595	96456	97584	0	800
CE2_022B_bin.31-Concatenation-of-3-sequences	CE2_022B_bin.31-Concatenation-of-3-sequences	79.509	1181	199	30	104835	105992	96686	97846	0	800
CE2_022B_bin.31-Concatenation-of-3-sequences	CE2_022B_bin.31-Concatenation-of-3-sequences	80.071	1134	180	25	96456	97584	104503	105595	0	800
CE2_022B_bin.31-Concatenation-of-3-sequences	CE2_022B_bin.31-Concatenation-of-3-sequences	79.474	1179	203	29	96686	97846	104835	105992	0	800
CE2_022B_bin.31-Concatenation-of-3-sequences	CE2_022B_bin.31-Concatenation-of-3-sequences	79.351	1201	200	32	264203	265376	110565	111744	0	800
CE2_022B_bin.31-Concatenation-of-3-sequences	CE2_022B_bin.31-Concatenation-of-3-sequences	79.368	1202	198	33	110565	111744	264203	265376	0	800
CE2_022B_bin.31-Concatenation-of-3-sequences	CE2_022B_bin.31-Concatenation-of-3-sequences	82.854	904	142	10	259350	260243	106280	107180	0	798
CE2_022B_bin.31-Concatenation-of-3-sequences	CE2_022B_bin.31-Concatenation-of-3-sequences	83.624	861	129	12	471894	472748	242686	241832	0	798
CE2_022B_bin.31-Concatenation-of-3-sequences	CE2_022B_bin.31-Concatenation-of-3-sequences	82.911	907	136	15	106280	107180	259350	260243	0	798
CE2_022B_bin.31-Concatenation-of-3-sequences	CE2_022B_bin.31-Concatenation-of-3-sequences	83.527	862	135	7	471694	472551	468889	469747	0	798
CE2_022B_bin.31-Concatenation-of-3-sequences	CE2_022B_bin.31-Concatenation-of-3-sequences	83.527	862	135	7	468889	469747	471694	472551	0	798
CE2_022B_bin.31-Concatenation-of-3-sequences	CE2_022B_bin.31-Concatenation-of-3-sequences	83.448	870	132	12	241832	242695	472748	471885	0	798
CE2_022B_bin.31-Concatenation-of-3-sequences	CE2_022B_bin.31-Concatenation-of-3-sequences	81.452	1019	147	27	184655	185665	105487	104503	0	797
CE2_022B_bin.31-Concatenation-of-3-sequences	CE2_022B_bin.31-Concatenation-of-3-sequences	83.756	868	114	22	259350	260202	104723	105578	0	797
CE2_022B_bin.31-Concatenation-of-3-sequences	CE2_022B_bin.31-Concatenation-of-3-sequences	80.615	1073	172	28	120675	121719	107028	108092	0	797
CE2_022B_bin.31-Concatenation-of-3-sequences	CE2_022B_bin.31-Concatenation-of-3-sequences	80.633	1074	170	34	107028	108092	120675	121719	0	797
CE2_022B_bin.31-Concatenation-of-3-sequences	CE2_022B_bin.31-Concatenation-of-3-sequences	84.11	837	119	12	134778	135607	133549	134378	0	797
CE2_022B_bin.31-Concatenation-of-3-sequences	CE2_022B_bin.31-Concatenation-of-3-sequences	84.11	837	119	12	133549	134378	134778	135607	0	797
CE2_022B_bin.31-Concatenation-of-3-sequences	CE2_022B_bin.31-Concatenation-of-3-sequences	81.452	1019	147	27	104503	105487	185665	184655	0	797
CE2_022B_bin.31-Concatenation-of-3-sequences	CE2_022B_bin.31-Concatenation-of-3-sequences	78.405	1329	214	49	437897	439197	260203	258920	0	797
CE2_022B_bin.31-Concatenation-of-3-sequences	CE2_022B_bin.31-Concatenation-of-3-sequences	83.756	868	114	22	104723	105578	259350	260202	0	797
CE2_022B_bin.31-Concatenation-of-3-sequences	CE2_022B_bin.31-Concatenation-of-3-sequences	78.431	1326	213	49	258923	260203	439194	437897	0	797
CE2_022B_bin.31-Concatenation-of-3-sequences	CE2_022B_bin.31-Concatenation-of-3-sequences	82.892	906	134	14	259291	260178	96704	97606	0	795
CE2_022B_bin.31-Concatenation-of-3-sequences	CE2_022B_bin.31-Concatenation-of-3-sequences	84.92	809	97	22	259412	260202	107849	108650	0	795
CE2_022B_bin.31-Concatenation-of-3-sequences	CE2_022B_bin.31-Concatenation-of-3-sequences	82.892	906	134	14	96704	97606	259291	260178	0	795
CE2_022B_bin.31-Concatenation-of-3-sequences	CE2_022B_bin.31-Concatenation-of-3-sequences	84.92	809	97	22	107849	108650	259412	260202	0	795
CE2_022B_bin.31-Concatenation-of-3-sequences	CE2_022B_bin.31-Concatenation-of-3-sequences	79.665	1195	169	46	263738	264904	96455	97603	0	793
CE2_022B_bin.31-Concatenation-of-3-sequences	CE2_022B_bin.31-Concatenation-of-3-sequences	82.623	915	141	12	104781	105680	96695	97606	0	793
CE2_022B_bin.31-Concatenation-of-3-sequences	CE2_022B_bin.31-Concatenation-of-3-sequences	82.623	915	141	12	96695	97606	104781	105680	0	793
CE2_022B_bin.31-Concatenation-of-3-sequences	CE2_022B_bin.31-Concatenation-of-3-sequences	83.759	862	115	20	107966	108815	107840	108688	0	793
CE2_022B_bin.31-Concatenation-of-3-sequences	CE2_022B_bin.31-Concatenation-of-3-sequences	83.759	862	115	20	107840	108688	107966	108815	0	793
CE2_022B_bin.31-Concatenation-of-3-sequences	CE2_022B_bin.31-Concatenation-of-3-sequences	81.616	990	152	25	594971	595948	111312	110341	0	793
CE2_022B_bin.31-Concatenation-of-3-sequences	CE2_022B_bin.31-Concatenation-of-3-sequences	80.971	1030	170	22	478984	480005	136248	137259	0	793
CE2_022B_bin.31-Concatenation-of-3-sequences	CE2_022B_bin.31-Concatenation-of-3-sequences	83.628	849	134	5	244343	245189	242068	242913	0	793
CE2_022B_bin.31-Concatenation-of-3-sequences	CE2_022B_bin.31-Concatenation-of-3-sequences	83.628	849	134	5	242068	242913	244343	245189	0	793
CE2_022B_bin.31-Concatenation-of-3-sequences	CE2_022B_bin.31-Concatenation-of-3-sequences	79.665	1195	169	46	96455	97603	263738	264904	0	793
CE2_022B_bin.31-Concatenation-of-3-sequences	CE2_022B_bin.31-Concatenation-of-3-sequences	80.971	1030	170	22	136248	137259	478984	480005	0	793
CE2_022B_bin.31-Concatenation-of-3-sequences	CE2_022B_bin.31-Concatenation-of-3-sequences	81.635	991	150	27	110341	111312	595948	594971	0	793
CE2_022B_bin.31-Concatenation-of-3-sequences	CE2_022B_bin.31-Concatenation-of-3-sequences	76.048	1670	316	53	465114	466766	136174	137776	0	791
CE2_022B_bin.31-Concatenation-of-3-sequences	CE2_022B_bin.31-Concatenation-of-3-sequences	82.366	930	144	18	356086	357005	356023	356942	0	791
CE2_022B_bin.31-Concatenation-of-3-sequences	CE2_022B_bin.31-Concatenation-of-3-sequences	82.366	930	144	18	356023	356942	356086	357005	0	791
CE2_022B_bin.31-Concatenation-of-3-sequences	CE2_022B_bin.31-Concatenation-of-3-sequences	76.091	1673	310	59	136174	137776	465114	466766	0	791
CE2_022B_bin.31-Concatenation-of-3-sequences	CE2_022B_bin.31-Concatenation-of-3-sequences	85.657	753	107	1	469070	469821	468995	469747	0	791
CE2_022B_bin.31-Concatenation-of-3-sequences	CE2_022B_bin.31-Concatenation-of-3-sequences	85.657	753	107	1	468995	469747	469070	469821	0	791
CE2_022B_bin.31-Concatenation-of-3-sequences	CE2_022B_bin.31-Concatenation-of-3-sequences	79.434	1167	200	24	259350	260492	96700	97850	0	789
CE2_022B_bin.31-Concatenation-of-3-sequences	CE2_022B_bin.31-Concatenation-of-3-sequences	80.7	1057	168	26	120689	121721	100508	101552	0	789
CE2_022B_bin.31-Concatenation-of-3-sequences	CE2_022B_bin.31-Concatenation-of-3-sequences	83.724	854	120	16	107968	108815	106273	107113	0	789
CE2_022B_bin.31-Concatenation-of-3-sequences	CE2_022B_bin.31-Concatenation-of-3-sequences	84.014	832	121	11	183121	183946	107116	106291	0	789
CE2_022B_bin.31-Concatenation-of-3-sequences	CE2_022B_bin.31-Concatenation-of-3-sequences	83.743	855	118	17	106273	107113	107968	108815	0	789
CE2_022B_bin.31-Concatenation-of-3-sequences	CE2_022B_bin.31-Concatenation-of-3-sequences	80.7	1057	168	26	100508	101552	120689	121721	0	789
CE2_022B_bin.31-Concatenation-of-3-sequences	CE2_022B_bin.31-Concatenation-of-3-sequences	78.168	1310	237	39	356086	357372	184072	182789	0	789
CE2_022B_bin.31-Concatenation-of-3-sequences	CE2_022B_bin.31-Concatenation-of-3-sequences	84.034	833	119	13	106291	107116	183946	183121	0	789
CE2_022B_bin.31-Concatenation-of-3-sequences	CE2_022B_bin.31-Concatenation-of-3-sequences	81.363	998	160	24	594971	595949	183342	184332	0	789
CE2_022B_bin.31-Concatenation-of-3-sequences	CE2_022B_bin.31-Concatenation-of-3-sequences	81.489	967	173	5	621657	622621	234771	235733	0	789
CE2_022B_bin.31-Concatenation-of-3-sequences	CE2_022B_bin.31-Concatenation-of-3-sequences	84.491	806	117	8	464594	465395	242830	242029	0	789
CE2_022B_bin.31-Concatenation-of-3-sequences	CE2_022B_bin.31-Concatenation-of-3-sequences	79.434	1167	200	24	96700	97850	259350	260492	0	789
CE2_022B_bin.31-Concatenation-of-3-sequences	CE2_022B_bin.31-Concatenation-of-3-sequences	78.168	1310	237	39	182789	184072	357372	356086	0	789
CE2_022B_bin.31-Concatenation-of-3-sequences	CE2_022B_bin.31-Concatenation-of-3-sequences	84.53	808	113	11	242029	242830	465395	464594	0	789
CE2_022B_bin.31-Concatenation-of-3-sequences	CE2_022B_bin.31-Concatenation-of-3-sequences	81.992	944	156	9	476690	477623	469015	469954	0	789
CE2_022B_bin.31-Concatenation-of-3-sequences	CE2_022B_bin.31-Concatenation-of-3-sequences	82.03	946	152	13	469015	469954	476690	477623	0	789
CE2_022B_bin.31-Concatenation-of-3-sequences	CE2_022B_bin.31-Concatenation-of-3-sequences	81.381	999	158	24	183342	184332	594971	595949	0	789
CE2_022B_bin.31-Concatenation-of-3-sequences	CE2_022B_bin.31-Concatenation-of-3-sequences	81.294	989	169	16	594971	595949	184678	185660	0	787
CE2_022B_bin.31-Concatenation-of-3-sequences	CE2_022B_bin.31-Concatenation-of-3-sequences	87.176	694	88	1	478683	479376	470682	471374	0	787
CE2_022B_bin.31-Concatenation-of-3-sequences	CE2_022B_bin.31-Concatenation-of-3-sequences	87.176	694	88	1	470682	471374	478683	479376	0	787
CE2_022B_bin.31-Concatenation-of-3-sequences	CE2_022B_bin.31-Concatenation-of-3-sequences	81.275	988	171	14	184678	185660	594971	595949	0	787
CE2_022B_bin.31-Concatenation-of-3-sequences	CE2_022B_bin.31-Concatenation-of-3-sequences	85.564	762	97	11	86905	87660	82696	83450	0	785
CE2_022B_bin.31-Concatenation-of-3-sequences	CE2_022B_bin.31-Concatenation-of-3-sequences	80.543	1069	168	36	110691	111744	86702	85659	0	785
CE2_022B_bin.31-Concatenation-of-3-sequences	CE2_022B_bin.31-Concatenation-of-3-sequences	80.543	1069	168	36	85659	86702	111744	110691	0	785
CE2_022B_bin.31-Concatenation-of-3-sequences	CE2_022B_bin.31-Concatenation-of-3-sequences	84.034	833	115	16	259171	259991	183947	183121	0	785
CE2_022B_bin.31-Concatenation-of-3-sequences	CE2_022B_bin.31-Concatenation-of-3-sequences	84.034	833	115	16	183121	183947	259991	259171	0	785
CE2_022B_bin.31-Concatenation-of-3-sequences	CE2_022B_bin.31-Concatenation-of-3-sequences	85.677	761	87	17	107848	108601	104973	105718	0	782
CE2_022B_bin.31-Concatenation-of-3-sequences	CE2_022B_bin.31-Concatenation-of-3-sequences	85.677	761	87	17	104973	105718	107848	108601	0	782
CE2_022B_bin.31-Concatenation-of-3-sequences	CE2_022B_bin.31-Concatenation-of-3-sequences	81.637	953	165	10	468847	469794	464645	465592	0	782
CE2_022B_bin.31-Concatenation-of-3-sequences	CE2_022B_bin.31-Concatenation-of-3-sequences	81.637	953	165	10	464645	465592	468847	469794	0	782
CE2_022B_bin.31-Concatenation-of-3-sequences	CE2_022B_bin.31-Concatenation-of-3-sequences	86.408	721	90	8	473574	474290	470682	471398	0	782
CE2_022B_bin.31-Concatenation-of-3-sequences	CE2_022B_bin.31-Concatenation-of-3-sequences	84.34	811	113	13	514606	515409	473495	472692	0	782
CE2_022B_bin.31-Concatenation-of-3-sequences	CE2_022B_bin.31-Concatenation-of-3-sequences	86.408	721	90	8	470682	471398	473574	474290	0	782
CE2_022B_bin.31-Concatenation-of-3-sequences	CE2_022B_bin.31-Concatenation-of-3-sequences	84.34	811	113	13	472692	473495	515409	514606	0	782
CE2_022B_bin.31-Concatenation-of-3-sequences	CE2_022B_bin.31-Concatenation-of-3-sequences	81.962	948	146	19	107912	108845	96700	97636	0	780
CE2_022B_bin.31-Concatenation-of-3-sequences	CE2_022B_bin.31-Concatenation-of-3-sequences	81.962	948	146	19	96700	97636	107912	108845	0	780
CE2_022B_bin.31-Concatenation-of-3-sequences	CE2_022B_bin.31-Concatenation-of-3-sequences	80.934	1028	160	29	184772	185784	110030	109024	0	780
CE2_022B_bin.31-Concatenation-of-3-sequences	CE2_022B_bin.31-Concatenation-of-3-sequences	80.934	1028	160	29	109024	110030	185784	184772	0	780
CE2_022B_bin.31-Concatenation-of-3-sequences	CE2_022B_bin.31-Concatenation-of-3-sequences	84.191	816	115	13	514601	515409	242068	242876	0	780
CE2_022B_bin.31-Concatenation-of-3-sequences	CE2_022B_bin.31-Concatenation-of-3-sequences	81.168	993	167	17	594971	595955	259902	258922	0	780
CE2_022B_bin.31-Concatenation-of-3-sequences	CE2_022B_bin.31-Concatenation-of-3-sequences	82.673	883	150	3	421339	422219	421273	422154	0	780
CE2_022B_bin.31-Concatenation-of-3-sequences	CE2_022B_bin.31-Concatenation-of-3-sequences	82.673	883	150	3	421273	422154	421339	422219	0	780
CE2_022B_bin.31-Concatenation-of-3-sequences	CE2_022B_bin.31-Concatenation-of-3-sequences	84.172	815	117	11	242068	242876	514601	515409	0	780
CE2_022B_bin.31-Concatenation-of-3-sequences	CE2_022B_bin.31-Concatenation-of-3-sequences	81.256	987	165	17	258928	259902	595949	594971	0	780
CE2_022B_bin.31-Concatenation-of-3-sequences	CE2_022B_bin.31-Concatenation-of-3-sequences	84.761	794	102	15	184137	184915	87746	88535	0	778
CE2_022B_bin.31-Concatenation-of-3-sequences	CE2_022B_bin.31-Concatenation-of-3-sequences	84.634	807	97	23	259412	260202	104723	105518	0	778
CE2_022B_bin.31-Concatenation-of-3-sequences	CE2_022B_bin.31-Concatenation-of-3-sequences	82.373	902	152	7	183187	184084	107303	106405	0	778
CE2_022B_bin.31-Concatenation-of-3-sequences	CE2_022B_bin.31-Concatenation-of-3-sequences	83.966	817	125	5	183271	184084	107281	106468	0	778
CE2_022B_bin.31-Concatenation-of-3-sequences	CE2_022B_bin.31-Concatenation-of-3-sequences	82.373	902	152	7	106405	107303	184084	183187	0	778
CE2_022B_bin.31-Concatenation-of-3-sequences	CE2_022B_bin.31-Concatenation-of-3-sequences	83.654	832	130	5	106468	107296	184084	183256	0	778
CE2_022B_bin.31-Concatenation-of-3-sequences	CE2_022B_bin.31-Concatenation-of-3-sequences	84.761	794	102	15	87746	88535	184137	184915	0	778
CE2_022B_bin.31-Concatenation-of-3-sequences	CE2_022B_bin.31-Concatenation-of-3-sequences	84.596	805	101	20	104723	105518	259412	260202	0	778
CE2_022B_bin.31-Concatenation-of-3-sequences	CE2_022B_bin.31-Concatenation-of-3-sequences	84.363	793	124	0	467361	468153	467211	468003	0	778
CE2_022B_bin.31-Concatenation-of-3-sequences	CE2_022B_bin.31-Concatenation-of-3-sequences	84.363	793	124	0	467211	468003	467361	468153	0	778
CE2_022B_bin.31-Concatenation-of-3-sequences	CE2_022B_bin.31-Concatenation-of-3-sequences	78.2	1289	230	39	356085	357331	107859	109138	0	776
CE2_022B_bin.31-Concatenation-of-3-sequences	CE2_022B_bin.31-Concatenation-of-3-sequences	80.58	1035	177	19	259476	260493	185419	184392	0	776
CE2_022B_bin.31-Concatenation-of-3-sequences	CE2_022B_bin.31-Concatenation-of-3-sequences	80.58	1035	177	19	184392	185419	260493	259476	0	776
CE2_022B_bin.31-Concatenation-of-3-sequences	CE2_022B_bin.31-Concatenation-of-3-sequences	78.183	1288	232	37	107859	109138	356085	357331	0	776
CE2_022B_bin.31-Concatenation-of-3-sequences	CE2_022B_bin.31-Concatenation-of-3-sequences	83.491	848	123	14	104723	105557	96762	97605	0	774
CE2_022B_bin.31-Concatenation-of-3-sequences	CE2_022B_bin.31-Concatenation-of-3-sequences	78.393	1282	214	49	355705	356969	104505	105740	0	774
CE2_022B_bin.31-Concatenation-of-3-sequences	CE2_022B_bin.31-Concatenation-of-3-sequences	83.51	849	121	16	96762	97605	104723	105557	0	774
CE2_022B_bin.31-Concatenation-of-3-sequences	CE2_022B_bin.31-Concatenation-of-3-sequences	78.664	1228	216	39	355707	356912	107617	108820	0	774
CE2_022B_bin.31-Concatenation-of-3-sequences	CE2_022B_bin.31-Concatenation-of-3-sequences	78.393	1282	214	49	104505	105740	355705	356969	0	774
CE2_022B_bin.31-Concatenation-of-3-sequences	CE2_022B_bin.31-Concatenation-of-3-sequences	81.579	950	161	8	478984	479924	469015	469959	0	773
CE2_022B_bin.31-Concatenation-of-3-sequences	CE2_022B_bin.31-Concatenation-of-3-sequences	81.56	949	163	6	469015	469959	478984	479924	0	773
CE2_022B_bin.31-Concatenation-of-3-sequences	CE2_022B_bin.31-Concatenation-of-3-sequences	83.431	851	119	16	183121	183957	108691	107849	0	771
CE2_022B_bin.31-Concatenation-of-3-sequences	CE2_022B_bin.31-Concatenation-of-3-sequences	78.196	1275	231	36	137380	138627	135416	136670	0	771
CE2_022B_bin.31-Concatenation-of-3-sequences	CE2_022B_bin.31-Concatenation-of-3-sequences	78.196	1275	231	37	135416	136670	137380	138627	0	771
CE2_022B_bin.31-Concatenation-of-3-sequences	CE2_022B_bin.31-Concatenation-of-3-sequences	83.431	851	119	16	107849	108691	183957	183121	0	771
CE2_022B_bin.31-Concatenation-of-3-sequences	CE2_022B_bin.31-Concatenation-of-3-sequences	82.302	921	134	19	352971	353887	352872	353767	0	771
CE2_022B_bin.31-Concatenation-of-3-sequences	CE2_022B_bin.31-Concatenation-of-3-sequences	82.302	921	134	19	352872	353767	352971	353887	0	771
CE2_022B_bin.31-Concatenation-of-3-sequences	CE2_022B_bin.31-Concatenation-of-3-sequences	80.729	1043	153	30	98070	99085	89828	88807	0	769
CE2_022B_bin.31-Concatenation-of-3-sequences	CE2_022B_bin.31-Concatenation-of-3-sequences	80.769	1040	152	30	88810	89828	99082	98070	0	769
CE2_022B_bin.31-Concatenation-of-3-sequences	CE2_022B_bin.31-Concatenation-of-3-sequences	83.855	830	108	21	107848	108667	106468	107281	0	767
CE2_022B_bin.31-Concatenation-of-3-sequences	CE2_022B_bin.31-Concatenation-of-3-sequences	83.855	830	108	21	106468	107281	107848	108667	0	767
CE2_022B_bin.31-Concatenation-of-3-sequences	CE2_022B_bin.31-Concatenation-of-3-sequences	84.27	801	110	14	259413	260202	184083	183288	0	767
CE2_022B_bin.31-Concatenation-of-3-sequences	CE2_022B_bin.31-Concatenation-of-3-sequences	84.27	801	110	14	183288	184083	260202	259413	0	767
CE2_022B_bin.31-Concatenation-of-3-sequences	CE2_022B_bin.31-Concatenation-of-3-sequences	82.486	885	141	12	243022	243898	244309	245187	0	763
CE2_022B_bin.31-Concatenation-of-3-sequences	CE2_022B_bin.31-Concatenation-of-3-sequences	81.609	957	143	26	184844	185784	86127	87066	0	761
CE2_022B_bin.31-Concatenation-of-3-sequences	CE2_022B_bin.31-Concatenation-of-3-sequences	80.488	1025	175	23	258923	259928	185666	184648	0	761
CE2_022B_bin.31-Concatenation-of-3-sequences	CE2_022B_bin.31-Concatenation-of-3-sequences	81.609	957	143	26	86127	87066	184844	185784	0	761
CE2_022B_bin.31-Concatenation-of-3-sequences	CE2_022B_bin.31-Concatenation-of-3-sequences	80.488	1025	175	24	184648	185666	259928	258923	0	761
CE2_022B_bin.31-Concatenation-of-3-sequences	CE2_022B_bin.31-Concatenation-of-3-sequences	83.215	846	124	14	107969	108808	104717	105550	0	760
CE2_022B_bin.31-Concatenation-of-3-sequences	CE2_022B_bin.31-Concatenation-of-3-sequences	84.655	782	99	19	259476	260243	104723	105497	0	760
CE2_022B_bin.31-Concatenation-of-3-sequences	CE2_022B_bin.31-Concatenation-of-3-sequences	83.215	846	124	14	104717	105550	107969	108808	0	760
CE2_022B_bin.31-Concatenation-of-3-sequences	CE2_022B_bin.31-Concatenation-of-3-sequences	78.903	1185	203	29	258753	259926	110191	111339	0	760
CE2_022B_bin.31-Concatenation-of-3-sequences	CE2_022B_bin.31-Concatenation-of-3-sequences	78.903	1185	203	28	110191	111339	258753	259926	0	760
CE2_022B_bin.31-Concatenation-of-3-sequences	CE2_022B_bin.31-Concatenation-of-3-sequences	80.226	1062	168	22	109005	110030	258753	259808	0	760
CE2_022B_bin.31-Concatenation-of-3-sequences	CE2_022B_bin.31-Concatenation-of-3-sequences	84.655	782	99	19	104723	105497	259476	260243	0	760
CE2_022B_bin.31-Concatenation-of-3-sequences	CE2_022B_bin.31-Concatenation-of-3-sequences	82.692	884	126	24	479135	480005	472884	473753	0	760
CE2_022B_bin.31-Concatenation-of-3-sequences	CE2_022B_bin.31-Concatenation-of-3-sequences	82.692	884	126	24	472884	473753	479135	480005	0	760
CE2_022B_bin.31-Concatenation-of-3-sequences	CE2_022B_bin.31-Concatenation-of-3-sequences	79.046	1174	195	32	264076	265224	96700	97847	0	758
CE2_022B_bin.31-Concatenation-of-3-sequences	CE2_022B_bin.31-Concatenation-of-3-sequences	84.576	778	105	13	184655	185426	105610	104842	0	758
CE2_022B_bin.31-Concatenation-of-3-sequences	CE2_022B_bin.31-Concatenation-of-3-sequences	84.715	772	103	13	104848	105610	185420	184655	0	758
CE2_022B_bin.31-Concatenation-of-3-sequences	CE2_022B_bin.31-Concatenation-of-3-sequences	81.111	990	149	27	264514	265483	262966	263937	0	758
CE2_022B_bin.31-Concatenation-of-3-sequences	CE2_022B_bin.31-Concatenation-of-3-sequences	79.01	1172	199	27	96700	97847	264076	265224	0	758
CE2_022B_bin.31-Concatenation-of-3-sequences	CE2_022B_bin.31-Concatenation-of-3-sequences	81.111	990	149	27	262966	263937	264514	265483	0	758
CE2_022B_bin.31-Concatenation-of-3-sequences	CE2_022B_bin.31-Concatenation-of-3-sequences	79.361	1158	175	42	265285	266423	104503	105615	0	756
CE2_022B_bin.31-Concatenation-of-3-sequences	CE2_022B_bin.31-Concatenation-of-3-sequences	84.675	770	105	10	184655	185419	105673	104912	0	756
CE2_022B_bin.31-Concatenation-of-3-sequences	CE2_022B_bin.31-Concatenation-of-3-sequences	83.115	841	130	9	259412	260243	106280	107117	0	756
CE2_022B_bin.31-Concatenation-of-3-sequences	CE2_022B_bin.31-Concatenation-of-3-sequences	79.152	1156	194	34	466520	467661	134725	135847	0	756
CE2_022B_bin.31-Concatenation-of-3-sequences	CE2_022B_bin.31-Concatenation-of-3-sequences	84.635	768	109	6	104912	105673	185419	184655	0	756
CE2_022B_bin.31-Concatenation-of-3-sequences	CE2_022B_bin.31-Concatenation-of-3-sequences	83.115	841	130	9	106280	107117	259412	260243	0	756
CE2_022B_bin.31-Concatenation-of-3-sequences	CE2_022B_bin.31-Concatenation-of-3-sequences	79.397	1160	171	42	104503	105615	265285	266423	0	756
CE2_022B_bin.31-Concatenation-of-3-sequences	CE2_022B_bin.31-Concatenation-of-3-sequences	79.152	1156	194	34	134725	135847	466520	467661	0	756
CE2_022B_bin.31-Concatenation-of-3-sequences	CE2_022B_bin.31-Concatenation-of-3-sequences	84.615	780	97	20	259472	260234	107846	108619	0	754
CE2_022B_bin.31-Concatenation-of-3-sequences	CE2_022B_bin.31-Concatenation-of-3-sequences	86.331	695	91	4	470682	471374	132896	133588	0	754
CE2_022B_bin.31-Concatenation-of-3-sequences	CE2_022B_bin.31-Concatenation-of-3-sequences	84.615	780	97	20	107846	108619	259472	260234	0	754
CE2_022B_bin.31-Concatenation-of-3-sequences	CE2_022B_bin.31-Concatenation-of-3-sequences	80.294	1020	183	16	464941	465950	464790	465801	0	754
CE2_022B_bin.31-Concatenation-of-3-sequences	CE2_022B_bin.31-Concatenation-of-3-sequences	80.294	1020	183	16	464790	465801	464941	465950	0	754
CE2_022B_bin.31-Concatenation-of-3-sequences	CE2_022B_bin.31-Concatenation-of-3-sequences	81.98	899	153	9	478910	479802	468866	469761	0	754
CE2_022B_bin.31-Concatenation-of-3-sequences	CE2_022B_bin.31-Concatenation-of-3-sequences	86.331	695	91	4	132896	133588	470682	471374	0	754
CE2_022B_bin.31-Concatenation-of-3-sequences	CE2_022B_bin.31-Concatenation-of-3-sequences	81.98	899	153	9	468866	469761	478910	479802	0	754
CE2_022B_bin.31-Concatenation-of-3-sequences	CE2_022B_bin.31-Concatenation-of-3-sequences	79.103	1182	179	43	263610	264775	185784	184655	0	752
CE2_022B_bin.31-Concatenation-of-3-sequences	CE2_022B_bin.31-Concatenation-of-3-sequences	79.135	1179	178	43	184658	185784	264772	263610	0	752
CE2_022B_bin.31-Concatenation-of-3-sequences	CE2_022B_bin.31-Concatenation-of-3-sequences	84.278	776	114	7	106525	107296	104716	105487	0	750
CE2_022B_bin.31-Concatenation-of-3-sequences	CE2_022B_bin.31-Concatenation-of-3-sequences	84.278	776	114	7	104716	105487	106525	107296	0	750
CE2_022B_bin.31-Concatenation-of-3-sequences	CE2_022B_bin.31-Concatenation-of-3-sequences	80.547	987	183	5	468995	469979	244830	243851	0	750
CE2_022B_bin.31-Concatenation-of-3-sequences	CE2_022B_bin.31-Concatenation-of-3-sequences	83.051	826	140	0	421406	422231	421274	422099	0	750
CE2_022B_bin.31-Concatenation-of-3-sequences	CE2_022B_bin.31-Concatenation-of-3-sequences	83.051	826	140	0	421274	422099	421406	422231	0	750
CE2_022B_bin.31-Concatenation-of-3-sequences	CE2_022B_bin.31-Concatenation-of-3-sequences	80.589	984	182	5	243854	244830	469976	468995	0	750
CE2_022B_bin.31-Concatenation-of-3-sequences	CE2_022B_bin.31-Concatenation-of-3-sequences	85.655	718	97	5	475550	476264	469091	469805	0	750
CE2_022B_bin.31-Concatenation-of-3-sequences	CE2_022B_bin.31-Concatenation-of-3-sequences	85.655	718	97	5	469091	469805	475550	476264	0	750
CE2_022B_bin.31-Concatenation-of-3-sequences	CE2_022B_bin.31-Concatenation-of-3-sequences	86.103	698	93	4	479059	479754	478984	479679	0	749
CE2_022B_bin.31-Concatenation-of-3-sequences	CE2_022B_bin.31-Concatenation-of-3-sequences	86.103	698	93	4	478984	479679	479059	479754	0	749
CE2_022B_bin.31-Concatenation-of-3-sequences	CE2_022B_bin.31-Concatenation-of-3-sequences	82.227	889	137	15	595065	595948	110030	109158	0	747
CE2_022B_bin.31-Concatenation-of-3-sequences	CE2_022B_bin.31-Concatenation-of-3-sequences	83.333	822	123	13	479189	480005	243618	242806	0	747
CE2_022B_bin.31-Concatenation-of-3-sequences	CE2_022B_bin.31-Concatenation-of-3-sequences	83.541	802	128	4	468995	469794	467285	468084	0	747
CE2_022B_bin.31-Concatenation-of-3-sequences	CE2_022B_bin.31-Concatenation-of-3-sequences	83.541	802	128	4	467285	468084	468995	469794	0	747
CE2_022B_bin.31-Concatenation-of-3-sequences	CE2_022B_bin.31-Concatenation-of-3-sequences	87.752	645	71	8	475680	476320	475605	476245	0	747
CE2_022B_bin.31-Concatenation-of-3-sequences	CE2_022B_bin.31-Concatenation-of-3-sequences	87.752	645	71	8	475605	476245	475680	476320	0	747
CE2_022B_bin.31-Concatenation-of-3-sequences	CE2_022B_bin.31-Concatenation-of-3-sequences	83.333	822	123	13	242806	243618	480005	479189	0	747
CE2_022B_bin.31-Concatenation-of-3-sequences	CE2_022B_bin.31-Concatenation-of-3-sequences	82.247	890	135	17	109158	110030	595948	595065	0	747
CE2_022B_bin.31-Concatenation-of-3-sequences	CE2_022B_bin.31-Concatenation-of-3-sequences	84.157	789	103	17	108032	108812	104717	105491	0	745
CE2_022B_bin.31-Concatenation-of-3-sequences	CE2_022B_bin.31-Concatenation-of-3-sequences	84.157	789	103	17	104717	105491	108032	108812	0	745
CE2_022B_bin.31-Concatenation-of-3-sequences	CE2_022B_bin.31-Concatenation-of-3-sequences	82.996	841	123	17	183252	184079	108812	107979	0	743
CE2_022B_bin.31-Concatenation-of-3-sequences	CE2_022B_bin.31-Concatenation-of-3-sequences	83.173	832	120	19	261910	262732	183644	182824	0	743
CE2_022B_bin.31-Concatenation-of-3-sequences	CE2_022B_bin.31-Concatenation-of-3-sequences	82.996	841	123	17	107979	108812	184079	183252	0	743
CE2_022B_bin.31-Concatenation-of-3-sequences	CE2_022B_bin.31-Concatenation-of-3-sequences	82.462	861	139	11	475698	476552	242686	241832	0	743
CE2_022B_bin.31-Concatenation-of-3-sequences	CE2_022B_bin.31-Concatenation-of-3-sequences	83.58	810	115	15	476893	477693	242632	241832	0	743
CE2_022B_bin.31-Concatenation-of-3-sequences	CE2_022B_bin.31-Concatenation-of-3-sequences	84.424	764	110	7	470653	471412	243012	242254	0	743
CE2_022B_bin.31-Concatenation-of-3-sequences	CE2_022B_bin.31-Concatenation-of-3-sequences	83.173	832	120	19	182824	183644	262732	261910	0	743
CE2_022B_bin.31-Concatenation-of-3-sequences	CE2_022B_bin.31-Concatenation-of-3-sequences	84.404	763	112	5	242254	243012	471412	470653	0	743
CE2_022B_bin.31-Concatenation-of-3-sequences	CE2_022B_bin.31-Concatenation-of-3-sequences	82.299	870	142	11	241832	242695	476552	475689	0	743
CE2_022B_bin.31-Concatenation-of-3-sequences	CE2_022B_bin.31-Concatenation-of-3-sequences	83.56	809	117	13	241832	242632	477693	476893	0	743
CE2_022B_bin.31-Concatenation-of-3-sequences	CE2_022B_bin.31-Concatenation-of-3-sequences	80.116	1036	173	23	259476	260487	110565	111591	0	741
CE2_022B_bin.31-Concatenation-of-3-sequences	CE2_022B_bin.31-Concatenation-of-3-sequences	80.116	1036	173	23	110565	111591	259476	260487	0	741
CE2_022B_bin.31-Concatenation-of-3-sequences	CE2_022B_bin.31-Concatenation-of-3-sequences	83.112	829	123	17	259155	259970	107969	108793	0	739
CE2_022B_bin.31-Concatenation-of-3-sequences	CE2_022B_bin.31-Concatenation-of-3-sequences	83.112	829	123	17	107969	108793	259155	259970	0	739
CE2_022B_bin.31-Concatenation-of-3-sequences	CE2_022B_bin.31-Concatenation-of-3-sequences	84.021	776	115	7	106279	107050	104973	105743	0	737
CE2_022B_bin.31-Concatenation-of-3-sequences	CE2_022B_bin.31-Concatenation-of-3-sequences	84.021	776	115	7	104973	105743	106279	107050	0	737
CE2_022B_bin.31-Concatenation-of-3-sequences	CE2_022B_bin.31-Concatenation-of-3-sequences	83.838	792	110	16	107830	108616	106515	107293	0	737
CE2_022B_bin.31-Concatenation-of-3-sequences	CE2_022B_bin.31-Concatenation-of-3-sequences	83.859	793	108	17	106515	107293	107830	108616	0	737
CE2_022B_bin.31-Concatenation-of-3-sequences	CE2_022B_bin.31-Concatenation-of-3-sequences	84.071	791	98	19	108029	108805	107840	108616	0	737
CE2_022B_bin.31-Concatenation-of-3-sequences	CE2_022B_bin.31-Concatenation-of-3-sequences	84.071	791	98	19	107840	108616	108029	108805	0	737
CE2_022B_bin.31-Concatenation-of-3-sequences	CE2_022B_bin.31-Concatenation-of-3-sequences	87.16	662	69	15	259552	260202	259174	259830	0	737
CE2_022B_bin.31-Concatenation-of-3-sequences	CE2_022B_bin.31-Concatenation-of-3-sequences	87.16	662	69	15	259174	259830	259552	260202	0	737
CE2_022B_bin.31-Concatenation-of-3-sequences	CE2_022B_bin.31-Concatenation-of-3-sequences	79.808	1040	189	17	514116	515141	478876	477844	0	737
CE2_022B_bin.31-Concatenation-of-3-sequences	CE2_022B_bin.31-Concatenation-of-3-sequences	80.873	962	160	20	182824	183770	85752	86704	0	736
CE2_022B_bin.31-Concatenation-of-3-sequences	CE2_022B_bin.31-Concatenation-of-3-sequences	83.805	778	122	4	145280	146055	106307	107082	0	736
CE2_022B_bin.31-Concatenation-of-3-sequences	CE2_022B_bin.31-Concatenation-of-3-sequences	83.805	778	122	4	106307	107082	145280	146055	0	736
CE2_022B_bin.31-Concatenation-of-3-sequences	CE2_022B_bin.31-Concatenation-of-3-sequences	80.873	962	160	20	85752	86704	182824	183770	0	736
CE2_022B_bin.31-Concatenation-of-3-sequences	CE2_022B_bin.31-Concatenation-of-3-sequences	83.78	783	119	7	473874	474652	242610	241832	0	736
CE2_022B_bin.31-Concatenation-of-3-sequences	CE2_022B_bin.31-Concatenation-of-3-sequences	84.149	776	105	18	428869	429635	428737	429503	0	736
CE2_022B_bin.31-Concatenation-of-3-sequences	CE2_022B_bin.31-Concatenation-of-3-sequences	84.149	776	105	18	428737	429503	428869	429635	0	736
CE2_022B_bin.31-Concatenation-of-3-sequences	CE2_022B_bin.31-Concatenation-of-3-sequences	83.78	783	119	7	241832	242610	474652	473874	0	736
CE2_022B_bin.31-Concatenation-of-3-sequences	CE2_022B_bin.31-Concatenation-of-3-sequences	82.915	837	122	16	96455	97288	84813	83995	0	734
CE2_022B_bin.31-Concatenation-of-3-sequences	CE2_022B_bin.31-Concatenation-of-3-sequences	82.915	837	122	17	83995	84813	97288	96455	0	734
CE2_022B_bin.31-Concatenation-of-3-sequences	CE2_022B_bin.31-Concatenation-of-3-sequences	81.698	907	143	15	259228	260115	96704	97606	0	734
CE2_022B_bin.31-Concatenation-of-3-sequences	CE2_022B_bin.31-Concatenation-of-3-sequences	81.217	937	152	21	437832	438750	108842	107912	0	734
CE2_022B_bin.31-Concatenation-of-3-sequences	CE2_022B_bin.31-Concatenation-of-3-sequences	81.698	907	143	15	96704	97606	259228	260115	0	734
CE2_022B_bin.31-Concatenation-of-3-sequences	CE2_022B_bin.31-Concatenation-of-3-sequences	81.217	937	152	21	107912	108842	438750	437832	0	734
CE2_022B_bin.31-Concatenation-of-3-sequences	CE2_022B_bin.31-Concatenation-of-3-sequences	82.462	861	128	17	107962	108809	96687	97537	0	732
CE2_022B_bin.31-Concatenation-of-3-sequences	CE2_022B_bin.31-Concatenation-of-3-sequences	82.462	861	128	17	96687	97537	107962	108809	0	732
CE2_022B_bin.31-Concatenation-of-3-sequences	CE2_022B_bin.31-Concatenation-of-3-sequences	87.461	638	76	3	261131	261765	111108	111744	0	732
CE2_022B_bin.31-Concatenation-of-3-sequences	CE2_022B_bin.31-Concatenation-of-3-sequences	87.461	638	76	3	111108	111744	261131	261765	0	732
CE2_022B_bin.31-Concatenation-of-3-sequences	CE2_022B_bin.31-Concatenation-of-3-sequences	79.598	1044	193	17	468930	469960	465103	466139	0	730
CE2_022B_bin.31-Concatenation-of-3-sequences	CE2_022B_bin.31-Concatenation-of-3-sequences	79.578	1043	195	15	465103	466139	468930	469960	0	730
CE2_022B_bin.31-Concatenation-of-3-sequences	CE2_022B_bin.31-Concatenation-of-3-sequences	82.583	844	130	13	106467	107297	96698	97537	0	728
CE2_022B_bin.31-Concatenation-of-3-sequences	CE2_022B_bin.31-Concatenation-of-3-sequences	83.777	789	106	20	145279	146056	104749	105526	0	728
CE2_022B_bin.31-Concatenation-of-3-sequences	CE2_022B_bin.31-Concatenation-of-3-sequences	82.583	844	130	13	96698	97537	106467	107297	0	728
CE2_022B_bin.31-Concatenation-of-3-sequences	CE2_022B_bin.31-Concatenation-of-3-sequences	81.918	907	123	35	145280	146167	106496	107380	0	728
CE2_022B_bin.31-Concatenation-of-3-sequences	CE2_022B_bin.31-Concatenation-of-3-sequences	85.373	711	94	9	104719	105424	106591	107296	0	728
CE2_022B_bin.31-Concatenation-of-3-sequences	CE2_022B_bin.31-Concatenation-of-3-sequences	85.373	711	94	8	107848	108556	106594	107296	0	728
CE2_022B_bin.31-Concatenation-of-3-sequences	CE2_022B_bin.31-Concatenation-of-3-sequences	85.373	711	94	8	106594	107296	107848	108556	0	728
CE2_022B_bin.31-Concatenation-of-3-sequences	CE2_022B_bin.31-Concatenation-of-3-sequences	83.797	790	104	21	104749	105526	145279	146056	0	728
CE2_022B_bin.31-Concatenation-of-3-sequences	CE2_022B_bin.31-Concatenation-of-3-sequences	81.958	909	119	37	106496	107380	145280	146167	0	728
CE2_022B_bin.31-Concatenation-of-3-sequences	CE2_022B_bin.31-Concatenation-of-3-sequences	78.687	1173	192	40	429823	430982	426847	425720	0	728
CE2_022B_bin.31-Concatenation-of-3-sequences	CE2_022B_bin.31-Concatenation-of-3-sequences	78.693	1178	189	43	425720	426850	430982	429820	0	728
CE2_022B_bin.31-Concatenation-of-3-sequences	CE2_022B_bin.31-Concatenation-of-3-sequences	80.16	1003	173	20	594965	595948	97456	96461	0	726
CE2_022B_bin.31-Concatenation-of-3-sequences	CE2_022B_bin.31-Concatenation-of-3-sequences	82.11	872	135	14	109155	110021	104506	105361	0	726
CE2_022B_bin.31-Concatenation-of-3-sequences	CE2_022B_bin.31-Concatenation-of-3-sequences	82.11	872	135	14	104506	105361	109155	110021	0	726
CE2_022B_bin.31-Concatenation-of-3-sequences	CE2_022B_bin.31-Concatenation-of-3-sequences	85.673	698	91	9	470682	471375	243972	243280	0	726
CE2_022B_bin.31-Concatenation-of-3-sequences	CE2_022B_bin.31-Concatenation-of-3-sequences	81.136	933	152	23	356086	357006	355960	356880	0	726
CE2_022B_bin.31-Concatenation-of-3-sequences	CE2_022B_bin.31-Concatenation-of-3-sequences	81.136	933	152	23	355960	356880	356086	357006	0	726
CE2_022B_bin.31-Concatenation-of-3-sequences	CE2_022B_bin.31-Concatenation-of-3-sequences	84.911	729	99	11	243280	244001	471375	470651	0	726
CE2_022B_bin.31-Concatenation-of-3-sequences	CE2_022B_bin.31-Concatenation-of-3-sequences	80.16	1003	173	20	96461	97456	595948	594965	0	726
CE2_022B_bin.31-Concatenation-of-3-sequences	CE2_022B_bin.31-Concatenation-of-3-sequences	83.653	783	114	9	183129	183902	108620	107843	0	725
CE2_022B_bin.31-Concatenation-of-3-sequences	CE2_022B_bin.31-Concatenation-of-3-sequences	83.653	783	114	9	107843	108620	183902	183129	0	725
CE2_022B_bin.31-Concatenation-of-3-sequences	CE2_022B_bin.31-Concatenation-of-3-sequences	82.479	839	136	8	514576	515409	243031	243863	0	725
CE2_022B_bin.31-Concatenation-of-3-sequences	CE2_022B_bin.31-Concatenation-of-3-sequences	80.079	1014	170	15	425651	426645	425579	426579	0	725
CE2_022B_bin.31-Concatenation-of-3-sequences	CE2_022B_bin.31-Concatenation-of-3-sequences	80.079	1014	170	15	425579	426579	425651	426645	0	725
CE2_022B_bin.31-Concatenation-of-3-sequences	CE2_022B_bin.31-Concatenation-of-3-sequences	82.479	839	136	8	243031	243863	514576	515409	0	725
CE2_022B_bin.31-Concatenation-of-3-sequences	CE2_022B_bin.31-Concatenation-of-3-sequences	80.453	972	168	14	184673	185631	97455	96493	0	723
CE2_022B_bin.31-Concatenation-of-3-sequences	CE2_022B_bin.31-Concatenation-of-3-sequences	79.541	1090	164	39	120680	121719	108546	109626	0	723
CE2_022B_bin.31-Concatenation-of-3-sequences	CE2_022B_bin.31-Concatenation-of-3-sequences	79.522	1089	166	38	108546	109626	120680	121719	0	723
CE2_022B_bin.31-Concatenation-of-3-sequences	CE2_022B_bin.31-Concatenation-of-3-sequences	80.453	972	168	14	96493	97455	185631	184673	0	723
CE2_022B_bin.31-Concatenation-of-3-sequences	CE2_022B_bin.31-Concatenation-of-3-sequences	83.59	780	119	9	473646	474420	245189	244414	0	723
CE2_022B_bin.31-Concatenation-of-3-sequences	CE2_022B_bin.31-Concatenation-of-3-sequences	83.59	780	119	9	244414	245189	474420	473646	0	723
CE2_022B_bin.31-Concatenation-of-3-sequences	CE2_022B_bin.31-Concatenation-of-3-sequences	81.736	887	140	17	437881	438750	108730	107849	0	721
CE2_022B_bin.31-Concatenation-of-3-sequences	CE2_022B_bin.31-Concatenation-of-3-sequences	82.734	834	120	12	477269	478097	134166	134980	0	721
CE2_022B_bin.31-Concatenation-of-3-sequences	CE2_022B_bin.31-Concatenation-of-3-sequences	86.181	673	85	7	466905	467572	137128	137797	0	721
CE2_022B_bin.31-Concatenation-of-3-sequences	CE2_022B_bin.31-Concatenation-of-3-sequences	81.736	887	140	17	107849	108730	438750	437881	0	721
CE2_022B_bin.31-Concatenation-of-3-sequences	CE2_022B_bin.31-Concatenation-of-3-sequences	86.181	673	85	7	137128	137797	466905	467572	0	721
CE2_022B_bin.31-Concatenation-of-3-sequences	CE2_022B_bin.31-Concatenation-of-3-sequences	82.713	833	122	10	134166	134980	477269	478097	0	721
CE2_022B_bin.31-Concatenation-of-3-sequences	CE2_022B_bin.31-Concatenation-of-3-sequences	83.567	785	111	13	259424	260202	91098	90326	0	719
CE2_022B_bin.31-Concatenation-of-3-sequences	CE2_022B_bin.31-Concatenation-of-3-sequences	82.692	832	123	9	96762	97583	96700	97520	0	719
CE2_022B_bin.31-Concatenation-of-3-sequences	CE2_022B_bin.31-Concatenation-of-3-sequences	82.734	834	119	10	96700	97520	96762	97583	0	719
CE2_022B_bin.31-Concatenation-of-3-sequences	CE2_022B_bin.31-Concatenation-of-3-sequences	81.585	896	142	20	259440	260319	145280	146168	0	719
CE2_022B_bin.31-Concatenation-of-3-sequences	CE2_022B_bin.31-Concatenation-of-3-sequences	83.333	798	113	15	90326	91110	260202	259412	0	719
CE2_022B_bin.31-Concatenation-of-3-sequences	CE2_022B_bin.31-Concatenation-of-3-sequences	81.605	897	140	22	145280	146168	259440	260319	0	719
CE2_022B_bin.31-Concatenation-of-3-sequences	CE2_022B_bin.31-Concatenation-of-3-sequences	79.94	1007	179	18	265534	266527	264014	265010	0	719
CE2_022B_bin.31-Concatenation-of-3-sequences	CE2_022B_bin.31-Concatenation-of-3-sequences	82.163	869	126	23	259350	260202	264014	264869	0	719
CE2_022B_bin.31-Concatenation-of-3-sequences	CE2_022B_bin.31-Concatenation-of-3-sequences	82.527	847	119	22	104475	105303	101055	101890	0	717
CE2_022B_bin.31-Concatenation-of-3-sequences	CE2_022B_bin.31-Concatenation-of-3-sequences	82.527	847	119	22	101055	101890	104475	105303	0	717
CE2_022B_bin.31-Concatenation-of-3-sequences	CE2_022B_bin.31-Concatenation-of-3-sequences	83.549	772	121	6	514375	515143	467923	467155	0	717
CE2_022B_bin.31-Concatenation-of-3-sequences	CE2_022B_bin.31-Concatenation-of-3-sequences	83.549	772	121	6	467155	467923	515143	514375	0	717
CE2_022B_bin.31-Concatenation-of-3-sequences	CE2_022B_bin.31-Concatenation-of-3-sequences	82.172	847	137	12	106280	107114	96762	97606	0	715
CE2_022B_bin.31-Concatenation-of-3-sequences	CE2_022B_bin.31-Concatenation-of-3-sequences	82.172	847	137	12	96762	97606	106280	107114	0	715
CE2_022B_bin.31-Concatenation-of-3-sequences	CE2_022B_bin.31-Concatenation-of-3-sequences	81.087	920	153	16	259597	260500	109377	110291	0	715
CE2_022B_bin.31-Concatenation-of-3-sequences	CE2_022B_bin.31-Concatenation-of-3-sequences	80.724	939	164	14	261904	262829	110810	111744	0	715
CE2_022B_bin.31-Concatenation-of-3-sequences	CE2_022B_bin.31-Concatenation-of-3-sequences	81.107	921	151	18	109377	110291	259597	260500	0	715
CE2_022B_bin.31-Concatenation-of-3-sequences	CE2_022B_bin.31-Concatenation-of-3-sequences	80.724	939	164	14	110810	111744	261904	262829	0	715
CE2_022B_bin.31-Concatenation-of-3-sequences	CE2_022B_bin.31-Concatenation-of-3-sequences	82.582	821	134	9	474787	475603	467756	468571	0	715
CE2_022B_bin.31-Concatenation-of-3-sequences	CE2_022B_bin.31-Concatenation-of-3-sequences	85.507	690	95	5	471450	472137	470688	471374	0	715
CE2_022B_bin.31-Concatenation-of-3-sequences	CE2_022B_bin.31-Concatenation-of-3-sequences	85.507	690	95	5	470688	471374	471450	472137	0	715
CE2_022B_bin.31-Concatenation-of-3-sequences	CE2_022B_bin.31-Concatenation-of-3-sequences	82.582	821	134	9	467756	468571	474787	475603	0	715
CE2_022B_bin.31-Concatenation-of-3-sequences	CE2_022B_bin.31-Concatenation-of-3-sequences	84.421	751	90	17	88788	89531	83660	84390	0	713
CE2_022B_bin.31-Concatenation-of-3-sequences	CE2_022B_bin.31-Concatenation-of-3-sequences	84.421	751	90	17	83660	84390	88788	89531	0	713
CE2_022B_bin.31-Concatenation-of-3-sequences	CE2_022B_bin.31-Concatenation-of-3-sequences	87.36	625	75	4	107848	108470	106657	107279	0	713
CE2_022B_bin.31-Concatenation-of-3-sequences	CE2_022B_bin.31-Concatenation-of-3-sequences	87.36	625	75	4	106657	107279	107848	108470	0	713
CE2_022B_bin.31-Concatenation-of-3-sequences	CE2_022B_bin.31-Concatenation-of-3-sequences	83.791	765	110	11	259291	260045	185415	184655	0	713
CE2_022B_bin.31-Concatenation-of-3-sequences	CE2_022B_bin.31-Concatenation-of-3-sequences	81.63	871	150	10	467155	468020	244885	244020	0	713
CE2_022B_bin.31-Concatenation-of-3-sequences	CE2_022B_bin.31-Concatenation-of-3-sequences	83.791	765	110	11	184655	185415	260045	259291	0	713
CE2_022B_bin.31-Concatenation-of-3-sequences	CE2_022B_bin.31-Concatenation-of-3-sequences	81.63	871	150	10	244020	244885	468020	467155	0	713
CE2_022B_bin.31-Concatenation-of-3-sequences	CE2_022B_bin.31-Concatenation-of-3-sequences	83.059	791	128	4	514377	515164	468071	467284	0	713
CE2_022B_bin.31-Concatenation-of-3-sequences	CE2_022B_bin.31-Concatenation-of-3-sequences	84.211	741	109	7	514673	515409	474419	473683	0	713
CE2_022B_bin.31-Concatenation-of-3-sequences	CE2_022B_bin.31-Concatenation-of-3-sequences	83.059	791	128	4	467284	468071	515164	514377	0	713
CE2_022B_bin.31-Concatenation-of-3-sequences	CE2_022B_bin.31-Concatenation-of-3-sequences	84.112	749	107	11	473683	474424	515409	514666	0	713
CE2_022B_bin.31-Concatenation-of-3-sequences	CE2_022B_bin.31-Concatenation-of-3-sequences	84.874	714	98	7	98070	98782	84886	84182	0	712
CE2_022B_bin.31-Concatenation-of-3-sequences	CE2_022B_bin.31-Concatenation-of-3-sequences	84.951	711	97	7	84185	84886	98779	98070	0	712
CE2_022B_bin.31-Concatenation-of-3-sequences	CE2_022B_bin.31-Concatenation-of-3-sequences	79.266	1090	173	38	437829	438903	105774	104723	0	712
CE2_022B_bin.31-Concatenation-of-3-sequences	CE2_022B_bin.31-Concatenation-of-3-sequences	83.291	790	115	15	108031	108815	106273	107050	0	712
CE2_022B_bin.31-Concatenation-of-3-sequences	CE2_022B_bin.31-Concatenation-of-3-sequences	83.355	781	119	9	110564	111342	106405	107176	0	712
CE2_022B_bin.31-Concatenation-of-3-sequences	CE2_022B_bin.31-Concatenation-of-3-sequences	83.312	791	113	16	106273	107050	108031	108815	0	712
CE2_022B_bin.31-Concatenation-of-3-sequences	CE2_022B_bin.31-Concatenation-of-3-sequences	83.376	782	117	11	106405	107176	110564	111342	0	712
CE2_022B_bin.31-Concatenation-of-3-sequences	CE2_022B_bin.31-Concatenation-of-3-sequences	79.285	1091	171	39	104723	105774	438903	437829	0	712
CE2_022B_bin.31-Concatenation-of-3-sequences	CE2_022B_bin.31-Concatenation-of-3-sequences	84.054	740	116	2	479038	479776	467359	468097	0	712
CE2_022B_bin.31-Concatenation-of-3-sequences	CE2_022B_bin.31-Concatenation-of-3-sequences	84.054	740	116	2	467359	468097	479038	479776	0	712
CE2_022B_bin.31-Concatenation-of-3-sequences	CE2_022B_bin.31-Concatenation-of-3-sequences	83.588	786	99	22	182824	183582	86943	87725	0	710
CE2_022B_bin.31-Concatenation-of-3-sequences	CE2_022B_bin.31-Concatenation-of-3-sequences	83.166	796	115	16	108025	108809	96687	97474	0	710
CE2_022B_bin.31-Concatenation-of-3-sequences	CE2_022B_bin.31-Concatenation-of-3-sequences	84.819	718	96	11	108101	108815	104723	105430	0	710
CE2_022B_bin.31-Concatenation-of-3-sequences	CE2_022B_bin.31-Concatenation-of-3-sequences	83.166	796	115	16	96687	97474	108025	108809	0	710
CE2_022B_bin.31-Concatenation-of-3-sequences	CE2_022B_bin.31-Concatenation-of-3-sequences	84.819	718	96	11	104723	105430	108101	108815	0	710
CE2_022B_bin.31-Concatenation-of-3-sequences	CE2_022B_bin.31-Concatenation-of-3-sequences	82.402	841	122	19	476127	476956	134166	134991	0	710
CE2_022B_bin.31-Concatenation-of-3-sequences	CE2_022B_bin.31-Concatenation-of-3-sequences	83.588	786	99	22	86943	87725	182824	183582	0	710
CE2_022B_bin.31-Concatenation-of-3-sequences	CE2_022B_bin.31-Concatenation-of-3-sequences	83.44	779	114	14	184648	185419	183187	183957	0	710
CE2_022B_bin.31-Concatenation-of-3-sequences	CE2_022B_bin.31-Concatenation-of-3-sequences	83.44	779	114	14	183187	183957	184648	185419	0	710
CE2_022B_bin.31-Concatenation-of-3-sequences	CE2_022B_bin.31-Concatenation-of-3-sequences	82.402	841	122	19	134166	134991	476127	476956	0	710
CE2_022B_bin.31-Concatenation-of-3-sequences	CE2_022B_bin.31-Concatenation-of-3-sequences	82.609	828	118	18	104499	105305	84817	83995	0	708
CE2_022B_bin.31-Concatenation-of-3-sequences	CE2_022B_bin.31-Concatenation-of-3-sequences	83.703	767	107	6	96698	97455	96824	97581	0	708
CE2_022B_bin.31-Concatenation-of-3-sequences	CE2_022B_bin.31-Concatenation-of-3-sequences	83.045	808	109	20	84016	84817	105284	104499	0	708
CE2_022B_bin.31-Concatenation-of-3-sequences	CE2_022B_bin.31-Concatenation-of-3-sequences	84.786	723	88	17	105033	105743	104718	105430	0	706
CE2_022B_bin.31-Concatenation-of-3-sequences	CE2_022B_bin.31-Concatenation-of-3-sequences	84.786	723	88	17	104718	105430	105033	105743	0	706
CE2_022B_bin.31-Concatenation-of-3-sequences	CE2_022B_bin.31-Concatenation-of-3-sequences	82.411	813	139	4	244095	244905	244020	244830	0	706
CE2_022B_bin.31-Concatenation-of-3-sequences	CE2_022B_bin.31-Concatenation-of-3-sequences	82.411	813	139	4	244020	244830	244095	244905	0	706
CE2_022B_bin.31-Concatenation-of-3-sequences	CE2_022B_bin.31-Concatenation-of-3-sequences	81.85	865	133	18	259350	260202	259161	260013	0	706
CE2_022B_bin.31-Concatenation-of-3-sequences	CE2_022B_bin.31-Concatenation-of-3-sequences	82.582	821	124	18	475168	475981	365844	365036	0	706
CE2_022B_bin.31-Concatenation-of-3-sequences	CE2_022B_bin.31-Concatenation-of-3-sequences	84.414	725	105	8	514445	515165	468153	467433	0	706
CE2_022B_bin.31-Concatenation-of-3-sequences	CE2_022B_bin.31-Concatenation-of-3-sequences	82.582	821	124	18	365036	365844	475981	475168	0	706
CE2_022B_bin.31-Concatenation-of-3-sequences	CE2_022B_bin.31-Concatenation-of-3-sequences	84.268	731	107	8	467433	468159	515165	514439	0	706
CE2_022B_bin.31-Concatenation-of-3-sequences	CE2_022B_bin.31-Concatenation-of-3-sequences	82.801	814	114	17	104510	105301	86932	86123	0	704
CE2_022B_bin.31-Concatenation-of-3-sequences	CE2_022B_bin.31-Concatenation-of-3-sequences	82.683	820	116	18	86123	86937	105301	104503	0	704
CE2_022B_bin.31-Concatenation-of-3-sequences	CE2_022B_bin.31-Concatenation-of-3-sequences	81.209	910	140	24	264013	264906	104848	105742	0	704
CE2_022B_bin.31-Concatenation-of-3-sequences	CE2_022B_bin.31-Concatenation-of-3-sequences	82.63	806	130	8	514141	514938	242815	243618	0	704
CE2_022B_bin.31-Concatenation-of-3-sequences	CE2_022B_bin.31-Concatenation-of-3-sequences	81.209	910	140	24	104848	105742	264013	264906	0	704
CE2_022B_bin.31-Concatenation-of-3-sequences	CE2_022B_bin.31-Concatenation-of-3-sequences	82.673	808	126	12	242815	243618	514141	514938	0	704
CE2_022B_bin.31-Concatenation-of-3-sequences	CE2_022B_bin.31-Concatenation-of-3-sequences	82.012	845	134	8	106406	107247	91109	90280	0	702
CE2_022B_bin.31-Concatenation-of-3-sequences	CE2_022B_bin.31-Concatenation-of-3-sequences	79.364	1037	184	22	184399	185420	97846	96825	0	702
CE2_022B_bin.31-Concatenation-of-3-sequences	CE2_022B_bin.31-Concatenation-of-3-sequences	82.012	845	134	8	90280	91109	107247	106406	0	702
CE2_022B_bin.31-Concatenation-of-3-sequences	CE2_022B_bin.31-Concatenation-of-3-sequences	79.327	1040	185	26	137380	138396	133346	134378	0	702
CE2_022B_bin.31-Concatenation-of-3-sequences	CE2_022B_bin.31-Concatenation-of-3-sequences	79.364	1037	184	22	96825	97846	185420	184399	0	702
CE2_022B_bin.31-Concatenation-of-3-sequences	CE2_022B_bin.31-Concatenation-of-3-sequences	82.733	805	123	13	514146	514939	241832	242631	0	702
CE2_022B_bin.31-Concatenation-of-3-sequences	CE2_022B_bin.31-Concatenation-of-3-sequences	82.733	805	123	13	241832	242631	514146	514939	0	702
CE2_022B_bin.31-Concatenation-of-3-sequences	CE2_022B_bin.31-Concatenation-of-3-sequences	83.312	767	122	6	514452	515215	514377	515140	0	702
CE2_022B_bin.31-Concatenation-of-3-sequences	CE2_022B_bin.31-Concatenation-of-3-sequences	83.312	767	122	6	514377	515140	514452	515215	0	702
CE2_022B_bin.31-Concatenation-of-3-sequences	CE2_022B_bin.31-Concatenation-of-3-sequences	83.248	782	112	14	107845	108615	96822	97595	0	701
CE2_022B_bin.31-Concatenation-of-3-sequences	CE2_022B_bin.31-Concatenation-of-3-sequences	84.457	727	95	13	107841	108562	105030	105743	0	701
CE2_022B_bin.31-Concatenation-of-3-sequences	CE2_022B_bin.31-Concatenation-of-3-sequences	83.312	767	120	7	184658	185420	107230	106468	0	701
CE2_022B_bin.31-Concatenation-of-3-sequences	CE2_022B_bin.31-Concatenation-of-3-sequences	84.457	727	95	13	105030	105743	107841	108562	0	701
CE2_022B_bin.31-Concatenation-of-3-sequences	CE2_022B_bin.31-Concatenation-of-3-sequences	83.248	782	112	14	96822	97595	107845	108615	0	701
CE2_022B_bin.31-Concatenation-of-3-sequences	CE2_022B_bin.31-Concatenation-of-3-sequences	82.603	822	116	22	259377	260180	145280	146092	0	701
CE2_022B_bin.31-Concatenation-of-3-sequences	CE2_022B_bin.31-Concatenation-of-3-sequences	83.29	772	117	10	106468	107233	185420	184655	0	701
CE2_022B_bin.31-Concatenation-of-3-sequences	CE2_022B_bin.31-Concatenation-of-3-sequences	78.426	1131	205	28	265156	266270	185784	184677	0	701
CE2_022B_bin.31-Concatenation-of-3-sequences	CE2_022B_bin.31-Concatenation-of-3-sequences	82.603	822	116	22	145280	146092	259377	260180	0	701
CE2_022B_bin.31-Concatenation-of-3-sequences	CE2_022B_bin.31-Concatenation-of-3-sequences	78.426	1131	205	28	184677	185784	266270	265156	0	701
CE2_022B_bin.31-Concatenation-of-3-sequences	CE2_022B_bin.31-Concatenation-of-3-sequences	83.827	742	114	6	479038	479776	467284	468022	0	701
CE2_022B_bin.31-Concatenation-of-3-sequences	CE2_022B_bin.31-Concatenation-of-3-sequences	83.827	742	114	6	467284	468022	479038	479776	0	701
CE2_022B_bin.31-Concatenation-of-3-sequences	CE2_022B_bin.31-Concatenation-of-3-sequences	79.31	1044	180	25	110564	111592	96825	97847	0	699
CE2_022B_bin.31-Concatenation-of-3-sequences	CE2_022B_bin.31-Concatenation-of-3-sequences	81.138	896	147	19	145280	146167	104939	105820	0	699
CE2_022B_bin.31-Concatenation-of-3-sequences	CE2_022B_bin.31-Concatenation-of-3-sequences	79.35	1046	176	25	96825	97847	110564	111592	0	699
CE2_022B_bin.31-Concatenation-of-3-sequences	CE2_022B_bin.31-Concatenation-of-3-sequences	81.159	897	145	21	104939	105820	145280	146167	0	699
CE2_022B_bin.31-Concatenation-of-3-sequences	CE2_022B_bin.31-Concatenation-of-3-sequences	81.576	863	143	13	243807	244661	241832	242686	0	699
CE2_022B_bin.31-Concatenation-of-3-sequences	CE2_022B_bin.31-Concatenation-of-3-sequences	81.576	863	143	13	241832	242686	243807	244661	0	699
CE2_022B_bin.31-Concatenation-of-3-sequences	CE2_022B_bin.31-Concatenation-of-3-sequences	82.85	793	122	13	473518	474306	365818	365036	0	699
CE2_022B_bin.31-Concatenation-of-3-sequences	CE2_022B_bin.31-Concatenation-of-3-sequences	83.442	767	111	13	478640	479400	365807	365051	0	699
CE2_022B_bin.31-Concatenation-of-3-sequences	CE2_022B_bin.31-Concatenation-of-3-sequences	83.099	781	118	12	471745	472518	467230	468003	0	699
CE2_022B_bin.31-Concatenation-of-3-sequences	CE2_022B_bin.31-Concatenation-of-3-sequences	83.055	779	122	9	467230	468003	471745	472518	0	699
CE2_022B_bin.31-Concatenation-of-3-sequences	CE2_022B_bin.31-Concatenation-of-3-sequences	82.85	793	122	13	365036	365818	474306	473518	0	699
CE2_022B_bin.31-Concatenation-of-3-sequences	CE2_022B_bin.31-Concatenation-of-3-sequences	83.269	777	112	14	365051	365815	479400	478630	0	699
CE2_022B_bin.31-Concatenation-of-3-sequences	CE2_022B_bin.31-Concatenation-of-3-sequences	82.19	831	128	10	107849	108667	96762	97584	0	697
CE2_022B_bin.31-Concatenation-of-3-sequences	CE2_022B_bin.31-Concatenation-of-3-sequences	80.41	975	141	31	581927	582877	107613	108561	0	697
CE2_022B_bin.31-Concatenation-of-3-sequences	CE2_022B_bin.31-Concatenation-of-3-sequences	82.19	831	128	10	96762	97584	107849	108667	0	697
CE2_022B_bin.31-Concatenation-of-3-sequences	CE2_022B_bin.31-Concatenation-of-3-sequences	86.099	669	67	14	257330	257985	257267	257922	0	697
CE2_022B_bin.31-Concatenation-of-3-sequences	CE2_022B_bin.31-Concatenation-of-3-sequences	86.099	669	67	14	257267	257922	257330	257985	0	697
CE2_022B_bin.31-Concatenation-of-3-sequences	CE2_022B_bin.31-Concatenation-of-3-sequences	80.41	975	141	31	107613	108561	581927	582877	0	697
CE2_022B_bin.31-Concatenation-of-3-sequences	CE2_022B_bin.31-Concatenation-of-3-sequences	83.941	741	103	6	263027	263754	83452	82715	0	695
CE2_022B_bin.31-Concatenation-of-3-sequences	CE2_022B_bin.31-Concatenation-of-3-sequences	80.472	932	163	16	356085	357008	104733	105653	0	695
CE2_022B_bin.31-Concatenation-of-3-sequences	CE2_022B_bin.31-Concatenation-of-3-sequences	83.226	775	112	15	184655	185420	105550	104785	0	695
CE2_022B_bin.31-Concatenation-of-3-sequences	CE2_022B_bin.31-Concatenation-of-3-sequences	83.036	784	116	14	145316	146092	106280	107053	0	695
CE2_022B_bin.31-Concatenation-of-3-sequences	CE2_022B_bin.31-Concatenation-of-3-sequences	83.226	775	112	15	104785	105550	185420	184655	0	695
CE2_022B_bin.31-Concatenation-of-3-sequences	CE2_022B_bin.31-Concatenation-of-3-sequences	84.06	734	103	10	82720	83452	263747	263027	0	695
[truncated: 59,345 more rows]
