# Supplementary material for: Complex viral interactions revealed for the harmful bloom-forming dinoflagellate Karenia brevis
Source: ISME Commun. 2026 Mar 9;6(1):ycag051. doi: 10.1093/ismeco/ycag051 (PMC13037468; doi:10.1093/ismeco/ycag051)
Supplement: ycag051_Supplementary_material [file ycag051_supplementary_material.zip › SupplementalData7.csv]

gene	start	end	length	strand	gc_content	genetic_code	rbs_motif	marker	evalue	bitscore	uscg	plasmid_hallmark	virus_hallmark	taxid	taxname	annotation_conjscan	annotation_amr	annotation_accessions	annotation_description	bin_ID
NODE_1447_length_14956_cov_2.592218_1	1	312	312	-1	0.208	11	AAAA	GENOMAD.177493.VV	1.966e-14	70	0	0	0	1	NA	NA	NA	NA	NA	BVF_B_bin15
NODE_1447_length_14956_cov_2.592218_2	321	989	669	-1	0.194	11	None	NA	NA	NA	0	0	0	1	NA	NA	NA	NA	NA	BVF_B_bin15
NODE_1447_length_14956_cov_2.592218_3	1012	1800	789	1	0.174	11	None	GENOMAD.133214.VV	6.758e-63	218	0	0	0	1	NA	NA	NA	PF02434	Fringe-like	BVF_B_bin15
NODE_1447_length_14956_cov_2.592218_4	1836	2693	858	1	0.197	11	TAA	GENOMAD.162038.VC	1.216e-13	74	0	0	0	2561	Caudoviricetes	NA	NA	PF00852	Glycosyltransferase family 10 (fucosyltransferase) C-term	BVF_B_bin15
NODE_1447_length_14956_cov_2.592218_5	2690	3346	657	-1	0.219	11	AAAAA	NA	NA	NA	0	0	0	1	NA	NA	NA	NA	NA	BVF_B_bin15
NODE_1447_length_14956_cov_2.592218_6	3321	4577	1257	-1	0.205	11	None	NA	NA	NA	0	0	0	1	NA	NA	NA	NA	NA	BVF_B_bin15
NODE_1447_length_14956_cov_2.592218_7	4598	5842	1245	-1	0.167	11	TAA	NA	NA	NA	0	0	0	1	NA	NA	NA	NA	NA	BVF_B_bin15
NODE_1447_length_14956_cov_2.592218_8	5889	6251	363	1	0.163	11	TAA	NA	NA	NA	0	0	0	1	NA	NA	NA	NA	NA	BVF_B_bin15
NODE_1447_length_14956_cov_2.592218_9	6228	6530	303	-1	0.261	11	AAAA	NA	NA	NA	0	0	0	1	NA	NA	NA	NA	NA	BVF_B_bin15
NODE_1447_length_14956_cov_2.592218_10	6582	7004	423	-1	0.333	11	AAAA	GENOMAD.176812.VV	6.63e-16	76	0	0	0	1	NA	NA	NA	NA	NA	BVF_B_bin15
NODE_1447_length_14956_cov_2.592218_11	7050	7628	579	-1	0.197	11	TAA	NA	NA	NA	0	0	0	1	NA	NA	NA	NA	NA	BVF_B_bin15
NODE_1447_length_14956_cov_2.592218_12	7692	12056	4365	1	0.187	11	None	GENOMAD.225002.PV	4.606e-10	67	0	0	0	1	NA	NA	NA	NA	NA	BVF_B_bin15
NODE_1447_length_14956_cov_2.592218_13	12059	13915	1857	-1	0.289	11	AATAA	NA	NA	NA	0	0	0	1	NA	NA	NA	NA	NA	BVF_B_bin15
NODE_1447_length_14956_cov_2.592218_14	13985	14446	462	1	0.173	11	None	NA	NA	NA	0	0	0	1	NA	NA	NA	NA	NA	BVF_B_bin15
NODE_1447_length_14956_cov_2.592218_15	14437	14955	519	-1	0.254	11	None	NA	NA	NA	0	0	0	1	NA	NA	NA	NA	NA	BVF_B_bin15
NODE_2077_length_11461_cov_2.997971_1	2	148	147	1	0.252	11	None	NA	NA	NA	0	0	0	1	NA	NA	NA	NA	NA	BVF_B_bin15
NODE_2077_length_11461_cov_2.997971_2	250	1089	840	1	0.255	11	AAA	GENOMAD.024020.VV	5.907e-41	155	0	0	0	12031	Mimiviridae	NA	NA	PF18186	SMODS and SLOG-associating 2TM effector domain family 4	BVF_B_bin15
NODE_2077_length_11461_cov_2.997971_3	1101	1865	765	-1	0.159	11	TAA	NA	NA	NA	0	0	0	1	NA	NA	NA	NA	NA	BVF_B_bin15
NODE_2077_length_11461_cov_2.997971_4	1929	2462	534	1	0.249	11	AAAA	NA	NA	NA	0	0	0	1	NA	NA	NA	NA	NA	BVF_B_bin15
NODE_2077_length_11461_cov_2.997971_5	2478	3137	660	1	0.182	11	TAA	GENOMAD.112131.VV	7.379e-11	64	0	0	0	12031	Mimiviridae	NA	NA	PF20334	NA	BVF_B_bin15
NODE_2077_length_11461_cov_2.997971_6	3113	5467	2355	-1	0.175	11	TAA	GENOMAD.042728.CC	6.17e-05	49	0	0	0	1	NA	NA	NA	PF13625	NA	BVF_B_bin15
NODE_2077_length_11461_cov_2.997971_7	5518	7860	2343	1	0.251	11	AAAA	GENOMAD.030096.VV	9.004e-21	101	0	0	0	12031	Mimiviridae	NA	NA	PF09159	Mitochondrial resolvase Ydc2 / RNA splicing MRS1	BVF_B_bin15
NODE_2077_length_11461_cov_2.997971_8	7885	9870	1986	1	0.204	11	None	NA	NA	NA	0	0	0	1	NA	NA	NA	NA	NA	BVF_B_bin15
NODE_2077_length_11461_cov_2.997971_9	9913	11460	1548	1	0.278	11	TAA	NA	NA	NA	0	0	0	1	NA	NA	NA	NA	NA	BVF_B_bin15
NODE_2147_length_11215_cov_3.025974_1	1	1758	1758	1	0.23	11	None	GENOMAD.087886.VV	2.224e-09	63	0	0	0	1	NA	NA	NA	PF03159;COG5049;K12619	XRN 5-3 exonuclease N-terminus	BVF_B_bin15
NODE_2147_length_11215_cov_3.025974_2	1726	2454	729	-1	0.198	11	None	GENOMAD.075745.VV	0.0001563	45	0	0	0	1	NA	NA	NA	PF00535;TIGR03937;COG4092	poly-beta-1,6 N-acetyl-D-glucosamine synthase	BVF_B_bin15
NODE_2147_length_11215_cov_3.025974_3	2529	3704	1176	1	0.235	11	AAAA	GENOMAD.042428.VV	3.86e-13	74	0	0	0	11844	Phycodnaviridae	NA	NA	K19584;COG3642	Ca2+/calmodulin-dependent protein kinase, EF-Hand protein superfamily	BVF_B_bin15
NODE_2147_length_11215_cov_3.025974_4	3685	4236	552	-1	0.176	11	TAA	NA	NA	NA	0	0	0	1	NA	NA	NA	NA	NA	BVF_B_bin15
NODE_2147_length_11215_cov_3.025974_5	4278	9053	4776	-1	0.181	11	None	GENOMAD.085903.VV	1.761e-279	909	0	0	0	12031	Mimiviridae	NA	NA	NA	NA	BVF_B_bin15
NODE_2147_length_11215_cov_3.025974_6	9147	10352	1206	1	0.329	11	AATAA	NA	NA	NA	0	0	0	1	NA	NA	NA	NA	NA	BVF_B_bin15
NODE_2147_length_11215_cov_3.025974_7	10395	11213	819	-1	0.26	11	None	NA	NA	NA	0	0	0	1	NA	NA	NA	NA	NA	BVF_B_bin15
NODE_2328_length_10425_cov_3.970383_1	1	405	405	-1	0.321	11	TAA	NA	NA	NA	0	0	0	1	NA	NA	NA	NA	NA	BVF_B_bin15
NODE_2328_length_10425_cov_3.970383_2	466	888	423	-1	0.215	11	None	NA	NA	NA	0	0	0	1	NA	NA	NA	NA	NA	BVF_B_bin15
NODE_2328_length_10425_cov_3.970383_3	931	1569	639	-1	0.299	11	TAA	NA	NA	NA	0	0	0	1	NA	NA	NA	NA	NA	BVF_B_bin15
NODE_2328_length_10425_cov_3.970383_4	1586	2398	813	-1	0.204	11	TAA	NA	NA	NA	0	0	0	1	NA	NA	NA	NA	NA	BVF_B_bin15
NODE_2328_length_10425_cov_3.970383_5	2442	2954	513	1	0.29	11	TAA	NA	NA	NA	0	0	0	1	NA	NA	NA	NA	NA	BVF_B_bin15
NODE_2328_length_10425_cov_3.970383_6	2977	3705	729	1	0.204	11	AAA	GENOMAD.022622.VV	3.879e-40	151	0	0	1	10515	Nucleocytoviricota	NA	NA	PF04665;TIGR00678;COG1618;K18944	Poxvirus A32 protein	BVF_B_bin15
NODE_2328_length_10425_cov_3.970383_7	3713	4573	861	1	0.256	11	TAA	NA	NA	NA	0	0	0	1	NA	NA	NA	NA	NA	BVF_B_bin15
NODE_2328_length_10425_cov_3.970383_8	4587	4778	192	1	0.161	11	AAA	NA	NA	NA	0	0	0	1	NA	NA	NA	NA	NA	BVF_B_bin15
NODE_2328_length_10425_cov_3.970383_9	4836	5225	390	1	0.233	11	None	NA	NA	NA	0	0	0	1	NA	NA	NA	NA	NA	BVF_B_bin15
NODE_2328_length_10425_cov_3.970383_10	5256	5540	285	1	0.232	11	None	NA	NA	NA	0	0	0	1	NA	NA	NA	NA	NA	BVF_B_bin15
NODE_2328_length_10425_cov_3.970383_11	5779	9195	3417	1	0.242	11	TAA	GENOMAD.082048.VV	5.943e-06	53	0	0	0	12031	Mimiviridae	NA	NA	NA	NA	BVF_B_bin15
NODE_2328_length_10425_cov_3.970383_12	9221	10258	1038	1	0.272	11	None	NA	NA	NA	0	0	0	1	NA	NA	NA	NA	NA	BVF_B_bin15
NODE_2328_length_10425_cov_3.970383_13	10301	10423	123	-1	0.358	11	None	NA	NA	NA	0	0	0	1	NA	NA	NA	NA	NA	BVF_B_bin15
NODE_2378_length_10276_cov_2.712878_1	3	419	417	-1	0.199	11	TATA	NA	NA	NA	0	0	0	1	NA	NA	NA	NA	NA	BVF_B_bin15
NODE_2378_length_10276_cov_2.712878_2	490	1113	624	1	0.192	11	TATATA	NA	NA	NA	0	0	0	1	NA	NA	NA	NA	NA	BVF_B_bin15
NODE_2378_length_10276_cov_2.712878_3	1172	3250	2079	1	0.177	11	ATA	GENOMAD.001306.VV	5.87e-20	98	0	0	1	1	NA	NA	NA	PF16903	Major capsid protein N-terminus	BVF_B_bin15
NODE_2378_length_10276_cov_2.712878_4	3266	4003	738	-1	0.152	11	TATA	NA	NA	NA	0	0	0	1	NA	NA	NA	NA	NA	BVF_B_bin15
NODE_2378_length_10276_cov_2.712878_5	4035	4916	882	1	0.207	11	ATATA	NA	NA	NA	0	0	0	1	NA	NA	NA	NA	NA	BVF_B_bin15
NODE_2378_length_10276_cov_2.712878_6	4920	5228	309	-1	0.223	11	TATA	NA	NA	NA	0	0	0	1	NA	NA	NA	NA	NA	BVF_B_bin15
NODE_2378_length_10276_cov_2.712878_7	5271	7049	1779	-1	0.235	11	ATA	NA	NA	NA	0	0	0	1	NA	NA	NA	NA	NA	BVF_B_bin15
NODE_2378_length_10276_cov_2.712878_8	7093	8532	1440	-1	0.192	11	TATATA	NA	NA	NA	0	0	0	1	NA	NA	NA	NA	NA	BVF_B_bin15
NODE_2378_length_10276_cov_2.712878_9	8558	8839	282	-1	0.27	11	ATA	NA	NA	NA	0	0	0	1	NA	NA	NA	NA	NA	BVF_B_bin15
NODE_2378_length_10276_cov_2.712878_10	8877	9155	279	-1	0.269	11	TATATA	NA	NA	NA	0	0	0	1	NA	NA	NA	NA	NA	BVF_B_bin15
NODE_2378_length_10276_cov_2.712878_11	9227	9766	540	-1	0.2	11	TATAT	NA	NA	NA	0	0	0	1	NA	NA	NA	NA	NA	BVF_B_bin15
NODE_2378_length_10276_cov_2.712878_12	9816	10115	300	1	0.183	11	TATATA	NA	NA	NA	0	0	0	1	NA	NA	NA	NA	NA	BVF_B_bin15
NODE_2378_length_10276_cov_2.712878_13	10147	10275	129	1	0.194	11	TATA	NA	NA	NA	0	0	0	1	NA	NA	NA	NA	NA	BVF_B_bin15
NODE_2597_length_9661_cov_3.126704_1	3	1709	1707	-1	0.216	11	AATAA	GENOMAD.073560.VV	7.862e-51	194	0	0	0	12031	Mimiviridae	NA	NA	NA	NA	BVF_B_bin15
NODE_2597_length_9661_cov_3.126704_2	1798	2982	1185	-1	0.186	11	TAA	GENOMAD.058986.VV	1.138e-05	50	0	0	0	2561	Caudoviricetes	NA	NA	K18944;COG0470;TIGR01128	DNA polymerase III, delta prime subunit	BVF_B_bin15
NODE_2597_length_9661_cov_3.126704_3	3073	3336	264	1	0.269	11	TAA	NA	NA	NA	0	0	0	1	NA	NA	NA	NA	NA	BVF_B_bin15
NODE_2597_length_9661_cov_3.126704_4	3360	3506	147	1	0.19	11	TAA	NA	NA	NA	0	0	0	1	NA	NA	NA	NA	NA	BVF_B_bin15
NODE_2597_length_9661_cov_3.126704_5	3567	3833	267	1	0.15	11	AATAA	NA	NA	NA	0	0	0	1	NA	NA	NA	NA	NA	BVF_B_bin15
NODE_2597_length_9661_cov_3.126704_6	3859	4263	405	1	0.235	11	None	NA	NA	NA	0	0	0	1	NA	NA	NA	NA	NA	BVF_B_bin15
NODE_2597_length_9661_cov_3.126704_7	4234	4569	336	-1	0.17	11	None	NA	NA	NA	0	0	0	1	NA	NA	NA	NA	NA	BVF_B_bin15
NODE_2597_length_9661_cov_3.126704_8	4628	9661	5034	1	0.176	11	None	GENOMAD.001395.VV	1.801e-54	214	0	0	1	12031	Mimiviridae	NA	NA	PF16903	Major capsid protein N-terminus	BVF_B_bin15
NODE_2694_length_9428_cov_2.560800_1	1	525	525	1	0.131	11	None	NA	NA	NA	0	0	0	1	NA	NA	NA	NA	NA	BVF_B_bin15
NODE_2694_length_9428_cov_2.560800_2	500	730	231	-1	0.229	11	None	NA	NA	NA	0	0	0	1	NA	NA	NA	NA	NA	BVF_B_bin15
NODE_2694_length_9428_cov_2.560800_3	678	962	285	-1	0.253	11	TATA	NA	NA	NA	0	0	0	1	NA	NA	NA	NA	NA	BVF_B_bin15
NODE_2694_length_9428_cov_2.560800_4	1027	1362	336	-1	0.205	11	ATCTA	NA	NA	NA	0	0	0	1	NA	NA	NA	NA	NA	BVF_B_bin15
NODE_2694_length_9428_cov_2.560800_5	1368	2144	777	-1	0.26	11	ATATA	GENOMAD.155775.VV	2.255e-06	51	0	0	0	1	NA	NA	NA	K08570	NA	BVF_B_bin15
NODE_2694_length_9428_cov_2.560800_6	2184	3617	1434	1	0.158	11	TATATA	GENOMAD.114953.VV	7.639e-06	51	0	0	0	12031	Mimiviridae	NA	NA	PF17121;TIGR00599;COG5220;K12011	DNA repair protein rad18	BVF_B_bin15
NODE_2694_length_9428_cov_2.560800_7	3598	4200	603	-1	0.207	11	TATA	NA	NA	NA	0	0	0	1	NA	NA	NA	NA	NA	BVF_B_bin15
NODE_2694_length_9428_cov_2.560800_8	4269	5537	1269	1	0.236	11	TATATA	GENOMAD.066091.VV	0.0004402	45	0	0	1	8973	Herpesviridae	NA	NA	PF06734;K19440;COG3642	UL97	BVF_B_bin15
NODE_2694_length_9428_cov_2.560800_9	5821	6231	411	1	0.255	11	TATATA	GENOMAD.147263.VC	1.269e-15	75	0	0	0	12031	Mimiviridae	NA	NA	PF01192;K03055;COG1758;TIGR00690	DNA-directed RNA polymerase, subunit K/omega	BVF_B_bin15
NODE_2694_length_9428_cov_2.560800_10	6237	6767	531	-1	0.222	11	TATATA	GENOMAD.071236.VV	4.16e-55	191	0	0	0	12031	Mimiviridae	NA	NA	COG1594;TIGR01384	RNA polymerase III subunit C11	BVF_B_bin15
NODE_2694_length_9428_cov_2.560800_11	6940	9426	2487	1	0.293	11	TATA	GENOMAD.016441.VV	1.908e-43	175	0	0	0	2561	Caudoviricetes	NA	NA	TIGR01613	phage/plasmid primase, P4 family, C-terminal domain	BVF_B_bin15
NODE_2722_length_9350_cov_2.616502_1	3	602	600	1	0.268	11	None	NA	NA	NA	0	0	0	1	NA	NA	NA	NA	NA	BVF_B_bin15
NODE_2722_length_9350_cov_2.616502_2	562	1257	696	-1	0.191	11	None	NA	NA	NA	0	0	0	1	NA	NA	NA	NA	NA	BVF_B_bin15
NODE_2722_length_9350_cov_2.616502_3	1257	1964	708	-1	0.174	11	None	NA	NA	NA	0	0	0	1	NA	NA	NA	NA	NA	BVF_B_bin15
NODE_2722_length_9350_cov_2.616502_4	1979	6244	4266	-1	0.26	11	None	GENOMAD.134202.VC	8.742e-43	175	0	0	0	741	Megaviricetes	NA	NA	NA	NA	BVF_B_bin15
NODE_2722_length_9350_cov_2.616502_5	6375	9350	2976	-1	0.195	11	None	GENOMAD.002998.VV	1.487e-17	91	0	0	1	1	NA	NA	NA	PF16903	Major capsid protein N-terminus	BVF_B_bin15
NODE_2798_length_9186_cov_2.689590_1	1	795	795	1	0.252	11	None	GENOMAD.010600.VV	1.45e-100	327	0	0	1	741	Megaviricetes	NA	NA	PF04665;COG1618;TIGR00678;K15497	Poxvirus A32 protein	BVF_B_bin15
NODE_2798_length_9186_cov_2.689590_2	877	1506	630	-1	0.297	11	TATA	GENOMAD.011110.VV	4.823e-19	88	0	0	0	741	Megaviricetes	NA	NA	PF19150	NA	BVF_B_bin15
NODE_2798_length_9186_cov_2.689590_3	1543	2688	1146	-1	0.207	11	ATA	GENOMAD.020726.VV	1.798e-21	100	0	0	1	11844	Phycodnaviridae	NA	NA	PF04947;PF19066	Poxvirus Late Transcription Factor VLTF3 like	BVF_B_bin15
NODE_2798_length_9186_cov_2.689590_4	2908	4011	1104	1	0.377	11	TATATA	GENOMAD.073873.VV	7.357e-60	214	0	0	1	12031	Mimiviridae	NA	NA	PF16903;PF04451	Major capsid protein N-terminus; Large eukaryotic DNA virus major capsid protein	BVF_B_bin15
NODE_2798_length_9186_cov_2.689590_5	4238	5416	1179	1	0.388	11	TATATA	GENOMAD.001739.VV	2.933e-63	225	0	0	1	12031	Mimiviridae	NA	NA	PF03340	Poxvirus rifampicin resistance protein	BVF_B_bin15
NODE_2798_length_9186_cov_2.689590_6	5617	6816	1200	1	0.389	11	TATATA	GENOMAD.001739.VV	1.589e-64	229	0	0	1	12031	Mimiviridae	NA	NA	PF03340	Poxvirus rifampicin resistance protein	BVF_B_bin15
NODE_2798_length_9186_cov_2.689590_7	6884	8590	1707	1	0.25	11	TATATA	GENOMAD.073873.VV	2.043e-39	159	0	0	1	12031	Mimiviridae	NA	NA	PF16903;PF04451	Major capsid protein N-terminus; Large eukaryotic DNA virus major capsid protein	BVF_B_bin15
NODE_2798_length_9186_cov_2.689590_8	8644	9186	543	1	0.241	11	ATATA	GENOMAD.073873.VV	2.028e-19	88	0	0	1	12031	Mimiviridae	NA	NA	PF16903;PF04451	Major capsid protein N-terminus; Large eukaryotic DNA virus major capsid protein	BVF_B_bin15
NODE_3110_length_8428_cov_2.654740_1	2	910	909	1	0.197	11	None	NA	NA	NA	0	0	0	1	NA	NA	NA	NA	NA	BVF_B_bin15
NODE_3110_length_8428_cov_2.654740_2	957	3125	2169	1	0.148	11	TAA	GENOMAD.001306.VV	5.53e-12	72	0	0	1	1	NA	NA	NA	PF16903	Major capsid protein N-terminus	BVF_B_bin15
NODE_3110_length_8428_cov_2.654740_3	3145	5787	2643	1	0.192	11	TAA	GENOMAD.114953.VV	9.888e-10	65	0	0	0	12031	Mimiviridae	NA	NA	PF17121;TIGR00599;COG5220;K12011	DNA repair protein rad18	BVF_B_bin15
NODE_3110_length_8428_cov_2.654740_4	5784	6374	591	-1	0.303	11	None	NA	NA	NA	0	0	0	1	NA	NA	NA	NA	NA	BVF_B_bin15
NODE_3110_length_8428_cov_2.654740_5	6392	7093	702	-1	0.17	11	TAA	NA	NA	NA	0	0	0	1	NA	NA	NA	NA	NA	BVF_B_bin15
NODE_3110_length_8428_cov_2.654740_6	7127	7495	369	-1	0.23	11	AAA	NA	NA	NA	0	0	0	1	NA	NA	NA	NA	NA	BVF_B_bin15
NODE_3110_length_8428_cov_2.654740_7	7532	8428	897	-1	0.261	11	None	GENOMAD.151952.VP	1.987e-08	58	0	0	0	12031	Mimiviridae	NA	NA	K15444	NA	BVF_B_bin15
NODE_3123_length_8407_cov_3.109541_1	3	1109	1107	-1	0.248	11	TAA	NA	NA	NA	0	0	0	1	NA	NA	NA	NA	NA	BVF_B_bin15
NODE_3123_length_8407_cov_3.109541_2	1145	1708	564	-1	0.293	11	None	NA	NA	NA	0	0	0	1	NA	NA	NA	NA	NA	BVF_B_bin15
NODE_3123_length_8407_cov_3.109541_3	1716	2231	516	1	0.196	11	TAA	GENOMAD.110091.VV	2.612e-08	55	0	0	0	12031	Mimiviridae	NA	NA	NA	NA	BVF_B_bin15
NODE_3123_length_8407_cov_3.109541_4	2301	2525	225	1	0.142	11	AATAA	NA	NA	NA	0	0	0	1	NA	NA	NA	NA	NA	BVF_B_bin15
NODE_3123_length_8407_cov_3.109541_5	2550	2903	354	1	0.215	11	None	NA	NA	NA	0	0	0	1	NA	NA	NA	NA	NA	BVF_B_bin15
NODE_3123_length_8407_cov_3.109541_6	2874	3104	231	-1	0.156	11	TAA	NA	NA	NA	0	0	0	1	NA	NA	NA	NA	NA	BVF_B_bin15
NODE_3123_length_8407_cov_3.109541_7	3154	3735	582	1	0.137	11	None	NA	NA	NA	0	0	0	1	NA	NA	NA	NA	NA	BVF_B_bin15
NODE_3123_length_8407_cov_3.109541_8	3715	4365	651	-1	0.364	11	AAAAA	GENOMAD.077086.VV	3.153e-14	74	0	0	0	12031	Mimiviridae	NA	NA	PF05854	Non-histone chromosomal protein MC1	BVF_B_bin15
NODE_3123_length_8407_cov_3.109541_9	4555	7371	2817	1	0.21	11	None	GENOMAD.030096.VV	1.832e-15	84	0	0	0	12031	Mimiviridae	NA	NA	PF09159	Mitochondrial resolvase Ydc2 / RNA splicing MRS1	BVF_B_bin15
NODE_3123_length_8407_cov_3.109541_10	7380	8405	1026	-1	0.249	11	None	NA	NA	NA	0	0	0	1	NA	NA	NA	NA	NA	BVF_B_bin15
NODE_3230_length_8186_cov_2.561236_1	1	4491	4491	1	0.208	11	None	GENOMAD.153530.VV	3.848e-09	64	0	0	0	2561	Caudoviricetes	NA	NA	NA	NA	BVF_B_bin15
NODE_3230_length_8186_cov_2.561236_2	4494	6560	2067	-1	0.216	11	None	GENOMAD.070646.VV	4.773e-61	228	0	0	0	12031	Mimiviridae	NA	NA	NA	NA	BVF_B_bin15
NODE_3230_length_8186_cov_2.561236_3	6628	8184	1557	1	0.289	11	None	GENOMAD.063911.VV	7.274e-35	144	0	0	0	2561	Caudoviricetes	NA	NA	K03164;TIGR01058;COG0187	DNA topoisomerase IV, B subunit, Gram-positive	BVF_B_bin15
NODE_3242_length_8157_cov_2.947572_1	3	404	402	1	0.201	11	None	NA	NA	NA	0	0	0	1	NA	NA	NA	NA	NA	BVF_B_bin15
NODE_3242_length_8157_cov_2.947572_2	463	2109	1647	1	0.293	11	ATATA	GENOMAD.057851.VV	1.001e-17	90	0	0	0	12031	Mimiviridae	NA	NA	PF12481;TIGR03104;COG0367;K24327	asparagine synthase family amidotransferase	BVF_B_bin15
NODE_3242_length_8157_cov_2.947572_3	2253	2945	693	1	0.153	11	None	NA	NA	NA	0	0	0	1	NA	NA	NA	NA	NA	BVF_B_bin15
NODE_3242_length_8157_cov_2.947572_4	2931	3896	966	-1	0.164	11	TATATA	GENOMAD.016526.VV	1.388e-49	182	0	0	0	12031	Mimiviridae	NA	NA	NA	NA	BVF_B_bin15
NODE_3242_length_8157_cov_2.947572_5	3919	4389	471	-1	0.144	11	TATATA	NA	NA	NA	0	0	0	1	NA	NA	NA	NA	NA	BVF_B_bin15
NODE_3242_length_8157_cov_2.947572_6	4412	5137	726	-1	0.207	11	TATATA	NA	NA	NA	0	0	0	1	NA	NA	NA	NA	NA	BVF_B_bin15
NODE_3242_length_8157_cov_2.947572_7	5234	5413	180	1	0.239	11	TATA	NA	NA	NA	0	0	0	1	NA	NA	NA	NA	NA	BVF_B_bin15
NODE_3242_length_8157_cov_2.947572_8	5438	6424	987	1	0.169	11	ATATA	GENOMAD.122303.VV	3.405e-05	48	0	0	0	5678	Poxviridae	NA	NA	NA	NA	BVF_B_bin15
NODE_3242_length_8157_cov_2.947572_9	6421	6819	399	-1	0.213	11	TATA	NA	NA	NA	0	0	0	1	NA	NA	NA	NA	NA	BVF_B_bin15
NODE_3242_length_8157_cov_2.947572_10	6901	8157	1257	1	0.239	11	TATATA	NA	NA	NA	0	0	0	1	NA	NA	NA	NA	NA	BVF_B_bin15
NODE_3347_length_7934_cov_2.734341_1	2	193	192	-1	0.208	11	AAA	NA	NA	NA	0	0	0	1	NA	NA	NA	NA	NA	BVF_B_bin15
NODE_3347_length_7934_cov_2.734341_2	262	3354	3093	-1	0.222	11	TAA	GENOMAD.030096.VV	5.383e-23	109	0	0	0	12031	Mimiviridae	NA	NA	PF09159	Mitochondrial resolvase Ydc2 / RNA splicing MRS1	BVF_B_bin15
NODE_3347_length_7934_cov_2.734341_3	3436	4635	1200	1	0.247	11	AAAA	NA	NA	NA	0	0	0	1	NA	NA	NA	NA	NA	BVF_B_bin15
NODE_3347_length_7934_cov_2.734341_4	4654	6075	1422	1	0.231	11	TAA	GENOMAD.063934.VV	3.749e-10	65	0	0	0	12756	Pimascovirales	NA	NA	TIGR02308;K14680	RNA ligase, T4 RnlA family	BVF_B_bin15
NODE_3347_length_7934_cov_2.734341_5	6159	7151	993	1	0.213	11	TAA	GENOMAD.147079.VC	1.222e-56	203	0	0	0	12031	Mimiviridae	NA	NA	PF01193;PF13656;K03047;COG0202;TIGR02027	RNA polymerase Rpb3/Rpb11 dimerisation domain; RNA polymerase Rpb3/Rpb11 dimerisation domain	BVF_B_bin15
NODE_3347_length_7934_cov_2.734341_6	7148	7579	432	-1	0.201	11	AAA	NA	NA	NA	0	0	0	1	NA	NA	NA	NA	NA	BVF_B_bin15
NODE_3347_length_7934_cov_2.734341_7	7619	7933	315	1	0.222	11	AAA	NA	NA	NA	0	0	0	1	NA	NA	NA	NA	NA	BVF_B_bin15
NODE_3831_length_7145_cov_2.597464_1	1	114	114	-1	0.298	11	TATATA	NA	NA	NA	0	0	0	1	NA	NA	NA	NA	NA	BVF_B_bin15
NODE_3831_length_7145_cov_2.597464_2	124	363	240	-1	0.138	11	TATATA	NA	NA	NA	0	0	0	1	NA	NA	NA	NA	NA	BVF_B_bin15
NODE_3831_length_7145_cov_2.597464_3	406	594	189	1	0.249	11	ATA	NA	NA	NA	0	0	0	1	NA	NA	NA	NA	NA	BVF_B_bin15
NODE_3831_length_7145_cov_2.597464_4	591	1748	1158	-1	0.199	11	ATATA	GENOMAD.017096.VV	1.325e-37	149	0	0	0	12031	Mimiviridae	NA	NA	PF19068	NA	BVF_B_bin15
NODE_3831_length_7145_cov_2.597464_5	1810	3216	1407	1	0.254	11	TAT	NA	NA	NA	0	0	0	1	NA	NA	NA	NA	NA	BVF_B_bin15
NODE_3831_length_7145_cov_2.597464_6	3219	3521	303	-1	0.228	11	TATATA	NA	NA	NA	0	0	0	1	NA	NA	NA	NA	NA	BVF_B_bin15
NODE_3831_length_7145_cov_2.597464_7	3631	4113	483	1	0.17	11	ATATA	NA	NA	NA	0	0	0	1	NA	NA	NA	NA	NA	BVF_B_bin15
NODE_3831_length_7145_cov_2.597464_8	4110	5459	1350	-1	0.188	11	ATA	NA	NA	NA	0	0	0	1	NA	NA	NA	NA	NA	BVF_B_bin15
NODE_3831_length_7145_cov_2.597464_9	5653	7143	1491	1	0.356	11	TATA	NA	NA	NA	0	0	0	1	NA	NA	NA	NA	NA	BVF_B_bin15
NODE_3899_length_7029_cov_2.743987_1	3	68	66	-1	0.136	11	TATA	NA	NA	NA	0	0	0	1	NA	NA	NA	NA	NA	BVF_B_bin15
NODE_3899_length_7029_cov_2.743987_2	144	797	654	-1	0.295	11	TATATA	GENOMAD.219174.VP	1.531e-11	66	0	0	1	2561	Caudoviricetes	NA	NA	COG4675	Microcystin-dependent protein (function unknown)	BVF_B_bin15
NODE_3899_length_7029_cov_2.743987_3	813	1805	993	-1	0.183	11	TATA	GENOMAD.071053.VV	4.267e-72	248	0	0	0	12031	Mimiviridae	NA	NA	PF01331;COG5226	mRNA capping enzyme, guanylyltransferase (alpha) subunit	BVF_B_bin15
NODE_3899_length_7029_cov_2.743987_4	1848	2342	495	-1	0.188	11	TATATA	NA	NA	NA	0	0	0	1	NA	NA	NA	NA	NA	BVF_B_bin15
NODE_3899_length_7029_cov_2.743987_5	2384	2761	378	-1	0.222	11	TATATA	GENOMAD.125204.VV	3.767e-16	76	0	0	0	12031	Mimiviridae	NA	NA	NA	NA	BVF_B_bin15
NODE_3899_length_7029_cov_2.743987_6	2824	4755	1932	1	0.224	11	TATATA	GENOMAD.017469.VV	4.201e-23	108	0	0	0	12031	Mimiviridae	NA	NA	COG0272;K01972	NAD-dependent DNA ligase	BVF_B_bin15
NODE_3899_length_7029_cov_2.743987_7	4881	5579	699	-1	0.326	11	ATATA	NA	NA	NA	0	0	0	1	NA	NA	NA	NA	NA	BVF_B_bin15
NODE_3899_length_7029_cov_2.743987_8	5623	6474	852	-1	0.234	11	TATA	NA	NA	NA	0	0	0	1	NA	NA	NA	NA	NA	BVF_B_bin15
NODE_3899_length_7029_cov_2.743987_9	6458	6859	402	-1	0.231	11	ATATA	NA	NA	NA	0	0	0	1	NA	NA	NA	NA	NA	BVF_B_bin15
NODE_4079_length_6785_cov_2.793482_1	1	378	378	1	0.254	11	None	NA	NA	NA	0	0	0	1	NA	NA	NA	NA	NA	BVF_B_bin15
NODE_4079_length_6785_cov_2.793482_2	432	782	351	1	0.185	11	TATATA	NA	NA	NA	0	0	0	1	NA	NA	NA	NA	NA	BVF_B_bin15
NODE_4079_length_6785_cov_2.793482_3	794	1324	531	-1	0.232	11	ATATA	NA	NA	NA	0	0	0	1	NA	NA	NA	NA	NA	BVF_B_bin15
NODE_4079_length_6785_cov_2.793482_4	1348	1482	135	-1	0.237	11	ATATA	NA	NA	NA	0	0	0	1	NA	NA	NA	NA	NA	BVF_B_bin15
NODE_4079_length_6785_cov_2.793482_5	1495	2214	720	1	0.164	11	TATATA	GENOMAD.224204.VP	8.66e-07	52	0	0	0	1	NA	NA	NA	PF03567	Sulfotransferase family	BVF_B_bin15
NODE_4079_length_6785_cov_2.793482_6	2189	3022	834	-1	0.195	11	TATA	NA	NA	NA	0	0	0	1	NA	NA	NA	NA	NA	BVF_B_bin15
NODE_4079_length_6785_cov_2.793482_7	3057	6032	2976	-1	0.341	11	TATATA	NA	NA	NA	0	0	0	1	NA	NA	NA	NA	NA	BVF_B_bin15
NODE_4079_length_6785_cov_2.793482_8	6080	6739	660	-1	0.214	11	TATATA	NA	NA	NA	0	0	0	1	NA	NA	NA	NA	NA	BVF_B_bin15
NODE_4252_length_6568_cov_2.467940_1	2	3031	3030	1	0.187	11	None	GENOMAD.001395.VV	2.355e-26	120	0	0	1	12031	Mimiviridae	NA	NA	PF16903	Major capsid protein N-terminus	BVF_B_bin15
NODE_4252_length_6568_cov_2.467940_2	3021	4499	1479	-1	0.2	11	None	GENOMAD.003222.VV	1.988e-10	66	0	0	1	12031	Mimiviridae	NA	NA	PF16903	Major capsid protein N-terminus	BVF_B_bin15
NODE_4252_length_6568_cov_2.467940_3	4593	5099	507	1	0.237	11	None	NA	NA	NA	0	0	0	1	NA	NA	NA	NA	NA	BVF_B_bin15
NODE_4252_length_6568_cov_2.467940_4	5094	6224	1131	-1	0.258	11	None	NA	NA	NA	0	0	0	1	NA	NA	NA	NA	NA	BVF_B_bin15
NODE_4252_length_6568_cov_2.467940_5	6285	6566	282	1	0.216	11	None	NA	NA	NA	0	0	0	1	NA	NA	NA	NA	NA	BVF_B_bin15
NODE_4294_length_6515_cov_2.509080_1	3	455	453	1	0.254	11	None	NA	NA	NA	0	0	0	1	NA	NA	NA	NA	NA	BVF_B_bin15
NODE_4294_length_6515_cov_2.509080_2	498	1838	1341	1	0.223	11	AAAA	GENOMAD.016765.VV	2.306e-50	189	0	0	0	12031	Mimiviridae	NA	NA	PF19244	Poly(A) polymerase catalytic subunit	BVF_B_bin15
NODE_4294_length_6515_cov_2.509080_3	1830	2402	573	-1	0.178	11	None	NA	NA	NA	0	0	0	1	NA	NA	NA	NA	NA	BVF_B_bin15
NODE_4294_length_6515_cov_2.509080_4	2432	2575	144	-1	0.201	11	TAA	NA	NA	NA	0	0	0	1	NA	NA	NA	NA	NA	BVF_B_bin15
NODE_4294_length_6515_cov_2.509080_5	2659	5001	2343	1	0.258	11	AAAA	GENOMAD.013070.VV	2.906e-34	145	0	0	0	12031	Mimiviridae	NA	NA	K03470	NA	BVF_B_bin15
NODE_4294_length_6515_cov_2.509080_6	5051	5515	465	-1	0.323	11	None	NA	NA	NA	0	0	0	1	NA	NA	NA	NA	NA	BVF_B_bin15
NODE_4294_length_6515_cov_2.509080_7	5588	5905	318	1	0.157	11	None	NA	NA	NA	0	0	0	1	NA	NA	NA	NA	NA	BVF_B_bin15
NODE_4294_length_6515_cov_2.509080_8	5895	6338	444	-1	0.216	11	TAA	GENOMAD.079551.VV	4.219e-58	198	0	0	0	12031	Mimiviridae	NA	NA	NA	NA	BVF_B_bin15
NODE_4294_length_6515_cov_2.509080_9	6377	6514	138	-1	0.167	11	None	NA	NA	NA	0	0	0	1	NA	NA	NA	NA	NA	BVF_B_bin15
NODE_4433_length_6358_cov_2.711282_1	1	897	897	1	0.392	11	None	NA	NA	NA	0	0	0	1	NA	NA	NA	NA	NA	BVF_B_bin15
NODE_4433_length_6358_cov_2.711282_2	967	3135	2169	1	0.233	11	ATATA	GENOMAD.026561.VV	4.123e-07	56	0	0	0	11844	Phycodnaviridae	NA	NA	NA	NA	BVF_B_bin15
NODE_4433_length_6358_cov_2.711282_3	3138	4223	1086	1	0.151	11	None	GENOMAD.100030.VV	7.639e-28	119	0	0	0	12031	Mimiviridae	NA	NA	TIGR01388	ribonuclease D	BVF_B_bin15
NODE_4433_length_6358_cov_2.711282_4	4339	5076	738	1	0.297	11	TATA	NA	NA	NA	0	0	0	1	NA	NA	NA	NA	NA	BVF_B_bin15
NODE_4433_length_6358_cov_2.711282_5	5113	5295	183	1	0.24	11	ATA	NA	NA	NA	0	0	0	1	NA	NA	NA	NA	NA	BVF_B_bin15
NODE_4433_length_6358_cov_2.711282_6	5333	5926	594	1	0.18	11	TATA	NA	NA	NA	0	0	0	1	NA	NA	NA	NA	NA	BVF_B_bin15
NODE_4433_length_6358_cov_2.711282_7	5974	6357	384	1	0.328	11	TATATA	NA	NA	NA	0	0	0	1	NA	NA	NA	NA	NA	BVF_B_bin15
NODE_4500_length_6279_cov_3.282835_1	1	204	204	1	0.363	11	None	NA	NA	NA	0	0	0	1	NA	NA	NA	NA	NA	BVF_B_bin15
NODE_4500_length_6279_cov_3.282835_2	184	609	426	-1	0.167	11	ATATA	NA	NA	NA	0	0	0	1	NA	NA	NA	NA	NA	BVF_B_bin15
NODE_4500_length_6279_cov_3.282835_3	623	1711	1089	-1	0.177	11	TATATA	NA	NA	NA	0	0	0	1	NA	NA	NA	NA	NA	BVF_B_bin15
NODE_4500_length_6279_cov_3.282835_4	1763	2494	732	1	0.227	11	ATATA	GENOMAD.049928.VV	4.503e-49	177	0	0	0	12031	Mimiviridae	NA	NA	PF13641;TIGR04283;K17250;COG1216	transferase 2, rSAM/selenodomain-associated	BVF_B_bin15
NODE_4500_length_6279_cov_3.282835_5	2498	2875	378	-1	0.188	11	TATA	NA	NA	NA	0	0	0	1	NA	NA	NA	NA	NA	BVF_B_bin15
NODE_4500_length_6279_cov_3.282835_6	2933	3766	834	1	0.191	11	ATA	NA	NA	NA	0	0	0	1	NA	NA	NA	NA	NA	BVF_B_bin15
NODE_4500_length_6279_cov_3.282835_7	3749	3970	222	-1	0.158	11	ATATA	NA	NA	NA	0	0	0	1	NA	NA	NA	NA	NA	BVF_B_bin15
NODE_4500_length_6279_cov_3.282835_8	3970	4794	825	-1	0.167	11	ATA	NA	NA	NA	0	0	0	1	NA	NA	NA	NA	NA	BVF_B_bin15
NODE_4500_length_6279_cov_3.282835_9	4873	6279	1407	1	0.215	11	TATATA	NA	NA	NA	0	0	0	1	NA	NA	NA	NA	NA	BVF_B_bin15
NODE_4891_length_5904_cov_2.892332_1	1	381	381	1	0.178	11	None	NA	NA	NA	0	0	0	1	NA	NA	NA	NA	NA	BVF_B_bin15
NODE_4891_length_5904_cov_2.892332_2	419	760	342	1	0.132	11	TATA	NA	NA	NA	0	0	0	1	NA	NA	NA	NA	NA	BVF_B_bin15
NODE_4891_length_5904_cov_2.892332_3	844	4380	3537	1	0.269	11	TATATA	GENOMAD.177409.VV	1.09e-11	72	0	0	0	1	NA	NA	NA	PF00562;PF04560;TIGR03670;K03044	DNA-directed RNA polymerase subunit B	BVF_B_bin15
NODE_4891_length_5904_cov_2.892332_4	4432	4737	306	1	0.245	11	TATATA	NA	NA	NA	0	0	0	1	NA	NA	NA	NA	NA	BVF_B_bin15
NODE_4891_length_5904_cov_2.892332_5	4798	5166	369	1	0.201	11	TATATA	NA	NA	NA	0	0	0	1	NA	NA	NA	NA	NA	BVF_B_bin15
NODE_4891_length_5904_cov_2.892332_6	5169	5564	396	-1	0.23	11	TATATA	GENOMAD.101975.VV	3.28e-11	62	0	0	0	12031	Mimiviridae	NA	NA	PF19064	NA	BVF_B_bin15
NODE_4891_length_5904_cov_2.892332_7	5601	5903	303	-1	0.191	11	None	NA	NA	NA	0	0	0	1	NA	NA	NA	NA	NA	BVF_B_bin15
NODE_5069_length_5741_cov_2.732276_1	3	1976	1974	1	0.194	11	None	GENOMAD.092873.VV	1.425e-68	250	0	0	0	12031	Mimiviridae	NA	NA	PF01129	NAD:arginine ADP-ribosyltransferase	BVF_B_bin15
NODE_5069_length_5741_cov_2.732276_2	1973	2143	171	-1	0.181	11	ATCTA	NA	NA	NA	0	0	0	1	NA	NA	NA	NA	NA	BVF_B_bin15
NODE_5069_length_5741_cov_2.732276_3	2192	2560	369	1	0.228	11	TATATA	NA	NA	NA	0	0	0	1	NA	NA	NA	NA	NA	BVF_B_bin15
NODE_5069_length_5741_cov_2.732276_4	2567	2746	180	-1	0.189	11	TATATA	NA	NA	NA	0	0	0	1	NA	NA	NA	NA	NA	BVF_B_bin15
NODE_5069_length_5741_cov_2.732276_5	2833	4278	1446	1	0.204	11	TATA	GENOMAD.081477.VV	1.553e-23	108	0	0	0	12031	Mimiviridae	NA	NA	PF19241	NA	BVF_B_bin15
NODE_5069_length_5741_cov_2.732276_6	4304	5422	1119	1	0.202	11	TATATA	NA	NA	NA	0	0	0	1	NA	NA	NA	NA	NA	BVF_B_bin15
NODE_5876_length_5105_cov_3.084572_1	193	1050	858	-1	0.192	11	TAA	NA	NA	NA	0	0	0	1	NA	NA	NA	NA	NA	BVF_B_bin15
NODE_5876_length_5105_cov_3.084572_2	1256	1864	609	1	0.209	11	AAA	NA	NA	NA	0	0	0	1	NA	NA	NA	NA	NA	BVF_B_bin15
NODE_5876_length_5105_cov_3.084572_3	1861	2388	528	-1	0.191	11	AAA	NA	NA	NA	0	0	0	1	NA	NA	NA	NA	NA	BVF_B_bin15
NODE_5876_length_5105_cov_3.084572_4	2414	2533	120	-1	0.117	11	TAA	NA	NA	NA	0	0	0	1	NA	NA	NA	NA	NA	BVF_B_bin15
NODE_5876_length_5105_cov_3.084572_5	2542	3870	1329	-1	0.215	11	TAA	GENOMAD.071536.VV	2.232e-12	72	0	0	0	12031	Mimiviridae	NA	NA	NA	NA	BVF_B_bin15
NODE_5876_length_5105_cov_3.084572_6	3973	4557	585	1	0.191	11	AAA	NA	NA	NA	0	0	0	1	NA	NA	NA	NA	NA	BVF_B_bin15
NODE_5876_length_5105_cov_3.084572_7	4546	5103	558	-1	0.159	11	None	NA	NA	NA	0	0	0	1	NA	NA	NA	NA	NA	BVF_B_bin15
NODE_6083_length_4974_cov_2.371776_1	3	392	390	-1	0.246	11	ATA	NA	NA	NA	0	0	0	1	NA	NA	NA	NA	NA	BVF_B_bin15
NODE_6083_length_4974_cov_2.371776_2	472	1422	951	1	0.365	11	TATATA	GENOMAD.089775.VV	1.565e-44	167	0	0	0	12031	Mimiviridae	NA	NA	PF10927	NA	BVF_B_bin15
NODE_6083_length_4974_cov_2.371776_3	1481	2311	831	1	0.209	11	TATA	NA	NA	NA	0	0	0	1	NA	NA	NA	NA	NA	BVF_B_bin15
NODE_6083_length_4974_cov_2.371776_4	2348	2929	582	1	0.201	11	TATA	GENOMAD.019253.VV	1.874e-26	109	0	0	1	12031	Mimiviridae	NA	NA	PF04599;K04799;TIGR00600;COG5366	DNA excision repair protein (rad2)	BVF_B_bin15
NODE_6083_length_4974_cov_2.371776_5	2977	3657	681	1	0.301	11	ATA	NA	NA	NA	0	0	0	1	NA	NA	NA	NA	NA	BVF_B_bin15
NODE_6083_length_4974_cov_2.371776_6	3654	4631	978	-1	0.158	11	TATATA	GENOMAD.183220.VC	6.619e-10	63	0	0	0	2561	Caudoviricetes	NA	NA	PF14083;PF00226;K09512;TIGR02349;COG0484	chaperone protein DnaJ	BVF_B_bin15
NODE_6083_length_4974_cov_2.371776_7	4685	4972	288	1	0.188	11	ATATA	NA	NA	NA	0	0	0	1	NA	NA	NA	NA	NA	BVF_B_bin15
NODE_6148_length_4937_cov_3.404782_1	3	4115	4113	-1	0.199	11	TAA	GENOMAD.082048.VV	0	1245	0	0	0	12031	Mimiviridae	NA	NA	NA	NA	BVF_B_bin15
NODE_6148_length_4937_cov_3.404782_2	4158	4742	585	-1	0.186	11	None	GENOMAD.020330.VV	1.328e-31	124	0	0	0	12031	Mimiviridae	NA	NA	NA	NA	BVF_B_bin15
NODE_6148_length_4937_cov_3.404782_3	4798	4935	138	1	0.246	11	TAA	NA	NA	NA	0	0	0	1	NA	NA	NA	NA	NA	BVF_B_bin15
NODE_6291_length_4866_cov_2.989449_1	124	450	327	1	0.202	11	TATATA	NA	NA	NA	0	0	0	1	NA	NA	NA	NA	NA	BVF_B_bin15
NODE_6291_length_4866_cov_2.989449_2	503	1471	969	1	0.24	11	TATA	NA	NA	NA	0	0	0	1	NA	NA	NA	NA	NA	BVF_B_bin15
NODE_6291_length_4866_cov_2.989449_3	1468	2244	777	-1	0.221	11	TATATA	NA	NA	NA	0	0	0	1	NA	NA	NA	NA	NA	BVF_B_bin15
NODE_6291_length_4866_cov_2.989449_4	2320	2754	435	1	0.228	11	TAT	NA	NA	NA	0	0	0	1	NA	NA	NA	NA	NA	BVF_B_bin15
NODE_6291_length_4866_cov_2.989449_5	2749	2949	201	-1	0.229	11	TATATA	NA	NA	NA	0	0	0	1	NA	NA	NA	NA	NA	BVF_B_bin15
NODE_6291_length_4866_cov_2.989449_6	2973	3353	381	-1	0.171	11	TATA	NA	NA	NA	0	0	0	1	NA	NA	NA	NA	NA	BVF_B_bin15
NODE_6291_length_4866_cov_2.989449_7	3396	4865	1470	-1	0.188	11	None	GENOMAD.082048.VV	3.359e-102	343	0	0	0	12031	Mimiviridae	NA	NA	NA	NA	BVF_B_bin15
NODE_6351_length_4830_cov_2.869658_1	2	223	222	-1	0.234	11	TATA	NA	NA	NA	0	0	0	1	NA	NA	NA	NA	NA	BVF_B_bin15
NODE_6351_length_4830_cov_2.869658_2	334	906	573	-1	0.295	11	TATA	GENOMAD.057694.VV	6.309e-18	84	0	0	0	12031	Mimiviridae	NA	NA	NA	NA	BVF_B_bin15
NODE_6351_length_4830_cov_2.869658_3	1004	1426	423	-1	0.317	11	ATATA	GENOMAD.057694.VV	6.28e-05	44	0	0	0	12031	Mimiviridae	NA	NA	NA	NA	BVF_B_bin15
NODE_6351_length_4830_cov_2.869658_4	1523	2548	1026	-1	0.153	11	TAT	GENOMAD.160714.VV	5.753e-08	57	0	0	0	12031	Mimiviridae	NA	NA	NA	NA	BVF_B_bin15
NODE_6351_length_4830_cov_2.869658_5	2585	2941	357	-1	0.221	11	TATA	NA	NA	NA	0	0	0	1	NA	NA	NA	NA	NA	BVF_B_bin15
NODE_6351_length_4830_cov_2.869658_6	3005	4006	1002	1	0.213	11	TAT	GENOMAD.058986.VV	7.991e-11	66	0	0	0	2561	Caudoviricetes	NA	NA	K18944;COG0470;TIGR01128	DNA polymerase III, delta prime subunit	BVF_B_bin15
NODE_6351_length_4830_cov_2.869658_7	4069	4830	762	1	0.24	11	ATA	GENOMAD.058986.VV	7.138e-14	74	0	0	0	2561	Caudoviricetes	NA	NA	K18944;COG0470;TIGR01128	DNA polymerase III, delta prime subunit	BVF_B_bin15
NODE_6492_length_4743_cov_2.785529_1	3	236	234	1	0.312	11	None	NA	NA	NA	0	0	0	1	NA	NA	NA	NA	NA	BVF_B_bin15
NODE_6492_length_4743_cov_2.785529_2	298	1365	1068	1	0.186	11	ATCTA	NA	NA	NA	0	0	0	1	NA	NA	NA	NA	NA	BVF_B_bin15
NODE_6492_length_4743_cov_2.785529_3	1356	2189	834	-1	0.216	11	TATA	GENOMAD.089109.VV	1.071e-13	74	0	0	0	1	NA	NA	NA	PF01149;COG0266;TIGR00577;K10563	Formamidopyrimidine-DNA glycosylase N-terminal domain	BVF_B_bin15
NODE_6492_length_4743_cov_2.785529_4	2242	2493	252	1	0.282	11	TATATA	NA	NA	NA	0	0	0	1	NA	NA	NA	NA	NA	BVF_B_bin15
NODE_6492_length_4743_cov_2.785529_5	2516	2812	297	1	0.158	11	TATA	NA	NA	NA	0	0	0	1	NA	NA	NA	NA	NA	BVF_B_bin15
NODE_6492_length_4743_cov_2.785529_6	2860	3681	822	1	0.331	11	TATATA	NA	NA	NA	0	0	0	1	NA	NA	NA	NA	NA	BVF_B_bin15
NODE_6492_length_4743_cov_2.785529_7	3769	3933	165	1	0.291	11	ATCTA	NA	NA	NA	0	0	0	1	NA	NA	NA	NA	NA	BVF_B_bin15
NODE_6492_length_4743_cov_2.785529_8	3977	4402	426	1	0.204	11	ATATA	NA	NA	NA	0	0	0	1	NA	NA	NA	NA	NA	BVF_B_bin15
NODE_6492_length_4743_cov_2.785529_9	4431	4742	312	1	0.231	11	TATATA	NA	NA	NA	0	0	0	1	NA	NA	NA	NA	NA	BVF_B_bin15
NODE_6534_length_4716_cov_3.033341_1	3	584	582	1	0.232	11	None	NA	NA	NA	0	0	0	1	NA	NA	NA	NA	NA	BVF_B_bin15
NODE_6534_length_4716_cov_3.033341_2	607	1488	882	1	0.177	11	AATAA	GENOMAD.209876.VV	1.577e-16	83	0	0	0	12031	Mimiviridae	NA	NA	PF01734;COG4667;K07001	Predicted phospholipase, patatin/cPLA2 family	BVF_B_bin15
NODE_6534_length_4716_cov_3.033341_3	1519	1797	279	1	0.201	11	AAA	GENOMAD.030625.VV	1.46e-12	64	0	0	0	11844	Phycodnaviridae	NA	NA	PF19063	NA	BVF_B_bin15
NODE_6534_length_4716_cov_3.033341_4	1803	2273	471	-1	0.18	11	TAA	NA	NA	NA	0	0	0	1	NA	NA	NA	NA	NA	BVF_B_bin15
NODE_6534_length_4716_cov_3.033341_5	2356	3690	1335	1	0.278	11	None	GENOMAD.109470.VV	2.348e-45	174	0	0	0	11844	Phycodnaviridae	NA	NA	NA	NA	BVF_B_bin15
NODE_6534_length_4716_cov_3.033341_6	3747	4616	870	1	0.22	11	AAAA	GENOMAD.027170.VV	2.886e-67	232	0	0	1	12031	Mimiviridae	NA	NA	PF04848	Poxvirus A22 protein	BVF_B_bin15
NODE_6776_length_4585_cov_2.902198_1	2	1339	1338	1	0.201	11	None	NA	NA	NA	0	0	0	1	NA	NA	NA	NA	NA	BVF_B_bin15
NODE_6776_length_4585_cov_2.902198_2	1386	4130	2745	1	0.223	11	AAAA	GENOMAD.088808.VV	2.617e-107	374	0	0	0	12031	Mimiviridae	NA	NA	NA	NA	BVF_B_bin15
NODE_6776_length_4585_cov_2.902198_3	4178	4585	408	1	0.208	11	TAA	NA	NA	NA	0	0	0	1	NA	NA	NA	NA	NA	BVF_B_bin15
NODE_6828_length_4559_cov_2.896886_1	2	586	585	-1	0.219	11	ATA	NA	NA	NA	0	0	0	1	NA	NA	NA	NA	NA	BVF_B_bin15
NODE_6828_length_4559_cov_2.896886_2	596	1474	879	-1	0.226	11	TATATA	NA	NA	NA	0	0	0	1	NA	NA	NA	NA	NA	BVF_B_bin15
NODE_6828_length_4559_cov_2.896886_3	1622	2032	411	1	0.156	11	TATATA	NA	NA	NA	0	0	0	1	NA	NA	NA	NA	NA	BVF_B_bin15
NODE_6828_length_4559_cov_2.896886_4	2018	2965	948	-1	0.181	11	TAAAT	NA	NA	NA	0	0	0	1	NA	NA	NA	NA	NA	BVF_B_bin15
NODE_6828_length_4559_cov_2.896886_5	3042	3431	390	1	0.162	11	TATA	NA	NA	NA	0	0	0	1	NA	NA	NA	NA	NA	BVF_B_bin15
NODE_6828_length_4559_cov_2.896886_6	3457	3798	342	1	0.175	11	ATA	NA	NA	NA	0	0	0	1	NA	NA	NA	NA	NA	BVF_B_bin15
NODE_6828_length_4559_cov_2.896886_7	3809	4558	750	-1	0.18	11	None	NA	NA	NA	0	0	0	1	NA	NA	NA	NA	NA	BVF_B_bin15
NODE_7204_length_4366_cov_2.735079_1	1	153	153	1	0.196	11	None	NA	NA	NA	0	0	0	1	NA	NA	NA	NA	NA	BVF_B_bin15
NODE_7204_length_4366_cov_2.735079_2	148	693	546	-1	0.189	11	TAT	NA	NA	NA	0	0	0	1	NA	NA	NA	NA	NA	BVF_B_bin15
NODE_7204_length_4366_cov_2.735079_3	761	1672	912	1	0.197	11	TATATA	GENOMAD.028580.VV	3.435e-50	183	0	0	0	12031	Mimiviridae	NA	NA	PF16262;K01518;COG1443;TIGR02705	Isopentenyldiphosphate isomerase	BVF_B_bin15
NODE_7204_length_4366_cov_2.735079_4	1708	2490	783	1	0.162	11	TATA	NA	NA	NA	0	0	0	1	NA	NA	NA	NA	NA	BVF_B_bin15
NODE_7204_length_4366_cov_2.735079_5	2536	2991	456	1	0.248	11	ATATA	NA	NA	NA	0	0	0	1	NA	NA	NA	NA	NA	BVF_B_bin15
NODE_7204_length_4366_cov_2.735079_6	3027	3734	708	1	0.298	11	TATATA	NA	NA	NA	0	0	0	1	NA	NA	NA	NA	NA	BVF_B_bin15
NODE_7204_length_4366_cov_2.735079_7	3797	4099	303	1	0.228	11	TATATA	NA	NA	NA	0	0	0	1	NA	NA	NA	NA	NA	BVF_B_bin15
NODE_7204_length_4366_cov_2.735079_8	4080	4364	285	-1	0.274	11	None	NA	NA	NA	0	0	0	1	NA	NA	NA	NA	NA	BVF_B_bin15
NODE_7245_length_4344_cov_2.634574_1	1	2271	2271	-1	0.274	11	ATATA	GENOMAD.121586.VV	0.0001189	48	0	0	0	2561	Caudoviricetes	NA	NA	NA	NA	BVF_B_bin15
NODE_7245_length_4344_cov_2.634574_2	2386	2703	318	1	0.22	11	TATATA	NA	NA	NA	0	0	0	1	NA	NA	NA	NA	NA	BVF_B_bin15
NODE_7245_length_4344_cov_2.634574_3	2715	3080	366	1	0.21	11	TATATA	GENOMAD.159339.VC	1.233e-09	57	0	0	0	11844	Phycodnaviridae	NA	NA	PF09945;COG4852	Predicted membrane protein (DUF2177)	BVF_B_bin15
NODE_7245_length_4344_cov_2.634574_4	3096	3386	291	-1	0.22	11	ATA	NA	NA	NA	0	0	0	1	NA	NA	NA	NA	NA	BVF_B_bin15
NODE_7245_length_4344_cov_2.634574_5	3433	4344	912	1	0.172	11	TATATA	NA	NA	NA	0	0	0	1	NA	NA	NA	NA	NA	BVF_B_bin15
NODE_7369_length_4287_cov_2.803606_1	721	1017	297	1	0.192	11	TATATA	NA	NA	NA	0	0	0	1	NA	NA	NA	NA	NA	BVF_B_bin15
NODE_7369_length_4287_cov_2.803606_2	1106	2560	1455	-1	0.226	11	TATA	NA	NA	NA	0	0	0	1	NA	NA	NA	NA	NA	BVF_B_bin15
NODE_7369_length_4287_cov_2.803606_3	2607	3503	897	-1	0.225	11	TATATA	NA	NA	NA	0	0	0	1	NA	NA	NA	NA	NA	BVF_B_bin15
NODE_7369_length_4287_cov_2.803606_4	3542	4285	744	1	0.181	11	TATATA	NA	NA	NA	0	0	0	1	NA	NA	NA	NA	NA	BVF_B_bin15
NODE_7448_length_4253_cov_3.544595_1	2	679	678	1	0.367	11	None	NA	NA	NA	0	0	0	1	NA	NA	NA	NA	NA	BVF_B_bin15
NODE_7448_length_4253_cov_3.544595_2	800	1078	279	-1	0.247	11	AAAA	GENOMAD.052342.VV	5.571e-22	91	0	0	0	13252	Lavidaviridae	NA	NA	PF19058	NA	BVF_B_bin15
NODE_7448_length_4253_cov_3.544595_3	1115	1273	159	1	0.17	11	TAA	NA	NA	NA	0	0	0	1	NA	NA	NA	NA	NA	BVF_B_bin15
NODE_7448_length_4253_cov_3.544595_4	1236	1562	327	-1	0.199	11	AAAA	NA	NA	NA	0	0	0	1	NA	NA	NA	NA	NA	BVF_B_bin15
NODE_7448_length_4253_cov_3.544595_5	1593	2102	510	-1	0.231	11	None	NA	NA	NA	0	0	0	1	NA	NA	NA	NA	NA	BVF_B_bin15
NODE_7448_length_4253_cov_3.544595_6	2132	2419	288	-1	0.26	11	AAAA	NA	NA	NA	0	0	0	1	NA	NA	NA	NA	NA	BVF_B_bin15
NODE_7448_length_4253_cov_3.544595_7	2460	4253	1794	-1	0.259	11	None	GENOMAD.054673.VV	8.723e-05	48	0	0	0	5797	Crassvirales	NA	NA	NA	NA	BVF_B_bin15
NODE_7476_length_4244_cov_2.722856_1	1	732	732	-1	0.232	11	TATATA	GENOMAD.033385.VV	4.471e-39	148	0	0	1	12031	Mimiviridae	NA	NA	PF03290	Vaccinia virus I7 processing peptidase	BVF_B_bin15
NODE_7476_length_4244_cov_2.722856_2	752	1942	1191	-1	0.196	11	ATATA	NA	NA	NA	0	0	0	1	NA	NA	NA	NA	NA	BVF_B_bin15
NODE_7476_length_4244_cov_2.722856_3	1953	2615	663	-1	0.133	11	ATATA	NA	NA	NA	0	0	0	1	NA	NA	NA	NA	NA	BVF_B_bin15
NODE_7476_length_4244_cov_2.722856_4	2660	3448	789	1	0.302	11	ATATA	NA	NA	NA	0	0	0	1	NA	NA	NA	NA	NA	BVF_B_bin15
NODE_7476_length_4244_cov_2.722856_5	3505	3756	252	1	0.294	11	TATA	NA	NA	NA	0	0	0	1	NA	NA	NA	NA	NA	BVF_B_bin15
NODE_7476_length_4244_cov_2.722856_6	3804	4094	291	1	0.234	11	ATATA	GENOMAD.104994.VV	2.138e-10	58	0	0	0	1	NA	NA	NA	NA	NA	BVF_B_bin15
NODE_7476_length_4244_cov_2.722856_7	4118	4243	126	1	0.325	11	None	NA	NA	NA	0	0	0	1	NA	NA	NA	NA	NA	BVF_B_bin15
NODE_7719_length_4142_cov_2.767621_1	2	1258	1257	-1	0.263	11	ATATA	NA	NA	NA	0	0	0	1	NA	NA	NA	NA	NA	BVF_B_bin15
NODE_7719_length_4142_cov_2.767621_2	1295	1555	261	-1	0.314	11	TATATA	NA	NA	NA	0	0	0	1	NA	NA	NA	NA	NA	BVF_B_bin15
NODE_7719_length_4142_cov_2.767621_3	1569	2366	798	-1	0.237	11	ATA	NA	NA	NA	0	0	0	1	NA	NA	NA	NA	NA	BVF_B_bin15
NODE_7719_length_4142_cov_2.767621_4	2537	2974	438	1	0.158	11	TATA	GENOMAD.123285.VV	1.227e-09	58	0	0	0	12031	Mimiviridae	NA	NA	NA	NA	BVF_B_bin15
NODE_7719_length_4142_cov_2.767621_5	2964	3755	792	-1	0.245	11	ATATA	NA	NA	NA	0	0	0	1	NA	NA	NA	NA	NA	BVF_B_bin15
NODE_7719_length_4142_cov_2.767621_6	3813	3971	159	1	0.132	11	ATA	NA	NA	NA	0	0	0	1	NA	NA	NA	NA	NA	BVF_B_bin15
NODE_7719_length_4142_cov_2.767621_7	3977	4141	165	1	0.255	11	TATA	NA	NA	NA	0	0	0	1	NA	NA	NA	NA	NA	BVF_B_bin15
NODE_7961_length_4055_cov_2.605143_1	3	65	63	-1	0.254	11	TATATA	NA	NA	NA	0	0	0	1	NA	NA	NA	NA	NA	BVF_B_bin15
NODE_7961_length_4055_cov_2.605143_2	167	997	831	1	0.187	11	TATATA	GENOMAD.020510.VV	1.589e-08	58	0	0	0	12031	Mimiviridae	NA	NA	PF19066;COG5533;K11855	Ubiquitin C-terminal hydrolase	BVF_B_bin15
NODE_7961_length_4055_cov_2.605143_3	998	1864	867	1	0.23	11	None	NA	NA	NA	0	0	0	1	NA	NA	NA	NA	NA	BVF_B_bin15
NODE_7961_length_4055_cov_2.605143_4	1887	2183	297	1	0.239	11	TATATA	NA	NA	NA	0	0	0	1	NA	NA	NA	NA	NA	BVF_B_bin15
NODE_7961_length_4055_cov_2.605143_5	2205	2783	579	-1	0.173	11	TATATA	NA	NA	NA	0	0	0	1	NA	NA	NA	NA	NA	BVF_B_bin15
NODE_7961_length_4055_cov_2.605143_6	2848	3132	285	1	0.221	11	TATATA	NA	NA	NA	0	0	0	1	NA	NA	NA	NA	NA	BVF_B_bin15
NODE_7961_length_4055_cov_2.605143_7	3138	3527	390	1	0.231	11	TATA	NA	NA	NA	0	0	0	1	NA	NA	NA	NA	NA	BVF_B_bin15
NODE_7961_length_4055_cov_2.605143_8	3520	3834	315	-1	0.181	11	TATA	NA	NA	NA	0	0	0	1	NA	NA	NA	NA	NA	BVF_B_bin15
NODE_7961_length_4055_cov_2.605143_9	3884	4054	171	-1	0.211	11	None	NA	NA	NA	0	0	0	1	NA	NA	NA	NA	NA	BVF_B_bin15
NODE_8005_length_4036_cov_2.845485_1	2	904	903	1	0.185	11	None	NA	NA	NA	0	0	0	1	NA	NA	NA	NA	NA	BVF_B_bin15
NODE_8005_length_4036_cov_2.845485_2	901	1137	237	-1	0.181	11	None	NA	NA	NA	0	0	0	1	NA	NA	NA	NA	NA	BVF_B_bin15
NODE_8005_length_4036_cov_2.845485_3	1235	4036	2802	1	0.229	11	None	GENOMAD.014367.VV	2.155e-41	169	0	0	0	12031	Mimiviridae	NA	NA	PF13872;K10875	P-loop containing NTP hydrolase pore-1	BVF_B_bin15
NODE_8127_length_3992_cov_3.005175_1	1	630	630	1	0.533	11	None	NA	NA	NA	0	0	0	1	NA	NA	NA	NA	NA	BVF_B_bin15
NODE_8127_length_3992_cov_3.005175_2	1010	1480	471	1	0.304	11	TATATA	NA	NA	NA	0	0	0	1	NA	NA	NA	NA	NA	BVF_B_bin15
NODE_8127_length_3992_cov_3.005175_3	1542	3560	2019	1	0.14	11	TATA	GENOMAD.163564.VV	5.547e-09	62	0	0	0	5678	Poxviridae	NA	NA	NA	NA	BVF_B_bin15
NODE_8127_length_3992_cov_3.005175_4	3610	3849	240	1	0.379	11	TATATA	NA	NA	NA	0	0	0	1	NA	NA	NA	NA	NA	BVF_B_bin15
NODE_8308_length_3930_cov_2.970024_1	101	1147	1047	1	0.18	11	AAAA	NA	NA	NA	0	0	0	1	NA	NA	NA	NA	NA	BVF_B_bin15
NODE_8308_length_3930_cov_2.970024_2	1163	1903	741	1	0.227	11	AATAA	GENOMAD.137337.VC	1.207e-10	64	0	0	0	2561	Caudoviricetes	NA	NA	PF13641;K16115;COG4092;TIGR04283	Glycosyltransferase like family 2	BVF_B_bin15
NODE_8308_length_3930_cov_2.970024_3	1942	3405	1464	1	0.266	11	TAA	GENOMAD.024798.VV	1.629e-72	256	0	0	1	12031	Mimiviridae	NA	NA	PF09588;TIGR03033;COG5377;K01143	putative phage-type endonuclease	BVF_B_bin15
NODE_8308_length_3930_cov_2.970024_4	3439	3852	414	1	0.263	11	TAA	NA	NA	NA	0	0	0	1	NA	NA	NA	NA	NA	BVF_B_bin15
NODE_8350_length_3914_cov_2.562450_1	2	922	921	1	0.188	11	None	NA	NA	NA	0	0	0	1	NA	NA	NA	NA	NA	BVF_B_bin15
NODE_8350_length_3914_cov_2.562450_2	946	2097	1152	1	0.243	11	TAA	GENOMAD.151046.VV	6.634e-57	206	0	0	0	11844	Phycodnaviridae	NA	NA	PF05315	ICEA Protein	BVF_B_bin15
NODE_8350_length_3914_cov_2.562450_3	2104	3279	1176	-1	0.129	11	AAA	NA	NA	NA	0	0	0	1	NA	NA	NA	NA	NA	BVF_B_bin15
NODE_8350_length_3914_cov_2.562450_4	3535	3912	378	-1	0.278	11	None	GENOMAD.104223.VV	8.632e-06	46	0	0	1	2561	Caudoviricetes	NA	NA	COG4675	Microcystin-dependent protein (function unknown)	BVF_B_bin15
NODE_8574_length_3840_cov_2.589012_1	426	1028	603	1	0.284	11	TATATA	GENOMAD.093688.VV	8.011e-41	151	0	0	0	12031	Mimiviridae	NA	NA	NA	NA	BVF_B_bin15
NODE_8574_length_3840_cov_2.589012_2	1030	2019	990	-1	0.184	11	TATATA	NA	NA	NA	0	0	0	1	NA	NA	NA	NA	NA	BVF_B_bin15
NODE_8574_length_3840_cov_2.589012_3	2077	3840	1764	-1	0.262	11	None	GENOMAD.039322.VV	1.059e-25	116	0	0	0	12031	Mimiviridae	NA	NA	K00565	mRNA cap methyltransferase	BVF_B_bin15
NODE_9211_length_3651_cov_2.693246_1	2	1039	1038	1	0.233	11	None	GENOMAD.001739.VV	6.566e-15	79	0	0	1	12031	Mimiviridae	NA	NA	PF03340	Poxvirus rifampicin resistance protein	BVF_B_bin15
NODE_9211_length_3651_cov_2.693246_2	1044	2372	1329	-1	0.201	11	None	NA	NA	NA	0	0	0	1	NA	NA	NA	NA	NA	BVF_B_bin15
NODE_9211_length_3651_cov_2.693246_3	2437	2979	543	-1	0.315	11	None	NA	NA	NA	0	0	0	1	NA	NA	NA	NA	NA	BVF_B_bin15
NODE_9211_length_3651_cov_2.693246_4	3029	3649	621	-1	0.221	11	None	NA	NA	NA	0	0	0	1	NA	NA	NA	NA	NA	BVF_B_bin15
NODE_9300_length_3629_cov_2.413192_1	2	1144	1143	-1	0.206	11	TAA	NA	NA	NA	0	0	0	1	NA	NA	NA	NA	NA	BVF_B_bin15
NODE_9300_length_3629_cov_2.413192_2	1168	1875	708	-1	0.148	11	AAA	NA	NA	NA	0	0	0	1	NA	NA	NA	NA	NA	BVF_B_bin15
NODE_9300_length_3629_cov_2.413192_3	2183	3628	1446	-1	0.349	11	None	NA	NA	NA	0	0	0	1	NA	NA	NA	NA	NA	BVF_B_bin15
NODE_9633_length_3540_cov_2.456490_1	1	174	174	-1	0.195	11	AAA	NA	NA	NA	0	0	0	1	NA	NA	NA	NA	NA	BVF_B_bin15
NODE_9633_length_3540_cov_2.456490_2	161	439	279	-1	0.194	11	TAA	NA	NA	NA	0	0	0	1	NA	NA	NA	NA	NA	BVF_B_bin15
NODE_9633_length_3540_cov_2.456490_3	481	1131	651	1	0.192	11	None	GENOMAD.169148.VC	1.167e-43	160	0	0	0	2561	Caudoviricetes	NA	NA	PF06002;TIGR04437;COG1634	Kdo-III transferase WaaZ	BVF_B_bin15
NODE_9633_length_3540_cov_2.456490_4	1124	1792	669	-1	0.203	11	None	NA	NA	NA	0	0	0	1	NA	NA	NA	NA	NA	BVF_B_bin15
NODE_9633_length_3540_cov_2.456490_5	1813	2766	954	1	0.2	11	TAA	NA	NA	NA	0	0	0	1	NA	NA	NA	NA	NA	BVF_B_bin15
NODE_9633_length_3540_cov_2.456490_6	2734	3540	807	-1	0.224	11	None	NA	NA	NA	0	0	0	1	NA	NA	NA	NA	NA	BVF_B_bin15
NODE_9702_length_3525_cov_2.455562_1	3	170	168	1	0.268	11	None	NA	NA	NA	0	0	0	1	NA	NA	NA	NA	NA	BVF_B_bin15
NODE_9702_length_3525_cov_2.455562_2	210	428	219	1	0.178	11	TATA	NA	NA	NA	0	0	0	1	NA	NA	NA	NA	NA	BVF_B_bin15
NODE_9702_length_3525_cov_2.455562_3	439	999	561	-1	0.13	11	ATATA	NA	NA	NA	0	0	0	1	NA	NA	NA	NA	NA	BVF_B_bin15
NODE_9702_length_3525_cov_2.455562_4	1115	1543	429	1	0.263	11	ATA	NA	NA	NA	0	0	0	1	NA	NA	NA	NA	NA	BVF_B_bin15
NODE_9702_length_3525_cov_2.455562_5	1550	2161	612	-1	0.278	11	TATA	NA	NA	NA	0	0	0	1	NA	NA	NA	NA	NA	BVF_B_bin15
NODE_9702_length_3525_cov_2.455562_6	2229	3437	1209	1	0.259	11	TATA	GENOMAD.092059.VV	4.176e-13	74	0	0	0	2561	Caudoviricetes	NA	NA	PF00226;K05516;TIGR02349;COG0484	chaperone protein DnaJ	BVF_B_bin15
NODE_10203_length_3401_cov_3.001833_1	2	625	624	-1	0.383	11	TATA	NA	NA	NA	0	0	0	1	NA	NA	NA	NA	NA	BVF_B_bin15
NODE_10203_length_3401_cov_3.001833_2	697	1719	1023	-1	0.246	11	TATATA	GENOMAD.158668.VV	2.41e-07	55	0	0	0	1	NA	NA	NA	NA	NA	BVF_B_bin15
NODE_10203_length_3401_cov_3.001833_3	1761	2198	438	-1	0.258	11	ATA	NA	NA	NA	0	0	0	1	NA	NA	NA	NA	NA	BVF_B_bin15
NODE_10203_length_3401_cov_3.001833_4	2281	3399	1119	1	0.239	11	TATATA	NA	NA	NA	0	0	0	1	NA	NA	NA	NA	NA	BVF_B_bin15
NODE_10377_length_3362_cov_2.914374_1	1	114	114	-1	0.246	11	ATA	NA	NA	NA	0	0	0	1	NA	NA	NA	NA	NA	BVF_B_bin15
NODE_10377_length_3362_cov_2.914374_2	164	391	228	1	0.171	11	TATA	NA	NA	NA	0	0	0	1	NA	NA	NA	NA	NA	BVF_B_bin15
NODE_10377_length_3362_cov_2.914374_3	388	759	372	-1	0.183	11	TATA	NA	NA	NA	0	0	0	1	NA	NA	NA	NA	NA	BVF_B_bin15
NODE_10377_length_3362_cov_2.914374_4	732	2141	1410	-1	0.218	11	ATATA	NA	NA	NA	0	0	0	1	NA	NA	NA	NA	NA	BVF_B_bin15
NODE_10377_length_3362_cov_2.914374_5	2153	2647	495	-1	0.204	11	TATATA	NA	NA	NA	0	0	0	1	NA	NA	NA	NA	NA	BVF_B_bin15
NODE_10377_length_3362_cov_2.914374_6	2692	3273	582	-1	0.191	11	TATA	NA	NA	NA	0	0	0	1	NA	NA	NA	NA	NA	BVF_B_bin15
NODE_10744_length_3276_cov_2.405208_1	3	1517	1515	1	0.197	11	None	GENOMAD.022208.VV	1.681e-05	50	0	0	0	8278	Ackermannviridae	NA	NA	PF11246	Base plate wedge protein 53	BVF_B_bin15
NODE_10744_length_3276_cov_2.405208_2	1538	2083	546	1	0.19	11	TAA	GENOMAD.209200.VP	2.715e-14	73	0	0	0	8278	Ackermannviridae	NA	NA	PF04275;TIGR01223;K19797;COG0563	Phosphomevalonate kinase	BVF_B_bin15
NODE_10744_length_3276_cov_2.405208_3	2104	3276	1173	1	0.157	11	TAA	NA	NA	NA	0	0	0	1	NA	NA	NA	NA	NA	BVF_B_bin15
NODE_11527_length_3121_cov_3.025718_1	2	3121	3120	-1	0.246	11	None	GENOMAD.081692.VV	5.338e-06	53	0	0	0	1	NA	NA	NA	NA	NA	BVF_B_bin15
NODE_11597_length_3110_cov_2.885686_1	179	802	624	1	0.22	11	TATATA	NA	NA	NA	0	0	0	1	NA	NA	NA	NA	NA	BVF_B_bin15
NODE_11597_length_3110_cov_2.885686_2	808	1290	483	-1	0.294	11	ATA	GENOMAD.074923.VV	3.138e-14	72	0	0	0	2561	Caudoviricetes	NA	NA	PF00692;COG0756;TIGR00576;K04068	dUTPase	BVF_B_bin15
NODE_11597_length_3110_cov_2.885686_3	1386	1928	543	1	0.3	11	ATA	NA	NA	NA	0	0	0	1	NA	NA	NA	NA	NA	BVF_B_bin15
NODE_11597_length_3110_cov_2.885686_4	1963	2550	588	1	0.207	11	TATATA	NA	NA	NA	0	0	0	1	NA	NA	NA	NA	NA	BVF_B_bin15
NODE_11597_length_3110_cov_2.885686_5	2569	3108	540	-1	0.183	11	None	NA	NA	NA	0	0	0	1	NA	NA	NA	NA	NA	BVF_B_bin15
NODE_11781_length_3070_cov_2.846075_1	19	1155	1137	-1	0.193	11	TATA	NA	NA	NA	0	0	0	1	NA	NA	NA	NA	NA	BVF_B_bin15
NODE_11781_length_3070_cov_2.846075_2	1251	1478	228	1	0.171	11	ATAT	NA	NA	NA	0	0	0	1	NA	NA	NA	NA	NA	BVF_B_bin15
NODE_11781_length_3070_cov_2.846075_3	1461	2456	996	-1	0.151	11	TATA	NA	NA	NA	0	0	0	1	NA	NA	NA	NA	NA	BVF_B_bin15
NODE_11781_length_3070_cov_2.846075_4	2531	3070	540	1	0.248	11	ATTTA	NA	NA	NA	0	0	0	1	NA	NA	NA	NA	NA	BVF_B_bin15
NODE_12131_length_3004_cov_2.831074_1	3	2006	2004	1	0.222	11	None	GENOMAD.167004.VC	0.0004107	46	0	0	0	2561	Caudoviricetes	NA	NA	NA	NA	BVF_B_bin15
NODE_12131_length_3004_cov_2.831074_2	2036	2764	729	1	0.228	11	AATAA	GENOMAD.182971.VC	2.805e-82	273	0	0	0	2561	Caudoviricetes	NA	NA	PF01269;TIGR00091;COG0357	Fibrillarin	BVF_B_bin15
NODE_12131_length_3004_cov_2.831074_3	2793	3002	210	1	0.271	11	AAAA	NA	NA	NA	0	0	0	1	NA	NA	NA	NA	NA	BVF_B_bin15
NODE_12179_length_2993_cov_2.630844_1	86	268	183	1	0.279	11	TATATA	NA	NA	NA	0	0	0	1	NA	NA	NA	NA	NA	BVF_B_bin15
NODE_12179_length_2993_cov_2.630844_2	311	589	279	1	0.222	11	ATATA	NA	NA	NA	0	0	0	1	NA	NA	NA	NA	NA	BVF_B_bin15
NODE_12179_length_2993_cov_2.630844_3	650	2149	1500	1	0.18	11	TATATA	GENOMAD.225929.VP	2.401e-07	56	0	0	0	1	NA	NA	NA	PF00733;TIGR00268;COG1365;K06864	TIGR00268 family protein	BVF_B_bin15
NODE_12179_length_2993_cov_2.630844_4	2212	2658	447	1	0.295	11	ATA	NA	NA	NA	0	0	0	1	NA	NA	NA	NA	NA	BVF_B_bin15
NODE_12179_length_2993_cov_2.630844_5	2655	2993	339	-1	0.236	11	None	NA	NA	NA	0	0	0	1	NA	NA	NA	NA	NA	BVF_B_bin15
NODE_12283_length_2973_cov_1.518623_1	2	322	321	1	0.209	11	None	NA	NA	NA	0	0	0	1	NA	NA	NA	NA	NA	BVF_B_bin15
NODE_12283_length_2973_cov_1.518623_2	521	2482	1962	1	0.234	11	ATATA	GENOMAD.002998.VV	0.0003996	46	0	0	1	1	NA	NA	NA	PF16903	Major capsid protein N-terminus	BVF_B_bin15
NODE_12283_length_2973_cov_1.518623_3	2523	2774	252	-1	0.218	11	TATATA	GENOMAD.065130.VV	5.069e-19	82	0	0	0	11844	Phycodnaviridae	NA	NA	PF19058	NA	BVF_B_bin15
NODE_12303_length_2969_cov_2.961647_1	3	1913	1911	-1	0.221	11	TAT	GENOMAD.085494.VV	1.159e-05	51	0	0	0	11844	Phycodnaviridae	NA	NA	PF13872;K20092	NA	BVF_B_bin15
NODE_12303_length_2969_cov_2.961647_2	1966	2424	459	-1	0.257	11	ATA	NA	NA	NA	0	0	0	1	NA	NA	NA	NA	NA	BVF_B_bin15
NODE_12303_length_2969_cov_2.961647_3	2466	2969	504	1	0.177	11	TATA	NA	NA	NA	0	0	0	1	NA	NA	NA	NA	NA	BVF_B_bin15
NODE_12308_length_2968_cov_2.216473_1	2	631	630	1	0.238	11	None	NA	NA	NA	0	0	0	1	NA	NA	NA	NA	NA	BVF_B_bin15
NODE_12308_length_2968_cov_2.216473_2	588	839	252	1	0.183	11	TAT	NA	NA	NA	0	0	0	1	NA	NA	NA	NA	NA	BVF_B_bin15
NODE_12308_length_2968_cov_2.216473_3	875	1873	999	1	0.209	11	TATATA	NA	NA	NA	0	0	0	1	NA	NA	NA	NA	NA	BVF_B_bin15
NODE_12308_length_2968_cov_2.216473_4	1914	2732	819	1	0.31	11	ATATA	NA	NA	NA	0	0	0	1	NA	NA	NA	NA	NA	BVF_B_bin15
NODE_12308_length_2968_cov_2.216473_5	2755	2967	213	1	0.202	11	TATATA	NA	NA	NA	0	0	0	1	NA	NA	NA	NA	NA	BVF_B_bin15
NODE_12783_length_2891_cov_3.164255_1	3	614	612	1	0.237	11	None	NA	NA	NA	0	0	0	1	NA	NA	NA	NA	NA	BVF_B_bin15
NODE_12783_length_2891_cov_3.164255_2	595	2091	1497	-1	0.19	11	None	GENOMAD.049396.VV	5.045e-34	141	0	0	0	11844	Phycodnaviridae	NA	NA	PF16363;K12450;COG1088;TIGR04180	dTDP-D-glucose 4,6-dehydratase	BVF_B_bin15
NODE_12783_length_2891_cov_3.164255_3	2122	2817	696	-1	0.134	11	None	NA	NA	NA	0	0	0	1	NA	NA	NA	NA	NA	BVF_B_bin15
NODE_13017_length_2853_cov_2.791269_1	2	421	420	1	0.238	11	None	NA	NA	NA	0	0	0	1	NA	NA	NA	NA	NA	BVF_B_bin15
NODE_13017_length_2853_cov_2.791269_2	414	2636	2223	-1	0.183	11	None	GENOMAD.109498.VV	8.587e-07	55	0	0	0	12031	Mimiviridae	NA	NA	NA	NA	BVF_B_bin15
NODE_13017_length_2853_cov_2.791269_3	2680	2853	174	1	0.161	11	None	NA	NA	NA	0	0	0	1	NA	NA	NA	NA	NA	BVF_B_bin15
NODE_13341_length_2805_cov_2.686333_1	1	756	756	1	0.206	11	None	NA	NA	NA	0	0	0	1	NA	NA	NA	NA	NA	BVF_B_bin15
NODE_13341_length_2805_cov_2.686333_2	748	1440	693	-1	0.222	11	ATA	GENOMAD.024452.VV	8.351e-20	91	0	0	0	11844	Phycodnaviridae	NA	NA	NA	NA	BVF_B_bin15
NODE_13341_length_2805_cov_2.686333_3	1522	1986	465	-1	0.252	11	TATATA	GENOMAD.107251.VV	4.92e-16	77	0	0	0	2561	Caudoviricetes	NA	NA	TIGR01518	glycerol-3-phosphate cytidylyltransferase	BVF_B_bin15
NODE_13341_length_2805_cov_2.686333_4	2050	2595	546	1	0.222	11	ATATA	NA	NA	NA	0	0	0	1	NA	NA	NA	NA	NA	BVF_B_bin15
NODE_13341_length_2805_cov_2.686333_5	2549	2698	150	-1	0.213	11	TATA	NA	NA	NA	0	0	0	1	NA	NA	NA	NA	NA	BVF_B_bin15
NODE_13594_length_2768_cov_2.229080_1	126	1421	1296	1	0.174	11	AGGA	GENOMAD.051964.VV	2.102e-12	72	0	0	0	3032	Kyanoviridae	NA	NA	PF01755;COG3306;K07270	Glycosyltransferase involved in LPS biosynthesis, GR25 family	BVF_B_bin15
NODE_13594_length_2768_cov_2.229080_2	1426	2766	1341	-1	0.187	11	None	GENOMAD.051964.VV	8.892e-22	102	0	0	0	3032	Kyanoviridae	NA	NA	PF01755;COG3306;K07270	Glycosyltransferase involved in LPS biosynthesis, GR25 family	BVF_B_bin15
NODE_14579_length_2641_cov_2.459825_1	1	567	567	1	0.194	11	None	GENOMAD.078378.VV	1.693e-11	65	0	0	0	1	NA	NA	NA	PF05711	Macrocin-O-methyltransferase (TylF)	BVF_B_bin15
NODE_14579_length_2641_cov_2.459825_2	525	965	441	-1	0.161	11	TAA	NA	NA	NA	0	0	0	1	NA	NA	NA	NA	NA	BVF_B_bin15
NODE_14579_length_2641_cov_2.459825_3	1073	1600	528	1	0.231	11	AAA	GENOMAD.160843.VC	0.0006093	42	0	0	0	1	NA	NA	NA	PF05711;K05303;COG3510;TIGR02469	Macrocin-O-methyltransferase (TylF)	BVF_B_bin15
NODE_14579_length_2641_cov_2.459825_4	1631	2548	918	1	0.157	11	TAA	GENOMAD.212746.VC	3.87e-07	54	0	0	0	5678	Poxviridae	NA	NA	NA	NA	BVF_B_bin15
NODE_14579_length_2641_cov_2.459825_5	2518	2640	123	-1	0.228	11	None	NA	NA	NA	0	0	0	1	NA	NA	NA	NA	NA	BVF_B_bin15
NODE_14718_length_2625_cov_2.806245_1	2	418	417	-1	0.146	11	TATAT	NA	NA	NA	0	0	0	1	NA	NA	NA	NA	NA	BVF_B_bin15
NODE_14718_length_2625_cov_2.806245_2	449	1501	1053	-1	0.222	11	TATAT	GENOMAD.014118.VV	2.766e-26	114	0	0	0	12031	Mimiviridae	NA	NA	COG1796	DNA polymerase/3-5 exonuclease PolX	BVF_B_bin15
NODE_14718_length_2625_cov_2.806245_3	1548	2396	849	-1	0.192	11	TATA	GENOMAD.079238.VV	2.459e-13	73	0	0	0	2561	Caudoviricetes	NA	NA	PF14582;TIGR03729;COG1768;K07099	putative phosphoesterase	BVF_B_bin15
NODE_14718_length_2625_cov_2.806245_4	2514	2624	111	1	0.261	11	TATATA	NA	NA	NA	0	0	0	1	NA	NA	NA	NA	NA	BVF_B_bin15
NODE_15116_length_2578_cov_2.926153_1	3	596	594	1	0.199	11	None	NA	NA	NA	0	0	0	1	NA	NA	NA	NA	NA	BVF_B_bin15
NODE_15116_length_2578_cov_2.926153_2	598	1704	1107	-1	0.213	11	TATATA	NA	NA	NA	0	0	0	1	NA	NA	NA	NA	NA	BVF_B_bin15
NODE_15116_length_2578_cov_2.926153_3	1765	2577	813	1	0.176	11	TATA	NA	NA	NA	0	0	0	1	NA	NA	NA	NA	NA	BVF_B_bin15
NODE_91_length_189056_cov_4.989059_1	2	133	132	1	0.462	11	None	NA	NA	NA	0	0	0	1	NA	NA	NA	NA	NA	VF_C_bin2
NODE_91_length_189056_cov_4.989059_2	359	1777	1419	1	0.446	11	ATA	NA	NA	NA	0	0	0	1	NA	NA	NA	NA	NA	VF_C_bin2
NODE_91_length_189056_cov_4.989059_3	1974	3053	1080	1	0.474	11	ATA	NA	NA	NA	0	0	0	1	NA	NA	NA	NA	NA	VF_C_bin2
NODE_91_length_189056_cov_4.989059_4	3111	4499	1389	1	0.373	11	None	GENOMAD.196447.VP	1.798e-129	421	0	0	0	12031	Mimiviridae	NA	NA	NA	NA	VF_C_bin2
NODE_91_length_189056_cov_4.989059_5	4549	5484	936	-1	0.298	11	TATA	NA	NA	NA	0	0	0	1	NA	NA	NA	NA	NA	VF_C_bin2
NODE_91_length_189056_cov_4.989059_6	5999	7231	1233	1	0.327	11	ATA	NA	NA	NA	0	0	0	1	NA	NA	NA	NA	NA	VF_C_bin2
NODE_91_length_189056_cov_4.989059_7	7263	7802	540	1	0.372	11	TATA	NA	NA	NA	0	0	0	1	NA	NA	NA	NA	NA	VF_C_bin2
NODE_91_length_189056_cov_4.989059_8	7819	8202	384	-1	0.302	11	TATA	NA	NA	NA	0	0	0	1	NA	NA	NA	NA	NA	VF_C_bin2
NODE_91_length_189056_cov_4.989059_9	8233	8652	420	1	0.238	11	TATATA	NA	NA	NA	0	0	0	1	NA	NA	NA	NA	NA	VF_C_bin2
NODE_91_length_189056_cov_4.989059_10	8658	10022	1365	-1	0.305	11	None	NA	NA	NA	0	0	0	1	NA	NA	NA	NA	NA	VF_C_bin2
NODE_91_length_189056_cov_4.989059_11	10206	11096	891	1	0.355	11	ATA	NA	NA	NA	0	0	0	1	NA	NA	NA	NA	NA	VF_C_bin2
NODE_91_length_189056_cov_4.989059_12	11086	11874	789	1	0.376	11	None	GENOMAD.141743.VV	2.702e-44	164	0	0	0	2561	Caudoviricetes	NA	NA	NA	NA	VF_C_bin2
NODE_91_length_189056_cov_4.989059_13	11852	12937	1086	-1	0.334	11	ATATA	GENOMAD.093896.VV	4.898e-18	89	0	0	0	1	NA	NA	NA	PF13086;K21499;TIGR01074;COG1074	AAA domain	VF_C_bin2
NODE_91_length_189056_cov_4.989059_14	13269	13979	711	-1	0.397	11	None	GENOMAD.126887.VV	4.957e-15	77	0	0	0	12031	Mimiviridae	NA	NA	NA	NA	VF_C_bin2
NODE_91_length_189056_cov_4.989059_15	14001	14354	354	-1	0.427	11	TAT	NA	NA	NA	0	0	0	1	NA	NA	NA	NA	NA	VF_C_bin2
NODE_91_length_189056_cov_4.989059_16	14398	14856	459	1	0.377	11	TATA	GENOMAD.223608.VP	5.325e-14	71	0	0	0	1	NA	NA	NA	NA	NA	VF_C_bin2
NODE_91_length_189056_cov_4.989059_17	14943	15626	684	1	0.392	11	TATA	GENOMAD.086137.VV	4.278e-31	124	0	0	0	11844	Phycodnaviridae	NA	NA	NA	NA	VF_C_bin2
NODE_91_length_189056_cov_4.989059_18	15604	16734	1131	-1	0.344	11	ATATA	GENOMAD.160402.VP	1.115e-10	66	0	0	0	2561	Caudoviricetes	NA	NA	PF09445;K13581;COG3392;TIGR00755	Adenine-specific DNA methylase	VF_C_bin2
NODE_91_length_189056_cov_4.989059_19	17169	17639	471	-1	0.265	11	ATA	NA	NA	NA	0	0	0	1	NA	NA	NA	NA	NA	VF_C_bin2
NODE_91_length_189056_cov_4.989059_20	17692	18642	951	-1	0.274	11	TATA	NA	NA	NA	0	0	0	1	NA	NA	NA	NA	NA	VF_C_bin2
NODE_91_length_189056_cov_4.989059_21	18585	18878	294	-1	0.262	11	None	NA	NA	NA	0	0	0	1	NA	NA	NA	NA	NA	VF_C_bin2
NODE_91_length_189056_cov_4.989059_22	19016	19318	303	-1	0.264	11	TATATA	NA	NA	NA	0	0	0	1	NA	NA	NA	NA	NA	VF_C_bin2
NODE_91_length_189056_cov_4.989059_23	19425	19673	249	-1	0.217	11	TATATA	NA	NA	NA	0	0	0	1	NA	NA	NA	NA	NA	VF_C_bin2
NODE_91_length_189056_cov_4.989059_24	19730	20098	369	1	0.252	11	ATA	NA	NA	NA	0	0	0	1	NA	NA	NA	NA	NA	VF_C_bin2
NODE_91_length_189056_cov_4.989059_25	20192	20455	264	1	0.326	11	TAT	NA	NA	NA	0	0	0	1	NA	NA	NA	NA	NA	VF_C_bin2
NODE_91_length_189056_cov_4.989059_26	20662	21531	870	1	0.501	11	ATA	NA	NA	NA	0	0	0	1	NA	NA	NA	NA	NA	VF_C_bin2
NODE_91_length_189056_cov_4.989059_27	21651	22721	1071	-1	0.323	11	ATA	GENOMAD.196447.VP	2.265e-131	421	0	0	0	12031	Mimiviridae	NA	NA	NA	NA	VF_C_bin2
NODE_91_length_189056_cov_4.989059_28	22765	23565	801	1	0.287	11	TATAT	NA	NA	NA	0	0	0	1	NA	NA	NA	NA	NA	VF_C_bin2
NODE_91_length_189056_cov_4.989059_29	23748	24683	936	-1	0.286	11	ATA	NA	NA	NA	0	0	0	1	NA	NA	NA	NA	NA	VF_C_bin2
NODE_91_length_189056_cov_4.989059_30	25197	25514	318	1	0.384	11	ATAT	NA	NA	NA	0	0	0	1	NA	NA	NA	NA	NA	VF_C_bin2
NODE_91_length_189056_cov_4.989059_31	25755	26435	681	1	0.417	11	ATA	NA	NA	NA	0	0	0	1	NA	NA	NA	NA	NA	VF_C_bin2
NODE_91_length_189056_cov_4.989059_32	26544	27014	471	-1	0.248	11	ATA	NA	NA	NA	0	0	0	1	NA	NA	NA	NA	NA	VF_C_bin2
NODE_91_length_189056_cov_4.989059_33	27207	27986	780	-1	0.394	11	TAT	GENOMAD.046188.VV	1.714e-14	76	0	0	0	2561	Caudoviricetes	NA	NA	PF12851	Oxygenase domain of the 2OGFeDO superfamily	VF_C_bin2
NODE_91_length_189056_cov_4.989059_34	28133	28606	474	-1	0.378	11	TATA	GENOMAD.085776.VV	3.441e-11	63	0	0	0	741	Megaviricetes	NA	NA	NA	NA	VF_C_bin2
NODE_91_length_189056_cov_4.989059_35	28676	28915	240	1	0.325	11	ATA	NA	NA	NA	0	0	0	1	NA	NA	NA	NA	NA	VF_C_bin2
NODE_91_length_189056_cov_4.989059_36	28916	29332	417	-1	0.307	11	ATA	NA	NA	NA	0	0	0	1	NA	NA	NA	NA	NA	VF_C_bin2
NODE_91_length_189056_cov_4.989059_37	29405	29857	453	1	0.382	11	TAAAT	GENOMAD.171343.VP	7.531e-07	50	0	0	0	12031	Mimiviridae	NA	NA	PF18406	Ferredoxin-like domain in Api92-like protein	VF_C_bin2
NODE_91_length_189056_cov_4.989059_38	29902	30507	606	-1	0.366	11	ATA	NA	NA	NA	0	0	0	1	NA	NA	NA	NA	NA	VF_C_bin2
NODE_91_length_189056_cov_4.989059_39	30535	30909	375	1	0.349	11	ATATA	NA	NA	NA	0	0	0	1	NA	NA	NA	NA	NA	VF_C_bin2
NODE_91_length_189056_cov_4.989059_40	30821	31786	966	-1	0.358	11	TATA	NA	NA	NA	0	0	0	1	NA	NA	NA	NA	NA	VF_C_bin2
NODE_91_length_189056_cov_4.989059_41	31807	32055	249	1	0.333	11	TATA	NA	NA	NA	0	0	0	1	NA	NA	NA	NA	NA	VF_C_bin2
NODE_91_length_189056_cov_4.989059_42	32068	33498	1431	1	0.375	11	TATA	NA	NA	NA	0	0	0	1	NA	NA	NA	NA	NA	VF_C_bin2
NODE_91_length_189056_cov_4.989059_43	33499	34755	1257	-1	0.35	11	TATA	GENOMAD.136632.VV	8.178e-12	70	0	0	0	2561	Caudoviricetes	NA	NA	PF00145;TIGR00675;K00558;COG0270	DNA-methyltransferase (dcm)	VF_C_bin2
NODE_91_length_189056_cov_4.989059_44	34859	36883	2025	-1	0.369	11	None	NA	NA	NA	0	0	0	1	NA	NA	NA	NA	NA	VF_C_bin2
NODE_91_length_189056_cov_4.989059_45	36884	37384	501	-1	0.355	11	TATATA	NA	NA	NA	0	0	0	1	NA	NA	NA	NA	NA	VF_C_bin2
NODE_91_length_189056_cov_4.989059_46	37493	37768	276	1	0.308	11	ATATA	NA	NA	NA	0	0	0	1	NA	NA	NA	NA	NA	VF_C_bin2
NODE_91_length_189056_cov_4.989059_47	37780	38508	729	1	0.318	11	None	NA	NA	NA	0	0	0	1	NA	NA	NA	NA	NA	VF_C_bin2
NODE_91_length_189056_cov_4.989059_48	38514	39038	525	1	0.381	11	ATA	NA	NA	NA	0	0	0	1	NA	NA	NA	NA	NA	VF_C_bin2
NODE_91_length_189056_cov_4.989059_49	39054	40058	1005	1	0.363	11	TATA	NA	NA	NA	0	0	0	1	NA	NA	NA	NA	NA	VF_C_bin2
NODE_91_length_189056_cov_4.989059_50	40006	40482	477	-1	0.392	11	ATA	NA	NA	NA	0	0	0	1	NA	NA	NA	NA	NA	VF_C_bin2
NODE_91_length_189056_cov_4.989059_51	40541	41290	750	1	0.299	11	None	GENOMAD.071894.VV	3.87e-05	47	0	0	0	1	NA	NA	NA	PF07800;K10647;COG5220	Uncharacterized protein involved in synaptonemal complex formation	VF_C_bin2
NODE_91_length_189056_cov_4.989059_52	41325	41627	303	1	0.36	11	ATA	NA	NA	NA	0	0	0	1	NA	NA	NA	NA	NA	VF_C_bin2
NODE_91_length_189056_cov_4.989059_53	41653	43821	2169	1	0.324	11	ATATA	NA	NA	NA	0	0	0	1	NA	NA	NA	NA	NA	VF_C_bin2
NODE_91_length_189056_cov_4.989059_54	43886	44596	711	1	0.356	11	ATA	NA	NA	NA	0	0	0	1	NA	NA	NA	NA	NA	VF_C_bin2
NODE_91_length_189056_cov_4.989059_55	44656	45741	1086	-1	0.366	11	None	NA	NA	NA	0	0	0	1	NA	NA	NA	NA	NA	VF_C_bin2
NODE_91_length_189056_cov_4.989059_56	45680	46567	888	-1	0.364	11	TAT	GENOMAD.180570.VC	7.385e-16	81	0	0	0	1	NA	NA	NA	PF18184	SMODS and SLOG-associating 2TM effector domain 3	VF_C_bin2
NODE_91_length_189056_cov_4.989059_57	46587	47066	480	-1	0.327	11	TATATA	NA	NA	NA	0	0	0	1	NA	NA	NA	NA	NA	VF_C_bin2
NODE_91_length_189056_cov_4.989059_58	47088	48059	972	-1	0.269	11	TAT	NA	NA	NA	0	0	0	1	NA	NA	NA	NA	NA	VF_C_bin2
NODE_91_length_189056_cov_4.989059_59	48052	48921	870	-1	0.325	11	ATA	NA	NA	NA	0	0	0	1	NA	NA	NA	NA	NA	VF_C_bin2
NODE_91_length_189056_cov_4.989059_60	48924	49619	696	-1	0.323	11	ATA	NA	NA	NA	0	0	0	1	NA	NA	NA	NA	NA	VF_C_bin2
NODE_91_length_189056_cov_4.989059_61	49674	53780	4107	1	0.349	11	TATA	NA	NA	NA	0	0	0	1	NA	NA	NA	NA	NA	VF_C_bin2
NODE_91_length_189056_cov_4.989059_62	53803	54393	591	1	0.379	11	TATA	GENOMAD.182542.VV	0.0001882	44	0	0	0	1	NA	NA	NA	PF00293;K08310;TIGR02705;COG1051	nucleoside triphosphatase YtkD	VF_C_bin2
NODE_91_length_189056_cov_4.989059_63	54338	54868	531	1	0.335	11	None	NA	NA	NA	0	0	0	1	NA	NA	NA	NA	NA	VF_C_bin2
NODE_91_length_189056_cov_4.989059_64	54947	55606	660	-1	0.342	11	ATA	NA	NA	NA	0	0	0	1	NA	NA	NA	NA	NA	VF_C_bin2
NODE_91_length_189056_cov_4.989059_65	55678	55983	306	-1	0.418	11	None	NA	NA	NA	0	0	0	1	NA	NA	NA	NA	NA	VF_C_bin2
NODE_91_length_189056_cov_4.989059_66	56052	57347	1296	-1	0.35	11	TAAAT	GENOMAD.025649.VV	8.172e-40	157	0	0	0	2561	Caudoviricetes	NA	NA	NA	NA	VF_C_bin2
NODE_91_length_189056_cov_4.989059_67	57363	57932	570	-1	0.326	11	None	NA	NA	NA	0	0	0	1	NA	NA	NA	NA	NA	VF_C_bin2
NODE_91_length_189056_cov_4.989059_68	57941	60913	2973	-1	0.354	11	ATA	GENOMAD.030096.VV	7.378e-18	92	0	0	0	12031	Mimiviridae	NA	NA	PF09159	Mitochondrial resolvase Ydc2 / RNA splicing MRS1	VF_C_bin2
NODE_91_length_189056_cov_4.989059_69	60989	62638	1650	1	0.364	11	TATATA	GENOMAD.028585.VV	8.491e-13	74	0	0	0	11844	Phycodnaviridae	NA	NA	PF17846;PF03159;COG5049;K12619	5-3 exonuclease	VF_C_bin2
NODE_91_length_189056_cov_4.989059_70	62640	62756	117	1	0.274	11	ATA	NA	NA	NA	0	0	0	1	NA	NA	NA	NA	NA	VF_C_bin2
NODE_91_length_189056_cov_4.989059_71	62768	63115	348	1	0.313	11	ATATA	NA	NA	NA	0	0	0	1	NA	NA	NA	NA	NA	VF_C_bin2
NODE_91_length_189056_cov_4.989059_72	63125	64030	906	1	0.389	11	None	GENOMAD.122310.VV	3.293e-06	51	0	0	0	1	NA	NA	NA	NA	NA	VF_C_bin2
NODE_91_length_189056_cov_4.989059_73	64047	64979	933	1	0.338	11	ATA	NA	NA	NA	0	0	0	1	NA	NA	NA	NA	NA	VF_C_bin2
NODE_91_length_189056_cov_4.989059_74	64954	65301	348	-1	0.284	11	TATA	NA	NA	NA	0	0	0	1	NA	NA	NA	NA	NA	VF_C_bin2
NODE_91_length_189056_cov_4.989059_75	65322	65759	438	-1	0.349	11	ATCTA	NA	NA	NA	0	0	0	1	NA	NA	NA	NA	NA	VF_C_bin2
NODE_91_length_189056_cov_4.989059_76	65769	66800	1032	1	0.315	11	ATA	GENOMAD.183220.VC	4.328e-06	51	0	0	0	2561	Caudoviricetes	NA	NA	PF14083;PF00226;K09512;TIGR02349;COG0484	chaperone protein DnaJ	VF_C_bin2
NODE_91_length_189056_cov_4.989059_77	66778	67083	306	-1	0.376	11	None	GENOMAD.042767.VV	4.886e-35	129	0	0	0	11844	Phycodnaviridae	NA	NA	NA	NA	VF_C_bin2
NODE_91_length_189056_cov_4.989059_78	67158	67610	453	1	0.28	11	TATATA	NA	NA	NA	0	0	0	1	NA	NA	NA	NA	NA	VF_C_bin2
NODE_91_length_189056_cov_4.989059_79	67586	68590	1005	-1	0.313	11	TATA	GENOMAD.032279.VV	1.808e-21	99	0	0	0	11844	Phycodnaviridae	NA	NA	PF00352;COG2101;K03120	TATA-box binding protein (TBP), component of TFIID and TFIIIB	VF_C_bin2
NODE_91_length_189056_cov_4.989059_80	68639	69076	438	-1	0.301	11	ATATA	NA	NA	NA	0	0	0	1	NA	NA	NA	NA	NA	VF_C_bin2
NODE_91_length_189056_cov_4.989059_81	69134	69922	789	1	0.343	11	TATA	GENOMAD.022769.VV	1.061e-34	136	0	0	0	12031	Mimiviridae	NA	NA	NA	NA	VF_C_bin2
NODE_91_length_189056_cov_4.989059_82	69953	70492	540	1	0.331	11	ATA	NA	NA	NA	0	0	0	1	NA	NA	NA	NA	NA	VF_C_bin2
NODE_91_length_189056_cov_4.989059_83	70489	70935	447	1	0.342	11	None	NA	NA	NA	0	0	0	1	NA	NA	NA	NA	NA	VF_C_bin2
NODE_91_length_189056_cov_4.989059_84	70974	71357	384	1	0.266	11	ATA	NA	NA	NA	0	0	0	1	NA	NA	NA	NA	NA	VF_C_bin2
NODE_91_length_189056_cov_4.989059_85	71390	71860	471	1	0.344	11	ATCTA	NA	NA	NA	0	0	0	1	NA	NA	NA	NA	NA	VF_C_bin2
NODE_91_length_189056_cov_4.989059_86	71953	72618	666	1	0.338	11	TATATA	NA	NA	NA	0	0	0	1	NA	NA	NA	NA	NA	VF_C_bin2
NODE_91_length_189056_cov_4.989059_87	72575	73387	813	-1	0.365	11	ATA	NA	NA	NA	0	0	0	1	NA	NA	NA	NA	NA	VF_C_bin2
NODE_91_length_189056_cov_4.989059_88	73651	74604	954	1	0.278	11	TATA	NA	NA	NA	0	0	0	1	NA	NA	NA	NA	NA	VF_C_bin2
NODE_91_length_189056_cov_4.989059_89	74593	76107	1515	-1	0.309	11	TATAT	GENOMAD.196447.VP	2.59e-20	98	0	0	0	12031	Mimiviridae	NA	NA	NA	NA	VF_C_bin2
NODE_91_length_189056_cov_4.989059_90	76230	79694	3465	1	0.403	11	TATATA	GENOMAD.063911.VV	3.639e-27	123	0	0	0	2561	Caudoviricetes	NA	NA	K03164;TIGR01058;COG0187	DNA topoisomerase IV, B subunit, Gram-positive	VF_C_bin2
NODE_91_length_189056_cov_4.989059_91	79726	80181	456	-1	0.373	11	ATA	GENOMAD.024959.VV	1.449e-20	90	0	0	0	12031	Mimiviridae	NA	NA	PF19065	NA	VF_C_bin2
NODE_91_length_189056_cov_4.989059_92	80223	80528	306	1	0.454	11	None	NA	NA	NA	0	0	0	1	NA	NA	NA	NA	NA	VF_C_bin2
NODE_91_length_189056_cov_4.989059_93	80561	80722	162	1	0.327	11	TATATA	NA	NA	NA	0	0	0	1	NA	NA	NA	NA	NA	VF_C_bin2
NODE_91_length_189056_cov_4.989059_94	80750	81199	450	1	0.433	11	ATA	NA	NA	NA	0	0	0	1	NA	NA	NA	NA	NA	VF_C_bin2
NODE_91_length_189056_cov_4.989059_95	81263	81649	387	1	0.488	11	None	NA	NA	NA	0	0	0	1	NA	NA	NA	NA	NA	VF_C_bin2
NODE_91_length_189056_cov_4.989059_96	81707	82153	447	1	0.336	11	ATCTA	NA	NA	NA	0	0	0	1	NA	NA	NA	NA	NA	VF_C_bin2
NODE_91_length_189056_cov_4.989059_97	82196	82984	789	1	0.321	11	ATA	GENOMAD.049928.VV	5.116e-34	134	0	0	0	12031	Mimiviridae	NA	NA	PF13641;TIGR04283;K17250;COG1216	transferase 2, rSAM/selenodomain-associated	VF_C_bin2
NODE_91_length_189056_cov_4.989059_98	83038	83988	951	-1	0.311	11	TATATA	NA	NA	NA	0	0	0	1	NA	NA	NA	NA	NA	VF_C_bin2
NODE_91_length_189056_cov_4.989059_99	84026	84610	585	-1	0.292	11	ATA	NA	NA	NA	0	0	0	1	NA	NA	NA	NA	NA	VF_C_bin2
NODE_91_length_189056_cov_4.989059_100	84630	85085	456	-1	0.441	11	ATA	NA	NA	NA	0	0	0	1	NA	NA	NA	NA	NA	VF_C_bin2
NODE_91_length_189056_cov_4.989059_101	85139	86656	1518	-1	0.358	11	None	GENOMAD.001243.VV	3.866e-42	166	0	0	1	11844	Phycodnaviridae	NA	NA	PF16903	Major capsid protein N-terminus	VF_C_bin2
NODE_91_length_189056_cov_4.989059_102	86699	88159	1461	1	0.437	11	ATA	GENOMAD.089855.VV	0.0005414	45	0	0	0	2561	Caudoviricetes	NA	NA	NA	NA	VF_C_bin2
NODE_91_length_189056_cov_4.989059_103	88156	89235	1080	-1	0.347	11	TATA	NA	NA	NA	0	0	0	1	NA	NA	NA	NA	NA	VF_C_bin2
NODE_91_length_189056_cov_4.989059_104	89285	90130	846	1	0.374	11	None	NA	NA	NA	0	0	0	1	NA	NA	NA	NA	NA	VF_C_bin2
NODE_91_length_189056_cov_4.989059_105	90131	90454	324	-1	0.336	11	TATA	NA	NA	NA	0	0	0	1	NA	NA	NA	NA	NA	VF_C_bin2
NODE_91_length_189056_cov_4.989059_106	90544	94410	3867	1	0.384	11	TATATA	GENOMAD.134202.VC	1.305e-79	295	0	0	0	741	Megaviricetes	NA	NA	NA	NA	VF_C_bin2
NODE_91_length_189056_cov_4.989059_107	94414	94674	261	1	0.322	11	ATA	NA	NA	NA	0	0	0	1	NA	NA	NA	NA	NA	VF_C_bin2
NODE_91_length_189056_cov_4.989059_108	94697	95602	906	1	0.327	11	TATATA	GENOMAD.191031.VC	2.28e-09	61	0	0	0	12031	Mimiviridae	NA	NA	PF01435	Peptidase family M48	VF_C_bin2
NODE_91_length_189056_cov_4.989059_109	95613	96716	1104	1	0.308	11	ATA	NA	NA	NA	0	0	0	1	NA	NA	NA	NA	NA	VF_C_bin2
NODE_91_length_189056_cov_4.989059_110	96730	97875	1146	1	0.354	11	ATA	NA	NA	NA	0	0	0	1	NA	NA	NA	NA	NA	VF_C_bin2
NODE_91_length_189056_cov_4.989059_111	97884	98636	753	1	0.367	11	ATA	GENOMAD.015694.VV	2.732e-23	102	0	0	0	11844	Phycodnaviridae	NA	NA	PF00961	LAGLIDADG endonuclease	VF_C_bin2
NODE_91_length_189056_cov_4.989059_112	98633	99163	531	-1	0.282	11	None	NA	NA	NA	0	0	0	1	NA	NA	NA	NA	NA	VF_C_bin2
NODE_91_length_189056_cov_4.989059_113	99186	99611	426	-1	0.298	11	TATA	NA	NA	NA	0	0	0	1	NA	NA	NA	NA	NA	VF_C_bin2
NODE_91_length_189056_cov_4.989059_114	99656	99886	231	-1	0.299	11	TAT	NA	NA	NA	0	0	0	1	NA	NA	NA	NA	NA	VF_C_bin2
NODE_91_length_189056_cov_4.989059_115	99940	100587	648	1	0.364	11	ATA	NA	NA	NA	0	0	0	1	NA	NA	NA	NA	NA	VF_C_bin2
NODE_91_length_189056_cov_4.989059_116	100617	101333	717	1	0.483	11	TATATA	GENOMAD.022366.VV	1.033e-19	91	0	0	0	11844	Phycodnaviridae	NA	NA	NA	NA	VF_C_bin2
NODE_91_length_189056_cov_4.989059_117	101433	101978	546	1	0.322	11	ATA	GENOMAD.018050.VV	2.911e-25	105	0	0	0	741	Megaviricetes	NA	NA	PF08325	WLM domain	VF_C_bin2
NODE_91_length_189056_cov_4.989059_118	102003	107927	5925	1	0.346	11	TAAAT	GENOMAD.038005.VV	3.878e-14	81	0	0	0	11844	Phycodnaviridae	NA	NA	NA	NA	VF_C_bin2
NODE_91_length_189056_cov_4.989059_119	107911	108909	999	-1	0.335	11	TATA	NA	NA	NA	0	0	0	1	NA	NA	NA	NA	NA	VF_C_bin2
NODE_91_length_189056_cov_4.989059_120	109063	112131	3069	-1	0.407	11	ATA	NA	NA	NA	0	0	0	1	NA	NA	NA	NA	NA	VF_C_bin2
NODE_91_length_189056_cov_4.989059_121	112474	113928	1455	-1	0.433	11	TATA	NA	NA	NA	0	0	0	1	NA	NA	NA	NA	NA	VF_C_bin2
NODE_91_length_189056_cov_4.989059_122	114037	115974	1938	1	0.354	11	None	GENOMAD.030096.VV	2.346e-28	125	0	0	0	12031	Mimiviridae	NA	NA	PF09159	Mitochondrial resolvase Ydc2 / RNA splicing MRS1	VF_C_bin2
NODE_91_length_189056_cov_4.989059_123	116045	116485	441	-1	0.444	11	ATA	NA	NA	NA	0	0	0	1	NA	NA	NA	NA	NA	VF_C_bin2
NODE_91_length_189056_cov_4.989059_124	116507	117160	654	-1	0.343	11	ATA	NA	NA	NA	0	0	0	1	NA	NA	NA	NA	NA	VF_C_bin2
NODE_91_length_189056_cov_4.989059_125	117222	117776	555	-1	0.366	11	ATAT	NA	NA	NA	0	0	0	1	NA	NA	NA	NA	NA	VF_C_bin2
NODE_91_length_189056_cov_4.989059_126	117781	118056	276	-1	0.326	11	TATA	NA	NA	NA	0	0	0	1	NA	NA	NA	NA	NA	VF_C_bin2
NODE_91_length_189056_cov_4.989059_127	118090	118479	390	1	0.408	11	TATA	NA	NA	NA	0	0	0	1	NA	NA	NA	NA	NA	VF_C_bin2
NODE_91_length_189056_cov_4.989059_128	118379	119536	1158	-1	0.316	11	None	NA	NA	NA	0	0	0	1	NA	NA	NA	NA	NA	VF_C_bin2
NODE_91_length_189056_cov_4.989059_129	119561	122611	3051	-1	0.382	11	ATATA	GENOMAD.039322.VV	1.884e-39	163	0	0	0	12031	Mimiviridae	NA	NA	K00565	mRNA cap methyltransferase	VF_C_bin2
NODE_91_length_189056_cov_4.989059_130	122667	123488	822	-1	0.29	11	ATA	NA	NA	NA	0	0	0	1	NA	NA	NA	NA	NA	VF_C_bin2
NODE_91_length_189056_cov_4.989059_131	123545	123838	294	-1	0.316	11	TATA	NA	NA	NA	0	0	0	1	NA	NA	NA	NA	NA	VF_C_bin2
NODE_91_length_189056_cov_4.989059_132	123864	124319	456	-1	0.331	11	TATA	GENOMAD.123357.VV	7.992e-06	47	0	0	0	11844	Phycodnaviridae	NA	NA	PF13509;TIGR00448;COG1095;K03049	DNA-directed RNA polymerase (rpoE), archaeal and eukaryotic form	VF_C_bin2
NODE_91_length_189056_cov_4.989059_133	124358	129364	5007	-1	0.359	11	ATATA	GENOMAD.014367.VV	1.473e-70	267	0	0	0	12031	Mimiviridae	NA	NA	PF13872;K10875	P-loop containing NTP hydrolase pore-1	VF_C_bin2
NODE_91_length_189056_cov_4.989059_134	129372	130301	930	-1	0.33	11	ATA	GENOMAD.023409.VV	2.743e-44	166	0	0	0	12031	Mimiviridae	NA	NA	K01518;COG1051	NA	VF_C_bin2
NODE_91_length_189056_cov_4.989059_135	130329	130766	438	1	0.342	11	None	NA	NA	NA	0	0	0	1	NA	NA	NA	NA	NA	VF_C_bin2
NODE_91_length_189056_cov_4.989059_136	130767	131273	507	1	0.347	11	ATA	GENOMAD.095287.VV	5.386e-07	51	0	0	0	2561	Caudoviricetes	NA	NA	PF13395	HNH endonuclease	VF_C_bin2
NODE_91_length_189056_cov_4.989059_137	131284	131973	690	1	0.325	11	None	NA	NA	NA	0	0	0	1	NA	NA	NA	NA	NA	VF_C_bin2
NODE_91_length_189056_cov_4.989059_138	131979	132917	939	1	0.339	11	ATCTA	NA	NA	NA	0	0	0	1	NA	NA	NA	NA	NA	VF_C_bin2
NODE_91_length_189056_cov_4.989059_139	132910	133641	732	1	0.417	11	None	GENOMAD.025811.VV	1.215e-12	70	0	0	0	11844	Phycodnaviridae	NA	NA	NA	NA	VF_C_bin2
NODE_91_length_189056_cov_4.989059_140	133675	134436	762	1	0.373	11	None	GENOMAD.021635.VV	1.05e-29	121	0	0	0	11844	Phycodnaviridae	NA	NA	NA	NA	VF_C_bin2
NODE_91_length_189056_cov_4.989059_141	134480	135106	627	1	0.287	11	ATTTA	NA	NA	NA	0	0	0	1	NA	NA	NA	NA	NA	VF_C_bin2
NODE_91_length_189056_cov_4.989059_142	135308	136456	1149	1	0.408	11	TATATA	GENOMAD.104591.VV	5.41e-41	159	0	0	0	2561	Caudoviricetes	NA	NA	PF14743;PF01331;TIGR02779;COG1793	DNA ligase D, ligase domain	VF_C_bin2
NODE_91_length_189056_cov_4.989059_143	136457	138436	1980	-1	0.309	11	ATATA	NA	NA	NA	0	0	0	1	NA	NA	NA	NA	NA	VF_C_bin2
NODE_91_length_189056_cov_4.989059_144	138484	139278	795	1	0.384	11	TATATA	NA	NA	NA	0	0	0	1	NA	NA	NA	NA	NA	VF_C_bin2
NODE_91_length_189056_cov_4.989059_145	139245	139589	345	-1	0.333	11	TATA	NA	NA	NA	0	0	0	1	NA	NA	NA	NA	NA	VF_C_bin2
NODE_91_length_189056_cov_4.989059_146	139615	140535	921	-1	0.28	11	TATATA	NA	NA	NA	0	0	0	1	NA	NA	NA	NA	NA	VF_C_bin2
NODE_91_length_189056_cov_4.989059_147	140946	141641	696	1	0.305	11	TATATA	NA	NA	NA	0	0	0	1	NA	NA	NA	NA	NA	VF_C_bin2
NODE_91_length_189056_cov_4.989059_148	141676	142500	825	1	0.424	11	TATAT	GENOMAD.021112.VV	1.136e-19	92	0	0	0	12031	Mimiviridae	NA	NA	PF14622;COG0571;TIGR02191	dsRNA-specific ribonuclease	VF_C_bin2
NODE_91_length_189056_cov_4.989059_149	142510	146787	4278	1	0.383	11	TATA	GENOMAD.013070.VV	2.346e-40	167	0	0	0	12031	Mimiviridae	NA	NA	K03470	NA	VF_C_bin2
NODE_91_length_189056_cov_4.989059_150	146774	147928	1155	-1	0.36	11	None	NA	NA	NA	0	0	0	1	NA	NA	NA	NA	NA	VF_C_bin2
NODE_91_length_189056_cov_4.989059_151	147984	148883	900	-1	0.332	11	ATA	GENOMAD.030656.VV	3.987e-28	118	0	0	1	12031	Mimiviridae	NA	NA	PF03290	Vaccinia virus I7 processing peptidase	VF_C_bin2
NODE_91_length_189056_cov_4.989059_152	148918	149475	558	1	0.353	11	ATA	NA	NA	NA	0	0	0	1	NA	NA	NA	NA	NA	VF_C_bin2
NODE_91_length_189056_cov_4.989059_153	149653	150351	699	1	0.339	11	None	NA	NA	NA	0	0	0	1	NA	NA	NA	NA	NA	VF_C_bin2
NODE_91_length_189056_cov_4.989059_154	150357	150971	615	1	0.371	11	ATA	GENOMAD.183220.VC	5.282e-08	55	0	0	0	2561	Caudoviricetes	NA	NA	PF14083;PF00226;K09512;TIGR02349;COG0484	chaperone protein DnaJ	VF_C_bin2
NODE_91_length_189056_cov_4.989059_155	151154	151792	639	-1	0.51	11	TATA	NA	NA	NA	0	0	0	1	NA	NA	NA	NA	NA	VF_C_bin2
NODE_91_length_189056_cov_4.989059_156	151878	153269	1392	-1	0.323	11	TAT	NA	NA	NA	0	0	0	1	NA	NA	NA	NA	NA	VF_C_bin2
NODE_91_length_189056_cov_4.989059_157	153398	154033	636	1	0.398	11	ATTTA	NA	NA	NA	0	0	0	1	NA	NA	NA	NA	NA	VF_C_bin2
NODE_91_length_189056_cov_4.989059_158	154258	155097	840	1	0.445	11	TATAT	GENOMAD.033924.VV	2.687e-41	156	0	0	0	11844	Phycodnaviridae	NA	NA	PF10927	NA	VF_C_bin2
NODE_91_length_189056_cov_4.989059_159	155191	155694	504	-1	0.357	11	ATA	NA	NA	NA	0	0	0	1	NA	NA	NA	NA	NA	VF_C_bin2
NODE_91_length_189056_cov_4.989059_160	155743	156549	807	1	0.413	11	TAT	NA	NA	NA	0	0	0	1	NA	NA	NA	NA	NA	VF_C_bin2
NODE_91_length_189056_cov_4.989059_161	156535	156906	372	-1	0.366	11	TAT	GENOMAD.159517.VP	0.0001905	42	0	0	0	11844	Phycodnaviridae	NA	NA	PF19075	NA	VF_C_bin2
NODE_91_length_189056_cov_4.989059_162	156909	157850	942	-1	0.335	11	None	NA	NA	NA	0	0	0	1	NA	NA	NA	NA	NA	VF_C_bin2
NODE_91_length_189056_cov_4.989059_163	157844	158401	558	-1	0.299	11	TATATA	NA	NA	NA	0	0	0	1	NA	NA	NA	NA	NA	VF_C_bin2
NODE_91_length_189056_cov_4.989059_164	158420	158521	102	1	0.196	11	ATA	NA	NA	NA	0	0	0	1	NA	NA	NA	NA	NA	VF_C_bin2
NODE_91_length_189056_cov_4.989059_165	158491	159228	738	1	0.324	11	ATA	GENOMAD.087886.VV	7.735e-31	124	0	0	0	1	NA	NA	NA	PF03159;COG5049;K12619	XRN 5-3 exonuclease N-terminus	VF_C_bin2
NODE_91_length_189056_cov_4.989059_166	159537	159836	300	-1	0.367	11	TATA	NA	NA	NA	0	0	0	1	NA	NA	NA	NA	NA	VF_C_bin2
NODE_91_length_189056_cov_4.989059_167	159882	161330	1449	-1	0.361	11	TATA	GENOMAD.084141.VV	3.981e-19	94	0	0	1	741	Megaviricetes	NA	NA	PF09588;TIGR03033;COG5377;K01143	putative phage-type endonuclease	VF_C_bin2
NODE_91_length_189056_cov_4.989059_168	161591	162109	519	-1	0.356	11	TATATA	NA	NA	NA	0	0	0	1	NA	NA	NA	NA	NA	VF_C_bin2
NODE_91_length_189056_cov_4.989059_169	162145	162630	486	1	0.323	11	ATA	NA	NA	NA	0	0	0	1	NA	NA	NA	NA	NA	VF_C_bin2
NODE_91_length_189056_cov_4.989059_170	162600	162974	375	1	0.291	11	TATA	NA	NA	NA	0	0	0	1	NA	NA	NA	NA	NA	VF_C_bin2
NODE_91_length_189056_cov_4.989059_171	162991	163545	555	1	0.366	11	ATA	GENOMAD.019253.VV	6.517e-36	136	0	0	1	12031	Mimiviridae	NA	NA	PF04599;K04799;TIGR00600;COG5366	DNA excision repair protein (rad2)	VF_C_bin2
NODE_91_length_189056_cov_4.989059_172	163548	163832	285	-1	0.379	11	ATA	NA	NA	NA	0	0	0	1	NA	NA	NA	NA	NA	VF_C_bin2
NODE_91_length_189056_cov_4.989059_173	164118	164267	150	-1	0.467	11	TATA	NA	NA	NA	0	0	0	1	NA	NA	NA	NA	NA	VF_C_bin2
NODE_91_length_189056_cov_4.989059_174	164339	164596	258	1	0.341	11	ATATA	NA	NA	NA	0	0	0	1	NA	NA	NA	NA	NA	VF_C_bin2
NODE_91_length_189056_cov_4.989059_175	164636	165103	468	1	0.31	11	ATA	NA	NA	NA	0	0	0	1	NA	NA	NA	NA	NA	VF_C_bin2
NODE_91_length_189056_cov_4.989059_176	165078	165500	423	-1	0.374	11	TATA	NA	NA	NA	0	0	0	1	NA	NA	NA	NA	NA	VF_C_bin2
NODE_91_length_189056_cov_4.989059_177	165594	168014	2421	1	0.381	11	ATA	GENOMAD.043924.VV	5.31e-18	92	0	0	0	2561	Caudoviricetes	NA	NA	NA	NA	VF_C_bin2
NODE_91_length_189056_cov_4.989059_178	168094	168423	330	1	0.33	11	ATA	NA	NA	NA	0	0	0	1	NA	NA	NA	NA	NA	VF_C_bin2
NODE_91_length_189056_cov_4.989059_179	168410	169234	825	1	0.33	11	TATA	NA	NA	NA	0	0	0	1	NA	NA	NA	NA	NA	VF_C_bin2
NODE_91_length_189056_cov_4.989059_180	169053	170006	954	-1	0.339	11	TATA	GENOMAD.056204.VV	8.721e-07	53	0	0	0	11844	Phycodnaviridae	NA	NA	PF02854	MIF4G domain	VF_C_bin2
NODE_91_length_189056_cov_4.989059_181	170094	171242	1149	1	0.367	11	TATAT	NA	NA	NA	0	0	0	1	NA	NA	NA	NA	NA	VF_C_bin2
NODE_91_length_189056_cov_4.989059_182	171284	171913	630	1	0.417	11	ATA	NA	NA	NA	0	0	0	1	NA	NA	NA	NA	NA	VF_C_bin2
NODE_91_length_189056_cov_4.989059_183	171922	172446	525	1	0.377	11	None	GENOMAD.066180.VV	2.854e-05	46	0	0	0	11844	Phycodnaviridae	NA	NA	NA	NA	VF_C_bin2
NODE_91_length_189056_cov_4.989059_184	172483	173016	534	1	0.376	11	None	GENOMAD.079539.VV	1.777e-19	88	0	0	0	12031	Mimiviridae	NA	NA	TIGR02423	NA	VF_C_bin2
NODE_91_length_189056_cov_4.989059_185	173075	173977	903	1	0.323	11	TATA	GENOMAD.027170.VV	2.014e-22	101	0	0	1	12031	Mimiviridae	NA	NA	PF04848	Poxvirus A22 protein	VF_C_bin2
NODE_91_length_189056_cov_4.989059_186	174011	175240	1230	1	0.428	11	None	GENOMAD.108406.VV	4.819e-64	228	0	0	0	11844	Phycodnaviridae	NA	NA	NA	NA	VF_C_bin2
NODE_91_length_189056_cov_4.989059_187	175245	175535	291	1	0.464	11	TATA	NA	NA	NA	0	0	0	1	NA	NA	NA	NA	NA	VF_C_bin2
NODE_91_length_189056_cov_4.989059_188	175599	176174	576	-1	0.37	11	TATA	NA	NA	NA	0	0	0	1	NA	NA	NA	NA	NA	VF_C_bin2
NODE_91_length_189056_cov_4.989059_189	176198	176530	333	-1	0.327	11	ATA	NA	NA	NA	0	0	0	1	NA	NA	NA	NA	NA	VF_C_bin2
NODE_91_length_189056_cov_4.989059_190	176535	176948	414	-1	0.331	11	TAT	NA	NA	NA	0	0	0	1	NA	NA	NA	NA	NA	VF_C_bin2
NODE_91_length_189056_cov_4.989059_191	176949	177530	582	-1	0.354	11	ATA	NA	NA	NA	0	0	0	1	NA	NA	NA	NA	NA	VF_C_bin2
NODE_91_length_189056_cov_4.989059_192	177575	178099	525	1	0.341	11	ATA	NA	NA	NA	0	0	0	1	NA	NA	NA	NA	NA	VF_C_bin2
NODE_91_length_189056_cov_4.989059_193	178096	178662	567	-1	0.347	11	ATA	GENOMAD.027767.VV	1.017e-21	95	0	0	0	11844	Phycodnaviridae	NA	NA	PF19063	NA	VF_C_bin2
NODE_91_length_189056_cov_4.989059_194	178726	179922	1197	1	0.399	11	None	NA	NA	NA	0	0	0	1	NA	NA	NA	NA	NA	VF_C_bin2
NODE_91_length_189056_cov_4.989059_195	180173	180505	333	1	0.378	11	ATA	NA	NA	NA	0	0	0	1	NA	NA	NA	NA	NA	VF_C_bin2
NODE_91_length_189056_cov_4.989059_196	180391	181065	675	-1	0.367	11	ATA	NA	NA	NA	0	0	0	1	NA	NA	NA	NA	NA	VF_C_bin2
NODE_91_length_189056_cov_4.989059_197	181069	181536	468	-1	0.427	11	TAT	NA	NA	NA	0	0	0	1	NA	NA	NA	NA	NA	VF_C_bin2
NODE_91_length_189056_cov_4.989059_198	181557	181937	381	-1	0.344	11	ATA	NA	NA	NA	0	0	0	1	NA	NA	NA	NA	NA	VF_C_bin2
NODE_91_length_189056_cov_4.989059_199	181946	182938	993	-1	0.314	11	None	NA	NA	NA	0	0	0	1	NA	NA	NA	NA	NA	VF_C_bin2
NODE_91_length_189056_cov_4.989059_200	182917	183147	231	-1	0.394	11	ATA	NA	NA	NA	0	0	0	1	NA	NA	NA	NA	NA	VF_C_bin2
NODE_91_length_189056_cov_4.989059_201	183210	183887	678	1	0.363	11	ATA	NA	NA	NA	0	0	0	1	NA	NA	NA	NA	NA	VF_C_bin2
NODE_91_length_189056_cov_4.989059_202	183895	184644	750	-1	0.361	11	TAT	NA	NA	NA	0	0	0	1	NA	NA	NA	NA	NA	VF_C_bin2
NODE_91_length_189056_cov_4.989059_203	184659	185261	603	1	0.29	11	ATA	NA	NA	NA	0	0	0	1	NA	NA	NA	NA	NA	VF_C_bin2
NODE_91_length_189056_cov_4.989059_204	185266	185991	726	-1	0.379	11	TAT	NA	NA	NA	0	0	0	1	NA	NA	NA	NA	NA	VF_C_bin2
NODE_91_length_189056_cov_4.989059_205	186011	187021	1011	-1	0.329	11	ATA	NA	NA	NA	0	0	0	1	NA	NA	NA	NA	NA	VF_C_bin2
NODE_91_length_189056_cov_4.989059_206	187025	189055	2031	-1	0.312	11	None	GENOMAD.053556.VV	1.129e-08	61	0	0	0	2561	Caudoviricetes	NA	NA	NA	NA	VF_C_bin2
NODE_124_length_114327_cov_4.905771_1	3	1421	1419	-1	0.362	11	None	NA	NA	NA	0	0	0	1	NA	NA	NA	NA	NA	VF_C_bin2
NODE_124_length_114327_cov_4.905771_2	1443	4607	3165	-1	0.346	11	ATTTA	NA	NA	NA	0	0	0	1	NA	NA	NA	NA	NA	VF_C_bin2
NODE_124_length_114327_cov_4.905771_3	4740	5363	624	-1	0.303	11	TATA	NA	NA	NA	0	0	0	1	NA	NA	NA	NA	NA	VF_C_bin2
NODE_124_length_114327_cov_4.905771_4	5431	5700	270	1	0.393	11	ATA	NA	NA	NA	0	0	0	1	NA	NA	NA	NA	NA	VF_C_bin2
NODE_124_length_114327_cov_4.905771_5	5706	5918	213	1	0.282	11	TATA	NA	NA	NA	0	0	0	1	NA	NA	NA	NA	NA	VF_C_bin2
NODE_124_length_114327_cov_4.905771_6	5946	10160	4215	1	0.38	11	None	GENOMAD.177409.VV	1.278e-14	82	0	0	0	1	NA	NA	NA	PF00562;PF04560;TIGR03670;K03044	DNA-directed RNA polymerase subunit B	VF_C_bin2
NODE_124_length_114327_cov_4.905771_7	10157	10825	669	1	0.372	11	None	NA	NA	NA	0	0	0	1	NA	NA	NA	NA	NA	VF_C_bin2
NODE_124_length_114327_cov_4.905771_8	10826	11209	384	1	0.284	11	ATA	NA	NA	NA	0	0	0	1	NA	NA	NA	NA	NA	VF_C_bin2
NODE_124_length_114327_cov_4.905771_9	11260	11904	645	1	0.386	11	ATA	NA	NA	NA	0	0	0	1	NA	NA	NA	NA	NA	VF_C_bin2
NODE_124_length_114327_cov_4.905771_10	11932	12336	405	1	0.356	11	TAT	NA	NA	NA	0	0	0	1	NA	NA	NA	NA	NA	VF_C_bin2
NODE_124_length_114327_cov_4.905771_11	12357	14147	1791	1	0.367	11	None	NA	NA	NA	0	0	0	1	NA	NA	NA	NA	NA	VF_C_bin2
NODE_124_length_114327_cov_4.905771_12	14160	14456	297	1	0.31	11	ATA	NA	NA	NA	0	0	0	1	NA	NA	NA	NA	NA	VF_C_bin2
NODE_124_length_114327_cov_4.905771_13	14482	15120	639	1	0.305	11	TAT	NA	NA	NA	0	0	0	1	NA	NA	NA	NA	NA	VF_C_bin2
NODE_124_length_114327_cov_4.905771_14	15164	18202	3039	-1	0.391	11	ATA	GENOMAD.016441.VV	3.2e-31	136	0	0	0	2561	Caudoviricetes	NA	NA	TIGR01613	phage/plasmid primase, P4 family, C-terminal domain	VF_C_bin2
NODE_124_length_114327_cov_4.905771_15	18300	18701	402	1	0.381	11	TAT	GENOMAD.112955.VV	6.083e-14	70	0	0	0	11844	Phycodnaviridae	NA	NA	PF14803;K03017;TIGR01384;COG1594	transcription factor S, archaeal	VF_C_bin2
NODE_124_length_114327_cov_4.905771_16	18775	19422	648	1	0.404	11	TATA	GENOMAD.147263.VC	3.078e-14	74	0	0	0	12031	Mimiviridae	NA	NA	PF01192;K03055;COG1758;TIGR00690	DNA-directed RNA polymerase, subunit K/omega	VF_C_bin2
NODE_124_length_114327_cov_4.905771_17	19413	20363	951	-1	0.29	11	TATA	NA	NA	NA	0	0	0	1	NA	NA	NA	NA	NA	VF_C_bin2
NODE_124_length_114327_cov_4.905771_18	20841	21584	744	-1	0.309	11	ATA	NA	NA	NA	0	0	0	1	NA	NA	NA	NA	NA	VF_C_bin2
NODE_124_length_114327_cov_4.905771_19	21626	22525	900	-1	0.287	11	ATA	GENOMAD.162038.VC	5.15e-10	63	0	0	0	2561	Caudoviricetes	NA	NA	PF00852	Glycosyltransferase family 10 (fucosyltransferase) C-term	VF_C_bin2
NODE_124_length_114327_cov_4.905771_20	22556	24475	1920	-1	0.401	11	ATATA	NA	NA	NA	0	0	0	1	NA	NA	NA	NA	NA	VF_C_bin2
NODE_124_length_114327_cov_4.905771_21	24573	25550	978	-1	0.393	11	None	GENOMAD.163855.VV	5.855e-09	60	0	0	0	11844	Phycodnaviridae	NA	NA	PF01096;TIGR04165	Transcription factor S-II (TFIIS)	VF_C_bin2
NODE_124_length_114327_cov_4.905771_22	25579	25905	327	1	0.346	11	ATA	NA	NA	NA	0	0	0	1	NA	NA	NA	NA	NA	VF_C_bin2
NODE_124_length_114327_cov_4.905771_23	26169	26411	243	1	0.354	11	TATA	NA	NA	NA	0	0	0	1	NA	NA	NA	NA	NA	VF_C_bin2
NODE_124_length_114327_cov_4.905771_24	26446	27249	804	1	0.351	11	None	NA	NA	NA	0	0	0	1	NA	NA	NA	NA	NA	VF_C_bin2
NODE_124_length_114327_cov_4.905771_25	27329	27760	432	1	0.431	11	ATA	NA	NA	NA	0	0	0	1	NA	NA	NA	NA	NA	VF_C_bin2
NODE_124_length_114327_cov_4.905771_26	27798	29261	1464	-1	0.372	11	None	GENOMAD.026492.VV	2.919e-50	190	0	0	0	11844	Phycodnaviridae	NA	NA	PF13872;K17677;COG1061;TIGR04095	Superfamily II DNA or RNA helicase	VF_C_bin2
NODE_124_length_114327_cov_4.905771_27	29289	29669	381	1	0.391	11	None	NA	NA	NA	0	0	0	1	NA	NA	NA	NA	NA	VF_C_bin2
NODE_124_length_114327_cov_4.905771_28	29671	30297	627	1	0.373	11	None	GENOMAD.036009.VV	1.825e-22	98	0	0	0	11844	Phycodnaviridae	NA	NA	PF19059	NA	VF_C_bin2
NODE_124_length_114327_cov_4.905771_29	30308	32407	2100	1	0.315	11	TAT	NA	NA	NA	0	0	0	1	NA	NA	NA	NA	NA	VF_C_bin2
NODE_124_length_114327_cov_4.905771_30	32408	33607	1200	1	0.322	11	TATA	NA	NA	NA	0	0	0	1	NA	NA	NA	NA	NA	VF_C_bin2
NODE_124_length_114327_cov_4.905771_31	33748	34173	426	-1	0.394	11	TATA	NA	NA	NA	0	0	0	1	NA	NA	NA	NA	NA	VF_C_bin2
NODE_124_length_114327_cov_4.905771_32	34185	34811	627	-1	0.416	11	ATA	NA	NA	NA	0	0	0	1	NA	NA	NA	NA	NA	VF_C_bin2
NODE_124_length_114327_cov_4.905771_33	34790	35011	222	-1	0.351	11	None	GENOMAD.023222.VV	6.968e-12	61	0	0	0	11844	Phycodnaviridae	NA	NA	NA	NA	VF_C_bin2
NODE_124_length_114327_cov_4.905771_34	35021	35335	315	-1	0.387	11	TATA	GENOMAD.022683.VV	2.41e-12	64	0	0	0	12031	Mimiviridae	NA	NA	NA	NA	VF_C_bin2
NODE_124_length_114327_cov_4.905771_35	35313	36008	696	-1	0.392	11	ATA	NA	NA	NA	0	0	0	1	NA	NA	NA	NA	NA	VF_C_bin2
NODE_124_length_114327_cov_4.905771_36	35986	36357	372	-1	0.363	11	ATCTA	NA	NA	NA	0	0	0	1	NA	NA	NA	NA	NA	VF_C_bin2
NODE_124_length_114327_cov_4.905771_37	36367	36849	483	1	0.337	11	ATCTA	NA	NA	NA	0	0	0	1	NA	NA	NA	NA	NA	VF_C_bin2
NODE_124_length_114327_cov_4.905771_38	36919	37434	516	1	0.324	11	ATATA	NA	NA	NA	0	0	0	1	NA	NA	NA	NA	NA	VF_C_bin2
NODE_124_length_114327_cov_4.905771_39	37470	38540	1071	1	0.373	11	None	GENOMAD.018470.VV	7.598e-53	193	0	0	0	1	NA	NA	NA	PF00268;PF07088;K10808;TIGR04171;COG0208	ribonucleoside-diphosphate reductase, class 1b, beta subunit	VF_C_bin2
NODE_124_length_114327_cov_4.905771_40	38561	38980	420	1	0.286	11	TATATA	NA	NA	NA	0	0	0	1	NA	NA	NA	NA	NA	VF_C_bin2
NODE_124_length_114327_cov_4.905771_41	38987	41917	2931	1	0.359	11	ATA	NA	NA	NA	0	0	0	1	NA	NA	NA	NA	NA	VF_C_bin2
NODE_124_length_114327_cov_4.905771_42	42093	44645	2553	-1	0.345	11	ATA	NA	NA	NA	0	0	0	1	NA	NA	NA	NA	NA	VF_C_bin2
NODE_124_length_114327_cov_4.905771_43	44977	46092	1116	-1	0.351	11	ATA	GENOMAD.197506.VV	5.901e-07	54	0	0	0	5797	Crassvirales	NA	NA	NA	NA	VF_C_bin2
NODE_124_length_114327_cov_4.905771_44	46138	46332	195	-1	0.303	11	ATATA	NA	NA	NA	0	0	0	1	NA	NA	NA	NA	NA	VF_C_bin2
NODE_124_length_114327_cov_4.905771_45	46375	51315	4941	-1	0.365	11	None	NA	NA	NA	0	0	0	1	NA	NA	NA	NA	NA	VF_C_bin2
NODE_124_length_114327_cov_4.905771_46	51434	52711	1278	1	0.387	11	TATA	GENOMAD.024448.VV	5.542e-29	124	0	0	0	1	NA	NA	NA	PF09511;TIGR02308;K14680	RNA ligase, T4 RnlA family	VF_C_bin2
NODE_124_length_114327_cov_4.905771_47	52641	53159	519	-1	0.358	11	TACAT	GENOMAD.190059.VC	5.928e-06	48	0	0	0	2561	Caudoviricetes	NA	NA	PF00186;COG0262;TIGR01508;K00287	Dihydrofolate reductase	VF_C_bin2
NODE_124_length_114327_cov_4.905771_48	53199	54458	1260	-1	0.394	11	ATA	GENOMAD.151921.VC	3.175e-22	103	0	0	0	11844	Phycodnaviridae	NA	NA	PF01193;PF13656;K03011;COG0202;TIGR02027	RNA polymerase Rpb3/Rpb11 dimerisation domain; RNA polymerase Rpb3/Rpb11 dimerisation domain	VF_C_bin2
NODE_124_length_114327_cov_4.905771_49	54534	55175	642	1	0.388	11	TATA	GENOMAD.082295.VV	0.000497	43	0	0	0	12031	Mimiviridae	NA	NA	NA	NA	VF_C_bin2
NODE_124_length_114327_cov_4.905771_50	55180	55719	540	1	0.326	11	ATATA	NA	NA	NA	0	0	0	1	NA	NA	NA	NA	NA	VF_C_bin2
NODE_124_length_114327_cov_4.905771_51	55770	56147	378	1	0.37	11	ATA	NA	NA	NA	0	0	0	1	NA	NA	NA	NA	NA	VF_C_bin2
NODE_124_length_114327_cov_4.905771_52	56186	56818	633	1	0.27	11	TATA	NA	NA	NA	0	0	0	1	NA	NA	NA	NA	NA	VF_C_bin2
NODE_124_length_114327_cov_4.905771_53	56857	57873	1017	1	0.397	11	TAT	GENOMAD.034611.VV	7.377e-10	63	0	0	0	1	NA	NA	NA	NA	NA	VF_C_bin2
NODE_124_length_114327_cov_4.905771_54	57920	58432	513	1	0.337	11	ATA	GENOMAD.021836.VV	5.67e-05	45	0	0	0	12756	Pimascovirales	NA	NA	PF19066	NA	VF_C_bin2
NODE_124_length_114327_cov_4.905771_55	58429	58995	567	1	0.441	11	None	GENOMAD.027679.VV	4.552e-42	154	0	0	0	12031	Mimiviridae	NA	NA	NA	NA	VF_C_bin2
NODE_124_length_114327_cov_4.905771_56	59003	59275	273	1	0.366	11	ATA	NA	NA	NA	0	0	0	1	NA	NA	NA	NA	NA	VF_C_bin2
NODE_124_length_114327_cov_4.905771_57	59333	59815	483	1	0.298	11	ATATA	NA	NA	NA	0	0	0	1	NA	NA	NA	NA	NA	VF_C_bin2
NODE_124_length_114327_cov_4.905771_58	60365	61624	1260	-1	0.409	11	None	GENOMAD.073873.VV	1.264e-33	138	0	0	1	12031	Mimiviridae	NA	NA	PF16903;PF04451	Major capsid protein N-terminus; Large eukaryotic DNA virus major capsid protein	VF_C_bin2
NODE_124_length_114327_cov_4.905771_59	61677	67127	5451	1	0.361	11	None	GENOMAD.023055.VV	3.174e-20	101	0	0	0	2561	Caudoviricetes	NA	NA	NA	NA	VF_C_bin2
NODE_124_length_114327_cov_4.905771_60	67204	69162	1959	1	0.348	11	ATA	GENOMAD.008942.VV	0.000804	45	0	0	0	2561	Caudoviricetes	NA	NA	NA	NA	VF_C_bin2
NODE_124_length_114327_cov_4.905771_61	69188	69769	582	1	0.416	11	TAT	GENOMAD.041292.VV	4.263e-08	55	0	0	0	12031	Mimiviridae	NA	NA	NA	NA	VF_C_bin2
NODE_124_length_114327_cov_4.905771_62	69788	71491	1704	1	0.423	11	ATA	GENOMAD.090201.VV	5.21e-27	120	0	0	0	12031	Mimiviridae	NA	NA	PF19251	NA	VF_C_bin2
NODE_124_length_114327_cov_4.905771_63	71522	72379	858	1	0.324	11	ATA	GENOMAD.136064.VV	0.00046	44	0	0	0	1	NA	NA	NA	PF11868;K18944;COG0470;TIGR03420	DNA polymerase III, delta prime subunit	VF_C_bin2
NODE_124_length_114327_cov_4.905771_64	72357	73592	1236	1	0.359	11	None	GENOMAD.017173.VV	3.116e-23	106	0	0	0	11844	Phycodnaviridae	NA	NA	NA	NA	VF_C_bin2
NODE_124_length_114327_cov_4.905771_65	73615	73857	243	1	0.321	11	TATATA	NA	NA	NA	0	0	0	1	NA	NA	NA	NA	NA	VF_C_bin2
NODE_124_length_114327_cov_4.905771_66	73858	75615	1758	-1	0.343	11	None	GENOMAD.020780.VV	1.177e-71	257	0	0	0	11844	Phycodnaviridae	NA	NA	PF10140;TIGR03903;COG0515	TOMM system kinase/cyclase fusion protein	VF_C_bin2
NODE_124_length_114327_cov_4.905771_67	75720	76580	861	1	0.364	11	TATA	GENOMAD.010600.VV	1.472e-64	224	0	0	1	741	Megaviricetes	NA	NA	PF04665;COG1618;TIGR00678;K15497	Poxvirus A32 protein	VF_C_bin2
NODE_124_length_114327_cov_4.905771_68	76577	77077	501	-1	0.399	11	TATATA	NA	NA	NA	0	0	0	1	NA	NA	NA	NA	NA	VF_C_bin2
NODE_124_length_114327_cov_4.905771_69	77129	78148	1020	-1	0.423	11	None	GENOMAD.011829.VV	3.882e-67	234	0	0	0	12031	Mimiviridae	NA	NA	PF19150	NA	VF_C_bin2
NODE_124_length_114327_cov_4.905771_70	78216	78473	258	1	0.543	11	TATATA	GENOMAD.015282.VV	1.618e-23	95	0	0	0	12031	Mimiviridae	NA	NA	NA	NA	VF_C_bin2
NODE_124_length_114327_cov_4.905771_71	78569	78814	246	1	0.333	11	ATATA	GENOMAD.010806.VV	4.138e-20	85	0	0	0	1	NA	NA	NA	NA	NA	VF_C_bin2
NODE_124_length_114327_cov_4.905771_72	78845	79048	204	1	0.373	11	None	NA	NA	NA	0	0	0	1	NA	NA	NA	NA	NA	VF_C_bin2
NODE_124_length_114327_cov_4.905771_73	79105	80169	1065	1	0.341	11	None	NA	NA	NA	0	0	0	1	NA	NA	NA	NA	NA	VF_C_bin2
NODE_124_length_114327_cov_4.905771_74	80152	80469	318	-1	0.327	11	ATATA	NA	NA	NA	0	0	0	1	NA	NA	NA	NA	NA	VF_C_bin2
NODE_124_length_114327_cov_4.905771_75	80557	81111	555	1	0.326	11	TATA	NA	NA	NA	0	0	0	1	NA	NA	NA	NA	NA	VF_C_bin2
NODE_124_length_114327_cov_4.905771_76	81108	81464	357	-1	0.359	11	ATATA	NA	NA	NA	0	0	0	1	NA	NA	NA	NA	NA	VF_C_bin2
NODE_124_length_114327_cov_4.905771_77	81498	84647	3150	-1	0.408	11	TATA	GENOMAD.114562.VC	7.07e-14	79	0	0	0	2561	Caudoviricetes	NA	NA	NA	NA	VF_C_bin2
NODE_124_length_114327_cov_4.905771_78	84668	84982	315	-1	0.346	11	ATA	NA	NA	NA	0	0	0	1	NA	NA	NA	NA	NA	VF_C_bin2
NODE_124_length_114327_cov_4.905771_79	85026	85931	906	1	0.363	11	ATA	NA	NA	NA	0	0	0	1	NA	NA	NA	NA	NA	VF_C_bin2
NODE_124_length_114327_cov_4.905771_80	85939	86436	498	-1	0.341	11	TATA	NA	NA	NA	0	0	0	1	NA	NA	NA	NA	NA	VF_C_bin2
NODE_124_length_114327_cov_4.905771_81	86468	86827	360	1	0.389	11	ATTTA	NA	NA	NA	0	0	0	1	NA	NA	NA	NA	NA	VF_C_bin2
NODE_124_length_114327_cov_4.905771_82	86883	87248	366	1	0.298	11	ATATA	NA	NA	NA	0	0	0	1	NA	NA	NA	NA	NA	VF_C_bin2
NODE_124_length_114327_cov_4.905771_83	87330	87575	246	1	0.407	11	ATATA	NA	NA	NA	0	0	0	1	NA	NA	NA	NA	NA	VF_C_bin2
NODE_124_length_114327_cov_4.905771_84	87601	87837	237	1	0.363	11	None	NA	NA	NA	0	0	0	1	NA	NA	NA	NA	NA	VF_C_bin2
NODE_124_length_114327_cov_4.905771_85	87800	88375	576	-1	0.29	11	TATA	GENOMAD.062342.VV	1.892e-07	53	0	0	0	1	NA	NA	NA	NA	NA	VF_C_bin2
NODE_124_length_114327_cov_4.905771_86	88377	89393	1017	-1	0.418	11	TAT	GENOMAD.126700.VC	1.689e-18	90	0	0	0	2561	Caudoviricetes	NA	NA	NA	NA	VF_C_bin2
NODE_124_length_114327_cov_4.905771_87	89418	90068	651	-1	0.306	11	TATA	GENOMAD.073575.VV	6.919e-13	70	0	0	0	11844	Phycodnaviridae	NA	NA	PF01036;COG5524;K04641	Bacteriorhodopsin-like protein	VF_C_bin2
NODE_124_length_114327_cov_4.905771_88	90104	90853	750	1	0.32	11	ATA	NA	NA	NA	0	0	0	1	NA	NA	NA	NA	NA	VF_C_bin2
NODE_124_length_114327_cov_4.905771_89	92333	93349	1017	1	0.299	11	TATA	NA	NA	NA	0	0	0	1	NA	NA	NA	NA	NA	VF_C_bin2
NODE_124_length_114327_cov_4.905771_90	93350	93754	405	-1	0.304	11	TATA	NA	NA	NA	0	0	0	1	NA	NA	NA	NA	NA	VF_C_bin2
NODE_124_length_114327_cov_4.905771_91	93793	94263	471	1	0.395	11	ATTTA	NA	NA	NA	0	0	0	1	NA	NA	NA	NA	NA	VF_C_bin2
NODE_124_length_114327_cov_4.905771_92	94245	94481	237	-1	0.359	11	ATATA	NA	NA	NA	0	0	0	1	NA	NA	NA	NA	NA	VF_C_bin2
NODE_124_length_114327_cov_4.905771_93	94515	95153	639	-1	0.413	11	TATATA	NA	NA	NA	0	0	0	1	NA	NA	NA	NA	NA	VF_C_bin2
NODE_124_length_114327_cov_4.905771_94	95206	95937	732	1	0.313	11	TATA	NA	NA	NA	0	0	0	1	NA	NA	NA	NA	NA	VF_C_bin2
NODE_124_length_114327_cov_4.905771_95	95943	97472	1530	-1	0.346	11	TATA	GENOMAD.057851.VV	6.594e-27	119	0	0	0	12031	Mimiviridae	NA	NA	PF12481;TIGR03104;COG0367;K24327	asparagine synthase family amidotransferase	VF_C_bin2
NODE_124_length_114327_cov_4.905771_96	97523	98770	1248	1	0.32	11	TATATA	NA	NA	NA	0	0	0	1	NA	NA	NA	NA	NA	VF_C_bin2
NODE_124_length_114327_cov_4.905771_97	98784	98999	216	1	0.25	11	TAAAT	NA	NA	NA	0	0	0	1	NA	NA	NA	NA	NA	VF_C_bin2
NODE_124_length_114327_cov_4.905771_98	99043	99306	264	1	0.345	11	TATA	NA	NA	NA	0	0	0	1	NA	NA	NA	NA	NA	VF_C_bin2
NODE_124_length_114327_cov_4.905771_99	99360	99962	603	1	0.313	11	None	GENOMAD.191556.VC	2.246e-07	53	0	0	0	1	NA	NA	NA	PF05708	Permuted papain-like amidase enzyme, YaeF/YiiX, C92 family	VF_C_bin2
NODE_124_length_114327_cov_4.905771_100	99992	100231	240	1	0.304	11	TATATA	NA	NA	NA	0	0	0	1	NA	NA	NA	NA	NA	VF_C_bin2
NODE_124_length_114327_cov_4.905771_101	100241	100402	162	-1	0.247	11	TATA	NA	NA	NA	0	0	0	1	NA	NA	NA	NA	NA	VF_C_bin2
NODE_124_length_114327_cov_4.905771_102	100456	101004	549	1	0.326	11	TATA	NA	NA	NA	0	0	0	1	NA	NA	NA	NA	NA	VF_C_bin2
NODE_124_length_114327_cov_4.905771_103	101016	101309	294	-1	0.265	11	ATA	NA	NA	NA	0	0	0	1	NA	NA	NA	NA	NA	VF_C_bin2
NODE_124_length_114327_cov_4.905771_104	101365	101607	243	-1	0.272	11	ATATA	NA	NA	NA	0	0	0	1	NA	NA	NA	NA	NA	VF_C_bin2
NODE_124_length_114327_cov_4.905771_105	101731	102126	396	-1	0.295	11	TATA	NA	NA	NA	0	0	0	1	NA	NA	NA	NA	NA	VF_C_bin2
NODE_124_length_114327_cov_4.905771_106	102135	103541	1407	-1	0.316	11	TATA	NA	NA	NA	0	0	0	1	NA	NA	NA	NA	NA	VF_C_bin2
NODE_124_length_114327_cov_4.905771_107	103683	104201	519	1	0.279	11	TATA	NA	NA	NA	0	0	0	1	NA	NA	NA	NA	NA	VF_C_bin2
NODE_124_length_114327_cov_4.905771_108	104348	104554	207	1	0.324	11	TAT	NA	NA	NA	0	0	0	1	NA	NA	NA	NA	NA	VF_C_bin2
NODE_124_length_114327_cov_4.905771_109	104578	104889	312	1	0.311	11	TATATA	NA	NA	NA	0	0	0	1	NA	NA	NA	NA	NA	VF_C_bin2
NODE_124_length_114327_cov_4.905771_110	104895	106370	1476	1	0.29	11	ATA	NA	NA	NA	0	0	0	1	NA	NA	NA	NA	NA	VF_C_bin2
NODE_124_length_114327_cov_4.905771_111	106435	106914	480	1	0.331	11	ATTTA	GENOMAD.022886.VV	8.43e-10	59	0	0	0	11844	Phycodnaviridae	NA	NA	NA	NA	VF_C_bin2
NODE_124_length_114327_cov_4.905771_112	107010	108428	1419	-1	0.335	11	ATATA	GENOMAD.132294.VP	1.803e-19	95	0	0	0	741	Megaviricetes	NA	NA	NA	NA	VF_C_bin2
NODE_124_length_114327_cov_4.905771_113	108775	110040	1266	1	0.573	11	None	GENOMAD.055202.VV	9.024e-108	356	0	0	0	11844	Phycodnaviridae	NA	NA	NA	NA	VF_C_bin2
NODE_124_length_114327_cov_4.905771_114	110140	111192	1053	1	0.359	11	ATA	GENOMAD.020726.VV	2.844e-29	123	0	0	1	11844	Phycodnaviridae	NA	NA	PF04947;PF19066	Poxvirus Late Transcription Factor VLTF3 like	VF_C_bin2
NODE_124_length_114327_cov_4.905771_115	111189	111752	564	-1	0.321	11	None	NA	NA	NA	0	0	0	1	NA	NA	NA	NA	NA	VF_C_bin2
NODE_124_length_114327_cov_4.905771_116	111749	112081	333	-1	0.336	11	TATA	NA	NA	NA	0	0	0	1	NA	NA	NA	NA	NA	VF_C_bin2
NODE_124_length_114327_cov_4.905771_117	112140	113273	1134	1	0.301	11	TATA	GENOMAD.052673.VV	5.46e-11	67	0	0	0	11844	Phycodnaviridae	NA	NA	NA	NA	VF_C_bin2
NODE_124_length_114327_cov_4.905771_118	113285	114325	1041	1	0.337	11	ATA	GENOMAD.095953.VV	3.781e-05	48	0	0	1	2561	Caudoviricetes	NA	NA	K18949	NA	VF_C_bin2
NODE_159_length_80820_cov_6.485036_1	623	1492	870	1	0.209	11	ATA	NA	NA	NA	0	0	0	1	NA	NA	NA	NA	NA	VF_C_bin2
NODE_159_length_80820_cov_6.485036_2	1553	1783	231	-1	0.372	11	TATATA	NA	NA	NA	0	0	0	1	NA	NA	NA	NA	NA	VF_C_bin2
NODE_159_length_80820_cov_6.485036_3	1811	5527	3717	1	0.353	11	TATATA	GENOMAD.038237.VV	1.628e-06	55	0	0	1	3032	Kyanoviridae	NA	NA	PF18454;K18949	Major tropism determinant N-terminal domain	VF_C_bin2
NODE_159_length_80820_cov_6.485036_4	5575	6225	651	1	0.479	11	ATTTA	NA	NA	NA	0	0	0	1	NA	NA	NA	NA	NA	VF_C_bin2
NODE_159_length_80820_cov_6.485036_5	6956	7270	315	1	0.356	11	ATATA	NA	NA	NA	0	0	0	1	NA	NA	NA	NA	NA	VF_C_bin2
NODE_159_length_80820_cov_6.485036_6	7413	7505	93	-1	0.312	11	ATATA	NA	NA	NA	0	0	0	1	NA	NA	NA	NA	NA	VF_C_bin2
NODE_159_length_80820_cov_6.485036_7	7706	8116	411	-1	0.397	11	TATATA	GENOMAD.114962.VC	5.401e-06	47	0	0	0	2561	Caudoviricetes	NA	NA	PF18909;PF00383;TIGR02571;COG2131;K03365	dATP/dGTP diphosphohydrolase, N-terminal; Cytidine and deoxycytidylate deaminase zinc-binding region	VF_C_bin2
NODE_159_length_80820_cov_6.485036_8	8212	8832	621	1	0.44	11	TATA	NA	NA	NA	0	0	0	1	NA	NA	NA	NA	NA	VF_C_bin2
NODE_159_length_80820_cov_6.485036_9	8895	9380	486	1	0.325	11	ATA	NA	NA	NA	0	0	0	1	NA	NA	NA	NA	NA	VF_C_bin2
NODE_159_length_80820_cov_6.485036_10	9386	10291	906	-1	0.331	11	ATCTA	NA	NA	NA	0	0	0	1	NA	NA	NA	NA	NA	VF_C_bin2
NODE_159_length_80820_cov_6.485036_11	12884	13531	648	-1	0.315	11	ATA	NA	NA	NA	0	0	0	1	NA	NA	NA	NA	NA	VF_C_bin2
NODE_159_length_80820_cov_6.485036_12	13590	14540	951	-1	0.332	11	ATA	NA	NA	NA	0	0	0	1	NA	NA	NA	NA	NA	VF_C_bin2
NODE_159_length_80820_cov_6.485036_13	14541	15098	558	-1	0.337	11	ATCTA	NA	NA	NA	0	0	0	1	NA	NA	NA	NA	NA	VF_C_bin2
NODE_159_length_80820_cov_6.485036_14	15145	15657	513	1	0.365	11	ATA	NA	NA	NA	0	0	0	1	NA	NA	NA	NA	NA	VF_C_bin2
NODE_159_length_80820_cov_6.485036_15	15654	17909	2256	-1	0.332	11	ATA	NA	NA	NA	0	0	0	1	NA	NA	NA	NA	NA	VF_C_bin2
NODE_159_length_80820_cov_6.485036_16	17949	19925	1977	-1	0.334	11	None	GENOMAD.009005.VV	0.0004035	46	0	0	0	2561	Caudoviricetes	NA	NA	NA	NA	VF_C_bin2
NODE_159_length_80820_cov_6.485036_17	19973	20335	363	-1	0.339	11	TATATA	NA	NA	NA	0	0	0	1	NA	NA	NA	NA	NA	VF_C_bin2
NODE_159_length_80820_cov_6.485036_18	20382	20897	516	1	0.374	11	TATA	NA	NA	NA	0	0	0	1	NA	NA	NA	NA	NA	VF_C_bin2
NODE_159_length_80820_cov_6.485036_19	20808	22283	1476	-1	0.405	11	ATA	NA	NA	NA	0	0	0	1	NA	NA	NA	NA	NA	VF_C_bin2
NODE_159_length_80820_cov_6.485036_20	22394	23725	1332	1	0.357	11	TAAAT	NA	NA	NA	0	0	0	1	NA	NA	NA	NA	NA	VF_C_bin2
NODE_159_length_80820_cov_6.485036_21	23739	25373	1635	1	0.365	11	TAT	NA	NA	NA	0	0	0	1	NA	NA	NA	NA	NA	VF_C_bin2
NODE_159_length_80820_cov_6.485036_22	25378	25587	210	1	0.433	11	TAAAT	NA	NA	NA	0	0	0	1	NA	NA	NA	NA	NA	VF_C_bin2
NODE_159_length_80820_cov_6.485036_23	25664	26107	444	1	0.387	11	TATA	NA	NA	NA	0	0	0	1	NA	NA	NA	NA	NA	VF_C_bin2
NODE_159_length_80820_cov_6.485036_24	26104	26604	501	-1	0.317	11	ATA	NA	NA	NA	0	0	0	1	NA	NA	NA	NA	NA	VF_C_bin2
NODE_159_length_80820_cov_6.485036_25	26627	27163	537	1	0.331	11	TAT	GENOMAD.039849.VV	1.837e-19	88	0	0	0	11844	Phycodnaviridae	NA	NA	NA	NA	VF_C_bin2
NODE_159_length_80820_cov_6.485036_26	27173	28117	945	-1	0.429	11	TATAT	NA	NA	NA	0	0	0	1	NA	NA	NA	NA	NA	VF_C_bin2
NODE_159_length_80820_cov_6.485036_27	28161	30074	1914	1	0.357	11	ATA	GENOMAD.222111.VP	1.62e-14	80	0	0	0	2561	Caudoviricetes	NA	NA	NA	NA	VF_C_bin2
NODE_159_length_80820_cov_6.485036_28	30084	31670	1587	-1	0.329	11	TATATA	GENOMAD.025638.VV	3.208e-47	182	0	0	0	1	NA	NA	NA	PF19059	NA	VF_C_bin2
NODE_159_length_80820_cov_6.485036_29	31731	32114	384	-1	0.359	11	ATA	GENOMAD.152452.CP	8.582e-07	49	0	0	0	1	NA	NA	NA	COG0607	Rhodanese-related sulfurtransferase	VF_C_bin2
NODE_159_length_80820_cov_6.485036_30	32141	32827	687	-1	0.33	11	ATA	NA	NA	NA	0	0	0	1	NA	NA	NA	NA	NA	VF_C_bin2
NODE_159_length_80820_cov_6.485036_31	32901	33422	522	-1	0.372	11	TATA	NA	NA	NA	0	0	0	1	NA	NA	NA	NA	NA	VF_C_bin2
NODE_159_length_80820_cov_6.485036_32	33464	35116	1653	1	0.339	11	TAT	NA	NA	NA	0	0	0	1	NA	NA	NA	NA	NA	VF_C_bin2
NODE_159_length_80820_cov_6.485036_33	35134	36393	1260	1	0.365	11	TATA	NA	NA	NA	0	0	0	1	NA	NA	NA	NA	NA	VF_C_bin2
NODE_159_length_80820_cov_6.485036_34	36425	37318	894	-1	0.346	11	ATCTA	GENOMAD.049713.VV	3.843e-18	88	0	0	0	11844	Phycodnaviridae	NA	NA	NA	NA	VF_C_bin2
NODE_159_length_80820_cov_6.485036_35	37394	37759	366	-1	0.355	11	ATTTA	GENOMAD.039165.VV	4.087e-38	139	0	0	0	11844	Phycodnaviridae	NA	NA	NA	NA	VF_C_bin2
NODE_159_length_80820_cov_6.485036_36	37809	38234	426	-1	0.352	11	ATTTA	NA	NA	NA	0	0	0	1	NA	NA	NA	NA	NA	VF_C_bin2
NODE_159_length_80820_cov_6.485036_37	38312	39151	840	1	0.362	11	TATA	NA	NA	NA	0	0	0	1	NA	NA	NA	NA	NA	VF_C_bin2
NODE_159_length_80820_cov_6.485036_38	39105	39605	501	-1	0.321	11	TATA	NA	NA	NA	0	0	0	1	NA	NA	NA	NA	NA	VF_C_bin2
NODE_159_length_80820_cov_6.485036_39	39671	40885	1215	1	0.353	11	TACAT	NA	NA	NA	0	0	0	1	NA	NA	NA	NA	NA	VF_C_bin2
NODE_159_length_80820_cov_6.485036_40	40897	42507	1611	1	0.39	11	None	GENOMAD.173833.VV	0.0006205	45	0	0	0	1	NA	NA	NA	NA	NA	VF_C_bin2
NODE_159_length_80820_cov_6.485036_41	42741	43565	825	1	0.358	11	ATA	NA	NA	NA	0	0	0	1	NA	NA	NA	NA	NA	VF_C_bin2
NODE_159_length_80820_cov_6.485036_42	43595	43975	381	1	0.417	11	ATA	NA	NA	NA	0	0	0	1	NA	NA	NA	NA	NA	VF_C_bin2
NODE_159_length_80820_cov_6.485036_43	43982	44563	582	1	0.388	11	TATA	NA	NA	NA	0	0	0	1	NA	NA	NA	NA	NA	VF_C_bin2
NODE_159_length_80820_cov_6.485036_44	44567	44890	324	-1	0.275	11	TATA	NA	NA	NA	0	0	0	1	NA	NA	NA	NA	NA	VF_C_bin2
NODE_159_length_80820_cov_6.485036_45	44990	45490	501	1	0.333	11	TAT	NA	NA	NA	0	0	0	1	NA	NA	NA	NA	NA	VF_C_bin2
NODE_159_length_80820_cov_6.485036_46	45594	46484	891	1	0.358	11	ATA	NA	NA	NA	0	0	0	1	NA	NA	NA	NA	NA	VF_C_bin2
NODE_159_length_80820_cov_6.485036_47	47669	48631	963	1	0.28	11	TATA	GENOMAD.220305.VV	1.021e-07	56	0	0	0	2561	Caudoviricetes	NA	NA	NA	NA	VF_C_bin2
NODE_159_length_80820_cov_6.485036_48	48683	48895	213	1	0.404	11	ATA	NA	NA	NA	0	0	0	1	NA	NA	NA	NA	NA	VF_C_bin2
NODE_159_length_80820_cov_6.485036_49	48912	49139	228	-1	0.386	11	ATA	NA	NA	NA	0	0	0	1	NA	NA	NA	NA	NA	VF_C_bin2
NODE_159_length_80820_cov_6.485036_50	49204	49629	426	1	0.378	11	None	GENOMAD.107764.VV	2.081e-11	63	0	0	0	1	NA	NA	NA	NA	NA	VF_C_bin2
NODE_159_length_80820_cov_6.485036_51	50040	50201	162	-1	0.37	11	ATA	NA	NA	NA	0	0	0	1	NA	NA	NA	NA	NA	VF_C_bin2
NODE_159_length_80820_cov_6.485036_52	50267	50725	459	-1	0.309	11	ATATA	NA	NA	NA	0	0	0	1	NA	NA	NA	NA	NA	VF_C_bin2
NODE_159_length_80820_cov_6.485036_53	50763	51251	489	-1	0.348	11	ATATA	NA	NA	NA	0	0	0	1	NA	NA	NA	NA	NA	VF_C_bin2
NODE_159_length_80820_cov_6.485036_54	51368	51730	363	1	0.342	11	TAT	NA	NA	NA	0	0	0	1	NA	NA	NA	NA	NA	VF_C_bin2
NODE_159_length_80820_cov_6.485036_55	51736	52008	273	-1	0.377	11	TATA	NA	NA	NA	0	0	0	1	NA	NA	NA	NA	NA	VF_C_bin2
NODE_159_length_80820_cov_6.485036_56	52209	52574	366	1	0.311	11	TATA	NA	NA	NA	0	0	0	1	NA	NA	NA	NA	NA	VF_C_bin2
NODE_159_length_80820_cov_6.485036_57	52621	53436	816	1	0.382	11	ATA	NA	NA	NA	0	0	0	1	NA	NA	NA	NA	NA	VF_C_bin2
NODE_159_length_80820_cov_6.485036_58	53429	53794	366	1	0.393	11	ATATA	NA	NA	NA	0	0	0	1	NA	NA	NA	NA	NA	VF_C_bin2
NODE_159_length_80820_cov_6.485036_59	53794	54294	501	1	0.393	11	ATA	NA	NA	NA	0	0	0	1	NA	NA	NA	NA	NA	VF_C_bin2
NODE_159_length_80820_cov_6.485036_60	54334	55335	1002	-1	0.347	11	ATATA	NA	NA	NA	0	0	0	1	NA	NA	NA	NA	NA	VF_C_bin2
NODE_159_length_80820_cov_6.485036_61	55495	56187	693	1	0.268	11	ATA	NA	NA	NA	0	0	0	1	NA	NA	NA	NA	NA	VF_C_bin2
NODE_159_length_80820_cov_6.485036_62	56228	56926	699	1	0.243	11	TATA	NA	NA	NA	0	0	0	1	NA	NA	NA	NA	NA	VF_C_bin2
NODE_159_length_80820_cov_6.485036_63	56989	58884	1896	1	0.458	11	ATCTA	GENOMAD.065242.VV	6.003e-30	130	0	0	0	12031	Mimiviridae	NA	NA	PF11443	NA	VF_C_bin2
NODE_159_length_80820_cov_6.485036_64	58947	59174	228	1	0.399	11	None	NA	NA	NA	0	0	0	1	NA	NA	NA	NA	NA	VF_C_bin2
NODE_159_length_80820_cov_6.485036_65	59233	60231	999	1	0.361	11	TATA	NA	NA	NA	0	0	0	1	NA	NA	NA	NA	NA	VF_C_bin2
NODE_159_length_80820_cov_6.485036_66	60345	61763	1419	1	0.393	11	ATCTA	NA	NA	NA	0	0	0	1	NA	NA	NA	NA	NA	VF_C_bin2
NODE_159_length_80820_cov_6.485036_67	61822	62097	276	-1	0.351	11	TATATA	NA	NA	NA	0	0	0	1	NA	NA	NA	NA	NA	VF_C_bin2
NODE_159_length_80820_cov_6.485036_68	62396	63235	840	1	0.398	11	ATA	GENOMAD.073575.VV	5.669e-24	105	0	0	0	11844	Phycodnaviridae	NA	NA	PF01036;COG5524;K04641	Bacteriorhodopsin-like protein	VF_C_bin2
NODE_159_length_80820_cov_6.485036_69	63244	63666	423	-1	0.383	11	TATA	NA	NA	NA	0	0	0	1	NA	NA	NA	NA	NA	VF_C_bin2
NODE_159_length_80820_cov_6.485036_70	64025	64387	363	-1	0.449	11	ATA	NA	NA	NA	0	0	0	1	NA	NA	NA	NA	NA	VF_C_bin2
NODE_159_length_80820_cov_6.485036_71	64506	64847	342	-1	0.427	11	ATA	NA	NA	NA	0	0	0	1	NA	NA	NA	NA	NA	VF_C_bin2
NODE_159_length_80820_cov_6.485036_72	64935	65447	513	-1	0.411	11	None	NA	NA	NA	0	0	0	1	NA	NA	NA	NA	NA	VF_C_bin2
NODE_159_length_80820_cov_6.485036_73	65550	66452	903	-1	0.435	11	ATA	NA	NA	NA	0	0	0	1	NA	NA	NA	NA	NA	VF_C_bin2
NODE_159_length_80820_cov_6.485036_74	66699	66989	291	1	0.43	11	None	NA	NA	NA	0	0	0	1	NA	NA	NA	NA	NA	VF_C_bin2
NODE_159_length_80820_cov_6.485036_75	67036	67317	282	-1	0.415	11	ATA	NA	NA	NA	0	0	0	1	NA	NA	NA	NA	NA	VF_C_bin2
NODE_159_length_80820_cov_6.485036_76	67524	68003	480	-1	0.387	11	ATA	NA	NA	NA	0	0	0	1	NA	NA	NA	NA	NA	VF_C_bin2
NODE_159_length_80820_cov_6.485036_77	69089	69379	291	-1	0.45	11	ATA	NA	NA	NA	0	0	0	1	NA	NA	NA	NA	NA	VF_C_bin2
NODE_159_length_80820_cov_6.485036_78	69516	70556	1041	-1	0.493	11	ATA	NA	NA	NA	0	0	0	1	NA	NA	NA	NA	NA	VF_C_bin2
NODE_159_length_80820_cov_6.485036_79	70723	71859	1137	-1	0.482	11	None	NA	NA	NA	0	0	0	1	NA	NA	NA	NA	NA	VF_C_bin2
NODE_159_length_80820_cov_6.485036_80	72003	72476	474	-1	0.47	11	ATA	NA	NA	NA	0	0	0	1	NA	NA	NA	NA	NA	VF_C_bin2
NODE_159_length_80820_cov_6.485036_81	72843	74174	1332	-1	0.545	11	None	NA	NA	NA	0	0	0	1	NA	NA	NA	NA	NA	VF_C_bin2
NODE_159_length_80820_cov_6.485036_82	74573	75172	600	1	0.525	11	None	NA	NA	NA	0	0	0	1	NA	NA	NA	NA	NA	VF_C_bin2
NODE_159_length_80820_cov_6.485036_83	75244	77055	1812	1	0.437	11	None	GENOMAD.083341.VV	1.725e-23	109	0	0	0	11844	Phycodnaviridae	NA	NA	NA	NA	VF_C_bin2
NODE_159_length_80820_cov_6.485036_84	77194	77757	564	1	0.456	11	None	NA	NA	NA	0	0	0	1	NA	NA	NA	NA	NA	VF_C_bin2
NODE_159_length_80820_cov_6.485036_85	78490	79407	918	-1	0.241	11	ATA	NA	NA	NA	0	0	0	1	NA	NA	NA	NA	NA	VF_C_bin2
NODE_159_length_80820_cov_6.485036_86	79479	80234	756	1	0.23	11	ATATA	NA	NA	NA	0	0	0	1	NA	NA	NA	NA	NA	VF_C_bin2
NODE_159_length_80820_cov_6.485036_87	80344	80820	477	1	0.442	11	ATA	NA	NA	NA	0	0	0	1	NA	NA	NA	NA	NA	VF_C_bin2
NODE_208_length_54301_cov_5.144054_1	2	220	219	1	0.475	11	None	NA	NA	NA	0	0	0	1	NA	NA	NA	NA	NA	VF_C_bin2
NODE_208_length_54301_cov_5.144054_2	596	790	195	1	0.246	11	ATA	NA	NA	NA	0	0	0	1	NA	NA	NA	NA	NA	VF_C_bin2
NODE_208_length_54301_cov_5.144054_3	852	2753	1902	1	0.32	11	TATATA	NA	NA	NA	0	0	0	1	NA	NA	NA	NA	NA	VF_C_bin2
NODE_208_length_54301_cov_5.144054_4	2767	3687	921	-1	0.281	11	ATA	NA	NA	NA	0	0	0	1	NA	NA	NA	NA	NA	VF_C_bin2
NODE_208_length_54301_cov_5.144054_5	3712	4491	780	1	0.285	11	ATA	NA	NA	NA	0	0	0	1	NA	NA	NA	NA	NA	VF_C_bin2
NODE_208_length_54301_cov_5.144054_6	4524	5558	1035	1	0.367	11	TATATA	NA	NA	NA	0	0	0	1	NA	NA	NA	NA	NA	VF_C_bin2
NODE_208_length_54301_cov_5.144054_7	5507	5746	240	1	0.283	11	ATATA	NA	NA	NA	0	0	0	1	NA	NA	NA	NA	NA	VF_C_bin2
NODE_208_length_54301_cov_5.144054_8	5788	6054	267	-1	0.371	11	TATA	NA	NA	NA	0	0	0	1	NA	NA	NA	NA	NA	VF_C_bin2
NODE_208_length_54301_cov_5.144054_9	6286	6489	204	1	0.304	11	TATATA	NA	NA	NA	0	0	0	1	NA	NA	NA	NA	NA	VF_C_bin2
NODE_208_length_54301_cov_5.144054_10	6540	7565	1026	-1	0.287	11	TATATA	NA	NA	NA	0	0	0	1	NA	NA	NA	NA	NA	VF_C_bin2
NODE_208_length_54301_cov_5.144054_11	7668	8576	909	1	0.294	11	ATATA	NA	NA	NA	0	0	0	1	NA	NA	NA	NA	NA	VF_C_bin2
NODE_208_length_54301_cov_5.144054_12	8637	9008	372	1	0.28	11	ATA	NA	NA	NA	0	0	0	1	NA	NA	NA	NA	NA	VF_C_bin2
NODE_208_length_54301_cov_5.144054_13	9088	11490	2403	-1	0.37	11	ATA	GENOMAD.087536.VV	3.3760000000001e-311	965	0	0	1	1	NA	NA	NA	PF16903	Major capsid protein N-terminus	VF_C_bin2
NODE_208_length_54301_cov_5.144054_14	11533	12141	609	-1	0.404	11	None	NA	NA	NA	0	0	0	1	NA	NA	NA	NA	NA	VF_C_bin2
NODE_208_length_54301_cov_5.144054_15	12170	12514	345	-1	0.354	11	TAT	NA	NA	NA	0	0	0	1	NA	NA	NA	NA	NA	VF_C_bin2
NODE_208_length_54301_cov_5.144054_16	12537	12773	237	1	0.287	11	ATA	NA	NA	NA	0	0	0	1	NA	NA	NA	NA	NA	VF_C_bin2
NODE_208_length_54301_cov_5.144054_17	12774	14441	1668	-1	0.352	11	ATA	GENOMAD.081477.VV	3.105e-37	152	0	0	0	12031	Mimiviridae	NA	NA	PF19241	NA	VF_C_bin2
NODE_208_length_54301_cov_5.144054_18	14482	15414	933	1	0.345	11	TATA	NA	NA	NA	0	0	0	1	NA	NA	NA	NA	NA	VF_C_bin2
NODE_208_length_54301_cov_5.144054_19	15435	15854	420	1	0.412	11	ATATA	NA	NA	NA	0	0	0	1	NA	NA	NA	NA	NA	VF_C_bin2
NODE_208_length_54301_cov_5.144054_20	15888	16427	540	1	0.304	11	TAT	NA	NA	NA	0	0	0	1	NA	NA	NA	NA	NA	VF_C_bin2
NODE_208_length_54301_cov_5.144054_21	16459	17100	642	-1	0.302	11	None	NA	NA	NA	0	0	0	1	NA	NA	NA	NA	NA	VF_C_bin2
NODE_208_length_54301_cov_5.144054_22	17118	18104	987	-1	0.353	11	TATA	NA	NA	NA	0	0	0	1	NA	NA	NA	NA	NA	VF_C_bin2
NODE_208_length_54301_cov_5.144054_23	18216	19601	1386	1	0.325	11	ATA	NA	NA	NA	0	0	0	1	NA	NA	NA	NA	NA	VF_C_bin2
NODE_208_length_54301_cov_5.144054_24	19576	20553	978	-1	0.333	11	TAT	NA	NA	NA	0	0	0	1	NA	NA	NA	NA	NA	VF_C_bin2
NODE_208_length_54301_cov_5.144054_25	20576	21496	921	1	0.349	11	TAT	GENOMAD.025374.VV	4.351e-17	85	0	0	0	11844	Phycodnaviridae	NA	NA	PF01331;COG5226	mRNA capping enzyme, guanylyltransferase (alpha) subunit	VF_C_bin2
NODE_208_length_54301_cov_5.144054_26	21497	21922	426	-1	0.258	11	ATA	NA	NA	NA	0	0	0	1	NA	NA	NA	NA	NA	VF_C_bin2
NODE_208_length_54301_cov_5.144054_27	22147	22341	195	1	0.328	11	TATATA	NA	NA	NA	0	0	0	1	NA	NA	NA	NA	NA	VF_C_bin2
NODE_208_length_54301_cov_5.144054_28	23031	23777	747	-1	0.387	11	ATA	NA	NA	NA	0	0	0	1	NA	NA	NA	NA	NA	VF_C_bin2
NODE_208_length_54301_cov_5.144054_29	24004	24963	960	1	0.31	11	TATA	NA	NA	NA	0	0	0	1	NA	NA	NA	NA	NA	VF_C_bin2
NODE_208_length_54301_cov_5.144054_30	25031	26245	1215	1	0.37	11	None	GENOMAD.050058.VV	1.105e-172	543	0	0	1	1	NA	NA	NA	PF16903	Major capsid protein N-terminus	VF_C_bin2
NODE_208_length_54301_cov_5.144054_31	26242	26562	321	-1	0.262	11	TATA	NA	NA	NA	0	0	0	1	NA	NA	NA	NA	NA	VF_C_bin2
NODE_208_length_54301_cov_5.144054_32	26606	26881	276	-1	0.417	11	None	NA	NA	NA	0	0	0	1	NA	NA	NA	NA	NA	VF_C_bin2
NODE_208_length_54301_cov_5.144054_33	26907	27128	222	-1	0.374	11	TATA	NA	NA	NA	0	0	0	1	NA	NA	NA	NA	NA	VF_C_bin2
NODE_208_length_54301_cov_5.144054_34	27138	27857	720	-1	0.378	11	None	NA	NA	NA	0	0	0	1	NA	NA	NA	NA	NA	VF_C_bin2
NODE_208_length_54301_cov_5.144054_35	27907	28866	960	1	0.303	11	ATATA	NA	NA	NA	0	0	0	1	NA	NA	NA	NA	NA	VF_C_bin2
NODE_208_length_54301_cov_5.144054_36	28958	29827	870	1	0.369	11	TATATA	NA	NA	NA	0	0	0	1	NA	NA	NA	NA	NA	VF_C_bin2
NODE_208_length_54301_cov_5.144054_37	29834	30646	813	1	0.387	11	TAT	NA	NA	NA	0	0	0	1	NA	NA	NA	NA	NA	VF_C_bin2
NODE_208_length_54301_cov_5.144054_38	30643	30957	315	-1	0.321	11	ATA	NA	NA	NA	0	0	0	1	NA	NA	NA	NA	NA	VF_C_bin2
NODE_208_length_54301_cov_5.144054_39	31013	31969	957	-1	0.302	11	ATA	NA	NA	NA	0	0	0	1	NA	NA	NA	NA	NA	VF_C_bin2
NODE_208_length_54301_cov_5.144054_40	31980	33446	1467	-1	0.368	11	ATA	GENOMAD.016420.VV	5.472e-39	156	0	0	0	741	Megaviricetes	NA	NA	PF19244	Poly(A) polymerase catalytic subunit	VF_C_bin2
NODE_208_length_54301_cov_5.144054_41	33467	35584	2118	-1	0.338	11	TATA	NA	NA	NA	0	0	0	1	NA	NA	NA	NA	NA	VF_C_bin2
NODE_208_length_54301_cov_5.144054_42	35577	35876	300	-1	0.337	11	None	NA	NA	NA	0	0	0	1	NA	NA	NA	NA	NA	VF_C_bin2
NODE_208_length_54301_cov_5.144054_43	35968	37170	1203	-1	0.335	11	TAT	NA	NA	NA	0	0	0	1	NA	NA	NA	NA	NA	VF_C_bin2
NODE_208_length_54301_cov_5.144054_44	37178	37471	294	1	0.337	11	ATATA	NA	NA	NA	0	0	0	1	NA	NA	NA	NA	NA	VF_C_bin2
NODE_208_length_54301_cov_5.144054_45	37454	38191	738	-1	0.369	11	TATA	NA	NA	NA	0	0	0	1	NA	NA	NA	NA	NA	VF_C_bin2
NODE_208_length_54301_cov_5.144054_46	38196	39509	1314	-1	0.406	11	TATA	GENOMAD.001107.VV	5.503e-26	115	0	0	1	11844	Phycodnaviridae	NA	NA	PF16903	Major capsid protein N-terminus	VF_C_bin2
NODE_208_length_54301_cov_5.144054_47	39554	39898	345	1	0.371	11	None	NA	NA	NA	0	0	0	1	NA	NA	NA	NA	NA	VF_C_bin2
NODE_208_length_54301_cov_5.144054_48	39876	42854	2979	-1	0.323	11	None	NA	NA	NA	0	0	0	1	NA	NA	NA	NA	NA	VF_C_bin2
NODE_208_length_54301_cov_5.144054_49	42855	43196	342	-1	0.336	11	TAT	NA	NA	NA	0	0	0	1	NA	NA	NA	NA	NA	VF_C_bin2
NODE_208_length_54301_cov_5.144054_50	43239	44129	891	1	0.364	11	TATA	GENOMAD.159218.VC	0.0004947	44	0	0	0	2561	Caudoviricetes	NA	NA	PF00303;TIGR03283;COG0207;K00560	thymidylate synthase, methanogen type	VF_C_bin2
NODE_208_length_54301_cov_5.144054_51	44147	45022	876	1	0.33	11	TAAAT	NA	NA	NA	0	0	0	1	NA	NA	NA	NA	NA	VF_C_bin2
NODE_208_length_54301_cov_5.144054_52	44961	45470	510	1	0.39	11	None	NA	NA	NA	0	0	0	1	NA	NA	NA	NA	NA	VF_C_bin2
NODE_208_length_54301_cov_5.144054_53	45504	45752	249	1	0.309	11	ATATA	NA	NA	NA	0	0	0	1	NA	NA	NA	NA	NA	VF_C_bin2
NODE_208_length_54301_cov_5.144054_54	45745	46074	330	1	0.439	11	TATAT	GENOMAD.088294.VV	5.939e-13	66	0	0	0	1	NA	NA	NA	NA	NA	VF_C_bin2
NODE_208_length_54301_cov_5.144054_55	46144	46896	753	-1	0.409	11	TATAT	NA	NA	NA	0	0	0	1	NA	NA	NA	NA	NA	VF_C_bin2
NODE_208_length_54301_cov_5.144054_56	46930	47616	687	-1	0.394	11	TATAT	NA	NA	NA	0	0	0	1	NA	NA	NA	NA	NA	VF_C_bin2
NODE_208_length_54301_cov_5.144054_57	47698	48534	837	-1	0.314	11	ATA	NA	NA	NA	0	0	0	1	NA	NA	NA	NA	NA	VF_C_bin2
NODE_208_length_54301_cov_5.144054_58	48571	52107	3537	-1	0.402	11	None	GENOMAD.177409.VV	8.258e-14	79	0	0	0	1	NA	NA	NA	PF00562;PF04560;TIGR03670;K03044	DNA-directed RNA polymerase subunit B	VF_C_bin2
NODE_208_length_54301_cov_5.144054_59	52197	52742	546	-1	0.337	11	ATA	GENOMAD.200320.VV	0.0003162	43	0	0	0	1	NA	NA	NA	NA	NA	VF_C_bin2
NODE_208_length_54301_cov_5.144054_60	52833	54299	1467	-1	0.365	11	None	NA	NA	NA	0	0	0	1	NA	NA	NA	NA	NA	VF_C_bin2
NODE_92_length_188900_cov_8.540951_1	2	220	219	1	0.443	11	None	NA	NA	NA	0	0	0	1	NA	NA	NA	NA	NA	VF_C_bin27
NODE_92_length_188900_cov_8.540951_2	364	1014	651	1	0.43	11	None	NA	NA	NA	0	0	0	1	NA	NA	NA	NA	NA	VF_C_bin27
NODE_92_length_188900_cov_8.540951_3	1157	2218	1062	-1	0.361	11	None	GENOMAD.221739.VP	1.947e-10	65	0	0	0	2561	Caudoviricetes	NA	NA	TIGR02987;K13581	type II restriction m6 adenine DNA methyltransferase, Alw26I/Eco31I/Esp3I family	VF_C_bin27
NODE_92_length_188900_cov_8.540951_4	2343	3266	924	-1	0.302	11	None	NA	NA	NA	0	0	0	1	NA	NA	NA	NA	NA	VF_C_bin27
NODE_92_length_188900_cov_8.540951_5	3587	4552	966	1	0.413	11	None	NA	NA	NA	0	0	0	1	NA	NA	NA	NA	NA	VF_C_bin27
NODE_92_length_188900_cov_8.540951_6	4621	5688	1068	1	0.417	11	None	GENOMAD.136632.VV	2.545e-12	71	0	0	0	2561	Caudoviricetes	NA	NA	PF00145;TIGR00675;K00558;COG0270	DNA-methyltransferase (dcm)	VF_C_bin27
NODE_92_length_188900_cov_8.540951_7	5727	6245	519	1	0.385	11	None	NA	NA	NA	0	0	0	1	NA	NA	NA	NA	NA	VF_C_bin27
NODE_92_length_188900_cov_8.540951_8	6254	6637	384	-1	0.312	11	AATAA	NA	NA	NA	0	0	0	1	NA	NA	NA	NA	NA	VF_C_bin27
NODE_92_length_188900_cov_8.540951_9	6666	7988	1323	-1	0.312	11	TATAA	NA	NA	NA	0	0	0	1	NA	NA	NA	NA	NA	VF_C_bin27
NODE_92_length_188900_cov_8.540951_10	8188	9078	891	1	0.367	11	None	NA	NA	NA	0	0	0	1	NA	NA	NA	NA	NA	VF_C_bin27
NODE_92_length_188900_cov_8.540951_11	9393	10103	711	-1	0.426	11	None	GENOMAD.126887.VV	2.305e-14	75	0	0	0	12031	Mimiviridae	NA	NA	NA	NA	VF_C_bin27
NODE_92_length_188900_cov_8.540951_12	10125	10478	354	-1	0.458	11	TAA	NA	NA	NA	0	0	0	1	NA	NA	NA	NA	NA	VF_C_bin27
NODE_92_length_188900_cov_8.540951_13	10522	10980	459	1	0.427	11	None	GENOMAD.223608.VP	6.499e-11	62	0	0	0	1	NA	NA	NA	NA	NA	VF_C_bin27
NODE_92_length_188900_cov_8.540951_14	11348	11818	471	-1	0.28	11	TAA	NA	NA	NA	0	0	0	1	NA	NA	NA	NA	NA	VF_C_bin27
NODE_92_length_188900_cov_8.540951_15	11862	12797	936	-1	0.283	11	AATAA	NA	NA	NA	0	0	0	1	NA	NA	NA	NA	NA	VF_C_bin27
NODE_92_length_188900_cov_8.540951_16	12857	12988	132	-1	0.265	11	AATAA	NA	NA	NA	0	0	0	1	NA	NA	NA	NA	NA	VF_C_bin27
NODE_92_length_188900_cov_8.540951_17	13111	13671	561	1	0.319	11	TAA	NA	NA	NA	0	0	0	1	NA	NA	NA	NA	NA	VF_C_bin27
NODE_92_length_188900_cov_8.540951_18	13789	14397	609	-1	0.246	11	TAA	NA	NA	NA	0	0	0	1	NA	NA	NA	NA	NA	VF_C_bin27
NODE_92_length_188900_cov_8.540951_19	14642	14947	306	1	0.317	11	TATAA	NA	NA	NA	0	0	0	1	NA	NA	NA	NA	NA	VF_C_bin27
NODE_92_length_188900_cov_8.540951_20	14961	15623	663	1	0.345	11	AATAA	NA	NA	NA	0	0	0	1	NA	NA	NA	NA	NA	VF_C_bin27
NODE_92_length_188900_cov_8.540951_21	15653	15916	264	1	0.318	11	None	NA	NA	NA	0	0	0	1	NA	NA	NA	NA	NA	VF_C_bin27
NODE_92_length_188900_cov_8.540951_22	16102	17394	1293	1	0.517	11	TAA	NA	NA	NA	0	0	0	1	NA	NA	NA	NA	NA	VF_C_bin27
NODE_92_length_188900_cov_8.540951_23	17650	18531	882	1	0.466	11	None	NA	NA	NA	0	0	0	1	NA	NA	NA	NA	NA	VF_C_bin27
NODE_92_length_188900_cov_8.540951_24	18588	18875	288	1	0.399	11	None	NA	NA	NA	0	0	0	1	NA	NA	NA	NA	NA	VF_C_bin27
NODE_92_length_188900_cov_8.540951_25	18924	19373	450	1	0.416	11	TATAA	NA	NA	NA	0	0	0	1	NA	NA	NA	NA	NA	VF_C_bin27
NODE_92_length_188900_cov_8.540951_26	19370	19726	357	1	0.476	11	None	NA	NA	NA	0	0	0	1	NA	NA	NA	NA	NA	VF_C_bin27
NODE_92_length_188900_cov_8.540951_27	19976	21289	1314	1	0.517	11	None	NA	NA	NA	0	0	0	1	NA	NA	NA	NA	NA	VF_C_bin27
NODE_92_length_188900_cov_8.540951_28	21469	22593	1125	1	0.533	11	TAA	NA	NA	NA	0	0	0	1	NA	NA	NA	NA	NA	VF_C_bin27
NODE_92_length_188900_cov_8.540951_29	22758	23531	774	1	0.483	11	TAA	NA	NA	NA	0	0	0	1	NA	NA	NA	NA	NA	VF_C_bin27
NODE_92_length_188900_cov_8.540951_30	23674	24744	1071	-1	0.308	11	None	GENOMAD.196447.VP	5.48e-130	417	0	0	0	12031	Mimiviridae	NA	NA	NA	NA	VF_C_bin27
NODE_92_length_188900_cov_8.540951_31	24950	25897	948	-1	0.283	11	None	NA	NA	NA	0	0	0	1	NA	NA	NA	NA	NA	VF_C_bin27
NODE_92_length_188900_cov_8.540951_32	26269	27099	831	-1	0.391	11	None	GENOMAD.046188.VV	2.237e-13	73	0	0	0	2561	Caudoviricetes	NA	NA	PF12851	Oxygenase domain of the 2OGFeDO superfamily	VF_C_bin27
NODE_92_length_188900_cov_8.540951_33	27195	27668	474	-1	0.407	11	None	GENOMAD.085776.VV	1.658e-10	61	0	0	0	741	Megaviricetes	NA	NA	NA	NA	VF_C_bin27
NODE_92_length_188900_cov_8.540951_34	27728	28003	276	1	0.409	11	TAAA	NA	NA	NA	0	0	0	1	NA	NA	NA	NA	NA	VF_C_bin27
NODE_92_length_188900_cov_8.540951_35	28015	28437	423	-1	0.364	11	None	NA	NA	NA	0	0	0	1	NA	NA	NA	NA	NA	VF_C_bin27
NODE_92_length_188900_cov_8.540951_36	28459	29754	1296	1	0.378	11	None	NA	NA	NA	0	0	0	1	NA	NA	NA	NA	NA	VF_C_bin27
NODE_92_length_188900_cov_8.540951_37	29820	30470	651	-1	0.415	11	None	NA	NA	NA	0	0	0	1	NA	NA	NA	NA	NA	VF_C_bin27
NODE_92_length_188900_cov_8.540951_38	30780	31259	480	1	0.429	11	None	GENOMAD.171343.VP	4.345e-07	51	0	0	0	12031	Mimiviridae	NA	NA	PF18406	Ferredoxin-like domain in Api92-like protein	VF_C_bin27
NODE_92_length_188900_cov_8.540951_39	31296	31922	627	-1	0.4	11	None	NA	NA	NA	0	0	0	1	NA	NA	NA	NA	NA	VF_C_bin27
NODE_92_length_188900_cov_8.540951_40	31965	32324	360	1	0.364	11	TAAA	NA	NA	NA	0	0	0	1	NA	NA	NA	NA	NA	VF_C_bin27
NODE_92_length_188900_cov_8.540951_41	32236	33213	978	-1	0.398	11	TAAAA	NA	NA	NA	0	0	0	1	NA	NA	NA	NA	NA	VF_C_bin27
NODE_92_length_188900_cov_8.540951_42	33234	33482	249	1	0.345	11	AATAA	NA	NA	NA	0	0	0	1	NA	NA	NA	NA	NA	VF_C_bin27
NODE_92_length_188900_cov_8.540951_43	33483	34925	1443	1	0.4	11	None	NA	NA	NA	0	0	0	1	NA	NA	NA	NA	NA	VF_C_bin27
NODE_92_length_188900_cov_8.540951_44	34903	36927	2025	-1	0.438	11	AAAA	NA	NA	NA	0	0	0	1	NA	NA	NA	NA	NA	VF_C_bin27
NODE_92_length_188900_cov_8.540951_45	36928	37443	516	-1	0.409	11	None	NA	NA	NA	0	0	0	1	NA	NA	NA	NA	NA	VF_C_bin27
NODE_92_length_188900_cov_8.540951_46	37531	37806	276	1	0.373	11	TAA	NA	NA	NA	0	0	0	1	NA	NA	NA	NA	NA	VF_C_bin27
NODE_92_length_188900_cov_8.540951_47	37818	38549	732	1	0.354	11	TAA	NA	NA	NA	0	0	0	1	NA	NA	NA	NA	NA	VF_C_bin27
NODE_92_length_188900_cov_8.540951_48	38553	39074	522	1	0.389	11	None	NA	NA	NA	0	0	0	1	NA	NA	NA	NA	NA	VF_C_bin27
NODE_92_length_188900_cov_8.540951_49	39090	40058	969	1	0.394	11	TAA	NA	NA	NA	0	0	0	1	NA	NA	NA	NA	NA	VF_C_bin27
NODE_92_length_188900_cov_8.540951_50	40087	40785	699	-1	0.439	11	None	NA	NA	NA	0	0	0	1	NA	NA	NA	NA	NA	VF_C_bin27
NODE_92_length_188900_cov_8.540951_51	40866	41615	750	1	0.329	11	None	GENOMAD.071894.VV	1.207e-09	61	0	0	0	1	NA	NA	NA	PF07800;K10647;COG5220	Uncharacterized protein involved in synaptonemal complex formation	VF_C_bin27
NODE_92_length_188900_cov_8.540951_52	41650	41949	300	1	0.4	11	AAAA	NA	NA	NA	0	0	0	1	NA	NA	NA	NA	NA	VF_C_bin27
NODE_92_length_188900_cov_8.540951_53	41962	44145	2184	1	0.35	11	TAA	NA	NA	NA	0	0	0	1	NA	NA	NA	NA	NA	VF_C_bin27
NODE_92_length_188900_cov_8.540951_54	44197	45132	936	-1	0.394	11	TAA	GENOMAD.180654.VC	0.0001292	46	0	0	0	1	NA	NA	NA	NA	NA	VF_C_bin27
NODE_92_length_188900_cov_8.540951_55	45221	46114	894	-1	0.411	11	None	GENOMAD.180570.VC	3.435e-15	79	0	0	0	1	NA	NA	NA	PF18184	SMODS and SLOG-associating 2TM effector domain 3	VF_C_bin27
NODE_92_length_188900_cov_8.540951_56	46134	46613	480	-1	0.379	11	None	NA	NA	NA	0	0	0	1	NA	NA	NA	NA	NA	VF_C_bin27
NODE_92_length_188900_cov_8.540951_57	46636	47565	930	-1	0.339	11	AATAA	NA	NA	NA	0	0	0	1	NA	NA	NA	NA	NA	VF_C_bin27
NODE_92_length_188900_cov_8.540951_58	47611	48591	981	-1	0.423	11	None	NA	NA	NA	0	0	0	1	NA	NA	NA	NA	NA	VF_C_bin27
NODE_92_length_188900_cov_8.540951_59	48596	49297	702	-1	0.393	11	None	NA	NA	NA	0	0	0	1	NA	NA	NA	NA	NA	VF_C_bin27
NODE_92_length_188900_cov_8.540951_60	49353	53468	4116	1	0.403	11	TATAA	NA	NA	NA	0	0	0	1	NA	NA	NA	NA	NA	VF_C_bin27
NODE_92_length_188900_cov_8.540951_61	53491	54081	591	1	0.408	11	None	GENOMAD.023646.VV	8.884e-05	45	0	0	0	741	Megaviricetes	NA	NA	K01518;COG4119	Predicted NTP pyrophosphohydrolase, NUDIX family	VF_C_bin27
NODE_92_length_188900_cov_8.540951_62	54026	54550	525	1	0.371	11	None	NA	NA	NA	0	0	0	1	NA	NA	NA	NA	NA	VF_C_bin27
NODE_92_length_188900_cov_8.540951_63	54555	55199	645	-1	0.262	11	None	NA	NA	NA	0	0	0	1	NA	NA	NA	NA	NA	VF_C_bin27
NODE_92_length_188900_cov_8.540951_64	55244	55468	225	-1	0.298	11	AATAA	NA	NA	NA	0	0	0	1	NA	NA	NA	NA	NA	VF_C_bin27
NODE_92_length_188900_cov_8.540951_65	55477	56136	660	-1	0.391	11	TAA	NA	NA	NA	0	0	0	1	NA	NA	NA	NA	NA	VF_C_bin27
NODE_92_length_188900_cov_8.540951_66	56153	56572	420	-1	0.426	11	TAAA	NA	NA	NA	0	0	0	1	NA	NA	NA	NA	NA	VF_C_bin27
NODE_92_length_188900_cov_8.540951_67	56579	57874	1296	-1	0.386	11	AATAA	GENOMAD.025649.VV	1.759e-42	165	0	0	0	2561	Caudoviricetes	NA	NA	NA	NA	VF_C_bin27
NODE_92_length_188900_cov_8.540951_68	57879	58496	618	-1	0.396	11	None	NA	NA	NA	0	0	0	1	NA	NA	NA	NA	NA	VF_C_bin27
NODE_92_length_188900_cov_8.540951_69	58502	61414	2913	-1	0.398	11	AAAAAA	GENOMAD.030096.VV	1.766e-18	94	0	0	0	12031	Mimiviridae	NA	NA	PF09159	Mitochondrial resolvase Ydc2 / RNA splicing MRS1	VF_C_bin27
NODE_92_length_188900_cov_8.540951_70	61473	63203	1731	1	0.386	11	None	GENOMAD.028585.VV	1.562e-11	70	0	0	0	11844	Phycodnaviridae	NA	NA	PF17846;PF03159;COG5049;K12619	5-3 exonuclease	VF_C_bin27
NODE_92_length_188900_cov_8.540951_71	63213	63563	351	1	0.316	11	None	NA	NA	NA	0	0	0	1	NA	NA	NA	NA	NA	VF_C_bin27
NODE_92_length_188900_cov_8.540951_72	63573	64478	906	1	0.414	11	AAAA	GENOMAD.122310.VV	3.293e-06	51	0	0	0	1	NA	NA	NA	NA	NA	VF_C_bin27
NODE_92_length_188900_cov_8.540951_73	64488	65426	939	1	0.376	11	TAA	NA	NA	NA	0	0	0	1	NA	NA	NA	NA	NA	VF_C_bin27
NODE_92_length_188900_cov_8.540951_74	65401	65748	348	-1	0.336	11	None	NA	NA	NA	0	0	0	1	NA	NA	NA	NA	NA	VF_C_bin27
NODE_92_length_188900_cov_8.540951_75	65769	66188	420	-1	0.388	11	TAA	NA	NA	NA	0	0	0	1	NA	NA	NA	NA	NA	VF_C_bin27
NODE_92_length_188900_cov_8.540951_76	66216	67109	894	1	0.356	11	None	GENOMAD.183220.VC	0.0004979	44	0	0	0	2561	Caudoviricetes	NA	NA	PF14083;PF00226;K09512;TIGR02349;COG0484	chaperone protein DnaJ	VF_C_bin27
NODE_92_length_188900_cov_8.540951_77	67087	67389	303	-1	0.426	11	None	GENOMAD.042767.VV	2.317e-34	127	0	0	0	11844	Phycodnaviridae	NA	NA	NA	NA	VF_C_bin27
NODE_92_length_188900_cov_8.540951_78	67465	67917	453	1	0.333	11	None	NA	NA	NA	0	0	0	1	NA	NA	NA	NA	NA	VF_C_bin27
NODE_92_length_188900_cov_8.540951_79	67893	68897	1005	-1	0.368	11	TAA	GENOMAD.032279.VV	1.501e-17	87	0	0	0	11844	Phycodnaviridae	NA	NA	PF00352;COG2101;K03120	TATA-box binding protein (TBP), component of TFIID and TFIIIB	VF_C_bin27
NODE_92_length_188900_cov_8.540951_80	68934	69374	441	-1	0.336	11	None	NA	NA	NA	0	0	0	1	NA	NA	NA	NA	NA	VF_C_bin27
NODE_92_length_188900_cov_8.540951_81	69431	70219	789	1	0.371	11	None	GENOMAD.022769.VV	5.406e-33	131	0	0	0	12031	Mimiviridae	NA	NA	NA	NA	VF_C_bin27
NODE_92_length_188900_cov_8.540951_82	70250	70774	525	1	0.341	11	TAAA	NA	NA	NA	0	0	0	1	NA	NA	NA	NA	NA	VF_C_bin27
NODE_92_length_188900_cov_8.540951_83	70771	71211	441	1	0.383	11	AATAA	NA	NA	NA	0	0	0	1	NA	NA	NA	NA	NA	VF_C_bin27
NODE_92_length_188900_cov_8.540951_84	71242	71616	375	1	0.331	11	None	NA	NA	NA	0	0	0	1	NA	NA	NA	NA	NA	VF_C_bin27
NODE_92_length_188900_cov_8.540951_85	71649	72125	477	1	0.375	11	None	NA	NA	NA	0	0	0	1	NA	NA	NA	NA	NA	VF_C_bin27
NODE_92_length_188900_cov_8.540951_86	72204	72848	645	1	0.35	11	TAAA	NA	NA	NA	0	0	0	1	NA	NA	NA	NA	NA	VF_C_bin27
NODE_92_length_188900_cov_8.540951_87	72805	73617	813	-1	0.373	11	AATAA	NA	NA	NA	0	0	0	1	NA	NA	NA	NA	NA	VF_C_bin27
NODE_92_length_188900_cov_8.540951_88	73881	74825	945	1	0.286	11	None	NA	NA	NA	0	0	0	1	NA	NA	NA	NA	NA	VF_C_bin27
NODE_92_length_188900_cov_8.540951_89	74814	76328	1515	-1	0.325	11	TAA	GENOMAD.196447.VP	8.064e-23	106	0	0	0	12031	Mimiviridae	NA	NA	NA	NA	VF_C_bin27
NODE_92_length_188900_cov_8.540951_90	76442	79918	3477	1	0.449	11	AATAA	GENOMAD.063911.VV	3.66e-27	123	0	0	0	2561	Caudoviricetes	NA	NA	K03164;TIGR01058;COG0187	DNA topoisomerase IV, B subunit, Gram-positive	VF_C_bin27
NODE_92_length_188900_cov_8.540951_91	79962	80417	456	-1	0.408	11	None	GENOMAD.024959.VV	2.708e-22	95	0	0	0	12031	Mimiviridae	NA	NA	PF19065	NA	VF_C_bin27
NODE_92_length_188900_cov_8.540951_92	80459	80764	306	1	0.487	11	None	NA	NA	NA	0	0	0	1	NA	NA	NA	NA	NA	VF_C_bin27
NODE_92_length_188900_cov_8.540951_93	81018	81467	450	1	0.413	11	None	NA	NA	NA	0	0	0	1	NA	NA	NA	NA	NA	VF_C_bin27
NODE_92_length_188900_cov_8.540951_94	81531	81917	387	1	0.512	11	None	NA	NA	NA	0	0	0	1	NA	NA	NA	NA	NA	VF_C_bin27
NODE_92_length_188900_cov_8.540951_95	81977	82423	447	1	0.38	11	TAA	NA	NA	NA	0	0	0	1	NA	NA	NA	NA	NA	VF_C_bin27
NODE_92_length_188900_cov_8.540951_96	82475	84325	1851	1	0.533	11	None	NA	NA	NA	0	0	0	1	NA	NA	NA	NA	NA	VF_C_bin27
NODE_92_length_188900_cov_8.540951_97	84589	85392	804	1	0.374	11	TAA	GENOMAD.049928.VV	5.361e-36	140	0	0	0	12031	Mimiviridae	NA	NA	PF13641;TIGR04283;K17250;COG1216	transferase 2, rSAM/selenodomain-associated	VF_C_bin27
NODE_92_length_188900_cov_8.540951_98	85442	86392	951	-1	0.352	11	TAA	NA	NA	NA	0	0	0	1	NA	NA	NA	NA	NA	VF_C_bin27
NODE_92_length_188900_cov_8.540951_99	86436	87020	585	-1	0.33	11	None	NA	NA	NA	0	0	0	1	NA	NA	NA	NA	NA	VF_C_bin27
NODE_92_length_188900_cov_8.540951_100	87040	87495	456	-1	0.443	11	TAAAAA	NA	NA	NA	0	0	0	1	NA	NA	NA	NA	NA	VF_C_bin27
NODE_92_length_188900_cov_8.540951_101	87550	89067	1518	-1	0.381	11	None	GENOMAD.001243.VV	7.972e-41	162	0	0	1	11844	Phycodnaviridae	NA	NA	PF16903	Major capsid protein N-terminus	VF_C_bin27
NODE_92_length_188900_cov_8.540951_102	89110	90534	1425	1	0.454	11	TAA	NA	NA	NA	0	0	0	1	NA	NA	NA	NA	NA	VF_C_bin27
NODE_92_length_188900_cov_8.540951_103	90531	91592	1062	-1	0.385	11	None	NA	NA	NA	0	0	0	1	NA	NA	NA	NA	NA	VF_C_bin27
NODE_92_length_188900_cov_8.540951_104	91595	92497	903	1	0.378	11	None	NA	NA	NA	0	0	0	1	NA	NA	NA	NA	NA	VF_C_bin27
NODE_92_length_188900_cov_8.540951_105	92498	92821	324	-1	0.367	11	None	NA	NA	NA	0	0	0	1	NA	NA	NA	NA	NA	VF_C_bin27
NODE_92_length_188900_cov_8.540951_106	92915	96760	3846	1	0.428	11	AATAA	GENOMAD.134202.VC	3.5e-81	300	0	0	0	741	Megaviricetes	NA	NA	NA	NA	VF_C_bin27
NODE_92_length_188900_cov_8.540951_107	96764	97033	270	1	0.352	11	TAA	NA	NA	NA	0	0	0	1	NA	NA	NA	NA	NA	VF_C_bin27
NODE_92_length_188900_cov_8.540951_108	97041	97943	903	1	0.367	11	TAA	GENOMAD.191031.VC	3.718e-07	54	0	0	0	12031	Mimiviridae	NA	NA	PF01435	Peptidase family M48	VF_C_bin27
NODE_92_length_188900_cov_8.540951_109	97954	99048	1095	1	0.335	11	AATAA	NA	NA	NA	0	0	0	1	NA	NA	NA	NA	NA	VF_C_bin27
NODE_92_length_188900_cov_8.540951_110	99071	100213	1143	1	0.394	11	None	NA	NA	NA	0	0	0	1	NA	NA	NA	NA	NA	VF_C_bin27
NODE_92_length_188900_cov_8.540951_111	100222	101007	786	1	0.422	11	AATAA	GENOMAD.015694.VV	3.759e-22	99	0	0	0	11844	Phycodnaviridae	NA	NA	PF00961	LAGLIDADG endonuclease	VF_C_bin27
NODE_92_length_188900_cov_8.540951_112	101001	101522	522	-1	0.32	11	None	NA	NA	NA	0	0	0	1	NA	NA	NA	NA	NA	VF_C_bin27
NODE_92_length_188900_cov_8.540951_113	101558	101971	414	-1	0.309	11	TAA	NA	NA	NA	0	0	0	1	NA	NA	NA	NA	NA	VF_C_bin27
NODE_92_length_188900_cov_8.540951_114	102013	102249	237	-1	0.333	11	None	NA	NA	NA	0	0	0	1	NA	NA	NA	NA	NA	VF_C_bin27
NODE_92_length_188900_cov_8.540951_115	102303	102941	639	1	0.405	11	None	NA	NA	NA	0	0	0	1	NA	NA	NA	NA	NA	VF_C_bin27
NODE_92_length_188900_cov_8.540951_116	102971	103705	735	1	0.498	11	None	GENOMAD.022366.VV	2.71e-17	84	0	0	0	11844	Phycodnaviridae	NA	NA	NA	NA	VF_C_bin27
NODE_92_length_188900_cov_8.540951_117	103781	104359	579	1	0.38	11	TAA	GENOMAD.018050.VV	4.605e-24	102	0	0	0	741	Megaviricetes	NA	NA	PF08325	WLM domain	VF_C_bin27
NODE_92_length_188900_cov_8.540951_118	104384	110482	6099	1	0.398	11	TAAA	GENOMAD.038005.VV	9.982e-15	83	0	0	0	11844	Phycodnaviridae	NA	NA	NA	NA	VF_C_bin27
NODE_92_length_188900_cov_8.540951_119	110466	111470	1005	-1	0.38	11	TAA	NA	NA	NA	0	0	0	1	NA	NA	NA	NA	NA	VF_C_bin27
NODE_92_length_188900_cov_8.540951_120	111471	111686	216	-1	0.278	11	TAA	NA	NA	NA	0	0	0	1	NA	NA	NA	NA	NA	VF_C_bin27
NODE_92_length_188900_cov_8.540951_121	111718	116223	4506	-1	0.456	11	TAA	GENOMAD.029806.VV	0.0002659	48	0	0	0	5797	Crassvirales	NA	NA	NA	NA	VF_C_bin27
NODE_92_length_188900_cov_8.540951_122	116330	118237	1908	1	0.386	11	None	GENOMAD.030096.VV	1.897e-27	122	0	0	0	12031	Mimiviridae	NA	NA	PF09159	Mitochondrial resolvase Ydc2 / RNA splicing MRS1	VF_C_bin27
NODE_92_length_188900_cov_8.540951_123	118274	119434	1161	1	0.354	11	TATAA	NA	NA	NA	0	0	0	1	NA	NA	NA	NA	NA	VF_C_bin27
NODE_92_length_188900_cov_8.540951_124	119462	119875	414	-1	0.49	11	TAA	NA	NA	NA	0	0	0	1	NA	NA	NA	NA	NA	VF_C_bin27
NODE_92_length_188900_cov_8.540951_125	119924	120577	654	-1	0.39	11	TAA	NA	NA	NA	0	0	0	1	NA	NA	NA	NA	NA	VF_C_bin27
NODE_92_length_188900_cov_8.540951_126	120639	121193	555	-1	0.416	11	None	NA	NA	NA	0	0	0	1	NA	NA	NA	NA	NA	VF_C_bin27
NODE_92_length_188900_cov_8.540951_127	121198	121473	276	-1	0.362	11	TAA	NA	NA	NA	0	0	0	1	NA	NA	NA	NA	NA	VF_C_bin27
NODE_92_length_188900_cov_8.540951_128	121507	121896	390	1	0.382	11	None	NA	NA	NA	0	0	0	1	NA	NA	NA	NA	NA	VF_C_bin27
NODE_92_length_188900_cov_8.540951_129	121796	122953	1158	-1	0.351	11	TAA	GENOMAD.036096.VV	0.0003817	45	0	0	0	11844	Phycodnaviridae	NA	NA	NA	NA	VF_C_bin27
NODE_92_length_188900_cov_8.540951_130	122978	126019	3042	-1	0.428	11	AATAA	GENOMAD.039322.VV	2.741e-41	169	0	0	0	12031	Mimiviridae	NA	NA	K00565	mRNA cap methyltransferase	VF_C_bin27
NODE_92_length_188900_cov_8.540951_131	126076	126897	822	-1	0.353	11	None	NA	NA	NA	0	0	0	1	NA	NA	NA	NA	NA	VF_C_bin27
NODE_92_length_188900_cov_8.540951_132	126953	127246	294	-1	0.354	11	AAAA	NA	NA	NA	0	0	0	1	NA	NA	NA	NA	NA	VF_C_bin27
NODE_92_length_188900_cov_8.540951_133	127279	127734	456	-1	0.371	11	TAA	GENOMAD.123357.VV	7.415e-08	53	0	0	0	11844	Phycodnaviridae	NA	NA	PF13509;TIGR00448;COG1095;K03049	DNA-directed RNA polymerase (rpoE), archaeal and eukaryotic form	VF_C_bin27
NODE_92_length_188900_cov_8.540951_134	127773	132899	5127	-1	0.403	11	None	GENOMAD.014367.VV	1.567e-70	267	0	0	0	12031	Mimiviridae	NA	NA	PF13872;K10875	P-loop containing NTP hydrolase pore-1	VF_C_bin27
NODE_92_length_188900_cov_8.540951_135	132907	133809	903	-1	0.357	11	AAA	GENOMAD.023409.VV	2.047e-44	166	0	0	0	12031	Mimiviridae	NA	NA	K01518;COG1051	NA	VF_C_bin27
NODE_92_length_188900_cov_8.540951_136	133838	134275	438	1	0.418	11	None	NA	NA	NA	0	0	0	1	NA	NA	NA	NA	NA	VF_C_bin27
NODE_92_length_188900_cov_8.540951_137	134276	134782	507	1	0.396	11	None	GENOMAD.095287.VV	2.522e-06	49	0	0	0	2561	Caudoviricetes	NA	NA	PF13395	HNH endonuclease	VF_C_bin27
NODE_92_length_188900_cov_8.540951_138	134793	135482	690	1	0.364	11	None	NA	NA	NA	0	0	0	1	NA	NA	NA	NA	NA	VF_C_bin27
NODE_92_length_188900_cov_8.540951_139	135488	136426	939	1	0.38	11	TAA	NA	NA	NA	0	0	0	1	NA	NA	NA	NA	NA	VF_C_bin27
NODE_92_length_188900_cov_8.540951_140	136419	137150	732	1	0.449	11	None	GENOMAD.025811.VV	5.556e-12	68	0	0	0	11844	Phycodnaviridae	NA	NA	NA	NA	VF_C_bin27
NODE_92_length_188900_cov_8.540951_141	137185	137946	762	1	0.419	11	None	GENOMAD.021635.VV	5.04e-29	119	0	0	0	11844	Phycodnaviridae	NA	NA	NA	NA	VF_C_bin27
NODE_92_length_188900_cov_8.540951_142	138157	139845	1689	1	0.403	11	AATAA	GENOMAD.104591.VV	8.927e-40	160	0	0	0	2561	Caudoviricetes	NA	NA	PF14743;PF01331;TIGR02779;COG1793	DNA ligase D, ligase domain	VF_C_bin27
NODE_92_length_188900_cov_8.540951_143	139886	140680	795	1	0.391	11	TAA	NA	NA	NA	0	0	0	1	NA	NA	NA	NA	NA	VF_C_bin27
NODE_92_length_188900_cov_8.540951_144	140647	140991	345	-1	0.33	11	AATAA	NA	NA	NA	0	0	0	1	NA	NA	NA	NA	NA	VF_C_bin27
NODE_92_length_188900_cov_8.540951_145	141017	141973	957	-1	0.285	11	None	NA	NA	NA	0	0	0	1	NA	NA	NA	NA	NA	VF_C_bin27
NODE_92_length_188900_cov_8.540951_146	142560	143282	723	1	0.31	11	TAA	NA	NA	NA	0	0	0	1	NA	NA	NA	NA	NA	VF_C_bin27
NODE_92_length_188900_cov_8.540951_147	143317	144141	825	1	0.434	11	None	GENOMAD.021112.VV	2.443e-20	94	0	0	0	12031	Mimiviridae	NA	NA	PF14622;COG0571;TIGR02191	dsRNA-specific ribonuclease	VF_C_bin27
NODE_92_length_188900_cov_8.540951_148	144151	148404	4254	1	0.427	11	None	GENOMAD.013070.VV	8.696e-43	175	0	0	0	12031	Mimiviridae	NA	NA	K03470	NA	VF_C_bin27
NODE_92_length_188900_cov_8.540951_149	148391	149536	1146	-1	0.401	11	TAA	NA	NA	NA	0	0	0	1	NA	NA	NA	NA	NA	VF_C_bin27
NODE_92_length_188900_cov_8.540951_150	149586	150488	903	-1	0.379	11	TAA	GENOMAD.030656.VV	1.884e-28	119	0	0	1	12031	Mimiviridae	NA	NA	PF03290	Vaccinia virus I7 processing peptidase	VF_C_bin27
NODE_92_length_188900_cov_8.540951_151	150524	151078	555	1	0.386	11	None	NA	NA	NA	0	0	0	1	NA	NA	NA	NA	NA	VF_C_bin27
NODE_92_length_188900_cov_8.540951_152	151089	151262	174	1	0.339	11	TAA	NA	NA	NA	0	0	0	1	NA	NA	NA	NA	NA	VF_C_bin27
NODE_92_length_188900_cov_8.540951_153	151259	151960	702	1	0.402	11	TAA	NA	NA	NA	0	0	0	1	NA	NA	NA	NA	NA	VF_C_bin27
NODE_92_length_188900_cov_8.540951_154	151967	152563	597	1	0.41	11	TAAA	GENOMAD.183220.VC	4.711e-08	55	0	0	0	2561	Caudoviricetes	NA	NA	PF14083;PF00226;K09512;TIGR02349;COG0484	chaperone protein DnaJ	VF_C_bin27
NODE_92_length_188900_cov_8.540951_155	152764	153399	636	-1	0.546	11	TAA	NA	NA	NA	0	0	0	1	NA	NA	NA	NA	NA	VF_C_bin27
NODE_92_length_188900_cov_8.540951_156	153485	154855	1371	-1	0.352	11	TAA	NA	NA	NA	0	0	0	1	NA	NA	NA	NA	NA	VF_C_bin27
NODE_92_length_188900_cov_8.540951_157	154999	155625	627	1	0.455	11	TAAA	NA	NA	NA	0	0	0	1	NA	NA	NA	NA	NA	VF_C_bin27
NODE_92_length_188900_cov_8.540951_158	155791	156639	849	1	0.501	11	AATAA	GENOMAD.033924.VV	6.524e-41	155	0	0	0	11844	Phycodnaviridae	NA	NA	PF10927	NA	VF_C_bin27
NODE_92_length_188900_cov_8.540951_159	156936	157289	354	-1	0.432	11	AATAA	NA	NA	NA	0	0	0	1	NA	NA	NA	NA	NA	VF_C_bin27
NODE_92_length_188900_cov_8.540951_160	157295	157627	333	-1	0.39	11	AAA	GENOMAD.159517.VP	0.0002843	41	0	0	0	11844	Phycodnaviridae	NA	NA	PF19075	NA	VF_C_bin27
NODE_92_length_188900_cov_8.540951_161	157666	158595	930	-1	0.374	11	None	NA	NA	NA	0	0	0	1	NA	NA	NA	NA	NA	VF_C_bin27
NODE_92_length_188900_cov_8.540951_162	158589	159146	558	-1	0.396	11	None	NA	NA	NA	0	0	0	1	NA	NA	NA	NA	NA	VF_C_bin27
NODE_92_length_188900_cov_8.540951_163	159258	159995	738	1	0.354	11	None	GENOMAD.087886.VV	1.894e-28	117	0	0	0	1	NA	NA	NA	PF03159;COG5049;K12619	XRN 5-3 exonuclease N-terminus	VF_C_bin27
NODE_92_length_188900_cov_8.540951_164	160312	160608	297	-1	0.391	11	TACAA	NA	NA	NA	0	0	0	1	NA	NA	NA	NA	NA	VF_C_bin27
NODE_92_length_188900_cov_8.540951_165	160657	161973	1317	-1	0.418	11	TAA	GENOMAD.030419.VV	3.548e-21	100	0	0	0	12031	Mimiviridae	NA	NA	NA	NA	VF_C_bin27
NODE_92_length_188900_cov_8.540951_166	162014	162484	471	-1	0.399	11	TAA	GENOMAD.039641.VV	9.151e-05	44	0	0	0	11844	Phycodnaviridae	NA	NA	NA	NA	VF_C_bin27
NODE_92_length_188900_cov_8.540951_167	162976	163404	429	1	0.371	11	AAAA	NA	NA	NA	0	0	0	1	NA	NA	NA	NA	NA	VF_C_bin27
NODE_92_length_188900_cov_8.540951_168	163401	163757	357	1	0.333	11	None	NA	NA	NA	0	0	0	1	NA	NA	NA	NA	NA	VF_C_bin27
NODE_92_length_188900_cov_8.540951_169	163774	164328	555	1	0.398	11	TAA	GENOMAD.019253.VV	1.326e-36	138	0	0	1	12031	Mimiviridae	NA	NA	PF04599;K04799;TIGR00600;COG5366	DNA excision repair protein (rad2)	VF_C_bin27
NODE_92_length_188900_cov_8.540951_170	164325	164729	405	1	0.348	11	None	NA	NA	NA	0	0	0	1	NA	NA	NA	NA	NA	VF_C_bin27
NODE_92_length_188900_cov_8.540951_171	165698	166165	468	1	0.338	11	TAA	NA	NA	NA	0	0	0	1	NA	NA	NA	NA	NA	VF_C_bin27
NODE_92_length_188900_cov_8.540951_172	166140	166502	363	-1	0.446	11	None	NA	NA	NA	0	0	0	1	NA	NA	NA	NA	NA	VF_C_bin27
NODE_92_length_188900_cov_8.540951_173	166656	169064	2409	1	0.428	11	TAA	GENOMAD.043924.VV	1.575e-19	97	0	0	0	2561	Caudoviricetes	NA	NA	NA	NA	VF_C_bin27
NODE_92_length_188900_cov_8.540951_174	169075	169476	402	1	0.361	11	TAAA	NA	NA	NA	0	0	0	1	NA	NA	NA	NA	NA	VF_C_bin27
NODE_92_length_188900_cov_8.540951_175	169463	170287	825	1	0.349	11	None	NA	NA	NA	0	0	0	1	NA	NA	NA	NA	NA	VF_C_bin27
NODE_92_length_188900_cov_8.540951_176	170106	171089	984	-1	0.361	11	TAA	GENOMAD.056204.VV	1.228e-08	59	0	0	0	11844	Phycodnaviridae	NA	NA	PF02854	MIF4G domain	VF_C_bin27
NODE_92_length_188900_cov_8.540951_177	171136	172296	1161	1	0.407	11	TAA	NA	NA	NA	0	0	0	1	NA	NA	NA	NA	NA	VF_C_bin27
NODE_92_length_188900_cov_8.540951_178	172338	172922	585	1	0.441	11	None	NA	NA	NA	0	0	0	1	NA	NA	NA	NA	NA	VF_C_bin27
NODE_92_length_188900_cov_8.540951_179	172931	173455	525	1	0.417	11	None	GENOMAD.044200.VV	1.33e-06	50	0	0	0	11844	Phycodnaviridae	NA	NA	NA	NA	VF_C_bin27
NODE_92_length_188900_cov_8.540951_180	173492	174025	534	1	0.431	11	None	GENOMAD.079539.VV	8.06e-20	89	0	0	0	12031	Mimiviridae	NA	NA	TIGR02423	NA	VF_C_bin27
NODE_92_length_188900_cov_8.540951_181	174090	174992	903	1	0.368	11	TAA	GENOMAD.027170.VV	4.302e-21	97	0	0	1	12031	Mimiviridae	NA	NA	PF04848	Poxvirus A22 protein	VF_C_bin27
NODE_92_length_188900_cov_8.540951_182	175026	176273	1248	1	0.47	11	None	GENOMAD.108406.VV	6.447e-62	222	0	0	0	11844	Phycodnaviridae	NA	NA	NA	NA	VF_C_bin27
NODE_92_length_188900_cov_8.540951_183	176278	176688	411	1	0.528	11	None	NA	NA	NA	0	0	0	1	NA	NA	NA	NA	NA	VF_C_bin27
NODE_92_length_188900_cov_8.540951_184	176674	177009	336	-1	0.363	11	None	NA	NA	NA	0	0	0	1	NA	NA	NA	NA	NA	VF_C_bin27
NODE_92_length_188900_cov_8.540951_185	177014	177427	414	-1	0.386	11	None	NA	NA	NA	0	0	0	1	NA	NA	NA	NA	NA	VF_C_bin27
NODE_92_length_188900_cov_8.540951_186	177428	178051	624	-1	0.434	11	None	NA	NA	NA	0	0	0	1	NA	NA	NA	NA	NA	VF_C_bin27
NODE_92_length_188900_cov_8.540951_187	178096	178638	543	1	0.359	11	None	NA	NA	NA	0	0	0	1	NA	NA	NA	NA	NA	VF_C_bin27
NODE_92_length_188900_cov_8.540951_188	178635	179207	573	-1	0.401	11	AATAA	GENOMAD.030625.VV	1.016e-22	98	0	0	0	11844	Phycodnaviridae	NA	NA	PF19063	NA	VF_C_bin27
NODE_92_length_188900_cov_8.540951_189	179271	180473	1203	1	0.425	11	None	NA	NA	NA	0	0	0	1	NA	NA	NA	NA	NA	VF_C_bin27
NODE_92_length_188900_cov_8.540951_190	180724	181056	333	1	0.402	11	None	NA	NA	NA	0	0	0	1	NA	NA	NA	NA	NA	VF_C_bin27
NODE_92_length_188900_cov_8.540951_191	180942	181619	678	-1	0.392	11	TAA	NA	NA	NA	0	0	0	1	NA	NA	NA	NA	NA	VF_C_bin27
NODE_92_length_188900_cov_8.540951_192	181623	182090	468	-1	0.466	11	TAA	NA	NA	NA	0	0	0	1	NA	NA	NA	NA	NA	VF_C_bin27
NODE_92_length_188900_cov_8.540951_193	182111	182488	378	-1	0.381	11	TAA	NA	NA	NA	0	0	0	1	NA	NA	NA	NA	NA	VF_C_bin27
NODE_92_length_188900_cov_8.540951_194	182497	183471	975	-1	0.362	11	None	NA	NA	NA	0	0	0	1	NA	NA	NA	NA	NA	VF_C_bin27
NODE_92_length_188900_cov_8.540951_195	183468	183698	231	-1	0.437	11	None	NA	NA	NA	0	0	0	1	NA	NA	NA	NA	NA	VF_C_bin27
NODE_92_length_188900_cov_8.540951_196	183757	184434	678	1	0.4	11	TAA	NA	NA	NA	0	0	0	1	NA	NA	NA	NA	NA	VF_C_bin27
NODE_92_length_188900_cov_8.540951_197	184431	185198	768	-1	0.398	11	None	GENOMAD.105009.VV	1.317e-09	61	0	0	0	1	NA	NA	NA	NA	NA	VF_C_bin27
NODE_92_length_188900_cov_8.540951_198	185204	185809	606	1	0.348	11	None	NA	NA	NA	0	0	0	1	NA	NA	NA	NA	NA	VF_C_bin27
NODE_92_length_188900_cov_8.540951_199	185789	186559	771	-1	0.436	11	TAA	NA	NA	NA	0	0	0	1	NA	NA	NA	NA	NA	VF_C_bin27
NODE_92_length_188900_cov_8.540951_200	186579	187589	1011	-1	0.349	11	TAA	NA	NA	NA	0	0	0	1	NA	NA	NA	NA	NA	VF_C_bin27
NODE_92_length_188900_cov_8.540951_201	187593	188900	1308	-1	0.354	11	None	NA	NA	NA	0	0	0	1	NA	NA	NA	NA	NA	VF_C_bin27
NODE_136_length_100482_cov_8.859748_1	3	1490	1488	-1	0.358	11	AATAA	GENOMAD.216354.VP	8.944e-19	93	0	0	0	11844	Phycodnaviridae	NA	NA	NA	NA	VF_C_bin27
NODE_136_length_100482_cov_8.859748_2	1502	2629	1128	-1	0.331	11	None	GENOMAD.052673.VV	1.648e-13	75	0	0	0	11844	Phycodnaviridae	NA	NA	NA	NA	VF_C_bin27
NODE_136_length_100482_cov_8.859748_3	2688	3020	333	1	0.393	11	None	NA	NA	NA	0	0	0	1	NA	NA	NA	NA	NA	VF_C_bin27
NODE_136_length_100482_cov_8.859748_4	3017	3580	564	1	0.358	11	None	NA	NA	NA	0	0	0	1	NA	NA	NA	NA	NA	VF_C_bin27
NODE_136_length_100482_cov_8.859748_5	3609	4283	675	1	0.344	11	TAA	NA	NA	NA	0	0	0	1	NA	NA	NA	NA	NA	VF_C_bin27
NODE_136_length_100482_cov_8.859748_6	4284	5336	1053	-1	0.387	11	AATAA	GENOMAD.020726.VV	1.317e-28	121	0	0	1	11844	Phycodnaviridae	NA	NA	PF04947;PF19066	Poxvirus Late Transcription Factor VLTF3 like	VF_C_bin27
NODE_136_length_100482_cov_8.859748_7	5601	6698	1098	-1	0.584	11	None	GENOMAD.055202.VV	9.11e-90	301	0	0	0	11844	Phycodnaviridae	NA	NA	NA	NA	VF_C_bin27
NODE_136_length_100482_cov_8.859748_8	7056	8357	1302	1	0.352	11	TAA	GENOMAD.132294.VP	2.119e-17	88	0	0	0	741	Megaviricetes	NA	NA	NA	NA	VF_C_bin27
NODE_136_length_100482_cov_8.859748_9	8443	8754	312	-1	0.308	11	TAA	NA	NA	NA	0	0	0	1	NA	NA	NA	NA	NA	VF_C_bin27
NODE_136_length_100482_cov_8.859748_10	9164	9595	432	-1	0.312	11	TAA	NA	NA	NA	0	0	0	1	NA	NA	NA	NA	NA	VF_C_bin27
NODE_136_length_100482_cov_8.859748_11	9681	10403	723	-1	0.296	11	TAA	NA	NA	NA	0	0	0	1	NA	NA	NA	NA	NA	VF_C_bin27
NODE_136_length_100482_cov_8.859748_12	10447	10848	402	1	0.341	11	TATAA	NA	NA	NA	0	0	0	1	NA	NA	NA	NA	NA	VF_C_bin27
NODE_136_length_100482_cov_8.859748_13	10857	11156	300	1	0.29	11	TAA	NA	NA	NA	0	0	0	1	NA	NA	NA	NA	NA	VF_C_bin27
NODE_136_length_100482_cov_8.859748_14	11178	11726	549	-1	0.372	11	TAA	NA	NA	NA	0	0	0	1	NA	NA	NA	NA	NA	VF_C_bin27
NODE_136_length_100482_cov_8.859748_15	11945	12190	246	-1	0.354	11	TAA	NA	NA	NA	0	0	0	1	NA	NA	NA	NA	NA	VF_C_bin27
NODE_136_length_100482_cov_8.859748_16	12301	13497	1197	-1	0.306	11	None	NA	NA	NA	0	0	0	1	NA	NA	NA	NA	NA	VF_C_bin27
NODE_136_length_100482_cov_8.859748_17	13550	15079	1530	1	0.375	11	None	GENOMAD.057851.VV	1.527e-27	121	0	0	0	12031	Mimiviridae	NA	NA	PF12481;TIGR03104;COG0367;K24327	asparagine synthase family amidotransferase	VF_C_bin27
NODE_136_length_100482_cov_8.859748_18	15084	15797	714	-1	0.347	11	TAA	NA	NA	NA	0	0	0	1	NA	NA	NA	NA	NA	VF_C_bin27
NODE_136_length_100482_cov_8.859748_19	15868	16368	501	1	0.449	11	None	NA	NA	NA	0	0	0	1	NA	NA	NA	NA	NA	VF_C_bin27
NODE_136_length_100482_cov_8.859748_20	16384	16617	234	1	0.316	11	TAAA	NA	NA	NA	0	0	0	1	NA	NA	NA	NA	NA	VF_C_bin27
NODE_136_length_100482_cov_8.859748_21	16666	18594	1929	1	0.446	11	None	NA	NA	NA	0	0	0	1	NA	NA	NA	NA	NA	VF_C_bin27
NODE_136_length_100482_cov_8.859748_22	18622	18873	252	1	0.369	11	TAA	NA	NA	NA	0	0	0	1	NA	NA	NA	NA	NA	VF_C_bin27
NODE_136_length_100482_cov_8.859748_23	18855	19325	471	-1	0.414	11	TAA	NA	NA	NA	0	0	0	1	NA	NA	NA	NA	NA	VF_C_bin27
NODE_136_length_100482_cov_8.859748_24	19363	19770	408	1	0.377	11	None	NA	NA	NA	0	0	0	1	NA	NA	NA	NA	NA	VF_C_bin27
NODE_136_length_100482_cov_8.859748_25	19789	20724	936	-1	0.327	11	AAAA	NA	NA	NA	0	0	0	1	NA	NA	NA	NA	NA	VF_C_bin27
NODE_136_length_100482_cov_8.859748_26	20960	21085	126	-1	0.278	11	TAA	NA	NA	NA	0	0	0	1	NA	NA	NA	NA	NA	VF_C_bin27
NODE_136_length_100482_cov_8.859748_27	21936	22625	690	-1	0.374	11	TAA	NA	NA	NA	0	0	0	1	NA	NA	NA	NA	NA	VF_C_bin27
NODE_136_length_100482_cov_8.859748_28	22878	23882	1005	1	0.437	11	None	GENOMAD.121331.VV	7.507e-19	91	0	0	0	2561	Caudoviricetes	NA	NA	NA	NA	VF_C_bin27
NODE_136_length_100482_cov_8.859748_29	23884	24459	576	1	0.276	11	TAA	GENOMAD.062342.VV	4.061e-07	52	0	0	0	1	NA	NA	NA	NA	NA	VF_C_bin27
NODE_136_length_100482_cov_8.859748_30	24422	24598	177	-1	0.395	11	None	NA	NA	NA	0	0	0	1	NA	NA	NA	NA	NA	VF_C_bin27
NODE_136_length_100482_cov_8.859748_31	24684	24929	246	-1	0.427	11	TATAA	NA	NA	NA	0	0	0	1	NA	NA	NA	NA	NA	VF_C_bin27
NODE_136_length_100482_cov_8.859748_32	25023	25397	375	-1	0.355	11	TAA	NA	NA	NA	0	0	0	1	NA	NA	NA	NA	NA	VF_C_bin27
NODE_136_length_100482_cov_8.859748_33	25529	26044	516	-1	0.279	11	TAAA	GENOMAD.209093.VV	0.000124	44	0	0	0	2561	Caudoviricetes	NA	NA	PF00961	LAGLIDADG endonuclease	VF_C_bin27
NODE_136_length_100482_cov_8.859748_34	26082	26450	369	-1	0.423	11	None	NA	NA	NA	0	0	0	1	NA	NA	NA	NA	NA	VF_C_bin27
NODE_136_length_100482_cov_8.859748_35	26483	26962	480	1	0.356	11	TAA	NA	NA	NA	0	0	0	1	NA	NA	NA	NA	NA	VF_C_bin27
NODE_136_length_100482_cov_8.859748_36	27030	30392	3363	-1	0.313	11	None	GENOMAD.196350.VP	7.197e-07	56	0	0	0	2561	Caudoviricetes	NA	NA	PF11962	Peptidase_G2, IMC autoproteolytic cleavage domain	VF_C_bin27
NODE_136_length_100482_cov_8.859748_37	30507	31493	987	-1	0.364	11	None	NA	NA	NA	0	0	0	1	NA	NA	NA	NA	NA	VF_C_bin27
NODE_136_length_100482_cov_8.859748_38	31538	31780	243	1	0.37	11	TAAA	NA	NA	NA	0	0	0	1	NA	NA	NA	NA	NA	VF_C_bin27
NODE_136_length_100482_cov_8.859748_39	31810	33804	1995	1	0.494	11	AATAA	GENOMAD.092973.VV	3.78e-26	118	0	0	0	2561	Caudoviricetes	NA	NA	NA	NA	VF_C_bin27
NODE_136_length_100482_cov_8.859748_40	33834	34190	357	1	0.367	11	TAA	NA	NA	NA	0	0	0	1	NA	NA	NA	NA	NA	VF_C_bin27
NODE_136_length_100482_cov_8.859748_41	34187	34750	564	-1	0.365	11	None	NA	NA	NA	0	0	0	1	NA	NA	NA	NA	NA	VF_C_bin27
NODE_136_length_100482_cov_8.859748_42	34835	35140	306	1	0.376	11	TAA	NA	NA	NA	0	0	0	1	NA	NA	NA	NA	NA	VF_C_bin27
NODE_136_length_100482_cov_8.859748_43	35123	36187	1065	-1	0.364	11	None	NA	NA	NA	0	0	0	1	NA	NA	NA	NA	NA	VF_C_bin27
NODE_136_length_100482_cov_8.859748_44	36238	36447	210	-1	0.433	11	TAAA	NA	NA	NA	0	0	0	1	NA	NA	NA	NA	NA	VF_C_bin27
NODE_136_length_100482_cov_8.859748_45	36487	37056	570	1	0.375	11	TAAA	GENOMAD.065807.VV	5.638e-40	148	0	0	0	11844	Phycodnaviridae	NA	NA	NA	NA	VF_C_bin27
NODE_136_length_100482_cov_8.859748_46	36970	37251	282	-1	0.408	11	AAA	GENOMAD.003710.VV	7.21e-20	85	0	0	0	2561	Caudoviricetes	NA	NA	NA	NA	VF_C_bin27
NODE_136_length_100482_cov_8.859748_47	37602	38684	1083	1	0.447	11	TAA	GENOMAD.011829.VV	3.736e-67	235	0	0	0	12031	Mimiviridae	NA	NA	PF19150	NA	VF_C_bin27
NODE_136_length_100482_cov_8.859748_48	38736	39236	501	1	0.447	11	TATAA	NA	NA	NA	0	0	0	1	NA	NA	NA	NA	NA	VF_C_bin27
NODE_136_length_100482_cov_8.859748_49	39233	40057	825	-1	0.416	11	TAA	GENOMAD.010600.VV	5.303e-62	216	0	0	1	741	Megaviricetes	NA	NA	PF04665;COG1618;TIGR00678;K15497	Poxvirus A32 protein	VF_C_bin27
NODE_136_length_100482_cov_8.859748_50	40161	41921	1761	1	0.39	11	AAAA	GENOMAD.020780.VV	2.699e-69	250	0	0	0	11844	Phycodnaviridae	NA	NA	PF10140;TIGR03903;COG0515	TOMM system kinase/cyclase fusion protein	VF_C_bin27
NODE_136_length_100482_cov_8.859748_51	41922	42164	243	-1	0.358	11	None	NA	NA	NA	0	0	0	1	NA	NA	NA	NA	NA	VF_C_bin27
NODE_136_length_100482_cov_8.859748_52	42187	43365	1179	-1	0.402	11	None	GENOMAD.017173.VV	1.065e-22	104	0	0	0	11844	Phycodnaviridae	NA	NA	NA	NA	VF_C_bin27
NODE_136_length_100482_cov_8.859748_53	43343	44200	858	-1	0.35	11	TAA	NA	NA	NA	0	0	0	1	NA	NA	NA	NA	NA	VF_C_bin27
NODE_136_length_100482_cov_8.859748_54	44231	45934	1704	-1	0.469	11	TAAAAA	GENOMAD.022337.VV	6.958e-36	148	0	0	0	12031	Mimiviridae	NA	NA	PF19251	NA	VF_C_bin27
NODE_136_length_100482_cov_8.859748_55	45953	46534	582	-1	0.447	11	None	GENOMAD.041292.VV	4.263e-08	55	0	0	0	12031	Mimiviridae	NA	NA	NA	NA	VF_C_bin27
NODE_136_length_100482_cov_8.859748_56	46560	50183	3624	-1	0.384	11	None	GENOMAD.068202.VV	3.919e-07	57	0	0	1	11844	Phycodnaviridae	NA	NA	PF16903	Major capsid protein N-terminus	VF_C_bin27
NODE_136_length_100482_cov_8.859748_57	50316	56396	6081	-1	0.365	11	None	GENOMAD.078014.VV	7.419e-33	143	0	0	0	11844	Phycodnaviridae	NA	NA	NA	NA	VF_C_bin27
NODE_136_length_100482_cov_8.859748_58	56449	57708	1260	1	0.424	11	AAAA	GENOMAD.073873.VV	2.762e-34	140	0	0	1	12031	Mimiviridae	NA	NA	PF16903;PF04451	Major capsid protein N-terminus; Large eukaryotic DNA virus major capsid protein	VF_C_bin27
NODE_136_length_100482_cov_8.859748_59	57745	58191	447	-1	0.353	11	TAA	NA	NA	NA	0	0	0	1	NA	NA	NA	NA	NA	VF_C_bin27
NODE_136_length_100482_cov_8.859748_60	58291	58563	273	-1	0.429	11	None	NA	NA	NA	0	0	0	1	NA	NA	NA	NA	NA	VF_C_bin27
NODE_136_length_100482_cov_8.859748_61	58571	59137	567	-1	0.464	11	None	GENOMAD.027679.VV	9.25e-43	156	0	0	0	12031	Mimiviridae	NA	NA	NA	NA	VF_C_bin27
NODE_136_length_100482_cov_8.859748_62	59134	59652	519	-1	0.385	11	TAA	GENOMAD.021836.VV	1.276e-05	47	0	0	0	12756	Pimascovirales	NA	NA	PF19066	NA	VF_C_bin27
NODE_136_length_100482_cov_8.859748_63	59699	60703	1005	-1	0.436	11	TAA	GENOMAD.027377.VV	7.143e-10	63	0	0	0	11844	Phycodnaviridae	NA	NA	PF19241	NA	VF_C_bin27
NODE_136_length_100482_cov_8.859748_64	60742	61365	624	-1	0.293	11	TATAA	NA	NA	NA	0	0	0	1	NA	NA	NA	NA	NA	VF_C_bin27
NODE_136_length_100482_cov_8.859748_65	61388	61765	378	-1	0.384	11	None	NA	NA	NA	0	0	0	1	NA	NA	NA	NA	NA	VF_C_bin27
NODE_136_length_100482_cov_8.859748_66	61829	62470	642	-1	0.441	11	AAAA	GENOMAD.070381.VV	5.694e-06	49	0	0	0	1	NA	NA	NA	PF13656;PF03960;COG1761;K03056;TIGR02200	DNA-directed RNA polymerase, subunit L	VF_C_bin27
NODE_136_length_100482_cov_8.859748_67	62546	63802	1257	1	0.436	11	TAA	GENOMAD.151921.VC	1.249e-20	98	0	0	0	11844	Phycodnaviridae	NA	NA	PF01193;PF13656;K03011;COG0202;TIGR02027	RNA polymerase Rpb3/Rpb11 dimerisation domain; RNA polymerase Rpb3/Rpb11 dimerisation domain	VF_C_bin27
NODE_136_length_100482_cov_8.859748_68	63853	64377	525	1	0.392	11	TATAA	GENOMAD.190059.VC	0.0001311	44	0	0	0	2561	Caudoviricetes	NA	NA	PF00186;COG0262;TIGR01508;K00287	Dihydrofolate reductase	VF_C_bin27
NODE_136_length_100482_cov_8.859748_69	64337	65596	1260	-1	0.41	11	None	GENOMAD.024448.VV	4.279e-26	115	0	0	0	1	NA	NA	NA	PF09511;TIGR02308;K14680	RNA ligase, T4 RnlA family	VF_C_bin27
NODE_136_length_100482_cov_8.859748_70	65723	70660	4938	1	0.42	11	None	NA	NA	NA	0	0	0	1	NA	NA	NA	NA	NA	VF_C_bin27
NODE_136_length_100482_cov_8.859748_71	70948	72063	1116	1	0.418	11	TAA	NA	NA	NA	0	0	0	1	NA	NA	NA	NA	NA	VF_C_bin27
NODE_136_length_100482_cov_8.859748_72	72051	73349	1299	1	0.41	11	None	NA	NA	NA	0	0	0	1	NA	NA	NA	NA	NA	VF_C_bin27
NODE_136_length_100482_cov_8.859748_73	73349	75688	2340	1	0.358	11	None	NA	NA	NA	0	0	0	1	NA	NA	NA	NA	NA	VF_C_bin27
NODE_136_length_100482_cov_8.859748_74	76170	77801	1632	-1	0.371	11	AAAA	NA	NA	NA	0	0	0	1	NA	NA	NA	NA	NA	VF_C_bin27
NODE_136_length_100482_cov_8.859748_75	77821	78168	348	-1	0.325	11	TAA	NA	NA	NA	0	0	0	1	NA	NA	NA	NA	NA	VF_C_bin27
NODE_136_length_100482_cov_8.859748_76	78282	79358	1077	-1	0.406	11	None	GENOMAD.018470.VV	1.775e-52	192	0	0	0	1	NA	NA	NA	PF00268;PF07088;K10808;TIGR04171;COG0208	ribonucleoside-diphosphate reductase, class 1b, beta subunit	VF_C_bin27
NODE_136_length_100482_cov_8.859748_77	79394	79909	516	-1	0.388	11	None	NA	NA	NA	0	0	0	1	NA	NA	NA	NA	NA	VF_C_bin27
NODE_136_length_100482_cov_8.859748_78	79979	80461	483	-1	0.337	11	None	NA	NA	NA	0	0	0	1	NA	NA	NA	NA	NA	VF_C_bin27
NODE_136_length_100482_cov_8.859748_79	80471	80842	372	1	0.382	11	None	NA	NA	NA	0	0	0	1	NA	NA	NA	NA	NA	VF_C_bin27
NODE_136_length_100482_cov_8.859748_80	80820	81515	696	1	0.412	11	None	NA	NA	NA	0	0	0	1	NA	NA	NA	NA	NA	VF_C_bin27
NODE_136_length_100482_cov_8.859748_81	81493	81813	321	1	0.445	11	AAAA	GENOMAD.022683.VV	5.818e-12	63	0	0	0	12031	Mimiviridae	NA	NA	NA	NA	VF_C_bin27
NODE_136_length_100482_cov_8.859748_82	82074	82655	582	1	0.483	11	None	NA	NA	NA	0	0	0	1	NA	NA	NA	NA	NA	VF_C_bin27
NODE_136_length_100482_cov_8.859748_83	82667	83119	453	1	0.413	11	None	NA	NA	NA	0	0	0	1	NA	NA	NA	NA	NA	VF_C_bin27
NODE_136_length_100482_cov_8.859748_84	83171	86989	3819	1	0.342	11	AATAA	NA	NA	NA	0	0	0	1	NA	NA	NA	NA	NA	VF_C_bin27
NODE_136_length_100482_cov_8.859748_85	86818	87333	516	-1	0.421	11	TAAAA	NA	NA	NA	0	0	0	1	NA	NA	NA	NA	NA	VF_C_bin27
NODE_136_length_100482_cov_8.859748_86	87321	88475	1155	-1	0.379	11	TAA	NA	NA	NA	0	0	0	1	NA	NA	NA	NA	NA	VF_C_bin27
NODE_136_length_100482_cov_8.859748_87	88515	90605	2091	-1	0.374	11	None	NA	NA	NA	0	0	0	1	NA	NA	NA	NA	NA	VF_C_bin27
NODE_136_length_100482_cov_8.859748_88	90616	91242	627	-1	0.416	11	TAAA	GENOMAD.036009.VV	3.782e-23	100	0	0	0	11844	Phycodnaviridae	NA	NA	PF19059	NA	VF_C_bin27
NODE_136_length_100482_cov_8.859748_89	91244	91624	381	-1	0.436	11	None	NA	NA	NA	0	0	0	1	NA	NA	NA	NA	NA	VF_C_bin27
NODE_136_length_100482_cov_8.859748_90	91652	93115	1464	1	0.411	11	None	GENOMAD.026492.VV	1.358e-49	188	0	0	0	11844	Phycodnaviridae	NA	NA	PF13872;K17677;COG1061;TIGR04095	Superfamily II DNA or RNA helicase	VF_C_bin27
NODE_136_length_100482_cov_8.859748_91	93136	93570	435	-1	0.483	11	None	NA	NA	NA	0	0	0	1	NA	NA	NA	NA	NA	VF_C_bin27
NODE_136_length_100482_cov_8.859748_92	93610	94413	804	-1	0.373	11	None	NA	NA	NA	0	0	0	1	NA	NA	NA	NA	NA	VF_C_bin27
NODE_136_length_100482_cov_8.859748_93	94449	94763	315	-1	0.378	11	None	NA	NA	NA	0	0	0	1	NA	NA	NA	NA	NA	VF_C_bin27
NODE_136_length_100482_cov_8.859748_94	94943	95269	327	-1	0.391	11	None	NA	NA	NA	0	0	0	1	NA	NA	NA	NA	NA	VF_C_bin27
NODE_136_length_100482_cov_8.859748_95	95292	96266	975	1	0.416	11	AAA	GENOMAD.163855.VV	1.199e-08	59	0	0	0	11844	Phycodnaviridae	NA	NA	PF01096;TIGR04165	Transcription factor S-II (TFIIS)	VF_C_bin27
NODE_136_length_100482_cov_8.859748_96	96286	96843	558	1	0.314	11	TAA	NA	NA	NA	0	0	0	1	NA	NA	NA	NA	NA	VF_C_bin27
NODE_136_length_100482_cov_8.859748_97	96906	98843	1938	1	0.447	11	None	NA	NA	NA	0	0	0	1	NA	NA	NA	NA	NA	VF_C_bin27
NODE_136_length_100482_cov_8.859748_98	98877	99791	915	1	0.304	11	None	GENOMAD.162038.VC	2.348e-09	61	0	0	0	2561	Caudoviricetes	NA	NA	PF00852	Glycosyltransferase family 10 (fucosyltransferase) C-term	VF_C_bin27
NODE_136_length_100482_cov_8.859748_99	99801	100139	339	1	0.292	11	TAAA	NA	NA	NA	0	0	0	1	NA	NA	NA	NA	NA	VF_C_bin27
NODE_145_length_91639_cov_11.807566_1	762	995	234	-1	0.368	11	None	NA	NA	NA	0	0	0	1	NA	NA	NA	NA	NA	VF_C_bin27
NODE_145_length_91639_cov_11.807566_2	1021	4713	3693	1	0.354	11	TAA	GENOMAD.124705.VV	2.625e-05	51	0	0	0	1	NA	NA	NA	NA	NA	VF_C_bin27
NODE_145_length_91639_cov_11.807566_3	5212	5850	639	1	0.507	11	AAA	NA	NA	NA	0	0	0	1	NA	NA	NA	NA	NA	VF_C_bin27
NODE_145_length_91639_cov_11.807566_4	6202	6510	309	-1	0.379	11	AAAA	NA	NA	NA	0	0	0	1	NA	NA	NA	NA	NA	VF_C_bin27
NODE_145_length_91639_cov_11.807566_5	6563	6877	315	1	0.352	11	None	NA	NA	NA	0	0	0	1	NA	NA	NA	NA	NA	VF_C_bin27
NODE_145_length_91639_cov_11.807566_6	7310	7717	408	-1	0.392	11	None	GENOMAD.114962.VC	2.394e-06	48	0	0	0	2561	Caudoviricetes	NA	NA	PF18909;PF00383;TIGR02571;COG2131;K03365	dATP/dGTP diphosphohydrolase, N-terminal; Cytidine and deoxycytidylate deaminase zinc-binding region	VF_C_bin27
NODE_145_length_91639_cov_11.807566_7	7870	14088	6219	-1	0.368	11	None	GENOMAD.101217.VV	1.39e-09	66	0	0	0	2561	Caudoviricetes	NA	NA	NA	NA	VF_C_bin27
NODE_145_length_91639_cov_11.807566_8	14259	14879	621	1	0.475	11	None	NA	NA	NA	0	0	0	1	NA	NA	NA	NA	NA	VF_C_bin27
NODE_145_length_91639_cov_11.807566_9	14942	15427	486	1	0.389	11	AATAA	NA	NA	NA	0	0	0	1	NA	NA	NA	NA	NA	VF_C_bin27
NODE_145_length_91639_cov_11.807566_10	15436	16341	906	-1	0.349	11	TAA	NA	NA	NA	0	0	0	1	NA	NA	NA	NA	NA	VF_C_bin27
NODE_145_length_91639_cov_11.807566_11	17760	18446	687	-1	0.377	11	None	NA	NA	NA	0	0	0	1	NA	NA	NA	NA	NA	VF_C_bin27
NODE_145_length_91639_cov_11.807566_12	18447	19547	1101	-1	0.382	11	None	NA	NA	NA	0	0	0	1	NA	NA	NA	NA	NA	VF_C_bin27
NODE_145_length_91639_cov_11.807566_13	19548	20000	453	-1	0.411	11	AAAA	NA	NA	NA	0	0	0	1	NA	NA	NA	NA	NA	VF_C_bin27
NODE_145_length_91639_cov_11.807566_14	20056	20667	612	1	0.402	11	TAA	NA	NA	NA	0	0	0	1	NA	NA	NA	NA	NA	VF_C_bin27
NODE_145_length_91639_cov_11.807566_15	20664	22979	2316	-1	0.38	11	None	NA	NA	NA	0	0	0	1	NA	NA	NA	NA	NA	VF_C_bin27
NODE_145_length_91639_cov_11.807566_16	23017	24975	1959	-1	0.376	11	None	NA	NA	NA	0	0	0	1	NA	NA	NA	NA	NA	VF_C_bin27
NODE_145_length_91639_cov_11.807566_17	25022	25384	363	-1	0.364	11	TAA	NA	NA	NA	0	0	0	1	NA	NA	NA	NA	NA	VF_C_bin27
NODE_145_length_91639_cov_11.807566_18	25458	26945	1488	-1	0.438	11	AAAAA	NA	NA	NA	0	0	0	1	NA	NA	NA	NA	NA	VF_C_bin27
NODE_145_length_91639_cov_11.807566_19	27061	28455	1395	1	0.42	11	TAA	NA	NA	NA	0	0	0	1	NA	NA	NA	NA	NA	VF_C_bin27
NODE_145_length_91639_cov_11.807566_20	28456	30117	1662	1	0.383	11	None	NA	NA	NA	0	0	0	1	NA	NA	NA	NA	NA	VF_C_bin27
NODE_145_length_91639_cov_11.807566_21	30121	30417	297	1	0.485	11	TAAA	NA	NA	NA	0	0	0	1	NA	NA	NA	NA	NA	VF_C_bin27
NODE_145_length_91639_cov_11.807566_22	30457	30933	477	1	0.409	11	None	NA	NA	NA	0	0	0	1	NA	NA	NA	NA	NA	VF_C_bin27
NODE_145_length_91639_cov_11.807566_23	30930	31430	501	-1	0.371	11	TAA	NA	NA	NA	0	0	0	1	NA	NA	NA	NA	NA	VF_C_bin27
NODE_145_length_91639_cov_11.807566_24	31453	31983	531	1	0.36	11	None	GENOMAD.039849.VV	1.718e-19	88	0	0	0	11844	Phycodnaviridae	NA	NA	NA	NA	VF_C_bin27
NODE_145_length_91639_cov_11.807566_25	31993	33045	1053	-1	0.492	11	TAA	NA	NA	NA	0	0	0	1	NA	NA	NA	NA	NA	VF_C_bin27
NODE_145_length_91639_cov_11.807566_26	33065	35014	1950	1	0.401	11	TAA	GENOMAD.222111.VP	2.444e-16	86	0	0	0	2561	Caudoviricetes	NA	NA	NA	NA	VF_C_bin27
NODE_145_length_91639_cov_11.807566_27	35021	36778	1758	-1	0.317	11	TAA	GENOMAD.089700.VV	5.102e-26	117	0	0	0	1	NA	NA	NA	PF11735;TIGR03469;K22708;COG1215	Cryptococcal mannosyltransferase 1	VF_C_bin27
NODE_145_length_91639_cov_11.807566_28	36813	37196	384	-1	0.401	11	None	GENOMAD.152452.CP	9.161e-06	46	0	0	0	1	NA	NA	NA	COG0607	Rhodanese-related sulfurtransferase	VF_C_bin27
NODE_145_length_91639_cov_11.807566_29	37233	37925	693	-1	0.391	11	TAA	NA	NA	NA	0	0	0	1	NA	NA	NA	NA	NA	VF_C_bin27
NODE_145_length_91639_cov_11.807566_30	38011	38532	522	-1	0.374	11	None	NA	NA	NA	0	0	0	1	NA	NA	NA	NA	NA	VF_C_bin27
NODE_145_length_91639_cov_11.807566_31	38611	40200	1590	1	0.387	11	TAA	NA	NA	NA	0	0	0	1	NA	NA	NA	NA	NA	VF_C_bin27
NODE_145_length_91639_cov_11.807566_32	40242	41486	1245	1	0.405	11	None	NA	NA	NA	0	0	0	1	NA	NA	NA	NA	NA	VF_C_bin27
NODE_145_length_91639_cov_11.807566_33	41470	42480	1011	-1	0.384	11	TAA	GENOMAD.121628.VP	7.286e-05	47	0	0	0	2561	Caudoviricetes	NA	NA	NA	NA	VF_C_bin27
NODE_145_length_91639_cov_11.807566_34	42505	42774	270	1	0.333	11	None	NA	NA	NA	0	0	0	1	NA	NA	NA	NA	NA	VF_C_bin27
NODE_145_length_91639_cov_11.807566_35	42775	43668	894	-1	0.378	11	None	GENOMAD.052673.VV	8.753e-23	102	0	0	0	11844	Phycodnaviridae	NA	NA	NA	NA	VF_C_bin27
NODE_145_length_91639_cov_11.807566_36	43683	43982	300	1	0.387	11	None	NA	NA	NA	0	0	0	1	NA	NA	NA	NA	NA	VF_C_bin27
NODE_145_length_91639_cov_11.807566_37	43988	44230	243	-1	0.469	11	AAAA	NA	NA	NA	0	0	0	1	NA	NA	NA	NA	NA	VF_C_bin27
NODE_145_length_91639_cov_11.807566_38	44390	44815	426	-1	0.397	11	TAA	NA	NA	NA	0	0	0	1	NA	NA	NA	NA	NA	VF_C_bin27
NODE_145_length_91639_cov_11.807566_39	44965	45840	876	1	0.409	11	AATAA	NA	NA	NA	0	0	0	1	NA	NA	NA	NA	NA	VF_C_bin27
NODE_145_length_91639_cov_11.807566_40	45794	46357	564	-1	0.36	11	TAA	NA	NA	NA	0	0	0	1	NA	NA	NA	NA	NA	VF_C_bin27
NODE_145_length_91639_cov_11.807566_41	46362	47576	1215	1	0.402	11	None	NA	NA	NA	0	0	0	1	NA	NA	NA	NA	NA	VF_C_bin27
NODE_145_length_91639_cov_11.807566_42	47588	49144	1557	1	0.429	11	TAA	NA	NA	NA	0	0	0	1	NA	NA	NA	NA	NA	VF_C_bin27
NODE_145_length_91639_cov_11.807566_43	49353	50183	831	1	0.41	11	AATAA	NA	NA	NA	0	0	0	1	NA	NA	NA	NA	NA	VF_C_bin27
NODE_145_length_91639_cov_11.807566_44	50266	50628	363	1	0.463	11	None	NA	NA	NA	0	0	0	1	NA	NA	NA	NA	NA	VF_C_bin27
NODE_145_length_91639_cov_11.807566_45	50635	51222	588	1	0.429	11	TAA	NA	NA	NA	0	0	0	1	NA	NA	NA	NA	NA	VF_C_bin27
NODE_145_length_91639_cov_11.807566_46	51226	51549	324	-1	0.25	11	None	NA	NA	NA	0	0	0	1	NA	NA	NA	NA	NA	VF_C_bin27
NODE_145_length_91639_cov_11.807566_47	51649	52149	501	1	0.387	11	TAA	NA	NA	NA	0	0	0	1	NA	NA	NA	NA	NA	VF_C_bin27
NODE_145_length_91639_cov_11.807566_48	52283	53140	858	1	0.374	11	TAA	NA	NA	NA	0	0	0	1	NA	NA	NA	NA	NA	VF_C_bin27
NODE_145_length_91639_cov_11.807566_49	53814	54218	405	1	0.314	11	None	GENOMAD.031948.VV	3.359e-12	65	0	0	0	1	NA	NA	NA	NA	NA	VF_C_bin27
NODE_145_length_91639_cov_11.807566_50	54599	54982	384	1	0.32	11	TATAA	NA	NA	NA	0	0	0	1	NA	NA	NA	NA	NA	VF_C_bin27
NODE_145_length_91639_cov_11.807566_51	55034	55246	213	1	0.362	11	None	NA	NA	NA	0	0	0	1	NA	NA	NA	NA	NA	VF_C_bin27
NODE_145_length_91639_cov_11.807566_52	55253	55480	228	-1	0.377	11	TAA	NA	NA	NA	0	0	0	1	NA	NA	NA	NA	NA	VF_C_bin27
NODE_145_length_91639_cov_11.807566_53	55553	55978	426	1	0.373	11	TAA	GENOMAD.107764.VV	4.268e-12	65	0	0	0	1	NA	NA	NA	NA	NA	VF_C_bin27
NODE_145_length_91639_cov_11.807566_54	56390	58456	2067	-1	0.383	11	None	NA	NA	NA	0	0	0	1	NA	NA	NA	NA	NA	VF_C_bin27
NODE_145_length_91639_cov_11.807566_55	58464	58676	213	-1	0.343	11	TATAA	NA	NA	NA	0	0	0	1	NA	NA	NA	NA	NA	VF_C_bin27
NODE_145_length_91639_cov_11.807566_56	58730	59230	501	-1	0.407	11	TAAAA	NA	NA	NA	0	0	0	1	NA	NA	NA	NA	NA	VF_C_bin27
NODE_145_length_91639_cov_11.807566_57	59390	59719	330	1	0.342	11	None	NA	NA	NA	0	0	0	1	NA	NA	NA	NA	NA	VF_C_bin27
NODE_145_length_91639_cov_11.807566_58	59725	60000	276	-1	0.402	11	None	NA	NA	NA	0	0	0	1	NA	NA	NA	NA	NA	VF_C_bin27
NODE_145_length_91639_cov_11.807566_59	60460	61287	828	1	0.431	11	AAAA	NA	NA	NA	0	0	0	1	NA	NA	NA	NA	NA	VF_C_bin27
NODE_145_length_91639_cov_11.807566_60	61268	61636	369	1	0.431	11	None	NA	NA	NA	0	0	0	1	NA	NA	NA	NA	NA	VF_C_bin27
NODE_145_length_91639_cov_11.807566_61	61667	62137	471	1	0.406	11	AATAA	NA	NA	NA	0	0	0	1	NA	NA	NA	NA	NA	VF_C_bin27
NODE_145_length_91639_cov_11.807566_62	62356	63078	723	-1	0.295	11	None	NA	NA	NA	0	0	0	1	NA	NA	NA	NA	NA	VF_C_bin27
NODE_145_length_91639_cov_11.807566_63	63126	64040	915	1	0.262	11	TAA	GENOMAD.178813.VC	3.349e-37	145	0	0	0	1	NA	NA	NA	PF04007;TIGR04015;COG4641;K02844	colanic acid biosynthesis glycosyl transferase WcaC	VF_C_bin27
NODE_145_length_91639_cov_11.807566_64	64041	64967	927	1	0.263	11	TAA	NA	NA	NA	0	0	0	1	NA	NA	NA	NA	NA	VF_C_bin27
NODE_145_length_91639_cov_11.807566_65	64957	66246	1290	1	0.265	11	TAA	NA	NA	NA	0	0	0	1	NA	NA	NA	NA	NA	VF_C_bin27
NODE_145_length_91639_cov_11.807566_66	66299	68200	1902	1	0.471	11	TACAA	GENOMAD.065242.VV	5.234e-29	127	0	0	0	12031	Mimiviridae	NA	NA	PF11443	NA	VF_C_bin27
NODE_145_length_91639_cov_11.807566_67	68254	68484	231	1	0.416	11	AAAA	NA	NA	NA	0	0	0	1	NA	NA	NA	NA	NA	VF_C_bin27
NODE_145_length_91639_cov_11.807566_68	68522	69496	975	1	0.386	11	None	NA	NA	NA	0	0	0	1	NA	NA	NA	NA	NA	VF_C_bin27
NODE_145_length_91639_cov_11.807566_69	69570	71006	1437	1	0.408	11	None	NA	NA	NA	0	0	0	1	NA	NA	NA	NA	NA	VF_C_bin27
NODE_145_length_91639_cov_11.807566_70	71014	71397	384	1	0.339	11	TAAA	GENOMAD.142456.VC	6.233e-20	87	0	0	0	9067	Straboviridae	NA	NA	PF09949;TIGR01689;COG0241	capsule biosynthesis phosphatase	VF_C_bin27
NODE_145_length_91639_cov_11.807566_71	71384	71611	228	-1	0.351	11	TAA	NA	NA	NA	0	0	0	1	NA	NA	NA	NA	NA	VF_C_bin27
NODE_145_length_91639_cov_11.807566_72	71765	72232	468	1	0.406	11	TAAA	NA	NA	NA	0	0	0	1	NA	NA	NA	NA	NA	VF_C_bin27
NODE_145_length_91639_cov_11.807566_73	72327	73169	843	1	0.413	11	TAA	GENOMAD.073575.VV	2.68e-24	106	0	0	0	11844	Phycodnaviridae	NA	NA	PF01036;COG5524;K04641	Bacteriorhodopsin-like protein	VF_C_bin27
NODE_145_length_91639_cov_11.807566_74	73178	73558	381	-1	0.415	11	TAA	NA	NA	NA	0	0	0	1	NA	NA	NA	NA	NA	VF_C_bin27
NODE_145_length_91639_cov_11.807566_75	73969	74295	327	-1	0.446	11	TAAA	NA	NA	NA	0	0	0	1	NA	NA	NA	NA	NA	VF_C_bin27
NODE_145_length_91639_cov_11.807566_76	74374	74886	513	-1	0.415	11	None	NA	NA	NA	0	0	0	1	NA	NA	NA	NA	NA	VF_C_bin27
NODE_145_length_91639_cov_11.807566_77	74970	75875	906	-1	0.458	11	None	NA	NA	NA	0	0	0	1	NA	NA	NA	NA	NA	VF_C_bin27
NODE_145_length_91639_cov_11.807566_78	76844	77248	405	1	0.4	11	None	NA	NA	NA	0	0	0	1	NA	NA	NA	NA	NA	VF_C_bin27
NODE_145_length_91639_cov_11.807566_79	77258	77737	480	-1	0.379	11	None	NA	NA	NA	0	0	0	1	NA	NA	NA	NA	NA	VF_C_bin27
NODE_145_length_91639_cov_11.807566_80	78346	79518	1173	-1	0.444	11	TAA	NA	NA	NA	0	0	0	1	NA	NA	NA	NA	NA	VF_C_bin27
NODE_145_length_91639_cov_11.807566_81	80288	81343	1056	-1	0.559	11	None	NA	NA	NA	0	0	0	1	NA	NA	NA	NA	NA	VF_C_bin27
NODE_145_length_91639_cov_11.807566_82	81474	82610	1137	-1	0.519	11	TAAAAA	NA	NA	NA	0	0	0	1	NA	NA	NA	NA	NA	VF_C_bin27
NODE_145_length_91639_cov_11.807566_83	82749	83417	669	-1	0.504	11	None	NA	NA	NA	0	0	0	1	NA	NA	NA	NA	NA	VF_C_bin27
NODE_145_length_91639_cov_11.807566_84	83680	84156	477	-1	0.526	11	None	NA	NA	NA	0	0	0	1	NA	NA	NA	NA	NA	VF_C_bin27
NODE_145_length_91639_cov_11.807566_85	84348	84977	630	-1	0.508	11	TAA	NA	NA	NA	0	0	0	1	NA	NA	NA	NA	NA	VF_C_bin27
NODE_145_length_91639_cov_11.807566_86	84992	85261	270	1	0.522	11	TAA	NA	NA	NA	0	0	0	1	NA	NA	NA	NA	NA	VF_C_bin27
NODE_145_length_91639_cov_11.807566_87	85347	86606	1260	-1	0.631	11	TAA	NA	NA	NA	0	0	0	1	NA	NA	NA	NA	NA	VF_C_bin27
NODE_145_length_91639_cov_11.807566_88	86956	87534	579	1	0.553	11	AAA	NA	NA	NA	0	0	0	1	NA	NA	NA	NA	NA	VF_C_bin27
NODE_145_length_91639_cov_11.807566_89	87711	88274	564	1	0.482	11	None	NA	NA	NA	0	0	0	1	NA	NA	NA	NA	NA	VF_C_bin27
NODE_145_length_91639_cov_11.807566_90	88313	88807	495	1	0.424	11	AAAA	NA	NA	NA	0	0	0	1	NA	NA	NA	NA	NA	VF_C_bin27
NODE_145_length_91639_cov_11.807566_91	89284	90213	930	-1	0.283	11	TAA	NA	NA	NA	0	0	0	1	NA	NA	NA	NA	NA	VF_C_bin27
NODE_145_length_91639_cov_11.807566_92	90451	90978	528	-1	0.309	11	TAA	NA	NA	NA	0	0	0	1	NA	NA	NA	NA	NA	VF_C_bin27
NODE_145_length_91639_cov_11.807566_93	91190	91639	450	1	0.449	11	AAAA	GENOMAD.079713.VV	0.0003753	42	0	0	0	1	NA	NA	NA	NA	NA	VF_C_bin27
NODE_219_length_50466_cov_9.367508_1	2	1300	1299	1	0.397	11	None	NA	NA	NA	0	0	0	1	NA	NA	NA	NA	NA	VF_C_bin27
NODE_219_length_50466_cov_9.367508_2	1409	1963	555	1	0.33	11	None	NA	NA	NA	0	0	0	1	NA	NA	NA	NA	NA	VF_C_bin27
NODE_219_length_50466_cov_9.367508_3	2163	5699	3537	1	0.438	11	None	GENOMAD.177409.VV	5.068e-15	83	0	0	0	1	NA	NA	NA	PF00562;PF04560;TIGR03670;K03044	DNA-directed RNA polymerase subunit B	VF_C_bin27
NODE_219_length_50466_cov_9.367508_4	5732	6610	879	1	0.346	11	TAA	NA	NA	NA	0	0	0	1	NA	NA	NA	NA	NA	VF_C_bin27
NODE_219_length_50466_cov_9.367508_5	6682	7368	687	1	0.393	11	None	NA	NA	NA	0	0	0	1	NA	NA	NA	NA	NA	VF_C_bin27
NODE_219_length_50466_cov_9.367508_6	7402	8145	744	1	0.458	11	TAA	NA	NA	NA	0	0	0	1	NA	NA	NA	NA	NA	VF_C_bin27
NODE_219_length_50466_cov_9.367508_7	8555	8803	249	-1	0.357	11	TAA	NA	NA	NA	0	0	0	1	NA	NA	NA	NA	NA	VF_C_bin27
NODE_219_length_50466_cov_9.367508_8	8844	9308	465	-1	0.445	11	None	NA	NA	NA	0	0	0	1	NA	NA	NA	NA	NA	VF_C_bin27
NODE_219_length_50466_cov_9.367508_9	9262	10134	873	-1	0.373	11	None	NA	NA	NA	0	0	0	1	NA	NA	NA	NA	NA	VF_C_bin27
NODE_219_length_50466_cov_9.367508_10	10152	11045	894	-1	0.391	11	None	GENOMAD.159218.VC	5.746e-05	47	0	0	0	2561	Caudoviricetes	NA	NA	PF00303;TIGR03283;COG0207;K00560	thymidylate synthase, methanogen type	VF_C_bin27
NODE_219_length_50466_cov_9.367508_11	11088	11423	336	1	0.336	11	None	NA	NA	NA	0	0	0	1	NA	NA	NA	NA	NA	VF_C_bin27
NODE_219_length_50466_cov_9.367508_12	11424	14384	2961	1	0.371	11	None	NA	NA	NA	0	0	0	1	NA	NA	NA	NA	NA	VF_C_bin27
NODE_219_length_50466_cov_9.367508_13	14362	14706	345	-1	0.423	11	AAA	NA	NA	NA	0	0	0	1	NA	NA	NA	NA	NA	VF_C_bin27
NODE_219_length_50466_cov_9.367508_14	14751	16064	1314	1	0.469	11	None	GENOMAD.073873.VV	2.617e-26	116	0	0	1	12031	Mimiviridae	NA	NA	PF16903;PF04451	Major capsid protein N-terminus; Large eukaryotic DNA virus major capsid protein	VF_C_bin27
NODE_219_length_50466_cov_9.367508_15	16069	16809	741	1	0.414	11	None	NA	NA	NA	0	0	0	1	NA	NA	NA	NA	NA	VF_C_bin27
NODE_219_length_50466_cov_9.367508_16	16796	17086	291	-1	0.34	11	None	NA	NA	NA	0	0	0	1	NA	NA	NA	NA	NA	VF_C_bin27
NODE_219_length_50466_cov_9.367508_17	17094	18296	1203	1	0.373	11	TAA	NA	NA	NA	0	0	0	1	NA	NA	NA	NA	NA	VF_C_bin27
NODE_219_length_50466_cov_9.367508_18	18388	18687	300	1	0.35	11	AAAAAA	NA	NA	NA	0	0	0	1	NA	NA	NA	NA	NA	VF_C_bin27
NODE_219_length_50466_cov_9.367508_19	18680	20851	2172	1	0.402	11	TATAA	NA	NA	NA	0	0	0	1	NA	NA	NA	NA	NA	VF_C_bin27
NODE_219_length_50466_cov_9.367508_20	20872	22344	1473	1	0.398	11	None	GENOMAD.016420.VV	6.045e-41	162	0	0	0	741	Megaviricetes	NA	NA	PF19244	Poly(A) polymerase catalytic subunit	VF_C_bin27
NODE_219_length_50466_cov_9.367508_21	22356	23306	951	1	0.341	11	None	GENOMAD.158314.CP	0.0002726	45	0	0	0	1	NA	NA	NA	PF16370;PF20264;COG1768;TIGR03729;K03651	C terminal of Calcineurin-like phosphoesterase; DUF4784 N-terminal Ig-like domain	VF_C_bin27
NODE_219_length_50466_cov_9.367508_22	23365	23637	273	1	0.359	11	TAA	NA	NA	NA	0	0	0	1	NA	NA	NA	NA	NA	VF_C_bin27
NODE_219_length_50466_cov_9.367508_23	23634	24371	738	-1	0.398	11	None	NA	NA	NA	0	0	0	1	NA	NA	NA	NA	NA	VF_C_bin27
NODE_219_length_50466_cov_9.367508_24	24462	25352	891	-1	0.421	11	TAA	NA	NA	NA	0	0	0	1	NA	NA	NA	NA	NA	VF_C_bin27
NODE_219_length_50466_cov_9.367508_25	25440	26420	981	-1	0.389	11	TAAAAA	NA	NA	NA	0	0	0	1	NA	NA	NA	NA	NA	VF_C_bin27
NODE_219_length_50466_cov_9.367508_26	26446	27165	720	1	0.424	11	None	NA	NA	NA	0	0	0	1	NA	NA	NA	NA	NA	VF_C_bin27
NODE_219_length_50466_cov_9.367508_27	27710	28066	357	1	0.317	11	TAAA	NA	NA	NA	0	0	0	1	NA	NA	NA	NA	NA	VF_C_bin27
NODE_219_length_50466_cov_9.367508_28	28063	29289	1227	-1	0.416	11	TAA	GENOMAD.050058.VV	4.154e-168	530	0	0	1	1	NA	NA	NA	PF16903	Major capsid protein N-terminus	VF_C_bin27
NODE_219_length_50466_cov_9.367508_29	29356	30312	957	-1	0.313	11	None	NA	NA	NA	0	0	0	1	NA	NA	NA	NA	NA	VF_C_bin27
NODE_219_length_50466_cov_9.367508_30	30556	31314	759	1	0.375	11	TAA	NA	NA	NA	0	0	0	1	NA	NA	NA	NA	NA	VF_C_bin27
NODE_219_length_50466_cov_9.367508_31	32042	32503	462	1	0.301	11	None	NA	NA	NA	0	0	0	1	NA	NA	NA	NA	NA	VF_C_bin27
NODE_219_length_50466_cov_9.367508_32	32500	33420	921	-1	0.389	11	TAA	GENOMAD.025374.VV	4.519e-18	88	0	0	0	11844	Phycodnaviridae	NA	NA	PF01331;COG5226	mRNA capping enzyme, guanylyltransferase (alpha) subunit	VF_C_bin27
NODE_219_length_50466_cov_9.367508_33	33443	34420	978	1	0.378	11	TAA	NA	NA	NA	0	0	0	1	NA	NA	NA	NA	NA	VF_C_bin27
NODE_219_length_50466_cov_9.367508_34	34395	35789	1395	-1	0.379	11	TAA	NA	NA	NA	0	0	0	1	NA	NA	NA	NA	NA	VF_C_bin27
NODE_219_length_50466_cov_9.367508_35	35910	36917	1008	1	0.4	11	TAA	NA	NA	NA	0	0	0	1	NA	NA	NA	NA	NA	VF_C_bin27
NODE_219_length_50466_cov_9.367508_36	36935	37576	642	1	0.341	11	TAAAA	NA	NA	NA	0	0	0	1	NA	NA	NA	NA	NA	VF_C_bin27
NODE_219_length_50466_cov_9.367508_37	37599	38138	540	-1	0.331	11	None	NA	NA	NA	0	0	0	1	NA	NA	NA	NA	NA	VF_C_bin27
NODE_219_length_50466_cov_9.367508_38	38172	38570	399	-1	0.391	11	TAA	NA	NA	NA	0	0	0	1	NA	NA	NA	NA	NA	VF_C_bin27
NODE_219_length_50466_cov_9.367508_39	38582	39514	933	-1	0.393	11	None	NA	NA	NA	0	0	0	1	NA	NA	NA	NA	NA	VF_C_bin27
NODE_219_length_50466_cov_9.367508_40	39555	41225	1671	1	0.388	11	None	GENOMAD.081477.VV	1.498e-37	153	0	0	0	12031	Mimiviridae	NA	NA	PF19241	NA	VF_C_bin27
NODE_219_length_50466_cov_9.367508_41	41231	41473	243	-1	0.358	11	TAA	NA	NA	NA	0	0	0	1	NA	NA	NA	NA	NA	VF_C_bin27
NODE_219_length_50466_cov_9.367508_42	41496	41846	351	1	0.393	11	None	NA	NA	NA	0	0	0	1	NA	NA	NA	NA	NA	VF_C_bin27
NODE_219_length_50466_cov_9.367508_43	41875	42483	609	1	0.412	11	None	NA	NA	NA	0	0	0	1	NA	NA	NA	NA	NA	VF_C_bin27
NODE_219_length_50466_cov_9.367508_44	42526	44919	2394	1	0.412	11	TAA	GENOMAD.087536.VV	3.515e-309	959	0	0	1	1	NA	NA	NA	PF16903	Major capsid protein N-terminus	VF_C_bin27
NODE_219_length_50466_cov_9.367508_45	44999	45370	372	-1	0.29	11	TATAA	NA	NA	NA	0	0	0	1	NA	NA	NA	NA	NA	VF_C_bin27
NODE_219_length_50466_cov_9.367508_46	45410	46333	924	-1	0.302	11	None	NA	NA	NA	0	0	0	1	NA	NA	NA	NA	NA	VF_C_bin27
NODE_219_length_50466_cov_9.367508_47	46751	47470	720	1	0.315	11	TAA	NA	NA	NA	0	0	0	1	NA	NA	NA	NA	NA	VF_C_bin27
NODE_219_length_50466_cov_9.367508_48	47817	48233	417	1	0.355	11	TATAA	NA	NA	NA	0	0	0	1	NA	NA	NA	NA	NA	VF_C_bin27
NODE_219_length_50466_cov_9.367508_49	48300	48455	156	-1	0.417	11	TATAA	NA	NA	NA	0	0	0	1	NA	NA	NA	NA	NA	VF_C_bin27
NODE_219_length_50466_cov_9.367508_50	48474	49508	1035	-1	0.402	11	TATAA	NA	NA	NA	0	0	0	1	NA	NA	NA	NA	NA	VF_C_bin27
NODE_219_length_50466_cov_9.367508_51	49544	50116	573	-1	0.307	11	TAA	NA	NA	NA	0	0	0	1	NA	NA	NA	NA	NA	VF_C_bin27
NODE_554_length_20467_cov_8.669912_1	213	383	171	-1	0.24	11	AATAA	NA	NA	NA	0	0	0	1	NA	NA	NA	NA	NA	VF_C_bin27
NODE_554_length_20467_cov_8.669912_2	674	1642	969	1	0.312	11	None	NA	NA	NA	0	0	0	1	NA	NA	NA	NA	NA	VF_C_bin27
NODE_554_length_20467_cov_8.669912_3	1633	2277	645	-1	0.442	11	None	GENOMAD.147263.VC	1.351e-15	78	0	0	0	12031	Mimiviridae	NA	NA	PF01192;K03055;COG1758;TIGR00690	DNA-directed RNA polymerase, subunit K/omega	VF_C_bin27
NODE_554_length_20467_cov_8.669912_4	2357	2716	360	-1	0.422	11	TAAA	GENOMAD.112955.VV	9.611e-12	63	0	0	0	11844	Phycodnaviridae	NA	NA	PF14803;K03017;TIGR01384;COG1594	transcription factor S, archaeal	VF_C_bin27
NODE_554_length_20467_cov_8.669912_5	2857	5895	3039	1	0.437	11	None	GENOMAD.016441.VV	5.284e-30	132	0	0	0	2561	Caudoviricetes	NA	NA	TIGR01613	phage/plasmid primase, P4 family, C-terminal domain	VF_C_bin27
NODE_554_length_20467_cov_8.669912_6	5932	6570	639	-1	0.358	11	None	NA	NA	NA	0	0	0	1	NA	NA	NA	NA	NA	VF_C_bin27
NODE_554_length_20467_cov_8.669912_7	6589	6903	315	-1	0.362	11	AAAA	NA	NA	NA	0	0	0	1	NA	NA	NA	NA	NA	VF_C_bin27
NODE_554_length_20467_cov_8.669912_8	6904	8685	1782	-1	0.415	11	TAAA	NA	NA	NA	0	0	0	1	NA	NA	NA	NA	NA	VF_C_bin27
NODE_554_length_20467_cov_8.669912_9	8709	9113	405	-1	0.398	11	None	NA	NA	NA	0	0	0	1	NA	NA	NA	NA	NA	VF_C_bin27
NODE_554_length_20467_cov_8.669912_10	9142	9786	645	-1	0.416	11	TAA	NA	NA	NA	0	0	0	1	NA	NA	NA	NA	NA	VF_C_bin27
NODE_554_length_20467_cov_8.669912_11	9836	10225	390	-1	0.364	11	TAA	NA	NA	NA	0	0	0	1	NA	NA	NA	NA	NA	VF_C_bin27
NODE_554_length_20467_cov_8.669912_12	10229	10888	660	-1	0.418	11	AAAA	NA	NA	NA	0	0	0	1	NA	NA	NA	NA	NA	VF_C_bin27
NODE_554_length_20467_cov_8.669912_13	10881	15113	4233	-1	0.419	11	None	GENOMAD.177409.VV	1.039e-13	79	0	0	0	1	NA	NA	NA	PF00562;PF04560;TIGR03670;K03044	DNA-directed RNA polymerase subunit B	VF_C_bin27
NODE_554_length_20467_cov_8.669912_14	15141	15365	225	-1	0.32	11	TAA	NA	NA	NA	0	0	0	1	NA	NA	NA	NA	NA	VF_C_bin27
NODE_554_length_20467_cov_8.669912_15	15371	15640	270	-1	0.43	11	TAA	NA	NA	NA	0	0	0	1	NA	NA	NA	NA	NA	VF_C_bin27
NODE_554_length_20467_cov_8.669912_16	15664	16266	603	1	0.368	11	None	NA	NA	NA	0	0	0	1	NA	NA	NA	NA	NA	VF_C_bin27
NODE_554_length_20467_cov_8.669912_17	16316	19465	3150	1	0.382	11	TAA	NA	NA	NA	0	0	0	1	NA	NA	NA	NA	NA	VF_C_bin27
NODE_554_length_20467_cov_8.669912_18	19482	20465	984	1	0.41	11	None	NA	NA	NA	0	0	0	1	NA	NA	NA	NA	NA	VF_C_bin27
NODE_84_length_197908_cov_4.000945_1	1	1323	1323	1	0.351	15	None	GENOMAD.073137.VV	5.59e-09	61	0	0	0	11844	Phycodnaviridae	NA	NA	NA	NA	VF_C_bin21
NODE_84_length_197908_cov_4.000945_2	1343	2131	789	1	0.39	15	None	GENOMAD.052187.VV	4.06e-18	87	0	0	0	11844	Phycodnaviridae	NA	NA	NA	NA	VF_C_bin21
NODE_84_length_197908_cov_4.000945_3	2387	3508	1122	-1	0.349	15	None	NA	NA	NA	0	0	0	1	NA	NA	NA	NA	NA	VF_C_bin21
NODE_84_length_197908_cov_4.000945_4	3548	4501	954	-1	0.397	15	GGA/GAG/AGG	NA	NA	NA	0	0	0	1	NA	NA	NA	NA	NA	VF_C_bin21
NODE_84_length_197908_cov_4.000945_5	4528	4935	408	1	0.333	15	None	GENOMAD.154532.CP	5.52e-05	44	0	0	0	1	NA	NA	NA	PF00578;TIGR01626;COG3054;K02199	conserved hypothetical protein YtfJ-family, TIGR01626	VF_C_bin21
NODE_84_length_197908_cov_4.000945_6	4977	6530	1554	1	0.415	15	None	GENOMAD.026492.VV	1.22e-48	186	0	0	0	11844	Phycodnaviridae	NA	NA	PF13872;K17677;COG1061;TIGR04095	Superfamily II DNA or RNA helicase	VF_C_bin21
NODE_84_length_197908_cov_4.000945_7	6525	7829	1305	-1	0.364	15	GGA/GAG/AGG	NA	NA	NA	0	0	0	1	NA	NA	NA	NA	NA	VF_C_bin21
NODE_84_length_197908_cov_4.000945_8	7855	8097	243	-1	0.412	15	GGA/GAG/AGG	NA	NA	NA	0	0	0	1	NA	NA	NA	NA	NA	VF_C_bin21
NODE_84_length_197908_cov_4.000945_9	9276	10574	1299	1	0.404	15	GGA/GAG/AGG	GENOMAD.136632.VV	3.31e-15	81	0	0	0	2561	Caudoviricetes	NA	NA	PF00145;TIGR00675;K00558;COG0270	DNA-methyltransferase (dcm)	VF_C_bin21
NODE_84_length_197908_cov_4.000945_10	11375	11722	348	1	0.333	15	AGxAGG/AGGxGG	NA	NA	NA	0	0	0	1	NA	NA	NA	NA	NA	VF_C_bin21
NODE_84_length_197908_cov_4.000945_11	11729	12337	609	-1	0.345	15	GGA/GAG/AGG	NA	NA	NA	0	0	0	1	NA	NA	NA	NA	NA	VF_C_bin21
NODE_84_length_197908_cov_4.000945_12	12620	12967	348	1	0.345	15	None	NA	NA	NA	0	0	0	1	NA	NA	NA	NA	NA	VF_C_bin21
NODE_84_length_197908_cov_4.000945_13	12973	13509	537	-1	0.296	15	None	NA	NA	NA	0	0	0	1	NA	NA	NA	NA	NA	VF_C_bin21
NODE_84_length_197908_cov_4.000945_14	13784	15163	1380	-1	0.585	15	GGxGG	GENOMAD.001739.VV	2.41e-61	222	0	0	1	12031	Mimiviridae	NA	NA	PF03340	Poxvirus rifampicin resistance protein	VF_C_bin21
NODE_84_length_197908_cov_4.000945_15	15267	16568	1302	-1	0.391	15	None	GENOMAD.001739.VV	3.96e-43	167	0	0	1	12031	Mimiviridae	NA	NA	PF03340	Poxvirus rifampicin resistance protein	VF_C_bin21
NODE_84_length_197908_cov_4.000945_16	16595	16888	294	-1	0.323	15	None	NA	NA	NA	0	0	0	1	NA	NA	NA	NA	NA	VF_C_bin21
NODE_84_length_197908_cov_4.000945_17	17178	17690	513	1	0.267	15	None	NA	NA	NA	0	0	0	1	NA	NA	NA	NA	NA	VF_C_bin21
NODE_84_length_197908_cov_4.000945_18	17687	18505	819	1	0.369	15	GGA/GAG/AGG	NA	NA	NA	0	0	0	1	NA	NA	NA	NA	NA	VF_C_bin21
NODE_84_length_197908_cov_4.000945_19	18488	21082	2595	-1	0.327	15	GGA/GAG/AGG	GENOMAD.030096.VV	8.89e-20	98	0	0	0	12031	Mimiviridae	NA	NA	PF09159	Mitochondrial resolvase Ydc2 / RNA splicing MRS1	VF_C_bin21
NODE_84_length_197908_cov_4.000945_20	21184	22860	1677	1	0.372	15	None	GENOMAD.087886.VV	4.32e-13	75	0	0	0	1	NA	NA	NA	PF03159;COG5049;K12619	XRN 5'-3' exonuclease N-terminus	VF_C_bin21
NODE_84_length_197908_cov_4.000945_21	22873	23397	525	-1	0.465	15	None	NA	NA	NA	0	0	0	1	NA	NA	NA	NA	NA	VF_C_bin21
NODE_84_length_197908_cov_4.000945_22	23477	24355	879	1	0.356	15	None	NA	NA	NA	0	0	0	1	NA	NA	NA	NA	NA	VF_C_bin21
NODE_84_length_197908_cov_4.000945_23	24358	25086	729	-1	0.372	15	None	NA	NA	NA	0	0	0	1	NA	NA	NA	NA	NA	VF_C_bin21
NODE_84_length_197908_cov_4.000945_24	25117	25623	507	-1	0.369	15	None	NA	NA	NA	0	0	0	1	NA	NA	NA	NA	NA	VF_C_bin21
NODE_84_length_197908_cov_4.000945_25	25971	27050	1080	1	0.34	15	None	NA	NA	NA	0	0	0	1	NA	NA	NA	NA	NA	VF_C_bin21
NODE_84_length_197908_cov_4.000945_26	27080	27646	567	1	0.511	15	None	GENOMAD.024279.VV	7.62e-36	136	0	0	0	11844	Phycodnaviridae	NA	NA	NA	NA	VF_C_bin21
NODE_84_length_197908_cov_4.000945_27	27700	28053	354	1	0.294	15	None	NA	NA	NA	0	0	0	1	NA	NA	NA	NA	NA	VF_C_bin21
NODE_84_length_197908_cov_4.000945_28	28047	28664	618	-1	0.33	15	AGGA	NA	NA	NA	0	0	0	1	NA	NA	NA	NA	NA	VF_C_bin21
NODE_84_length_197908_cov_4.000945_29	28667	29335	669	-1	0.372	15	GGAG/GAGG	NA	NA	NA	0	0	0	1	NA	NA	NA	NA	NA	VF_C_bin21
NODE_84_length_197908_cov_4.000945_30	29499	31823	2325	-1	0.366	15	None	GENOMAD.085401.VV	0.0004953	46	0	0	0	1	NA	NA	NA	NA	NA	VF_C_bin21
NODE_84_length_197908_cov_4.000945_31	31846	32613	768	-1	0.382	15	GGA/GAG/AGG	NA	NA	NA	0	0	0	1	NA	NA	NA	NA	NA	VF_C_bin21
NODE_84_length_197908_cov_4.000945_32	32680	33249	570	-1	0.416	15	None	GENOMAD.037153.VV	5.43e-20	90	0	0	0	11844	Phycodnaviridae	NA	NA	PF19059	NA	VF_C_bin21
NODE_84_length_197908_cov_4.000945_33	33262	33669	408	-1	0.419	15	None	NA	NA	NA	0	0	0	1	NA	NA	NA	NA	NA	VF_C_bin21
NODE_84_length_197908_cov_4.000945_34	33714	33959	246	-1	0.419	15	None	GENOMAD.022802.VV	2.52e-10	57	0	0	0	11844	Phycodnaviridae	NA	NA	NA	NA	VF_C_bin21
NODE_84_length_197908_cov_4.000945_35	33956	34204	249	-1	0.321	15	None	GENOMAD.022683.VV	4.16e-06	45	0	0	0	12031	Mimiviridae	NA	NA	NA	NA	VF_C_bin21
NODE_84_length_197908_cov_4.000945_36	34201	39360	5160	-1	0.361	15	None	GENOMAD.038005.VV	5.63e-23	110	0	0	0	11844	Phycodnaviridae	NA	NA	NA	NA	VF_C_bin21
NODE_84_length_197908_cov_4.000945_37	39593	40555	963	1	0.368	15	None	NA	NA	NA	0	0	0	1	NA	NA	NA	NA	NA	VF_C_bin21
NODE_84_length_197908_cov_4.000945_38	40566	40808	243	1	0.276	15	None	NA	NA	NA	0	0	0	1	NA	NA	NA	NA	NA	VF_C_bin21
NODE_84_length_197908_cov_4.000945_39	40811	42607	1797	1	0.395	15	None	NA	NA	NA	0	0	0	1	NA	NA	NA	NA	NA	VF_C_bin21
NODE_84_length_197908_cov_4.000945_40	42632	44626	1995	1	0.347	15	None	NA	NA	NA	0	0	0	1	NA	NA	NA	NA	NA	VF_C_bin21
NODE_84_length_197908_cov_4.000945_41	44666	45469	804	1	0.399	15	None	GENOMAD.026644.VV	0.0001953	45	0	0	0	1	NA	NA	NA	PF19065	NA	VF_C_bin21
NODE_84_length_197908_cov_4.000945_42	45516	45962	447	1	0.36	15	GGA/GAG/AGG	NA	NA	NA	0	0	0	1	NA	NA	NA	NA	NA	VF_C_bin21
NODE_84_length_197908_cov_4.000945_43	45982	46842	861	-1	0.375	15	None	NA	NA	NA	0	0	0	1	NA	NA	NA	NA	NA	VF_C_bin21
NODE_84_length_197908_cov_4.000945_44	46892	47545	654	-1	0.373	15	None	NA	NA	NA	0	0	0	1	NA	NA	NA	NA	NA	VF_C_bin21
NODE_84_length_197908_cov_4.000945_45	47611	48255	645	1	0.467	15	None	GENOMAD.053017.VV	2.96e-08	56	0	0	0	1	NA	NA	NA	NA	NA	VF_C_bin21
NODE_84_length_197908_cov_4.000945_46	48294	49907	1614	-1	0.375	15	None	GENOMAD.030096.VV	2.78e-24	111	0	0	0	12031	Mimiviridae	NA	NA	PF09159	Mitochondrial resolvase Ydc2 / RNA splicing MRS1	VF_C_bin21
NODE_84_length_197908_cov_4.000945_47	50049	54605	4557	1	0.433	15	None	NA	NA	NA	0	0	0	1	NA	NA	NA	NA	NA	VF_C_bin21
NODE_84_length_197908_cov_4.000945_48	54589	55725	1137	-1	0.34	15	None	NA	NA	NA	0	0	0	1	NA	NA	NA	NA	NA	VF_C_bin21
NODE_84_length_197908_cov_4.000945_49	55744	56718	975	-1	0.361	15	None	NA	NA	NA	0	0	0	1	NA	NA	NA	NA	NA	VF_C_bin21
NODE_84_length_197908_cov_4.000945_50	56869	57189	321	-1	0.43	15	None	NA	NA	NA	0	0	0	1	NA	NA	NA	NA	NA	VF_C_bin21
NODE_84_length_197908_cov_4.000945_51	57182	58072	891	-1	0.329	15	None	NA	NA	NA	0	0	0	1	NA	NA	NA	NA	NA	VF_C_bin21
NODE_84_length_197908_cov_4.000945_52	58438	58725	288	-1	0.375	15	None	NA	NA	NA	0	0	0	1	NA	NA	NA	NA	NA	VF_C_bin21
NODE_84_length_197908_cov_4.000945_53	58758	60329	1572	1	0.373	15	GGA/GAG/AGG	NA	NA	NA	0	0	0	1	NA	NA	NA	NA	NA	VF_C_bin21
NODE_84_length_197908_cov_4.000945_54	60833	61111	279	1	0.369	15	None	NA	NA	NA	0	0	0	1	NA	NA	NA	NA	NA	VF_C_bin21
NODE_84_length_197908_cov_4.000945_55	61049	62119	1071	-1	0.456	15	GGA/GAG/AGG	GENOMAD.108406.VV	1.76e-51	189	0	0	0	11844	Phycodnaviridae	NA	NA	NA	NA	VF_C_bin21
NODE_84_length_197908_cov_4.000945_56	62162	62458	297	-1	0.377	15	None	NA	NA	NA	0	0	0	1	NA	NA	NA	NA	NA	VF_C_bin21
NODE_84_length_197908_cov_4.000945_57	62511	62924	414	-1	0.413	15	None	GENOMAD.160798.VP	5.55e-06	47	0	0	0	2561	Caudoviricetes	NA	NA	PF18774;K01493;COG2131;TIGR02571	Deoxycytidylate deaminase	VF_C_bin21
NODE_84_length_197908_cov_4.000945_58	63625	63990	366	-1	0.374	15	None	NA	NA	NA	0	0	0	1	NA	NA	NA	NA	NA	VF_C_bin21
NODE_84_length_197908_cov_4.000945_59	64032	64658	627	-1	0.411	15	None	NA	NA	NA	0	0	0	1	NA	NA	NA	NA	NA	VF_C_bin21
NODE_84_length_197908_cov_4.000945_60	64723	65412	690	1	0.313	15	None	GENOMAD.073575.VV	8.68e-44	161	0	0	0	11844	Phycodnaviridae	NA	NA	PF01036;COG5524;K04641	Bacteriorhodopsin-like protein	VF_C_bin21
NODE_84_length_197908_cov_4.000945_61	65396	65809	414	-1	0.309	15	None	NA	NA	NA	0	0	0	1	NA	NA	NA	NA	NA	VF_C_bin21
NODE_84_length_197908_cov_4.000945_62	66019	66366	348	1	0.394	15	GGAG/GAGG	NA	NA	NA	0	0	0	1	NA	NA	NA	NA	NA	VF_C_bin21
NODE_84_length_197908_cov_4.000945_63	66391	67266	876	1	0.282	15	None	GENOMAD.198007.VC	7.49e-19	90	0	0	0	1	NA	NA	NA	NA	NA	VF_C_bin21
NODE_84_length_197908_cov_4.000945_64	67308	67922	615	-1	0.418	15	GGA/GAG/AGG	GENOMAD.052914.VV	2.5e-09	59	0	0	0	11844	Phycodnaviridae	NA	NA	PF19208	NA	VF_C_bin21
NODE_84_length_197908_cov_4.000945_65	68013	68471	459	1	0.366	15	None	NA	NA	NA	0	0	0	1	NA	NA	NA	NA	NA	VF_C_bin21
NODE_84_length_197908_cov_4.000945_66	68492	72274	3783	-1	0.427	15	None	GENOMAD.134202.VC	4.91e-96	347	0	0	0	741	Megaviricetes	NA	NA	NA	NA	VF_C_bin21
NODE_84_length_197908_cov_4.000945_67	72347	73144	798	1	0.373	15	None	NA	NA	NA	0	0	0	1	NA	NA	NA	NA	NA	VF_C_bin21
NODE_84_length_197908_cov_4.000945_68	73199	73816	618	1	0.343	15	AGGA/GGAG/GAGG	GENOMAD.018050.VV	8.01e-22	96	0	0	0	741	Megaviricetes	NA	NA	PF08325	WLM domain	VF_C_bin21
NODE_84_length_197908_cov_4.000945_69	73852	77724	3873	1	0.369	15	None	GENOMAD.059013.VV	1.51e-12	75	0	0	0	1	NA	NA	NA	NA	NA	VF_C_bin21
NODE_84_length_197908_cov_4.000945_70	77768	79213	1446	1	0.38	15	None	GENOMAD.136718.VV	1.6e-09	63	0	0	0	1	NA	NA	NA	NA	NA	VF_C_bin21
NODE_84_length_197908_cov_4.000945_71	79257	80099	843	-1	0.441	15	None	NA	NA	NA	0	0	0	1	NA	NA	NA	NA	NA	VF_C_bin21
NODE_84_length_197908_cov_4.000945_72	80243	81622	1380	-1	0.448	15	GGAG/GAGG	NA	NA	NA	0	0	0	1	NA	NA	NA	NA	NA	VF_C_bin21
NODE_84_length_197908_cov_4.000945_73	82057	82509	453	-1	0.377	15	None	NA	NA	NA	0	0	0	1	NA	NA	NA	NA	NA	VF_C_bin21
NODE_84_length_197908_cov_4.000945_74	82567	83244	678	-1	0.353	15	None	NA	NA	NA	0	0	0	1	NA	NA	NA	NA	NA	VF_C_bin21
NODE_84_length_197908_cov_4.000945_75	83337	83882	546	-1	0.385	15	None	NA	NA	NA	0	0	0	1	NA	NA	NA	NA	NA	VF_C_bin21
NODE_84_length_197908_cov_4.000945_76	83930	84307	378	-1	0.36	15	None	NA	NA	NA	0	0	0	1	NA	NA	NA	NA	NA	VF_C_bin21
NODE_84_length_197908_cov_4.000945_77	84594	85196	603	-1	0.459	15	AGGAG/GGAGG	NA	NA	NA	0	0	0	1	NA	NA	NA	NA	NA	VF_C_bin21
NODE_84_length_197908_cov_4.000945_78	85446	85961	516	-1	0.426	15	None	NA	NA	NA	0	0	0	1	NA	NA	NA	NA	NA	VF_C_bin21
NODE_84_length_197908_cov_4.000945_79	86098	86571	474	-1	0.439	15	None	NA	NA	NA	0	0	0	1	NA	NA	NA	NA	NA	VF_C_bin21
NODE_84_length_197908_cov_4.000945_80	86804	87700	897	-1	0.435	15	None	NA	NA	NA	0	0	0	1	NA	NA	NA	NA	NA	VF_C_bin21
NODE_84_length_197908_cov_4.000945_81	87913	88365	453	-1	0.325	15	None	NA	NA	NA	0	0	0	1	NA	NA	NA	NA	NA	VF_C_bin21
NODE_84_length_197908_cov_4.000945_82	88407	89084	678	-1	0.423	15	None	NA	NA	NA	0	0	0	1	NA	NA	NA	NA	NA	VF_C_bin21
NODE_84_length_197908_cov_4.000945_83	89422	90045	624	1	0.417	15	None	NA	NA	NA	0	0	0	1	NA	NA	NA	NA	NA	VF_C_bin21
NODE_84_length_197908_cov_4.000945_84	89966	90817	852	-1	0.506	15	GGA/GAG/AGG	NA	NA	NA	0	0	0	1	NA	NA	NA	NA	NA	VF_C_bin21
NODE_84_length_197908_cov_4.000945_85	90979	91674	696	-1	0.536	15	GGA/GAG/AGG	NA	NA	NA	0	0	0	1	NA	NA	NA	NA	NA	VF_C_bin21
NODE_84_length_197908_cov_4.000945_86	91827	92789	963	-1	0.474	15	None	NA	NA	NA	0	0	0	1	NA	NA	NA	NA	NA	VF_C_bin21
NODE_84_length_197908_cov_4.000945_87	92836	94122	1287	-1	0.587	15	GGA/GAG/AGG	NA	NA	NA	0	0	0	1	NA	NA	NA	NA	NA	VF_C_bin21
NODE_84_length_197908_cov_4.000945_88	94104	94697	594	-1	0.559	15	GGA/GAG/AGG	NA	NA	NA	0	0	0	1	NA	NA	NA	NA	NA	VF_C_bin21
NODE_84_length_197908_cov_4.000945_89	94737	95225	489	1	0.511	15	GGA/GAG/AGG	NA	NA	NA	0	0	0	1	NA	NA	NA	NA	NA	VF_C_bin21
NODE_84_length_197908_cov_4.000945_90	95381	96403	1023	1	0.584	15	None	NA	NA	NA	0	0	0	1	NA	NA	NA	NA	NA	VF_C_bin21
NODE_84_length_197908_cov_4.000945_91	97013	97732	720	1	0.451	15	AGxAGG/AGGxGG	NA	NA	NA	0	0	0	1	NA	NA	NA	NA	NA	VF_C_bin21
NODE_84_length_197908_cov_4.000945_92	98489	98863	375	1	0.411	15	AGGAG	NA	NA	NA	0	0	0	1	NA	NA	NA	NA	NA	VF_C_bin21
NODE_84_length_197908_cov_4.000945_93	99009	99770	762	1	0.483	15	None	NA	NA	NA	0	0	0	1	NA	NA	NA	NA	NA	VF_C_bin21
NODE_84_length_197908_cov_4.000945_94	99983	100597	615	1	0.363	15	None	NA	NA	NA	0	0	0	1	NA	NA	NA	NA	NA	VF_C_bin21
NODE_84_length_197908_cov_4.000945_95	100773	101660	888	1	0.401	15	AGxAGG/AGGxGG	GENOMAD.227769.VP	7.16e-31	126	0	0	0	2561	Caudoviricetes	NA	NA	PF09567;COG1996;TIGR04104	MamI restriction endonuclease	VF_C_bin21
NODE_84_length_197908_cov_4.000945_96	101634	102545	912	-1	0.363	15	None	GENOMAD.142709.VV	3.96e-16	82	0	0	0	2561	Caudoviricetes	NA	NA	PF01555;K07319;COG0863;TIGR00755	DNA methylase	VF_C_bin21
NODE_84_length_197908_cov_4.000945_97	102656	102937	282	1	0.333	15	None	NA	NA	NA	0	0	0	1	NA	NA	NA	NA	NA	VF_C_bin21
NODE_84_length_197908_cov_4.000945_98	103024	103290	267	1	0.311	15	AGGAG	NA	NA	NA	0	0	0	1	NA	NA	NA	NA	NA	VF_C_bin21
NODE_84_length_197908_cov_4.000945_99	103555	103962	408	1	0.326	15	None	NA	NA	NA	0	0	0	1	NA	NA	NA	NA	NA	VF_C_bin21
NODE_84_length_197908_cov_4.000945_100	104572	105897	1326	1	0.449	15	None	NA	NA	NA	0	0	0	1	NA	NA	NA	NA	NA	VF_C_bin21
NODE_84_length_197908_cov_4.000945_101	106261	106743	483	1	0.335	15	None	NA	NA	NA	0	0	0	1	NA	NA	NA	NA	NA	VF_C_bin21
NODE_84_length_197908_cov_4.000945_102	106770	107471	702	1	0.346	15	None	NA	NA	NA	0	0	0	1	NA	NA	NA	NA	NA	VF_C_bin21
NODE_84_length_197908_cov_4.000945_103	107938	108909	972	-1	0.382	15	GGA/GAG/AGG	NA	NA	NA	0	0	0	1	NA	NA	NA	NA	NA	VF_C_bin21
NODE_84_length_197908_cov_4.000945_104	108974	119179	10206	-1	0.318	15	None	GENOMAD.222207.VV	5.97e-10	68	0	0	0	2561	Caudoviricetes	NA	NA	NA	NA	VF_C_bin21
NODE_84_length_197908_cov_4.000945_105	119284	126234	6951	1	0.297	15	None	GENOMAD.060570.VV	3.92e-10	68	0	0	0	2561	Caudoviricetes	NA	NA	NA	NA	VF_C_bin21
NODE_84_length_197908_cov_4.000945_106	126229	126924	696	-1	0.323	15	None	NA	NA	NA	0	0	0	1	NA	NA	NA	NA	NA	VF_C_bin21
NODE_84_length_197908_cov_4.000945_107	127401	128081	681	-1	0.435	15	GGA/GAG/AGG	NA	NA	NA	0	0	0	1	NA	NA	NA	NA	NA	VF_C_bin21
NODE_84_length_197908_cov_4.000945_108	128454	128723	270	-1	0.419	15	None	GENOMAD.208118.VV	7.14e-11	59	0	0	0	2561	Caudoviricetes	NA	NA	PF07659	Nucleotide modification associated domain 1	VF_C_bin21
NODE_84_length_197908_cov_4.000945_109	128777	130183	1407	-1	0.388	15	None	GENOMAD.074201.VV	3.09e-09	62	0	0	0	2561	Caudoviricetes	NA	NA	NA	NA	VF_C_bin21
NODE_84_length_197908_cov_4.000945_110	130220	130609	390	1	0.326	15	None	NA	NA	NA	0	0	0	1	NA	NA	NA	NA	NA	VF_C_bin21
NODE_84_length_197908_cov_4.000945_111	130621	130899	279	1	0.466	15	GGA/GAG/AGG	NA	NA	NA	0	0	0	1	NA	NA	NA	NA	NA	VF_C_bin21
NODE_84_length_197908_cov_4.000945_112	130896	131390	495	-1	0.366	15	GGA/GAG/AGG	NA	NA	NA	0	0	0	1	NA	NA	NA	NA	NA	VF_C_bin21
NODE_84_length_197908_cov_4.000945_113	131483	132022	540	1	0.352	15	None	GENOMAD.065807.VV	3.15e-08	55	0	0	0	11844	Phycodnaviridae	NA	NA	NA	NA	VF_C_bin21
NODE_84_length_197908_cov_4.000945_114	132003	132389	387	-1	0.362	15	None	GENOMAD.159339.VC	3.21e-10	59	0	0	0	11844	Phycodnaviridae	NA	NA	PF09945;COG4852	Predicted membrane protein (DUF2177)	VF_C_bin21
NODE_84_length_197908_cov_4.000945_115	132412	132909	498	-1	0.394	15	None	NA	NA	NA	0	0	0	1	NA	NA	NA	NA	NA	VF_C_bin21
NODE_84_length_197908_cov_4.000945_116	133014	134657	1644	-1	0.381	15	None	NA	NA	NA	0	0	0	1	NA	NA	NA	NA	NA	VF_C_bin21
NODE_84_length_197908_cov_4.000945_117	134685	135026	342	-1	0.377	15	None	GENOMAD.111438.VV	1.15e-39	143	0	0	0	12031	Mimiviridae	NA	NA	PF10755	NA	VF_C_bin21
NODE_84_length_197908_cov_4.000945_118	135359	135898	540	-1	0.38	15	None	NA	NA	NA	0	0	0	1	NA	NA	NA	NA	NA	VF_C_bin21
NODE_84_length_197908_cov_4.000945_119	136627	137520	894	1	0.4	15	GGA/GAG/AGG	NA	NA	NA	0	0	0	1	NA	NA	NA	NA	NA	VF_C_bin21
NODE_84_length_197908_cov_4.000945_120	137501	137749	249	-1	0.341	15	GGA/GAG/AGG	NA	NA	NA	0	0	0	1	NA	NA	NA	NA	NA	VF_C_bin21
NODE_84_length_197908_cov_4.000945_121	137777	139024	1248	-1	0.316	15	None	NA	NA	NA	0	0	0	1	NA	NA	NA	NA	NA	VF_C_bin21
NODE_84_length_197908_cov_4.000945_122	140980	141528	549	-1	0.27	15	None	NA	NA	NA	0	0	0	1	NA	NA	NA	NA	NA	VF_C_bin21
NODE_84_length_197908_cov_4.000945_123	141789	142907	1119	-1	0.336	15	None	NA	NA	NA	0	0	0	1	NA	NA	NA	NA	NA	VF_C_bin21
NODE_84_length_197908_cov_4.000945_124	142951	143565	615	-1	0.351	15	None	NA	NA	NA	0	0	0	1	NA	NA	NA	NA	NA	VF_C_bin21
NODE_84_length_197908_cov_4.000945_125	143623	144645	1023	1	0.355	15	None	NA	NA	NA	0	0	0	1	NA	NA	NA	NA	NA	VF_C_bin21
NODE_84_length_197908_cov_4.000945_126	144621	145367	747	-1	0.288	15	None	GENOMAD.148346.VV	1.12e-08	58	0	0	0	3032	Kyanoviridae	NA	NA	PF05637;K03276	galactosyl transferase GMA12/MNN10 family	VF_C_bin21
NODE_84_length_197908_cov_4.000945_127	145393	146049	657	-1	0.355	15	None	NA	NA	NA	0	0	0	1	NA	NA	NA	NA	NA	VF_C_bin21
NODE_84_length_197908_cov_4.000945_128	146093	147145	1053	-1	0.257	15	None	NA	NA	NA	0	0	0	1	NA	NA	NA	NA	NA	VF_C_bin21
NODE_84_length_197908_cov_4.000945_129	147193	147789	597	1	0.342	15	None	NA	NA	NA	0	0	0	1	NA	NA	NA	NA	NA	VF_C_bin21
NODE_84_length_197908_cov_4.000945_130	147786	148592	807	-1	0.325	15	None	NA	NA	NA	0	0	0	1	NA	NA	NA	NA	NA	VF_C_bin21
NODE_84_length_197908_cov_4.000945_131	149021	149368	348	1	0.218	15	None	NA	NA	NA	0	0	0	1	NA	NA	NA	NA	NA	VF_C_bin21
NODE_84_length_197908_cov_4.000945_132	149865	150611	747	-1	0.361	15	AGGA	GENOMAD.167095.VC	2.2e-07	54	0	0	0	2561	Caudoviricetes	NA	NA	NA	NA	VF_C_bin21
NODE_84_length_197908_cov_4.000945_133	151230	152942	1713	-1	0.407	15	None	GENOMAD.017969.VV	7.88e-37	151	0	0	0	11844	Phycodnaviridae	NA	NA	NA	NA	VF_C_bin21
NODE_84_length_197908_cov_4.000945_134	153012	153266	255	-1	0.424	15	None	NA	NA	NA	0	0	0	1	NA	NA	NA	NA	NA	VF_C_bin21
NODE_84_length_197908_cov_4.000945_135	153450	162941	9492	-1	0.311	15	None	GENOMAD.133916.VV	6.37e-17	91	0	0	0	1	NA	NA	NA	NA	NA	VF_C_bin21
NODE_84_length_197908_cov_4.000945_136	163018	163584	567	-1	0.422	15	None	GENOMAD.147263.VC	3.58e-12	67	0	0	0	12031	Mimiviridae	NA	NA	PF01192;K03055;COG1758;TIGR00690	DNA-directed RNA polymerase, subunit K/omega	VF_C_bin21
NODE_84_length_197908_cov_4.000945_137	163676	164782	1107	-1	0.381	15	None	GENOMAD.112955.VV	4.2e-05	48	0	0	0	11844	Phycodnaviridae	NA	NA	PF14803;K03017;TIGR01384;COG1594	transcription factor S, archaeal	VF_C_bin21
NODE_84_length_197908_cov_4.000945_138	165275	166159	885	-1	0.304	15	None	NA	NA	NA	0	0	0	1	NA	NA	NA	NA	NA	VF_C_bin21
NODE_84_length_197908_cov_4.000945_139	166861	167136	276	1	0.399	15	None	NA	NA	NA	0	0	0	1	NA	NA	NA	NA	NA	VF_C_bin21
NODE_84_length_197908_cov_4.000945_140	167174	167428	255	1	0.322	15	AGGAGG	NA	NA	NA	0	0	0	1	NA	NA	NA	NA	NA	VF_C_bin21
NODE_84_length_197908_cov_4.000945_141	167521	167901	381	1	0.381	15	None	NA	NA	NA	0	0	0	1	NA	NA	NA	NA	NA	VF_C_bin21
NODE_84_length_197908_cov_4.000945_142	167932	168768	837	1	0.429	15	None	NA	NA	NA	0	0	0	1	NA	NA	NA	NA	NA	VF_C_bin21
NODE_84_length_197908_cov_4.000945_143	168722	169492	771	-1	0.344	15	None	NA	NA	NA	0	0	0	1	NA	NA	NA	NA	NA	VF_C_bin21
NODE_84_length_197908_cov_4.000945_144	169452	170246	795	-1	0.345	15	AGGAG/GGAGG	NA	NA	NA	0	0	0	1	NA	NA	NA	NA	NA	VF_C_bin21
NODE_84_length_197908_cov_4.000945_145	170481	171404	924	-1	0.316	15	None	NA	NA	NA	0	0	0	1	NA	NA	NA	NA	NA	VF_C_bin21
NODE_84_length_197908_cov_4.000945_146	171426	172325	900	-1	0.319	15	None	NA	NA	NA	0	0	0	1	NA	NA	NA	NA	NA	VF_C_bin21
NODE_84_length_197908_cov_4.000945_147	172357	172659	303	-1	0.33	15	None	NA	NA	NA	0	0	0	1	NA	NA	NA	NA	NA	VF_C_bin21
NODE_84_length_197908_cov_4.000945_148	172680	173540	861	-1	0.386	15	None	NA	NA	NA	0	0	0	1	NA	NA	NA	NA	NA	VF_C_bin21
NODE_84_length_197908_cov_4.000945_149	173549	174808	1260	1	0.353	15	None	GENOMAD.030419.VV	4.01e-25	112	0	0	0	12031	Mimiviridae	NA	NA	NA	NA	VF_C_bin21
NODE_84_length_197908_cov_4.000945_150	174862	175740	879	1	0.336	15	None	NA	NA	NA	0	0	0	1	NA	NA	NA	NA	NA	VF_C_bin21
NODE_84_length_197908_cov_4.000945_151	175768	177384	1617	1	0.356	15	4Base/6BMM	NA	NA	NA	0	0	0	1	NA	NA	NA	NA	NA	VF_C_bin21
NODE_84_length_197908_cov_4.000945_152	177385	178365	981	1	0.362	15	None	GENOMAD.025374.VV	3.91e-06	51	0	0	0	11844	Phycodnaviridae	NA	NA	PF01331;COG5226	mRNA capping enzyme, guanylyltransferase (alpha) subunit	VF_C_bin21
NODE_84_length_197908_cov_4.000945_153	178343	178843	501	-1	0.485	15	None	NA	NA	NA	0	0	0	1	NA	NA	NA	NA	NA	VF_C_bin21
NODE_84_length_197908_cov_4.000945_154	178964	179737	774	1	0.419	15	None	NA	NA	NA	0	0	0	1	NA	NA	NA	NA	NA	VF_C_bin21
NODE_84_length_197908_cov_4.000945_155	179786	182326	2541	-1	0.374	15	None	GENOMAD.001332.VV	9.08e-39	160	0	0	1	11844	Phycodnaviridae	NA	NA	PF16903	Major capsid protein N-terminus	VF_C_bin21
NODE_84_length_197908_cov_4.000945_156	182356	186270	3915	-1	0.342	15	None	NA	NA	NA	0	0	0	1	NA	NA	NA	NA	NA	VF_C_bin21
NODE_84_length_197908_cov_4.000945_157	186595	187467	873	1	0.36	15	None	GENOMAD.040630.VV	8.84e-09	59	0	0	0	11844	Phycodnaviridae	NA	NA	PF00352;COG2101;K03120	TATA-box binding protein (TBP), component of TFIID and TFIIIB	VF_C_bin21
NODE_84_length_197908_cov_4.000945_158	187526	188047	522	1	0.504	15	None	GENOMAD.106245.VV	9.75e-15	74	0	0	0	2561	Caudoviricetes	NA	NA	PF00692;PF14902;TIGR00576;COG0756	deoxyuridine 5'-triphosphate nucleotidohydrolase (dut)	VF_C_bin21
NODE_84_length_197908_cov_4.000945_159	187991	188971	981	-1	0.337	15	None	NA	NA	NA	0	0	0	1	NA	NA	NA	NA	NA	VF_C_bin21
NODE_84_length_197908_cov_4.000945_160	189028	189492	465	-1	0.527	15	None	NA	NA	NA	0	0	0	1	NA	NA	NA	NA	NA	VF_C_bin21
NODE_84_length_197908_cov_4.000945_161	189570	190121	552	1	0.33	15	None	NA	NA	NA	0	0	0	1	NA	NA	NA	NA	NA	VF_C_bin21
NODE_84_length_197908_cov_4.000945_162	190144	194958	4815	1	0.357	15	GGA/GAG/AGG	GENOMAD.022513.VV	6.41e-11	70	0	0	0	2561	Caudoviricetes	NA	NA	NA	NA	VF_C_bin21
NODE_84_length_197908_cov_4.000945_163	194946	196004	1059	1	0.333	15	None	GENOMAD.015333.VV	9.37e-11	66	0	0	0	2561	Caudoviricetes	NA	NA	NA	NA	VF_C_bin21
NODE_84_length_197908_cov_4.000945_164	196027	196680	654	1	0.332	15	GGAG/GAGG	NA	NA	NA	0	0	0	1	NA	NA	NA	NA	NA	VF_C_bin21
NODE_84_length_197908_cov_4.000945_165	196747	197688	942	1	0.335	15	None	NA	NA	NA	0	0	0	1	NA	NA	NA	NA	NA	VF_C_bin21
NODE_166_length_75762_cov_3.837866_1	3	383	381	1	0.441	15	None	NA	NA	NA	0	0	0	1	NA	NA	NA	NA	NA	VF_C_bin21
NODE_166_length_75762_cov_3.837866_2	368	1978	1611	-1	0.39	15	None	NA	NA	NA	0	0	0	1	NA	NA	NA	NA	NA	VF_C_bin21
NODE_166_length_75762_cov_3.837866_3	2010	3497	1488	1	0.4	15	GGA/GAG/AGG	NA	NA	NA	0	0	0	1	NA	NA	NA	NA	NA	VF_C_bin21
NODE_166_length_75762_cov_3.837866_4	3555	3905	351	-1	0.39	15	GGA/GAG/AGG	NA	NA	NA	0	0	0	1	NA	NA	NA	NA	NA	VF_C_bin21
NODE_166_length_75762_cov_3.837866_5	4175	7195	3021	1	0.374	15	None	NA	NA	NA	0	0	0	1	NA	NA	NA	NA	NA	VF_C_bin21
NODE_166_length_75762_cov_3.837866_6	7201	7488	288	-1	0.351	15	None	NA	NA	NA	0	0	0	1	NA	NA	NA	NA	NA	VF_C_bin21
NODE_166_length_75762_cov_3.837866_7	7573	8847	1275	1	0.448	15	None	NA	NA	NA	0	0	0	1	NA	NA	NA	NA	NA	VF_C_bin21
NODE_166_length_75762_cov_3.837866_8	9394	10587	1194	1	0.358	15	GGA/GAG/AGG	GENOMAD.033385.VV	8.3e-13	73	0	0	1	12031	Mimiviridae	NA	NA	PF03290	Vaccinia virus I7 processing peptidase	VF_C_bin21
NODE_166_length_75762_cov_3.837866_9	10601	12358	1758	1	0.383	15	None	GENOMAD.057851.VV	1.96e-20	99	0	0	0	12031	Mimiviridae	NA	NA	PF12481;TIGR03104;COG0367;K24327	asparagine synthase family amidotransferase	VF_C_bin21
NODE_166_length_75762_cov_3.837866_10	12315	12638	324	-1	0.41	15	None	GENOMAD.039165.VV	1.3e-35	131	0	0	0	11844	Phycodnaviridae	NA	NA	NA	NA	VF_C_bin21
NODE_166_length_75762_cov_3.837866_11	12635	13387	753	-1	0.473	15	None	GENOMAD.011865.VV	4.17e-43	160	0	0	0	11844	Phycodnaviridae	NA	NA	PF19150;PF19068	NA	VF_C_bin21
NODE_166_length_75762_cov_3.837866_12	13457	13708	252	-1	0.437	15	None	NA	NA	NA	0	0	0	1	NA	NA	NA	NA	NA	VF_C_bin21
NODE_166_length_75762_cov_3.837866_13	13781	14233	453	1	0.517	15	None	GENOMAD.008973.VV	6.3e-21	91	0	0	0	12031	Mimiviridae	NA	NA	NA	NA	VF_C_bin21
NODE_166_length_75762_cov_3.837866_14	14284	16113	1830	-1	0.358	15	None	NA	NA	NA	0	0	0	1	NA	NA	NA	NA	NA	VF_C_bin21
NODE_166_length_75762_cov_3.837866_15	16132	16761	630	-1	0.368	15	None	NA	NA	NA	0	0	0	1	NA	NA	NA	NA	NA	VF_C_bin21
NODE_166_length_75762_cov_3.837866_16	16818	24245	7428	-1	0.383	15	None	GENOMAD.177409.VV	6.52e-12	74	0	0	0	1	NA	NA	NA	PF00562;PF04560;TIGR03670;K03044	DNA-directed RNA polymerase subunit B	VF_C_bin21
NODE_166_length_75762_cov_3.837866_17	24294	25010	717	1	0.287	15	None	NA	NA	NA	0	0	0	1	NA	NA	NA	NA	NA	VF_C_bin21
NODE_166_length_75762_cov_3.837866_18	25029	25430	402	1	0.341	15	None	NA	NA	NA	0	0	0	1	NA	NA	NA	NA	NA	VF_C_bin21
NODE_166_length_75762_cov_3.837866_19	25498	26535	1038	1	0.339	15	None	NA	NA	NA	0	0	0	1	NA	NA	NA	NA	NA	VF_C_bin21
NODE_166_length_75762_cov_3.837866_20	26574	27245	672	1	0.53	15	None	NA	NA	NA	0	0	0	1	NA	NA	NA	NA	NA	VF_C_bin21
NODE_166_length_75762_cov_3.837866_21	27525	27929	405	1	0.353	15	None	NA	NA	NA	0	0	0	1	NA	NA	NA	NA	NA	VF_C_bin21
NODE_166_length_75762_cov_3.837866_22	28082	29098	1017	1	0.486	15	None	GENOMAD.032992.VV	1.92e-36	144	0	0	0	11844	Phycodnaviridae	NA	NA	PF10927	NA	VF_C_bin21
NODE_166_length_75762_cov_3.837866_23	29178	29828	651	1	0.336	15	None	NA	NA	NA	0	0	0	1	NA	NA	NA	NA	NA	VF_C_bin21
NODE_166_length_75762_cov_3.837866_24	29737	30405	669	-1	0.348	15	GGA/GAG/AGG	NA	NA	NA	0	0	0	1	NA	NA	NA	NA	NA	VF_C_bin21
NODE_166_length_75762_cov_3.837866_25	30386	30736	351	-1	0.336	15	GGA/GAG/AGG	NA	NA	NA	0	0	0	1	NA	NA	NA	NA	NA	VF_C_bin21
NODE_166_length_75762_cov_3.837866_26	30797	31219	423	-1	0.359	15	None	NA	NA	NA	0	0	0	1	NA	NA	NA	NA	NA	VF_C_bin21
NODE_166_length_75762_cov_3.837866_27	31286	32710	1425	-1	0.406	15	None	NA	NA	NA	0	0	0	1	NA	NA	NA	NA	NA	VF_C_bin21
NODE_166_length_75762_cov_3.837866_28	32733	33353	621	1	0.366	15	GGA/GAG/AGG	NA	NA	NA	0	0	0	1	NA	NA	NA	NA	NA	VF_C_bin21
NODE_166_length_75762_cov_3.837866_29	33373	36366	2994	-1	0.401	15	None	GENOMAD.025374.VV	4.03e-15	83	0	0	0	11844	Phycodnaviridae	NA	NA	PF01331;COG5226	mRNA capping enzyme, guanylyltransferase (alpha) subunit	VF_C_bin21
NODE_166_length_75762_cov_3.837866_30	36389	37126	738	-1	0.346	15	None	NA	NA	NA	0	0	0	1	NA	NA	NA	NA	NA	VF_C_bin21
NODE_166_length_75762_cov_3.837866_31	37127	37750	624	-1	0.327	15	None	NA	NA	NA	0	0	0	1	NA	NA	NA	NA	NA	VF_C_bin21
NODE_166_length_75762_cov_3.837866_32	37801	38298	498	-1	0.353	15	None	GENOMAD.038414.VV	4.55e-10	60	0	0	0	12031	Mimiviridae	NA	NA	TIGR00448;COG1095;K16253	DNA-directed RNA polymerase (rpoE), archaeal and eukaryotic form	VF_C_bin21
NODE_166_length_75762_cov_3.837866_33	38327	41938	3612	-1	0.36	15	None	GENOMAD.014367.VV	3.76e-44	179	0	0	0	12031	Mimiviridae	NA	NA	PF13872;K10875	P-loop containing NTP hydrolase pore-1	VF_C_bin21
NODE_166_length_75762_cov_3.837866_34	41922	42485	564	-1	0.348	15	AGGAG	GENOMAD.023409.VV	1.34e-16	80	0	0	0	12031	Mimiviridae	NA	NA	K01518;COG1051	NA	VF_C_bin21
NODE_166_length_75762_cov_3.837866_35	42797	43609	813	-1	0.312	15	AGGA	GENOMAD.025811.VV	4.81e-20	93	0	0	0	11844	Phycodnaviridae	NA	NA	NA	NA	VF_C_bin21
NODE_166_length_75762_cov_3.837866_36	43638	44591	954	-1	0.346	15	None	NA	NA	NA	0	0	0	1	NA	NA	NA	NA	NA	VF_C_bin21
NODE_166_length_75762_cov_3.837866_37	44588	45166	579	-1	0.351	15	None	NA	NA	NA	0	0	0	1	NA	NA	NA	NA	NA	VF_C_bin21
NODE_166_length_75762_cov_3.837866_38	45204	45728	525	-1	0.408	15	None	NA	NA	NA	0	0	0	1	NA	NA	NA	NA	NA	VF_C_bin21
NODE_166_length_75762_cov_3.837866_39	45773	46843	1071	1	0.358	15	None	NA	NA	NA	0	0	0	1	NA	NA	NA	NA	NA	VF_C_bin21
NODE_166_length_75762_cov_3.837866_40	46826	47461	636	-1	0.34	15	4Base/6BMM	NA	NA	NA	0	0	0	1	NA	NA	NA	NA	NA	VF_C_bin21
NODE_166_length_75762_cov_3.837866_41	47458	52332	4875	-1	0.353	15	None	NA	NA	NA	0	0	0	1	NA	NA	NA	NA	NA	VF_C_bin21
NODE_166_length_75762_cov_3.837866_42	52639	53985	1347	-1	0.401	15	None	GENOMAD.151921.VC	2.71e-18	91	0	0	0	11844	Phycodnaviridae	NA	NA	PF01193;PF13656;K03011;COG0202;TIGR02027	RNA polymerase Rpb3/Rpb11 dimerisation domain; RNA polymerase Rpb3/Rpb11 dimerisation domain	VF_C_bin21
NODE_166_length_75762_cov_3.837866_43	54593	54721	129	1	0.426	15	GGAGG	NA	NA	NA	0	0	0	1	NA	NA	NA	NA	NA	VF_C_bin21
NODE_166_length_75762_cov_3.837866_44	54844	55197	354	1	0.39	15	GGAG/GAGG	GENOMAD.031441.VV	2.37e-09	56	0	0	0	1	NA	NA	NA	PF19241	NA	VF_C_bin21
NODE_166_length_75762_cov_3.837866_45	55236	56528	1293	1	0.393	15	None	NA	NA	NA	0	0	0	1	NA	NA	NA	NA	NA	VF_C_bin21
NODE_166_length_75762_cov_3.837866_46	56641	57462	822	1	0.397	15	None	GENOMAD.020510.VV	6.86e-35	137	0	0	0	12031	Mimiviridae	NA	NA	PF19066;COG5533;K11855	Ubiquitin C-terminal hydrolase	VF_C_bin21
NODE_166_length_75762_cov_3.837866_47	57477	57977	501	1	0.323	15	None	GENOMAD.033896.VV	1.06e-08	56	0	0	0	1	NA	NA	NA	NA	NA	VF_C_bin21
NODE_166_length_75762_cov_3.837866_48	58013	58678	666	1	0.449	15	None	GENOMAD.027079.VV	5.9e-45	164	0	0	0	11844	Phycodnaviridae	NA	NA	NA	NA	VF_C_bin21
NODE_166_length_75762_cov_3.837866_49	58717	59289	573	1	0.422	15	None	GENOMAD.022448.VV	8.63e-08	54	0	0	0	12031	Mimiviridae	NA	NA	NA	NA	VF_C_bin21
NODE_166_length_75762_cov_3.837866_50	59295	61010	1716	1	0.442	15	None	GENOMAD.022337.VV	4.47e-39	158	0	0	0	12031	Mimiviridae	NA	NA	PF19251	NA	VF_C_bin21
NODE_166_length_75762_cov_3.837866_51	61028	62122	1095	1	0.393	15	GGA/GAG/AGG	GENOMAD.016919.VV	1.83e-09	62	0	0	0	11844	Phycodnaviridae	NA	NA	PF19068	NA	VF_C_bin21
NODE_166_length_75762_cov_3.837866_52	62603	63370	768	-1	0.29	15	None	GENOMAD.222874.VP	5.36e-29	119	0	0	0	11844	Phycodnaviridae	NA	NA	NA	NA	VF_C_bin21
NODE_166_length_75762_cov_3.837866_53	63412	64260	849	-1	0.349	15	GGA/GAG/AGG	GENOMAD.010600.VV	1.08e-66	230	0	0	1	741	Megaviricetes	NA	NA	PF04665;COG1618;TIGR00678;K15497	Poxvirus A32 protein	VF_C_bin21
NODE_166_length_75762_cov_3.837866_54	64770	66062	1293	-1	0.396	15	None	NA	NA	NA	0	0	0	1	NA	NA	NA	NA	NA	VF_C_bin21
NODE_166_length_75762_cov_3.837866_55	66083	66571	489	-1	0.346	15	None	NA	NA	NA	0	0	0	1	NA	NA	NA	NA	NA	VF_C_bin21
NODE_166_length_75762_cov_3.837866_56	66999	69047	2049	1	0.4	15	AGxAG	GENOMAD.168483.VV	2.51e-12	73	0	0	0	2561	Caudoviricetes	NA	NA	PF01653;COG0272;TIGR00575;K01972	NAD-dependent DNA ligase	VF_C_bin21
NODE_166_length_75762_cov_3.837866_57	69121	70515	1395	1	0.382	15	None	NA	NA	NA	0	0	0	1	NA	NA	NA	NA	NA	VF_C_bin21
NODE_166_length_75762_cov_3.837866_58	70487	73294	2808	-1	0.295	15	AGGA	GENOMAD.042595.CC	3.25e-11	70	0	0	0	1	NA	NA	NA	PF13524	Glycosyl transferases group 1	VF_C_bin21
NODE_166_length_75762_cov_3.837866_59	73317	74438	1122	-1	0.276	15	None	NA	NA	NA	0	0	0	1	NA	NA	NA	NA	NA	VF_C_bin21
NODE_166_length_75762_cov_3.837866_60	74481	75761	1281	-1	0.436	15	None	GENOMAD.080591.VV	1.27e-09	63	0	0	0	2561	Caudoviricetes	NA	NA	NA	NA	VF_C_bin21
NODE_306_length_35247_cov_3.874801_1	227	1531	1305	1	0.322	15	TAA	NA	NA	NA	0	0	0	1	NA	NA	NA	NA	NA	VF_C_bin21
NODE_306_length_35247_cov_3.874801_2	1543	1803	261	-1	0.314	15	AATAA	NA	NA	NA	0	0	0	1	NA	NA	NA	NA	NA	VF_C_bin21
NODE_306_length_35247_cov_3.874801_3	2149	3012	864	-1	0.42	15	TAA	NA	NA	NA	0	0	0	1	NA	NA	NA	NA	NA	VF_C_bin21
NODE_306_length_35247_cov_3.874801_4	3038	3766	729	-1	0.369	15	TAAAA	NA	NA	NA	0	0	0	1	NA	NA	NA	NA	NA	VF_C_bin21
NODE_306_length_35247_cov_3.874801_5	3775	5262	1488	-1	0.357	15	TAAA	GENOMAD.153352.VV	2.37e-07	56	0	0	0	11844	Phycodnaviridae	NA	NA	NA	NA	VF_C_bin21
NODE_306_length_35247_cov_3.874801_6	5302	6144	843	-1	0.348	15	TAA	GENOMAD.047165.VV	1.3e-20	95	0	0	0	13252	Lavidaviridae	NA	NA	PF18186	SMODS and SLOG-associating 2TM effector domain family 4	VF_C_bin21
NODE_306_length_35247_cov_3.874801_7	6160	7002	843	-1	0.329	15	TAA	NA	NA	NA	0	0	0	1	NA	NA	NA	NA	NA	VF_C_bin21
NODE_306_length_35247_cov_3.874801_8	7045	7404	360	1	0.311	15	TAAA	NA	NA	NA	0	0	0	1	NA	NA	NA	NA	NA	VF_C_bin21
NODE_306_length_35247_cov_3.874801_9	7411	8298	888	-1	0.314	15	TAA	NA	NA	NA	0	0	0	1	NA	NA	NA	NA	NA	VF_C_bin21
NODE_306_length_35247_cov_3.874801_10	8310	9197	888	-1	0.366	15	TAAA	NA	NA	NA	0	0	0	1	NA	NA	NA	NA	NA	VF_C_bin21
NODE_306_length_35247_cov_3.874801_11	10004	11641	1638	1	0.393	15	TAA	GENOMAD.065242.VV	1.07e-22	106	0	0	0	12031	Mimiviridae	NA	NA	PF11443	NA	VF_C_bin21
NODE_306_length_35247_cov_3.874801_12	12033	12986	954	1	0.333	15	TAA	GENOMAD.020138.VV	6.54e-05	47	0	0	0	1	NA	NA	NA	NA	NA	VF_C_bin21
NODE_306_length_35247_cov_3.874801_13	12983	13282	300	-1	0.287	15	None	NA	NA	NA	0	0	0	1	NA	NA	NA	NA	NA	VF_C_bin21
NODE_306_length_35247_cov_3.874801_14	13340	14203	864	-1	0.384	15	AAA	GENOMAD.018470.VV	3.92e-39	150	0	0	0	1	NA	NA	NA	PF00268;PF07088;K10808;TIGR04171;COG0208	ribonucleoside-diphosphate reductase, class 1b, beta subunit	VF_C_bin21
NODE_306_length_35247_cov_3.874801_15	14464	15249	786	-1	0.333	15	TAA	NA	NA	NA	0	0	0	1	NA	NA	NA	NA	NA	VF_C_bin21
NODE_306_length_35247_cov_3.874801_16	15254	15769	516	-1	0.312	15	TAA	NA	NA	NA	0	0	0	1	NA	NA	NA	NA	NA	VF_C_bin21
NODE_306_length_35247_cov_3.874801_17	16537	17580	1044	1	0.32	15	None	GENOMAD.223904.VP	6.72e-15	79	0	0	0	1	NA	NA	NA	NA	NA	VF_C_bin21
NODE_306_length_35247_cov_3.874801_18	17581	18366	786	-1	0.406	15	TAA	GENOMAD.092059.VV	0.0001859	45	0	0	0	2561	Caudoviricetes	NA	NA	PF00226;K05516;TIGR02349;COG0484	chaperone protein DnaJ	VF_C_bin21
NODE_306_length_35247_cov_3.874801_19	18374	19174	801	-1	0.388	15	TAA	GENOMAD.022769.VV	4.28e-15	78	0	0	0	12031	Mimiviridae	NA	NA	NA	NA	VF_C_bin21
NODE_306_length_35247_cov_3.874801_20	19336	20106	771	1	0.339	15	TAA	NA	NA	NA	0	0	0	1	NA	NA	NA	NA	NA	VF_C_bin21
NODE_306_length_35247_cov_3.874801_21	20098	20994	897	-1	0.366	15	TAAA	NA	NA	NA	0	0	0	1	NA	NA	NA	NA	NA	VF_C_bin21
NODE_306_length_35247_cov_3.874801_22	20997	21758	762	-1	0.373	15	TAA	NA	NA	NA	0	0	0	1	NA	NA	NA	NA	NA	VF_C_bin21
NODE_306_length_35247_cov_3.874801_23	21815	23269	1455	1	0.381	15	None	NA	NA	NA	0	0	0	1	NA	NA	NA	NA	NA	VF_C_bin21
NODE_306_length_35247_cov_3.874801_24	23270	24862	1593	-1	0.356	15	TAA	NA	NA	NA	0	0	0	1	NA	NA	NA	NA	NA	VF_C_bin21
NODE_306_length_35247_cov_3.874801_25	25187	26839	1653	1	0.344	15	TAA	NA	NA	NA	0	0	0	1	NA	NA	NA	NA	NA	VF_C_bin21
NODE_306_length_35247_cov_3.874801_26	26819	27970	1152	-1	0.341	15	AAA	NA	NA	NA	0	0	0	1	NA	NA	NA	NA	NA	VF_C_bin21
NODE_306_length_35247_cov_3.874801_27	28768	29664	897	1	0.367	15	TAA	NA	NA	NA	0	0	0	1	NA	NA	NA	NA	NA	VF_C_bin21
NODE_306_length_35247_cov_3.874801_28	30345	31193	849	-1	0.429	15	TAAAA	NA	NA	NA	0	0	0	1	NA	NA	NA	NA	NA	VF_C_bin21
NODE_306_length_35247_cov_3.874801_29	31402	32067	666	-1	0.423	15	None	NA	NA	NA	0	0	0	1	NA	NA	NA	NA	NA	VF_C_bin21
NODE_306_length_35247_cov_3.874801_30	32444	33082	639	1	0.351	15	TAA	NA	NA	NA	0	0	0	1	NA	NA	NA	NA	NA	VF_C_bin21
NODE_306_length_35247_cov_3.874801_31	33131	34000	870	-1	0.36	15	TAA	NA	NA	NA	0	0	0	1	NA	NA	NA	NA	NA	VF_C_bin21
NODE_306_length_35247_cov_3.874801_32	34144	35121	978	-1	0.37	15	TAA	NA	NA	NA	0	0	0	1	NA	NA	NA	NA	NA	VF_C_bin21
NODE_456_length_24298_cov_3.757271_1	2	271	270	-1	0.367	15	None	NA	NA	NA	0	0	0	1	NA	NA	NA	NA	NA	VF_C_bin21
NODE_456_length_24298_cov_3.757271_2	361	3597	3237	-1	0.372	15	None	NA	NA	NA	0	0	0	1	NA	NA	NA	NA	NA	VF_C_bin21
NODE_456_length_24298_cov_3.757271_3	3635	4489	855	1	0.345	15	None	NA	NA	NA	0	0	0	1	NA	NA	NA	NA	NA	VF_C_bin21
NODE_456_length_24298_cov_3.757271_4	4516	5121	606	1	0.309	15	None	NA	NA	NA	0	0	0	1	NA	NA	NA	NA	NA	VF_C_bin21
NODE_456_length_24298_cov_3.757271_5	5116	5700	585	-1	0.407	15	4Base/6BMM	NA	NA	NA	0	0	0	1	NA	NA	NA	NA	NA	VF_C_bin21
NODE_456_length_24298_cov_3.757271_6	5740	6282	543	-1	0.392	15	None	NA	NA	NA	0	0	0	1	NA	NA	NA	NA	NA	VF_C_bin21
NODE_456_length_24298_cov_3.757271_7	6310	6966	657	1	0.408	15	None	NA	NA	NA	0	0	0	1	NA	NA	NA	NA	NA	VF_C_bin21
NODE_456_length_24298_cov_3.757271_8	6960	7274	315	-1	0.403	15	None	NA	NA	NA	0	0	0	1	NA	NA	NA	NA	NA	VF_C_bin21
NODE_456_length_24298_cov_3.757271_9	7325	8824	1500	1	0.427	15	None	GENOMAD.011403.VV	1.87e-18	92	0	0	1	11844	Phycodnaviridae	NA	NA	PF03340	Poxvirus rifampicin resistance protein	VF_C_bin21
NODE_456_length_24298_cov_3.757271_10	8864	10237	1374	1	0.439	15	None	GENOMAD.073873.VV	1.08e-31	133	0	0	1	12031	Mimiviridae	NA	NA	PF16903;PF04451	Major capsid protein N-terminus; Large eukaryotic DNA virus major capsid protein	VF_C_bin21
NODE_456_length_24298_cov_3.757271_11	10298	10651	354	-1	0.483	15	GGA/GAG/AGG	NA	NA	NA	0	0	0	1	NA	NA	NA	NA	NA	VF_C_bin21
NODE_456_length_24298_cov_3.757271_12	10708	11667	960	-1	0.397	15	None	NA	NA	NA	0	0	0	1	NA	NA	NA	NA	NA	VF_C_bin21
NODE_456_length_24298_cov_3.757271_13	11716	13779	2064	-1	0.325	15	None	NA	NA	NA	0	0	0	1	NA	NA	NA	NA	NA	VF_C_bin21
NODE_456_length_24298_cov_3.757271_14	13809	14474	666	-1	0.386	15	None	GENOMAD.019138.VV	8.77e-29	117	0	0	0	11844	Phycodnaviridae	NA	NA	NA	Transcription initiation factor TFIIB	VF_C_bin21
NODE_456_length_24298_cov_3.757271_15	14495	14851	357	-1	0.384	15	None	NA	NA	NA	0	0	0	1	NA	NA	NA	NA	NA	VF_C_bin21
NODE_456_length_24298_cov_3.757271_16	14881	17172	2292	-1	0.421	15	None	NA	NA	NA	0	0	0	1	NA	NA	NA	NA	NA	VF_C_bin21
NODE_456_length_24298_cov_3.757271_17	17451	20891	3441	-1	0.427	15	GGAG/GAGG	GENOMAD.063911.VV	4.42e-28	126	0	0	0	2561	Caudoviricetes	NA	NA	K03164;TIGR01058;COG0187	DNA topoisomerase IV, B subunit, Gram-positive	VF_C_bin21
NODE_456_length_24298_cov_3.757271_18	20984	22030	1047	1	0.358	15	None	NA	NA	NA	0	0	0	1	NA	NA	NA	NA	NA	VF_C_bin21
NODE_456_length_24298_cov_3.757271_19	22089	22559	471	1	0.304	15	None	NA	NA	NA	0	0	0	1	NA	NA	NA	NA	NA	VF_C_bin21
NODE_456_length_24298_cov_3.757271_20	22603	24261	1659	1	0.409	15	None	GENOMAD.073873.VV	1.18e-49	190	0	0	1	12031	Mimiviridae	NA	NA	PF16903;PF04451	Major capsid protein N-terminus; Large eukaryotic DNA virus major capsid protein	VF_C_bin21
NODE_152_length_86170_cov_3.849168|provirus_1_79556_1	1	840	840	-1	0.401	15	None	NA	NA	NA	0	0	0	1	NA	NA	NA	NA	NA	VF_C_bin21
NODE_152_length_86170_cov_3.849168|provirus_1_79556_2	1106	2269	1164	1	0.418	15	None	GENOMAD.211177.VP	5.69e-27	117	0	0	0	1	NA	NA	NA	NA	NA	VF_C_bin21
NODE_152_length_86170_cov_3.849168|provirus_1_79556_3	2524	4986	2463	1	0.342	15	None	NA	NA	NA	0	0	0	1	NA	NA	NA	NA	NA	VF_C_bin21
NODE_152_length_86170_cov_3.849168|provirus_1_79556_4	5256	5828	573	-1	0.4	15	None	NA	NA	NA	0	0	0	1	NA	NA	NA	NA	NA	VF_C_bin21
NODE_152_length_86170_cov_3.849168|provirus_1_79556_5	5893	6531	639	1	0.36	15	None	NA	NA	NA	0	0	0	1	NA	NA	NA	NA	NA	VF_C_bin21
NODE_152_length_86170_cov_3.849168|provirus_1_79556_6	6579	9026	2448	1	0.41	15	None	NA	NA	NA	0	0	0	1	NA	NA	NA	NA	NA	VF_C_bin21
NODE_152_length_86170_cov_3.849168|provirus_1_79556_7	8965	10263	1299	-1	0.352	15	GGA/GAG/AGG	NA	NA	NA	0	0	0	1	NA	NA	NA	NA	NA	VF_C_bin21
NODE_152_length_86170_cov_3.849168|provirus_1_79556_8	10359	11330	972	1	0.345	15	GGA/GAG/AGG	NA	NA	NA	0	0	0	1	NA	NA	NA	NA	NA	VF_C_bin21
NODE_152_length_86170_cov_3.849168|provirus_1_79556_9	12553	13026	474	-1	0.312	15	AGGAG/GGAGG	NA	NA	NA	0	0	0	1	NA	NA	NA	NA	NA	VF_C_bin21
NODE_152_length_86170_cov_3.849168|provirus_1_79556_10	13679	14269	591	1	0.34	15	None	NA	NA	NA	0	0	0	1	NA	NA	NA	NA	NA	VF_C_bin21
NODE_152_length_86170_cov_3.849168|provirus_1_79556_11	14193	15365	1173	-1	0.334	15	None	NA	NA	NA	0	0	0	1	NA	NA	NA	NA	NA	VF_C_bin21
NODE_152_length_86170_cov_3.849168|provirus_1_79556_12	15399	16259	861	1	0.317	15	None	NA	NA	NA	0	0	0	1	NA	NA	NA	NA	NA	VF_C_bin21
NODE_152_length_86170_cov_3.849168|provirus_1_79556_13	16731	17108	378	1	0.376	15	GGA/GAG/AGG	NA	NA	NA	0	0	0	1	NA	NA	NA	NA	NA	VF_C_bin21
NODE_152_length_86170_cov_3.849168|provirus_1_79556_14	17159	19054	1896	1	0.418	15	None	NA	NA	NA	0	0	0	1	NA	NA	NA	NA	NA	VF_C_bin21
NODE_152_length_86170_cov_3.849168|provirus_1_79556_15	19386	21239	1854	-1	0.383	15	None	NA	NA	NA	0	0	0	1	NA	NA	NA	NA	NA	VF_C_bin21
NODE_152_length_86170_cov_3.849168|provirus_1_79556_16	21315	21905	591	1	0.294	15	None	GENOMAD.196597.VC	8.88e-05	45	0	0	0	1	NA	NA	NA	NA	NA	VF_C_bin21
NODE_152_length_86170_cov_3.849168|provirus_1_79556_17	22069	22290	222	1	0.329	15	None	NA	NA	NA	0	0	0	1	NA	NA	NA	NA	NA	VF_C_bin21
NODE_152_length_86170_cov_3.849168|provirus_1_79556_18	22321	22506	186	1	0.36	15	None	NA	NA	NA	0	0	0	1	NA	NA	NA	NA	NA	VF_C_bin21
NODE_152_length_86170_cov_3.849168|provirus_1_79556_19	23213	25930	2718	1	0.426	15	GGAG/GAGG	GENOMAD.016441.VV	1.1e-46	186	0	0	0	2561	Caudoviricetes	NA	NA	TIGR01613	phage/plasmid primase, P4 family, C-terminal domain	VF_C_bin21
NODE_152_length_86170_cov_3.849168|provirus_1_79556_20	25981	26985	1005	-1	0.353	15	None	GENOMAD.020726.VV	1.91e-23	105	0	0	1	11844	Phycodnaviridae	NA	NA	PF04947;PF19066	Poxvirus Late Transcription Factor VLTF3 like	VF_C_bin21
NODE_152_length_86170_cov_3.849168|provirus_1_79556_21	27125	28618	1494	1	0.408	15	GGAG/GAGG	GENOMAD.001739.VV	3.52e-56	208	0	0	1	12031	Mimiviridae	NA	NA	PF03340	Poxvirus rifampicin resistance protein	VF_C_bin21
NODE_152_length_86170_cov_3.849168|provirus_1_79556_22	28574	28762	189	-1	0.339	15	None	NA	NA	NA	0	0	0	1	NA	NA	NA	NA	NA	VF_C_bin21
NODE_152_length_86170_cov_3.849168|provirus_1_79556_23	28759	29142	384	-1	0.341	15	None	NA	NA	NA	0	0	0	1	NA	NA	NA	NA	NA	VF_C_bin21
NODE_152_length_86170_cov_3.849168|provirus_1_79556_24	29686	30144	459	1	0.407	15	AGGAG	NA	NA	NA	0	0	0	1	NA	NA	NA	NA	NA	VF_C_bin21
NODE_152_length_86170_cov_3.849168|provirus_1_79556_25	30179	30559	381	1	0.388	15	None	GENOMAD.066180.VV	2.53e-12	65	0	0	0	11844	Phycodnaviridae	NA	NA	NA	NA	VF_C_bin21
NODE_152_length_86170_cov_3.849168|provirus_1_79556_26	30556	31122	567	1	0.402	15	None	GENOMAD.079539.VV	4.55e-42	154	0	0	0	12031	Mimiviridae	NA	NA	TIGR02423	NA	VF_C_bin21
NODE_152_length_86170_cov_3.849168|provirus_1_79556_27	31139	31864	726	1	0.346	15	GGA/GAG/AGG	GENOMAD.027170.VV	2.57e-14	75	0	0	1	12031	Mimiviridae	NA	NA	PF04848	Poxvirus A22 protein	VF_C_bin21
NODE_152_length_86170_cov_3.849168|provirus_1_79556_28	31875	33053	1179	1	0.349	15	None	NA	NA	NA	0	0	0	1	NA	NA	NA	NA	NA	VF_C_bin21
NODE_152_length_86170_cov_3.849168|provirus_1_79556_29	33057	33722	666	-1	0.365	15	GGA/GAG/AGG	NA	NA	NA	0	0	0	1	NA	NA	NA	NA	NA	VF_C_bin21
NODE_152_length_86170_cov_3.849168|provirus_1_79556_30	33757	34707	951	-1	0.366	15	GGA/GAG/AGG	NA	NA	NA	0	0	0	1	NA	NA	NA	NA	NA	VF_C_bin21
NODE_152_length_86170_cov_3.849168|provirus_1_79556_31	34745	35323	579	-1	0.287	15	None	NA	NA	NA	0	0	0	1	NA	NA	NA	NA	NA	VF_C_bin21
NODE_152_length_86170_cov_3.849168|provirus_1_79556_32	35341	36144	804	1	0.394	15	None	GENOMAD.151653.VC	9.45e-05	46	0	0	1	2561	Caudoviricetes	NA	NA	PF02739;PF09293;K18950;TIGR00593;COG0258	DNA polymerase I	VF_C_bin21
NODE_152_length_86170_cov_3.849168|provirus_1_79556_33	36139	36987	849	-1	0.388	15	None	NA	NA	NA	0	0	0	1	NA	NA	NA	NA	NA	VF_C_bin21
NODE_152_length_86170_cov_3.849168|provirus_1_79556_34	37401	38492	1092	-1	0.356	15	AGGA/GGAG/GAGG	NA	NA	NA	0	0	0	1	NA	NA	NA	NA	NA	VF_C_bin21
NODE_152_length_86170_cov_3.849168|provirus_1_79556_35	39007	39603	597	-1	0.328	15	None	NA	NA	NA	0	0	0	1	NA	NA	NA	NA	NA	VF_C_bin21
NODE_152_length_86170_cov_3.849168|provirus_1_79556_36	39730	44637	4908	1	0.412	15	None	GENOMAD.177409.VV	6.55e-11	70	0	0	0	1	NA	NA	NA	PF00562;PF04560;TIGR03670;K03044	DNA-directed RNA polymerase subunit B	VF_C_bin21
NODE_152_length_86170_cov_3.849168|provirus_1_79556_37	44684	45238	555	-1	0.366	15	None	NA	NA	NA	0	0	0	1	NA	NA	NA	NA	NA	VF_C_bin21
NODE_152_length_86170_cov_3.849168|provirus_1_79556_38	45241	45738	498	-1	0.279	15	None	NA	NA	NA	0	0	0	1	NA	NA	NA	NA	NA	VF_C_bin21
NODE_152_length_86170_cov_3.849168|provirus_1_79556_39	45744	46508	765	-1	0.378	15	None	NA	NA	NA	0	0	0	1	NA	NA	NA	NA	NA	VF_C_bin21
NODE_152_length_86170_cov_3.849168|provirus_1_79556_40	46547	46831	285	-1	0.456	15	None	NA	NA	NA	0	0	0	1	NA	NA	NA	NA	NA	VF_C_bin21
NODE_152_length_86170_cov_3.849168|provirus_1_79556_41	46872	50198	3327	-1	0.36	15	None	GENOMAD.072312.VV	2.17e-08	61	0	0	0	2561	Caudoviricetes	NA	NA	NA	NA	VF_C_bin21
NODE_152_length_86170_cov_3.849168|provirus_1_79556_42	50210	51145	936	-1	0.376	15	None	NA	NA	NA	0	0	0	1	NA	NA	NA	NA	NA	VF_C_bin21
NODE_152_length_86170_cov_3.849168|provirus_1_79556_43	51171	51737	567	-1	0.332	15	None	NA	NA	NA	0	0	0	1	NA	NA	NA	NA	NA	VF_C_bin21
NODE_152_length_86170_cov_3.849168|provirus_1_79556_44	51786	52304	519	1	0.366	15	None	GENOMAD.025114.VV	1.84e-16	79	0	0	0	12031	Mimiviridae	NA	NA	PF19065	NA	VF_C_bin21
NODE_152_length_86170_cov_3.849168|provirus_1_79556_45	52368	53285	918	1	0.385	15	None	GENOMAD.021112.VV	4.28e-17	85	0	0	0	12031	Mimiviridae	NA	NA	PF14622;COG0571;TIGR02191	dsRNA-specific ribonuclease	VF_C_bin21
NODE_152_length_86170_cov_3.849168|provirus_1_79556_46	53324	57409	4086	1	0.391	15	None	GENOMAD.013070.VV	3.32e-22	107	0	0	0	12031	Mimiviridae	NA	NA	K03470	NA	VF_C_bin21
NODE_152_length_86170_cov_3.849168|provirus_1_79556_47	57430	59811	2382	1	0.351	15	None	NA	NA	NA	0	0	0	1	NA	NA	NA	NA	NA	VF_C_bin21
NODE_152_length_86170_cov_3.849168|provirus_1_79556_48	59826	60347	522	1	0.375	15	None	NA	NA	NA	0	0	0	1	NA	NA	NA	NA	NA	VF_C_bin21
NODE_152_length_86170_cov_3.849168|provirus_1_79556_49	60331	62673	2343	-1	0.399	15	None	GENOMAD.043924.VV	1.32e-22	107	0	0	0	2561	Caudoviricetes	NA	NA	NA	NA	VF_C_bin21
NODE_152_length_86170_cov_3.849168|provirus_1_79556_50	62698	63381	684	-1	0.298	15	GGA/GAG/AGG	NA	NA	NA	0	0	0	1	NA	NA	NA	NA	NA	VF_C_bin21
NODE_152_length_86170_cov_3.849168|provirus_1_79556_51	63396	64019	624	-1	0.389	15	None	NA	NA	NA	0	0	0	1	NA	NA	NA	NA	NA	VF_C_bin21
NODE_152_length_86170_cov_3.849168|provirus_1_79556_52	64365	64997	633	1	0.329	15	None	NA	NA	NA	0	0	0	1	NA	NA	NA	NA	NA	VF_C_bin21
NODE_152_length_86170_cov_3.849168|provirus_1_79556_53	64994	67978	2985	1	0.382	15	AGxAGG/AGGxGG	NA	NA	NA	0	0	0	1	NA	NA	NA	NA	NA	VF_C_bin21
NODE_152_length_86170_cov_3.849168|provirus_1_79556_54	68274	70103	1830	-1	0.369	15	None	NA	NA	NA	0	0	0	1	NA	NA	NA	NA	NA	VF_C_bin21
NODE_152_length_86170_cov_3.849168|provirus_1_79556_55	70070	70741	672	-1	0.369	15	None	NA	NA	NA	0	0	0	1	NA	NA	NA	NA	NA	VF_C_bin21
NODE_152_length_86170_cov_3.849168|provirus_1_79556_56	70891	71706	816	1	0.37	15	AGGAGG	GENOMAD.014118.VV	2.94e-35	138	0	0	0	12031	Mimiviridae	NA	NA	COG1796	DNA polymerase/3'-5' exonuclease PolX	VF_C_bin21
NODE_152_length_86170_cov_3.849168|provirus_1_79556_57	71851	72105	255	-1	0.408	15	None	NA	NA	NA	0	0	0	1	NA	NA	NA	NA	NA	VF_C_bin21
NODE_152_length_86170_cov_3.849168|provirus_1_79556_58	72106	72894	789	-1	0.299	15	None	NA	NA	NA	0	0	0	1	NA	NA	NA	NA	NA	VF_C_bin21
NODE_152_length_86170_cov_3.849168|provirus_1_79556_59	72925	73719	795	-1	0.355	15	GGA/GAG/AGG	NA	NA	NA	0	0	0	1	NA	NA	NA	NA	NA	VF_C_bin21
NODE_152_length_86170_cov_3.849168|provirus_1_79556_60	73901	75505	1605	1	0.322	15	AGGA	GENOMAD.089700.VV	1.15e-23	109	0	0	0	1	NA	NA	NA	PF11735;TIGR03469;K22708;COG1215	Cryptococcal mannosyltransferase 1	VF_C_bin21
NODE_152_length_86170_cov_3.849168|provirus_1_79556_61	75563	76288	726	1	0.255	15	None	GENOMAD.222292.VP	8.88e-07	52	0	0	0	2561	Caudoviricetes	NA	NA	NA	NA	VF_C_bin21
NODE_152_length_86170_cov_3.849168|provirus_1_79556_62	76317	77180	864	1	0.376	15	None	NA	NA	NA	0	0	0	1	NA	NA	NA	NA	NA	VF_C_bin21
NODE_152_length_86170_cov_3.849168|provirus_1_79556_63	77183	77905	723	-1	0.242	15	None	GENOMAD.016526.VV	2.15e-66	227	0	0	0	12031	Mimiviridae	NA	NA	NA	NA	VF_C_bin21
NODE_152_length_86170_cov_3.849168|provirus_1_79556_64	77915	78859	945	-1	0.357	15	None	GENOMAD.049396.VV	9.02e-39	150	0	0	0	11844	Phycodnaviridae	NA	NA	PF16363;K12450;COG1088;TIGR04180	dTDP-D-glucose 4,6-dehydratase	VF_C_bin21
NODE_152_length_86170_cov_3.849168|provirus_1_79556_65	78885	79556	672	-1	0.254	15	None	GENOMAD.118379.VV	3.67e-15	77	0	0	0	12031	Mimiviridae	NA	NA	PF13641;K17250;TIGR04017;COG1216	colanic acid biosynthesis glycosyl transferase WcaA	VF_C_bin21
NODE_17_length_621053_cov_22.486594_1	1	741	741	-1	0.286	11	TATATA	NA	NA	NA	0	0	0	1	NA	NA	NA	NA	NA	VF_C_bin20
NODE_17_length_621053_cov_22.486594_2	810	2234	1425	-1	0.251	11	TATATA	NA	NA	NA	0	0	0	1	NA	NA	NA	NA	NA	VF_C_bin20
NODE_17_length_621053_cov_22.486594_3	2325	3419	1095	1	0.212	11	TATATA	NA	NA	NA	0	0	0	1	NA	NA	NA	NA	NA	VF_C_bin20
NODE_17_length_621053_cov_22.486594_4	3545	4339	795	1	0.206	11	ATA	NA	NA	NA	0	0	0	1	NA	NA	NA	NA	NA	VF_C_bin20
NODE_17_length_621053_cov_22.486594_5	4428	4841	414	1	0.268	11	ATA	NA	NA	NA	0	0	0	1	NA	NA	NA	NA	NA	VF_C_bin20
NODE_17_length_621053_cov_22.486594_6	4926	6266	1341	1	0.264	11	ATATA	NA	NA	NA	0	0	0	1	NA	NA	NA	NA	NA	VF_C_bin20
NODE_17_length_621053_cov_22.486594_7	6325	8172	1848	-1	0.258	11	TATA	GENOMAD.105993.CP	2.41e-09	63	0	0	0	1	NA	NA	NA	PF05173;PF01113;K16908;TIGR02130;COG0289	dihydrodipicolinate reductase	VF_C_bin20
NODE_17_length_621053_cov_22.486594_8	8314	9714	1401	1	0.253	11	ATATA	NA	NA	NA	0	0	0	1	NA	NA	NA	NA	NA	VF_C_bin20
NODE_17_length_621053_cov_22.486594_9	9834	10562	729	1	0.291	11	None	NA	NA	NA	0	0	0	1	NA	NA	NA	NA	NA	VF_C_bin20
NODE_17_length_621053_cov_22.486594_10	10559	11581	1023	-1	0.297	11	ATA	NA	NA	NA	0	0	0	1	NA	NA	NA	NA	NA	VF_C_bin20
NODE_17_length_621053_cov_22.486594_11	11725	12597	873	1	0.268	11	TATA	NA	NA	NA	0	0	0	1	NA	NA	NA	NA	NA	VF_C_bin20
NODE_17_length_621053_cov_22.486594_12	12668	13417	750	1	0.223	11	None	NA	NA	NA	0	0	0	1	NA	NA	NA	NA	NA	VF_C_bin20
NODE_17_length_621053_cov_22.486594_13	13414	14148	735	-1	0.215	11	ATATA	NA	NA	NA	0	0	0	1	NA	NA	NA	NA	NA	VF_C_bin20
NODE_17_length_621053_cov_22.486594_14	14596	15648	1053	1	0.211	11	TATA	NA	NA	NA	0	0	0	1	NA	NA	NA	NA	NA	VF_C_bin20
NODE_17_length_621053_cov_22.486594_15	15722	16312	591	1	0.222	11	ATA	GENOMAD.218779.VC	4.46e-07	52	0	0	0	1	NA	NA	NA	PF08795	Putative papain-like cysteine peptidase (DUF1796)	VF_C_bin20
NODE_17_length_621053_cov_22.486594_16	16418	17371	954	1	0.343	11	TAT	NA	NA	NA	0	0	0	1	NA	NA	NA	NA	NA	VF_C_bin20
NODE_17_length_621053_cov_22.486594_17	17527	19950	2424	1	0.344	11	ATA	GENOMAD.162438.VC	0.0005214	46	0	0	0	2561	Caudoviricetes	NA	NA	PF05673;TIGR03420;COG1474;K18944	DnaA regulatory inactivator Hda	VF_C_bin20
NODE_17_length_621053_cov_22.486594_18	19970	20497	528	-1	0.237	11	ATATA	NA	NA	NA	0	0	0	1	NA	NA	NA	NA	NA	VF_C_bin20
NODE_17_length_621053_cov_22.486594_19	20591	21589	999	1	0.218	11	TATA	NA	NA	NA	0	0	0	1	NA	NA	NA	NA	NA	VF_C_bin20
NODE_17_length_621053_cov_22.486594_20	21633	22256	624	1	0.234	11	None	NA	NA	NA	0	0	0	1	NA	NA	NA	NA	NA	VF_C_bin20
NODE_17_length_621053_cov_22.486594_21	22305	24038	1734	1	0.247	11	ATA	NA	NA	NA	0	0	0	1	NA	NA	NA	NA	NA	VF_C_bin20
NODE_17_length_621053_cov_22.486594_22	24120	27083	2964	-1	0.194	11	None	GENOMAD.053859.VV	2e-73	272	0	0	0	11844	Phycodnaviridae	NA	NA	NA	NA	VF_C_bin20
NODE_17_length_621053_cov_22.486594_23	27235	27762	528	-1	0.235	11	None	NA	NA	NA	0	0	0	1	NA	NA	NA	NA	NA	VF_C_bin20
NODE_17_length_621053_cov_22.486594_24	27873	29456	1584	1	0.219	11	ATA	NA	NA	NA	0	0	0	1	NA	NA	NA	NA	NA	VF_C_bin20
NODE_17_length_621053_cov_22.486594_25	29534	30004	471	1	0.18	11	ATA	NA	NA	NA	0	0	0	1	NA	NA	NA	NA	NA	VF_C_bin20
NODE_17_length_621053_cov_22.486594_26	30014	31093	1080	-1	0.198	11	ATA	NA	NA	NA	0	0	0	1	NA	NA	NA	NA	NA	VF_C_bin20
NODE_17_length_621053_cov_22.486594_27	31193	31555	363	1	0.223	11	TATATA	NA	NA	NA	0	0	0	1	NA	NA	NA	NA	NA	VF_C_bin20
NODE_17_length_621053_cov_22.486594_28	31570	32202	633	-1	0.254	11	ATATA	NA	NA	NA	0	0	0	1	NA	NA	NA	NA	NA	VF_C_bin20
NODE_17_length_621053_cov_22.486594_29	32343	32777	435	-1	0.172	11	ATATA	NA	NA	NA	0	0	0	1	NA	NA	NA	NA	NA	VF_C_bin20
NODE_17_length_621053_cov_22.486594_30	32885	35098	2214	-1	0.226	11	ATA	NA	NA	NA	0	0	0	1	NA	NA	NA	NA	NA	VF_C_bin20
NODE_17_length_621053_cov_22.486594_31	35159	36058	900	1	0.207	11	None	NA	NA	NA	0	0	0	1	NA	NA	NA	NA	NA	VF_C_bin20
NODE_17_length_621053_cov_22.486594_32	36100	36684	585	1	0.26	11	ATATA	GENOMAD.118819.CV	4.06e-05	46	0	0	0	1	NA	NA	NA	PF01066;K17884;COG0558;TIGR00560	Phosphatidylglycerophosphate synthase	VF_C_bin20
NODE_17_length_621053_cov_22.486594_33	36753	37337	585	1	0.241	11	None	GENOMAD.118819.CV	4.2e-06	49	0	0	0	1	NA	NA	NA	PF01066;K17884;COG0558;TIGR00560	Phosphatidylglycerophosphate synthase	VF_C_bin20
NODE_17_length_621053_cov_22.486594_34	37436	38212	777	1	0.218	11	None	NA	NA	NA	0	0	0	1	NA	NA	NA	NA	NA	VF_C_bin20
NODE_17_length_621053_cov_22.486594_35	38250	39251	1002	1	0.271	11	TATA	NA	NA	NA	0	0	0	1	NA	NA	NA	NA	NA	VF_C_bin20
NODE_17_length_621053_cov_22.486594_36	39419	39628	210	1	0.186	11	TATATA	GENOMAD.127211.CP	6.02e-05	41	0	0	0	1	NA	NA	NA	PF00581;PF16342;K01011;COG2897;TIGR03167	3-mercaptopyruvate sulfurtransferase SseA, contains two rhodanese domains	VF_C_bin20
NODE_17_length_621053_cov_22.486594_37	39632	39772	141	1	0.291	11	ATA	NA	NA	NA	0	0	0	1	NA	NA	NA	NA	NA	VF_C_bin20
NODE_17_length_621053_cov_22.486594_38	39836	40675	840	1	0.24	11	TATATA	GENOMAD.018833.VV	6.41e-07	53	0	0	0	11844	Phycodnaviridae	NA	NA	NA	NA	VF_C_bin20
NODE_17_length_621053_cov_22.486594_39	40737	41189	453	-1	0.285	11	ATATA	GENOMAD.114962.VC	7.8e-06	47	0	0	0	2561	Caudoviricetes	NA	NA	PF18909;PF00383;TIGR02571;COG2131;K03365	dATP/dGTP diphosphohydrolase, N-terminal; Cytidine and deoxycytidylate deaminase zinc-binding region	VF_C_bin20
NODE_17_length_621053_cov_22.486594_40	41282	41890	609	-1	0.22	11	None	NA	NA	NA	0	0	0	1	NA	NA	NA	NA	NA	VF_C_bin20
NODE_17_length_621053_cov_22.486594_41	41965	43575	1611	-1	0.195	11	None	NA	NA	NA	0	0	0	1	NA	NA	NA	NA	NA	VF_C_bin20
NODE_17_length_621053_cov_22.486594_42	43636	44595	960	-1	0.237	11	ATATA	NA	NA	NA	0	0	0	1	NA	NA	NA	NA	NA	VF_C_bin20
NODE_17_length_621053_cov_22.486594_43	44708	47002	2295	-1	0.236	11	ATA	GENOMAD.002998.VV	2.21e-07	57	0	0	1	1	NA	NA	NA	PF16903	Major capsid protein N-terminus	VF_C_bin20
NODE_17_length_621053_cov_22.486594_44	47135	47368	234	-1	0.239	11	ATA	NA	NA	NA	0	0	0	1	NA	NA	NA	NA	NA	VF_C_bin20
NODE_17_length_621053_cov_22.486594_45	47446	48351	906	-1	0.28	11	ATATA	NA	NA	NA	0	0	0	1	NA	NA	NA	NA	NA	VF_C_bin20
NODE_17_length_621053_cov_22.486594_46	48522	49589	1068	1	0.252	11	ATA	NA	NA	NA	0	0	0	1	NA	NA	NA	NA	NA	VF_C_bin20
NODE_17_length_621053_cov_22.486594_47	49630	51078	1449	-1	0.304	11	ATATA	NA	NA	NA	0	0	0	1	NA	NA	NA	NA	NA	VF_C_bin20
NODE_17_length_621053_cov_22.486594_48	51171	51392	222	-1	0.243	11	ATA	NA	NA	NA	0	0	0	1	NA	NA	NA	NA	NA	VF_C_bin20
NODE_17_length_621053_cov_22.486594_49	51552	52910	1359	1	0.221	11	TATATA	GENOMAD.073430.VV	9.72e-60	217	0	0	0	12031	Mimiviridae	NA	NA	NA	NA	VF_C_bin20
NODE_17_length_621053_cov_22.486594_50	52952	53701	750	-1	0.259	11	TATATA	NA	NA	NA	0	0	0	1	NA	NA	NA	NA	NA	VF_C_bin20
NODE_17_length_621053_cov_22.486594_51	53795	53974	180	1	0.211	11	TATA	NA	NA	NA	0	0	0	1	NA	NA	NA	NA	NA	VF_C_bin20
NODE_17_length_621053_cov_22.486594_52	53996	54967	972	-1	0.219	11	ATA	NA	NA	NA	0	0	0	1	NA	NA	NA	NA	NA	VF_C_bin20
NODE_17_length_621053_cov_22.486594_53	55037	55774	738	-1	0.26	11	ATA	NA	NA	NA	0	0	0	1	NA	NA	NA	NA	NA	VF_C_bin20
NODE_17_length_621053_cov_22.486594_54	55905	56585	681	1	0.217	11	ATA	NA	NA	NA	0	0	0	1	NA	NA	NA	NA	NA	VF_C_bin20
NODE_17_length_621053_cov_22.486594_55	56681	57556	876	1	0.231	11	TAT	NA	NA	NA	0	0	0	1	NA	NA	NA	NA	NA	VF_C_bin20
NODE_17_length_621053_cov_22.486594_56	57653	58879	1227	1	0.262	11	ATATA	NA	NA	NA	0	0	0	1	NA	NA	NA	NA	NA	VF_C_bin20
NODE_17_length_621053_cov_22.486594_57	58921	60897	1977	-1	0.2	11	ATATA	GENOMAD.122303.VV	1.48e-06	54	0	0	0	5678	Poxviridae	NA	NA	NA	NA	VF_C_bin20
NODE_17_length_621053_cov_22.486594_58	61216	61356	141	1	0.234	11	TAT	NA	NA	NA	0	0	0	1	NA	NA	NA	NA	NA	VF_C_bin20
NODE_17_length_621053_cov_22.486594_59	61438	63417	1980	-1	0.278	11	TATATA	GENOMAD.116439.CP	1.8e-07	57	0	0	0	2561	Caudoviricetes	NA	NA	PF01401;TIGR02290;COG0339;K01283	oligoendopeptidase, pepF/M3 family	VF_C_bin20
NODE_17_length_621053_cov_22.486594_60	63459	63734	276	-1	0.25	11	TATATA	NA	NA	NA	0	0	0	1	NA	NA	NA	NA	NA	VF_C_bin20
NODE_17_length_621053_cov_22.486594_61	63848	64945	1098	1	0.237	11	TATA	NA	NA	NA	0	0	0	1	NA	NA	NA	NA	NA	VF_C_bin20
NODE_17_length_621053_cov_22.486594_62	64936	65415	480	-1	0.131	11	TATA	GENOMAD.014209.CC	4.45e-06	48	0	0	0	1	NA	NA	NA	PF13360;TIGR04528;K17713;COG1520	acido-empty-quinoprotein group A	VF_C_bin20
NODE_17_length_621053_cov_22.486594_63	65449	65865	417	-1	0.254	11	ATA	GENOMAD.220675.VP	8.52e-12	64	0	0	0	2561	Caudoviricetes	NA	NA	NA	NA	VF_C_bin20
NODE_17_length_621053_cov_22.486594_64	66053	66334	282	1	0.248	11	None	NA	NA	NA	0	0	0	1	NA	NA	NA	NA	NA	VF_C_bin20
NODE_17_length_621053_cov_22.486594_65	66417	68834	2418	-1	0.27	11	ATA	NA	NA	NA	0	0	0	1	NA	NA	NA	NA	NA	VF_C_bin20
NODE_17_length_621053_cov_22.486594_66	68920	70314	1395	-1	0.256	11	None	NA	NA	NA	0	0	0	1	NA	NA	NA	NA	NA	VF_C_bin20
NODE_17_length_621053_cov_22.486594_67	70377	70889	513	-1	0.232	11	ATA	NA	NA	NA	0	0	0	1	NA	NA	NA	NA	NA	VF_C_bin20
NODE_17_length_621053_cov_22.486594_68	70991	71635	645	1	0.231	11	TATATA	NA	NA	NA	0	0	0	1	NA	NA	NA	NA	NA	VF_C_bin20
NODE_17_length_621053_cov_22.486594_69	71844	72431	588	-1	0.211	11	ATA	NA	NA	NA	0	0	0	1	NA	NA	NA	NA	NA	VF_C_bin20
NODE_17_length_621053_cov_22.486594_70	72495	73325	831	-1	0.248	11	ATA	NA	NA	NA	0	0	0	1	NA	NA	NA	NA	NA	VF_C_bin20
NODE_17_length_621053_cov_22.486594_71	73405	73587	183	-1	0.208	11	ATATA	NA	NA	NA	0	0	0	1	NA	NA	NA	NA	NA	VF_C_bin20
NODE_17_length_621053_cov_22.486594_72	73696	73902	207	-1	0.28	11	TATA	NA	NA	NA	0	0	0	1	NA	NA	NA	NA	NA	VF_C_bin20
NODE_17_length_621053_cov_22.486594_73	73903	74289	387	-1	0.202	11	ATATA	NA	NA	NA	0	0	0	1	NA	NA	NA	NA	NA	VF_C_bin20
NODE_17_length_621053_cov_22.486594_74	74509	74856	348	-1	0.259	11	TAT	NA	NA	NA	0	0	0	1	NA	NA	NA	NA	NA	VF_C_bin20
NODE_17_length_621053_cov_22.486594_75	74918	76837	1920	-1	0.269	11	None	NA	NA	NA	0	0	0	1	NA	NA	NA	NA	NA	VF_C_bin20
NODE_17_length_621053_cov_22.486594_76	77001	78122	1122	-1	0.216	11	ATATA	NA	NA	NA	0	0	0	1	NA	NA	NA	NA	NA	VF_C_bin20
NODE_17_length_621053_cov_22.486594_77	78509	84262	5754	-1	0.246	11	TATATA	NA	NA	NA	0	0	0	1	NA	NA	NA	NA	NA	VF_C_bin20
NODE_17_length_621053_cov_22.486594_78	84361	85008	648	1	0.241	11	ATATA	NA	NA	NA	0	0	0	1	NA	NA	NA	NA	NA	VF_C_bin20
NODE_17_length_621053_cov_22.486594_79	84991	86121	1131	-1	0.217	11	ATA	NA	NA	NA	0	0	0	1	NA	NA	NA	NA	NA	VF_C_bin20
NODE_17_length_621053_cov_22.486594_80	86207	86668	462	1	0.197	11	ATA	NA	NA	NA	0	0	0	1	NA	NA	NA	NA	NA	VF_C_bin20
NODE_17_length_621053_cov_22.486594_81	86752	88074	1323	1	0.208	11	TATA	NA	NA	NA	0	0	0	1	NA	NA	NA	NA	NA	VF_C_bin20
NODE_17_length_621053_cov_22.486594_82	88116	88541	426	1	0.204	11	ATA	NA	NA	NA	0	0	0	1	NA	NA	NA	NA	NA	VF_C_bin20
NODE_17_length_621053_cov_22.486594_83	88625	88768	144	1	0.194	11	TATATA	NA	NA	NA	0	0	0	1	NA	NA	NA	NA	NA	VF_C_bin20
NODE_17_length_621053_cov_22.486594_84	88906	91383	2478	1	0.229	11	TATATA	NA	NA	NA	0	0	0	1	NA	NA	NA	NA	NA	VF_C_bin20
NODE_17_length_621053_cov_22.486594_85	91390	92751	1362	-1	0.255	11	TATA	GENOMAD.161689.VC	2.77e-13	75	0	0	0	12031	Mimiviridae	NA	NA	PF13366;PF02224;TIGR04256;K04800;COG0125	GxxExxY protein	VF_C_bin20
NODE_17_length_621053_cov_22.486594_86	92846	93202	357	-1	0.294	11	ATATA	NA	NA	NA	0	0	0	1	NA	NA	NA	NA	NA	VF_C_bin20
NODE_17_length_621053_cov_22.486594_87	93247	94113	867	-1	0.231	11	TATATA	GENOMAD.045663.VV	1.37e-28	119	0	0	0	1	NA	NA	NA	NA	NA	VF_C_bin20
NODE_17_length_621053_cov_22.486594_88	94333	95982	1650	1	0.298	11	TATATA	GENOMAD.025649.VV	8.09e-32	135	0	0	0	2561	Caudoviricetes	NA	NA	NA	NA	VF_C_bin20
NODE_17_length_621053_cov_22.486594_89	96039	96245	207	1	0.237	11	ATA	NA	NA	NA	0	0	0	1	NA	NA	NA	NA	NA	VF_C_bin20
NODE_17_length_621053_cov_22.486594_90	96655	97431	777	-1	0.32	11	None	NA	NA	NA	0	0	0	1	NA	NA	NA	NA	NA	VF_C_bin20
NODE_17_length_621053_cov_22.486594_91	97650	98174	525	1	0.232	11	ATATA	NA	NA	NA	0	0	0	1	NA	NA	NA	NA	NA	VF_C_bin20
NODE_17_length_621053_cov_22.486594_92	98236	98967	732	1	0.236	11	ATATA	NA	NA	NA	0	0	0	1	NA	NA	NA	NA	NA	VF_C_bin20
NODE_17_length_621053_cov_22.486594_93	99003	99899	897	-1	0.265	11	TATATA	GENOMAD.002574.CC	0.0002441	45	0	0	0	1	NA	NA	NA	PF12706;TIGR02649;COG1234;K06167	ribonuclease BN	VF_C_bin20
NODE_17_length_621053_cov_22.486594_94	99932	100684	753	-1	0.239	11	ATA	NA	NA	NA	0	0	0	1	NA	NA	NA	NA	NA	VF_C_bin20
NODE_17_length_621053_cov_22.486594_95	101080	101424	345	1	0.293	11	TATA	NA	NA	NA	0	0	0	1	NA	NA	NA	NA	NA	VF_C_bin20
NODE_17_length_621053_cov_22.486594_96	101495	102361	867	1	0.209	11	TATA	NA	NA	NA	0	0	0	1	NA	NA	NA	NA	NA	VF_C_bin20
NODE_17_length_621053_cov_22.486594_97	102386	102673	288	-1	0.24	11	TAT	NA	NA	NA	0	0	0	1	NA	NA	NA	NA	NA	VF_C_bin20
NODE_17_length_621053_cov_22.486594_98	102729	103808	1080	-1	0.218	11	TATA	GENOMAD.096259.VV	3.46e-29	123	0	0	0	12031	Mimiviridae	NA	NA	PF01636;K04367;TIGR01767	NA	VF_C_bin20
NODE_17_length_621053_cov_22.486594_99	103876	104493	618	-1	0.223	11	TATA	NA	NA	NA	0	0	0	1	NA	NA	NA	NA	NA	VF_C_bin20
NODE_17_length_621053_cov_22.486594_100	104547	105338	792	-1	0.229	11	ATATA	NA	NA	NA	0	0	0	1	NA	NA	NA	NA	NA	VF_C_bin20
NODE_17_length_621053_cov_22.486594_101	105427	106356	930	-1	0.209	11	ATA	NA	NA	NA	0	0	0	1	NA	NA	NA	NA	NA	VF_C_bin20
NODE_17_length_621053_cov_22.486594_102	106523	106900	378	1	0.304	11	TATATA	NA	NA	NA	0	0	0	1	NA	NA	NA	NA	NA	VF_C_bin20
NODE_17_length_621053_cov_22.486594_103	106897	108516	1620	-1	0.18	11	TAAAT	NA	NA	NA	0	0	0	1	NA	NA	NA	NA	NA	VF_C_bin20
NODE_17_length_621053_cov_22.486594_104	108602	110362	1761	-1	0.248	11	ATATA	GENOMAD.089771.VV	1.14e-21	103	0	0	0	1	NA	NA	NA	PF13872;PF13871;COG1061;TIGR04095	Superfamily II DNA or RNA helicase	VF_C_bin20
NODE_17_length_621053_cov_22.486594_105	110428	111078	651	-1	0.203	11	ATATA	NA	NA	NA	0	0	0	1	NA	NA	NA	NA	NA	VF_C_bin20
NODE_17_length_621053_cov_22.486594_106	111222	111929	708	1	0.254	11	None	NA	NA	NA	0	0	0	1	NA	NA	NA	NA	NA	VF_C_bin20
NODE_17_length_621053_cov_22.486594_107	111942	112448	507	-1	0.294	11	TATA	NA	NA	NA	0	0	0	1	NA	NA	NA	NA	NA	VF_C_bin20
NODE_17_length_621053_cov_22.486594_108	112572	113123	552	-1	0.185	11	ATATA	NA	NA	NA	0	0	0	1	NA	NA	NA	NA	NA	VF_C_bin20
NODE_17_length_621053_cov_22.486594_109	113415	113840	426	1	0.221	11	TATA	NA	NA	NA	0	0	0	1	NA	NA	NA	NA	NA	VF_C_bin20
NODE_17_length_621053_cov_22.486594_110	113858	114115	258	-1	0.248	11	ATA	NA	NA	NA	0	0	0	1	NA	NA	NA	NA	NA	VF_C_bin20
NODE_17_length_621053_cov_22.486594_111	114349	116436	2088	-1	0.273	11	TATA	NA	NA	NA	0	0	0	1	NA	NA	NA	NA	NA	VF_C_bin20
NODE_17_length_621053_cov_22.486594_112	116536	117090	555	-1	0.193	11	ATATA	NA	NA	NA	0	0	0	1	NA	NA	NA	NA	NA	VF_C_bin20
NODE_17_length_621053_cov_22.486594_113	117207	117629	423	1	0.196	11	TATATA	NA	NA	NA	0	0	0	1	NA	NA	NA	NA	NA	VF_C_bin20
NODE_17_length_621053_cov_22.486594_114	117674	117946	273	-1	0.267	11	TATATA	NA	NA	NA	0	0	0	1	NA	NA	NA	NA	NA	VF_C_bin20
NODE_17_length_621053_cov_22.486594_115	118038	118544	507	-1	0.252	11	ATA	NA	NA	NA	0	0	0	1	NA	NA	NA	NA	NA	VF_C_bin20
NODE_17_length_621053_cov_22.486594_116	118709	119068	360	1	0.2	11	TATA	NA	NA	NA	0	0	0	1	NA	NA	NA	NA	NA	VF_C_bin20
NODE_17_length_621053_cov_22.486594_117	119129	119566	438	1	0.146	11	ATA	NA	NA	NA	0	0	0	1	NA	NA	NA	NA	NA	VF_C_bin20
NODE_17_length_621053_cov_22.486594_118	119583	119912	330	-1	0.236	11	TATATA	NA	NA	NA	0	0	0	1	NA	NA	NA	NA	NA	VF_C_bin20
NODE_17_length_621053_cov_22.486594_119	120067	121386	1320	1	0.23	11	None	NA	NA	NA	0	0	0	1	NA	NA	NA	NA	NA	VF_C_bin20
NODE_17_length_621053_cov_22.486594_120	121464	123077	1614	-1	0.299	11	ATA	NA	NA	NA	0	0	0	1	NA	NA	NA	NA	NA	VF_C_bin20
NODE_17_length_621053_cov_22.486594_121	123661	124431	771	-1	0.256	11	TATA	NA	NA	NA	0	0	0	1	NA	NA	NA	NA	NA	VF_C_bin20
NODE_17_length_621053_cov_22.486594_122	124537	126768	2232	-1	0.254	11	None	NA	NA	NA	0	0	0	1	NA	NA	NA	NA	NA	VF_C_bin20
NODE_17_length_621053_cov_22.486594_123	126889	128145	1257	-1	0.242	11	TATATA	NA	NA	NA	0	0	0	1	NA	NA	NA	NA	NA	VF_C_bin20
NODE_17_length_621053_cov_22.486594_124	128249	128923	675	1	0.182	11	TATA	NA	NA	NA	0	0	0	1	NA	NA	NA	NA	NA	VF_C_bin20
NODE_17_length_621053_cov_22.486594_125	128913	129596	684	-1	0.275	11	TATATA	GENOMAD.010961.VV	1.83e-16	81	0	0	0	11844	Phycodnaviridae	NA	NA	PF02201;TIGR00493;COG0740	ATP-dependent Clp endopeptidase, proteolytic subunit ClpP	VF_C_bin20
NODE_17_length_621053_cov_22.486594_126	129673	130320	648	-1	0.218	11	TATA	NA	NA	NA	0	0	0	1	NA	NA	NA	NA	NA	VF_C_bin20
NODE_17_length_621053_cov_22.486594_127	130446	131369	924	1	0.33	11	ATA	GENOMAD.114941.CV	7.08e-06	50	0	0	0	2561	Caudoviricetes	NA	NA	PF01368;K06881;COG0618;TIGR00644	nanoRNase/pAp phosphatase, hydrolyzes c-di-AMP and oligoRNAs	VF_C_bin20
NODE_17_length_621053_cov_22.486594_128	131410	131742	333	1	0.24	11	TATATA	NA	NA	NA	0	0	0	1	NA	NA	NA	NA	NA	VF_C_bin20
NODE_17_length_621053_cov_22.486594_129	131820	133430	1611	1	0.219	11	None	NA	NA	NA	0	0	0	1	NA	NA	NA	NA	NA	VF_C_bin20
NODE_17_length_621053_cov_22.486594_130	133451	133966	516	-1	0.275	11	ATTTA	NA	NA	NA	0	0	0	1	NA	NA	NA	NA	NA	VF_C_bin20
NODE_17_length_621053_cov_22.486594_131	134053	135666	1614	-1	0.253	11	TATATA	NA	NA	NA	0	0	0	1	NA	NA	NA	NA	NA	VF_C_bin20
NODE_17_length_621053_cov_22.486594_132	135743	136351	609	-1	0.263	11	ATATA	NA	NA	NA	0	0	0	1	NA	NA	NA	NA	NA	VF_C_bin20
NODE_17_length_621053_cov_22.486594_133	136387	137922	1536	-1	0.191	11	ATATA	NA	NA	NA	0	0	0	1	NA	NA	NA	NA	NA	VF_C_bin20
NODE_17_length_621053_cov_22.486594_134	138092	140185	2094	-1	0.251	11	ATATA	NA	NA	NA	0	0	0	1	NA	NA	NA	NA	NA	VF_C_bin20
NODE_17_length_621053_cov_22.486594_135	140299	140913	615	1	0.22	11	TATA	NA	NA	NA	0	0	0	1	NA	NA	NA	NA	NA	VF_C_bin20
NODE_17_length_621053_cov_22.486594_136	140984	141391	408	1	0.218	11	TAT	NA	NA	NA	0	0	0	1	NA	NA	NA	NA	NA	VF_C_bin20
NODE_17_length_621053_cov_22.486594_137	141422	143917	2496	1	0.219	11	None	GENOMAD.113216.CP	1.84e-09	64	0	0	0	1	NA	NA	NA	PF01433;PF17900;COG0308;TIGR02411;K01256	Aminopeptidase N	VF_C_bin20
NODE_17_length_621053_cov_22.486594_138	143914	144318	405	-1	0.24	11	TATATA	NA	NA	NA	0	0	0	1	NA	NA	NA	NA	NA	VF_C_bin20
NODE_17_length_621053_cov_22.486594_139	144351	144890	540	-1	0.261	11	ATA	NA	NA	NA	0	0	0	1	NA	NA	NA	NA	NA	VF_C_bin20
NODE_17_length_621053_cov_22.486594_140	144978	146138	1161	-1	0.19	11	TATATA	NA	NA	NA	0	0	0	1	NA	NA	NA	NA	NA	VF_C_bin20
NODE_17_length_621053_cov_22.486594_141	146368	147045	678	1	0.215	11	TATA	NA	NA	NA	0	0	0	1	NA	NA	NA	NA	NA	VF_C_bin20
NODE_17_length_621053_cov_22.486594_142	147047	147394	348	-1	0.302	11	ATA	NA	NA	NA	0	0	0	1	NA	NA	NA	NA	NA	VF_C_bin20
NODE_17_length_621053_cov_22.486594_143	147547	150504	2958	1	0.211	11	ATA	NA	NA	NA	0	0	0	1	NA	NA	NA	NA	NA	VF_C_bin20
NODE_17_length_621053_cov_22.486594_144	150638	151843	1206	1	0.292	11	ATA	NA	NA	NA	0	0	0	1	NA	NA	NA	NA	NA	VF_C_bin20
NODE_17_length_621053_cov_22.486594_145	151889	154555	2667	1	0.199	11	TATATA	GENOMAD.164890.VV	0.0005854	46	0	0	1	5678	Poxviridae	NA	NA	PF04656	Pox virus E6 protein	VF_C_bin20
NODE_17_length_621053_cov_22.486594_146	154608	155318	711	1	0.177	11	TATA	GENOMAD.081948.VV	2.07e-20	93	0	0	0	352	Marseilleviridae	NA	NA	K09935;COG3236	N-glycosylase of 5-amino-6-ribosylamino-2,4-pyrimidinedione 5?-phosphate (riboflavin biosynthesis damage control)	VF_C_bin20
NODE_17_length_621053_cov_22.486594_147	155333	156064	732	-1	0.179	11	TATATA	NA	NA	NA	0	0	0	1	NA	NA	NA	NA	NA	VF_C_bin20
NODE_17_length_621053_cov_22.486594_148	156138	156968	831	1	0.224	11	TAT	NA	NA	NA	0	0	0	1	NA	NA	NA	NA	NA	VF_C_bin20
NODE_17_length_621053_cov_22.486594_149	157027	157974	948	1	0.32	11	TATA	GENOMAD.166244.VC	1.53e-05	49	0	0	0	1	NA	NA	NA	PF04321;K12453;COG1091;TIGR02197	dTDP-4-dehydrorhamnose reductase	VF_C_bin20
NODE_17_length_621053_cov_22.486594_150	158017	158427	411	-1	0.18	11	TATA	GENOMAD.054429.VV	7.96e-12	64	0	0	0	11844	Phycodnaviridae	NA	NA	NA	NA	VF_C_bin20
NODE_17_length_621053_cov_22.486594_151	158448	158567	120	-1	0.192	11	TATATA	NA	NA	NA	0	0	0	1	NA	NA	NA	NA	NA	VF_C_bin20
NODE_17_length_621053_cov_22.486594_152	158755	159357	603	1	0.226	11	ATATA	GENOMAD.085834.VV	9.73e-57	197	0	0	0	1	NA	NA	NA	PF04989	Cephalosporin hydroxylase	VF_C_bin20
NODE_17_length_621053_cov_22.486594_153	159374	159856	483	-1	0.226	11	None	GENOMAD.178280.VC	4.45e-07	51	0	0	0	3032	Kyanoviridae	NA	NA	PF05704	Capsular polysaccharide synthesis protein	VF_C_bin20
NODE_17_length_621053_cov_22.486594_154	160174	161139	966	1	0.213	11	TATA	NA	NA	NA	0	0	0	1	NA	NA	NA	NA	NA	VF_C_bin20
NODE_17_length_621053_cov_22.486594_155	161281	162177	897	-1	0.166	11	TATATA	NA	NA	NA	0	0	0	1	NA	NA	NA	NA	NA	VF_C_bin20
NODE_17_length_621053_cov_22.486594_156	163089	163802	714	-1	0.203	11	TATA	NA	NA	NA	0	0	0	1	NA	NA	NA	NA	NA	VF_C_bin20
NODE_17_length_621053_cov_22.486594_157	163912	164106	195	1	0.215	11	ATA	NA	NA	NA	0	0	0	1	NA	NA	NA	NA	NA	VF_C_bin20
NODE_17_length_621053_cov_22.486594_158	164165	165139	975	1	0.264	11	TATATA	NA	NA	NA	0	0	0	1	NA	NA	NA	NA	NA	VF_C_bin20
NODE_17_length_621053_cov_22.486594_159	165187	166116	930	1	0.238	11	TATA	NA	NA	NA	0	0	0	1	NA	NA	NA	NA	NA	VF_C_bin20
NODE_17_length_621053_cov_22.486594_160	166113	166994	882	-1	0.204	11	ATATA	NA	NA	NA	0	0	0	1	NA	NA	NA	NA	NA	VF_C_bin20
NODE_17_length_621053_cov_22.486594_161	167031	167555	525	-1	0.208	11	ATA	NA	NA	NA	0	0	0	1	NA	NA	NA	NA	NA	VF_C_bin20
NODE_17_length_621053_cov_22.486594_162	167814	168731	918	-1	0.254	11	TATATA	GENOMAD.132080.VV	9.09e-17	84	0	0	0	1	NA	NA	NA	PF18404	Glucosyltransferase 24	VF_C_bin20
NODE_17_length_621053_cov_22.486594_163	168759	169454	696	-1	0.201	11	TATATA	GENOMAD.179281.VC	6.67e-05	46	0	0	0	1	NA	NA	NA	NA	NA	VF_C_bin20
NODE_17_length_621053_cov_22.486594_164	169501	171108	1608	1	0.218	11	TATATA	NA	NA	NA	0	0	0	1	NA	NA	NA	NA	NA	VF_C_bin20
NODE_17_length_621053_cov_22.486594_165	171130	171822	693	1	0.225	11	TATATA	NA	NA	NA	0	0	0	1	NA	NA	NA	NA	NA	VF_C_bin20
NODE_17_length_621053_cov_22.486594_166	171819	172472	654	-1	0.214	11	TATAT	GENOMAD.168718.VC	1.41e-07	54	0	0	0	2561	Caudoviricetes	NA	NA	PF05637	NA	VF_C_bin20
NODE_17_length_621053_cov_22.486594_167	172563	173573	1011	-1	0.212	11	TATATA	NA	NA	NA	0	0	0	1	NA	NA	NA	NA	NA	VF_C_bin20
NODE_17_length_621053_cov_22.486594_168	173660	175078	1419	-1	0.214	11	TATATA	NA	NA	NA	0	0	0	1	NA	NA	NA	NA	NA	VF_C_bin20
NODE_17_length_621053_cov_22.486594_169	175127	175735	609	1	0.197	11	ATA	NA	NA	NA	0	0	0	1	NA	NA	NA	NA	NA	VF_C_bin20
NODE_17_length_621053_cov_22.486594_170	175764	176342	579	1	0.185	11	ATA	GENOMAD.202257.VV	8.94e-10	60	0	0	0	1	NA	NA	NA	PF08795	Putative papain-like cysteine peptidase (DUF1796)	VF_C_bin20
NODE_17_length_621053_cov_22.486594_171	176388	177002	615	1	0.231	11	TATATA	GENOMAD.118440.VV	5.39e-10	61	0	0	0	1	NA	NA	NA	PF01755;COG3306;K07270	Glycosyltransferase involved in LPS biosynthesis, GR25 family	VF_C_bin20
NODE_17_length_621053_cov_22.486594_172	177225	178799	1575	1	0.231	11	ATA	GENOMAD.076433.VV	1.98e-28	124	0	0	0	2561	Caudoviricetes	NA	NA	PF01041;K13017;TIGR03588;COG0399	UDP-4-amino-4,6-dideoxy-N-acetyl-beta-L-altrosamine transaminase	VF_C_bin20
NODE_17_length_621053_cov_22.486594_173	178979	181060	2082	1	0.222	11	ATCTA	GENOMAD.205207.VC	2.62e-05	50	0	0	0	1	NA	NA	NA	PF05830	Nodulation protein Z (NodZ)	VF_C_bin20
NODE_17_length_621053_cov_22.486594_174	181074	181895	822	-1	0.191	11	TATATA	GENOMAD.053553.VV	9.07e-29	119	0	0	0	11844	Phycodnaviridae	NA	NA	PF01434	NA	VF_C_bin20
NODE_17_length_621053_cov_22.486594_175	181965	182729	765	1	0.193	11	TATA	GENOMAD.193870.VC	8.43e-05	46	0	0	0	1	NA	NA	NA	PF05575;TIGR01444	methyltransferase, FkbM family	VF_C_bin20
NODE_17_length_621053_cov_22.486594_176	182686	183366	681	1	0.164	11	TATA	NA	NA	NA	0	0	0	1	NA	NA	NA	NA	NA	VF_C_bin20
NODE_17_length_621053_cov_22.486594_177	183432	184400	969	1	0.19	11	ATATA	NA	NA	NA	0	0	0	1	NA	NA	NA	NA	NA	VF_C_bin20
NODE_17_length_621053_cov_22.486594_178	184845	185720	876	1	0.183	11	ATATA	NA	NA	NA	0	0	0	1	NA	NA	NA	NA	NA	VF_C_bin20
NODE_17_length_621053_cov_22.486594_179	185769	186116	348	-1	0.17	11	ATA	NA	NA	NA	0	0	0	1	NA	NA	NA	NA	NA	VF_C_bin20
NODE_17_length_621053_cov_22.486594_180	186354	186905	552	1	0.254	11	TATATA	NA	NA	NA	0	0	0	1	NA	NA	NA	NA	NA	VF_C_bin20
NODE_17_length_621053_cov_22.486594_181	186988	187983	996	-1	0.199	11	TATATA	NA	NA	NA	0	0	0	1	NA	NA	NA	NA	NA	VF_C_bin20
NODE_17_length_621053_cov_22.486594_182	188013	188735	723	-1	0.192	11	TATATA	NA	NA	NA	0	0	0	1	NA	NA	NA	NA	NA	VF_C_bin20
NODE_17_length_621053_cov_22.486594_183	188874	189755	882	-1	0.214	11	TATATA	GENOMAD.172433.VV	3.47e-17	85	0	0	0	12031	Mimiviridae	NA	NA	NA	NA	VF_C_bin20
NODE_17_length_621053_cov_22.486594_184	189874	197619	7746	-1	0.209	11	TATA	GENOMAD.001395.VV	2.3e-55	218	0	0	1	12031	Mimiviridae	NA	NA	PF16903	Major capsid protein N-terminus	VF_C_bin20
NODE_17_length_621053_cov_22.486594_185	197741	199024	1284	1	0.236	11	TATA	NA	NA	NA	0	0	0	1	NA	NA	NA	NA	NA	VF_C_bin20
NODE_17_length_621053_cov_22.486594_186	199053	203474	4422	-1	0.198	11	TATA	GENOMAD.001395.VV	7.58e-32	139	0	0	1	12031	Mimiviridae	NA	NA	PF16903	Major capsid protein N-terminus	VF_C_bin20
NODE_17_length_621053_cov_22.486594_187	203613	204602	990	1	0.217	11	ATATA	NA	NA	NA	0	0	0	1	NA	NA	NA	NA	NA	VF_C_bin20
NODE_17_length_621053_cov_22.486594_188	204622	205590	969	1	0.227	11	TATATA	NA	NA	NA	0	0	0	1	NA	NA	NA	NA	NA	VF_C_bin20
NODE_17_length_621053_cov_22.486594_189	205637	206419	783	1	0.198	11	ATA	GENOMAD.134104.VV	2.89e-42	158	0	0	0	12031	Mimiviridae	NA	NA	NA	NA	VF_C_bin20
NODE_17_length_621053_cov_22.486594_190	206411	210133	3723	-1	0.181	11	TATATA	GENOMAD.026561.VV	3.56e-13	77	0	0	0	11844	Phycodnaviridae	NA	NA	NA	NA	VF_C_bin20
NODE_17_length_621053_cov_22.486594_191	210182	213286	3105	-1	0.202	11	TATA	GENOMAD.026561.VV	2.45e-09	64	0	0	0	11844	Phycodnaviridae	NA	NA	NA	NA	VF_C_bin20
NODE_17_length_621053_cov_22.486594_192	213407	214474	1068	1	0.298	11	TATA	NA	NA	NA	0	0	0	1	NA	NA	NA	NA	NA	VF_C_bin20
NODE_17_length_621053_cov_22.486594_193	214480	215805	1326	-1	0.214	11	TATAT	GENOMAD.101994.VV	1.97e-16	85	0	0	0	2561	Caudoviricetes	NA	NA	NA	NA	VF_C_bin20
NODE_17_length_621053_cov_22.486594_194	215913	217832	1920	1	0.224	11	TATATA	GENOMAD.070889.VV	2.1e-08	60	0	0	0	2561	Caudoviricetes	NA	NA	PF00483;TIGR01099;COG1213;K00973	UTP--glucose-1-phosphate uridylyltransferase	VF_C_bin20
NODE_17_length_621053_cov_22.486594_195	217879	218799	921	1	0.268	11	TATA	GENOMAD.175812.VV	6.12e-11	66	0	0	0	1	NA	NA	NA	PF00984	UDP-glucose/GDP-mannose dehydrogenase family, central domain	VF_C_bin20
NODE_17_length_621053_cov_22.486594_196	218804	219115	312	-1	0.308	11	TAT	NA	NA	NA	0	0	0	1	NA	NA	NA	NA	NA	VF_C_bin20
NODE_17_length_621053_cov_22.486594_197	219395	221026	1632	-1	0.181	11	TAT	NA	NA	NA	0	0	0	1	NA	NA	NA	NA	NA	VF_C_bin20
NODE_17_length_621053_cov_22.486594_198	221224	222135	912	-1	0.194	11	TATA	NA	NA	NA	0	0	0	1	NA	NA	NA	NA	NA	VF_C_bin20
NODE_17_length_621053_cov_22.486594_199	222111	222347	237	-1	0.194	11	ATA	NA	NA	NA	0	0	0	1	NA	NA	NA	NA	NA	VF_C_bin20
NODE_17_length_621053_cov_22.486594_200	222397	223431	1035	-1	0.3	11	TATATA	NA	NA	NA	0	0	0	1	NA	NA	NA	NA	NA	VF_C_bin20
NODE_17_length_621053_cov_22.486594_201	223495	224436	942	1	0.278	11	TATA	NA	NA	NA	0	0	0	1	NA	NA	NA	NA	NA	VF_C_bin20
NODE_17_length_621053_cov_22.486594_202	224514	225509	996	1	0.215	11	ATATA	GENOMAD.118440.VV	6.14e-09	60	0	0	0	1	NA	NA	NA	PF01755;COG3306;K07270	Glycosyltransferase involved in LPS biosynthesis, GR25 family	VF_C_bin20
NODE_17_length_621053_cov_22.486594_203	225579	226394	816	1	0.219	11	TATA	NA	NA	NA	0	0	0	1	NA	NA	NA	NA	NA	VF_C_bin20
NODE_17_length_621053_cov_22.486594_204	226437	228536	2100	-1	0.184	11	ATA	GENOMAD.064236.VV	0.0002164	47	0	0	0	1	NA	NA	NA	NA	NA	VF_C_bin20
NODE_17_length_621053_cov_22.486594_205	228623	230038	1416	1	0.234	11	TATA	NA	NA	NA	0	0	0	1	NA	NA	NA	NA	NA	VF_C_bin20
NODE_17_length_621053_cov_22.486594_206	230058	230147	90	-1	0.233	11	TATA	NA	NA	NA	0	0	0	1	NA	NA	NA	NA	NA	VF_C_bin20
NODE_17_length_621053_cov_22.486594_207	230282	231145	864	1	0.285	11	TATATA	NA	NA	NA	0	0	0	1	NA	NA	NA	NA	NA	VF_C_bin20
NODE_17_length_621053_cov_22.486594_208	231286	232401	1116	-1	0.315	11	TACAT	GENOMAD.158668.VV	3.3e-13	74	0	0	0	1	NA	NA	NA	NA	NA	VF_C_bin20
NODE_17_length_621053_cov_22.486594_209	232486	234657	2172	1	0.182	11	None	NA	NA	NA	0	0	0	1	NA	NA	NA	NA	NA	VF_C_bin20
NODE_17_length_621053_cov_22.486594_210	234666	236357	1692	-1	0.188	11	ATA	GENOMAD.114404.VV	3.99e-05	49	0	0	0	12031	Mimiviridae	NA	NA	NA	NA	VF_C_bin20
NODE_17_length_621053_cov_22.486594_211	236425	237936	1512	-1	0.212	11	None	GENOMAD.056653.VV	0.0001389	47	0	0	0	2561	Caudoviricetes	NA	NA	PF19062	NA	VF_C_bin20
NODE_17_length_621053_cov_22.486594_212	238110	242294	4185	-1	0.251	11	ATA	GENOMAD.001395.VV	2.7e-11	71	0	0	1	12031	Mimiviridae	NA	NA	PF16903	Major capsid protein N-terminus	VF_C_bin20
NODE_17_length_621053_cov_22.486594_213	242378	242728	351	1	0.299	11	ATATA	NA	NA	NA	0	0	0	1	NA	NA	NA	NA	NA	VF_C_bin20
NODE_17_length_621053_cov_22.486594_214	242778	246152	3375	1	0.231	11	TATATA	GENOMAD.001395.VV	1.56e-13	78	0	0	1	12031	Mimiviridae	NA	NA	PF16903	Major capsid protein N-terminus	VF_C_bin20
NODE_17_length_621053_cov_22.486594_215	246245	247690	1446	-1	0.308	11	ATA	NA	NA	NA	0	0	0	1	NA	NA	NA	NA	NA	VF_C_bin20
NODE_17_length_621053_cov_22.486594_216	247836	248357	522	1	0.238	11	TATA	NA	NA	NA	0	0	0	1	NA	NA	NA	NA	NA	VF_C_bin20
NODE_17_length_621053_cov_22.486594_217	248362	249087	726	-1	0.24	11	ATATA	NA	NA	NA	0	0	0	1	NA	NA	NA	NA	NA	VF_C_bin20
NODE_17_length_621053_cov_22.486594_218	249243	249890	648	-1	0.201	11	TATA	GENOMAD.097741.VV	1.42e-14	75	0	0	0	12031	Mimiviridae	NA	NA	NA	NA	VF_C_bin20
NODE_17_length_621053_cov_22.486594_219	249929	250147	219	-1	0.205	11	TATATA	NA	NA	NA	0	0	0	1	NA	NA	NA	NA	NA	VF_C_bin20
NODE_17_length_621053_cov_22.486594_220	250213	251061	849	-1	0.188	11	TATA	NA	NA	NA	0	0	0	1	NA	NA	NA	NA	NA	VF_C_bin20
NODE_17_length_621053_cov_22.486594_221	251133	257276	6144	-1	0.226	11	TATA	GENOMAD.082048.VV	0	1266	0	0	0	12031	Mimiviridae	NA	NA	NA	NA	VF_C_bin20
NODE_17_length_621053_cov_22.486594_222	257361	258824	1464	1	0.192	11	ATATA	NA	NA	NA	0	0	0	1	NA	NA	NA	NA	NA	VF_C_bin20
NODE_17_length_621053_cov_22.486594_223	258844	259683	840	1	0.169	11	TATA	NA	NA	NA	0	0	0	1	NA	NA	NA	NA	NA	VF_C_bin20
NODE_17_length_621053_cov_22.486594_224	259690	261972	2283	-1	0.237	11	ATA	NA	NA	NA	0	0	0	1	NA	NA	NA	NA	NA	VF_C_bin20
NODE_17_length_621053_cov_22.486594_225	262094	262525	432	1	0.208	11	TATA	NA	NA	NA	0	0	0	1	NA	NA	NA	NA	NA	VF_C_bin20
NODE_17_length_621053_cov_22.486594_226	263102	264307	1206	1	0.244	11	ATTTA	GENOMAD.102167.VV	2.66e-10	65	0	0	0	2561	Caudoviricetes	NA	NA	PF04383	KilA-N domain	VF_C_bin20
NODE_17_length_621053_cov_22.486594_227	264494	265567	1074	1	0.236	11	TATATA	NA	NA	NA	0	0	0	1	NA	NA	NA	NA	NA	VF_C_bin20
NODE_17_length_621053_cov_22.486594_228	265578	267551	1974	-1	0.233	11	TATATA	NA	NA	NA	0	0	0	1	NA	NA	NA	NA	NA	VF_C_bin20
NODE_17_length_621053_cov_22.486594_229	267686	268654	969	-1	0.234	11	TATATA	NA	NA	NA	0	0	0	1	NA	NA	NA	NA	NA	VF_C_bin20
NODE_17_length_621053_cov_22.486594_230	268780	269601	822	-1	0.294	11	TATATA	NA	NA	NA	0	0	0	1	NA	NA	NA	NA	NA	VF_C_bin20
NODE_17_length_621053_cov_22.486594_231	269754	270221	468	-1	0.269	11	TATATA	NA	NA	NA	0	0	0	1	NA	NA	NA	NA	NA	VF_C_bin20
NODE_17_length_621053_cov_22.486594_232	270279	271124	846	-1	0.235	11	TAT	GENOMAD.037535.VV	3.15e-07	54	0	0	0	2561	Caudoviricetes	NA	NA	NA	NA	VF_C_bin20
NODE_17_length_621053_cov_22.486594_233	271295	272452	1158	1	0.244	11	TATATA	NA	NA	NA	0	0	0	1	NA	NA	NA	NA	NA	VF_C_bin20
NODE_17_length_621053_cov_22.486594_234	272467	273132	666	-1	0.269	11	TATA	GENOMAD.006491.VV	0.0005453	43	0	0	1	12031	Mimiviridae	NA	NA	PF16903	Major capsid protein N-terminus	VF_C_bin20
NODE_17_length_621053_cov_22.486594_235	273218	273757	540	-1	0.274	11	ATATA	NA	NA	NA	0	0	0	1	NA	NA	NA	NA	NA	VF_C_bin20
NODE_17_length_621053_cov_22.486594_236	273803	274267	465	-1	0.217	11	TATATA	NA	NA	NA	0	0	0	1	NA	NA	NA	NA	NA	VF_C_bin20
NODE_17_length_621053_cov_22.486594_237	274296	275306	1011	-1	0.26	11	TATA	GENOMAD.070016.VV	1.73e-19	93	0	0	0	2561	Caudoviricetes	NA	NA	NA	NA	VF_C_bin20
NODE_17_length_621053_cov_22.486594_238	275378	275707	330	-1	0.194	11	ATA	NA	NA	NA	0	0	0	1	NA	NA	NA	NA	NA	VF_C_bin20
NODE_17_length_621053_cov_22.486594_239	275766	276764	999	-1	0.23	11	ATATA	NA	NA	NA	0	0	0	1	NA	NA	NA	NA	NA	VF_C_bin20
NODE_17_length_621053_cov_22.486594_240	276821	277681	861	-1	0.251	11	ATA	NA	NA	NA	0	0	0	1	NA	NA	NA	NA	NA	VF_C_bin20
NODE_17_length_621053_cov_22.486594_241	277794	278426	633	1	0.205	11	TAT	NA	NA	NA	0	0	0	1	NA	NA	NA	NA	NA	VF_C_bin20
NODE_17_length_621053_cov_22.486594_242	278436	278726	291	1	0.227	11	ATA	NA	NA	NA	0	0	0	1	NA	NA	NA	NA	NA	VF_C_bin20
NODE_17_length_621053_cov_22.486594_243	278828	279151	324	1	0.281	11	None	NA	NA	NA	0	0	0	1	NA	NA	NA	NA	NA	VF_C_bin20
NODE_17_length_621053_cov_22.486594_244	279203	280315	1113	1	0.217	11	TATAT	NA	NA	NA	0	0	0	1	NA	NA	NA	NA	NA	VF_C_bin20
NODE_17_length_621053_cov_22.486594_245	280301	280591	291	-1	0.261	11	TATA	NA	NA	NA	0	0	0	1	NA	NA	NA	NA	NA	VF_C_bin20
NODE_17_length_621053_cov_22.486594_246	280792	281511	720	1	0.232	11	TATATA	NA	NA	NA	0	0	0	1	NA	NA	NA	NA	NA	VF_C_bin20
NODE_17_length_621053_cov_22.486594_247	281508	282740	1233	-1	0.234	11	ATA	GENOMAD.161689.VC	3.81e-12	71	0	0	0	12031	Mimiviridae	NA	NA	PF13366;PF02224;TIGR04256;K04800;COG0125	GxxExxY protein	VF_C_bin20
NODE_17_length_621053_cov_22.486594_248	282816	283262	447	1	0.26	11	TATATA	NA	NA	NA	0	0	0	1	NA	NA	NA	NA	NA	VF_C_bin20
NODE_17_length_621053_cov_22.486594_249	283252	285291	2040	-1	0.279	11	TATATA	GENOMAD.017469.VV	2.84e-24	112	0	0	0	12031	Mimiviridae	NA	NA	COG0272;K01972	NAD-dependent DNA ligase	VF_C_bin20
NODE_17_length_621053_cov_22.486594_250	285347	286159	813	-1	0.214	11	None	NA	NA	NA	0	0	0	1	NA	NA	NA	NA	NA	VF_C_bin20
NODE_17_length_621053_cov_22.486594_251	286256	287707	1452	-1	0.237	11	TATA	NA	NA	NA	0	0	0	1	NA	NA	NA	NA	NA	VF_C_bin20
NODE_17_length_621053_cov_22.486594_252	287785	290061	2277	-1	0.184	11	TAT	GENOMAD.150078.VV	1.33e-08	61	0	0	0	1	NA	NA	NA	NA	NA	VF_C_bin20
NODE_17_length_621053_cov_22.486594_253	290143	290460	318	1	0.182	11	TATATA	GENOMAD.169172.VC	4.1e-07	49	0	0	0	1	NA	NA	NA	PF04908;K03674;COG0695;TIGR02181	Glutaredoxin	VF_C_bin20
NODE_17_length_621053_cov_22.486594_254	290481	290789	309	-1	0.184	11	TATA	NA	NA	NA	0	0	0	1	NA	NA	NA	NA	NA	VF_C_bin20
NODE_17_length_621053_cov_22.486594_255	290886	291686	801	-1	0.247	11	ATATA	NA	NA	NA	0	0	0	1	NA	NA	NA	NA	NA	VF_C_bin20
NODE_17_length_621053_cov_22.486594_256	291752	292534	783	-1	0.217	11	TAT	NA	NA	NA	0	0	0	1	NA	NA	NA	NA	NA	VF_C_bin20
NODE_17_length_621053_cov_22.486594_257	292635	293465	831	-1	0.209	11	ATATA	NA	NA	NA	0	0	0	1	NA	NA	NA	NA	NA	VF_C_bin20
NODE_17_length_621053_cov_22.486594_258	293587	294684	1098	1	0.209	11	TATATA	NA	NA	NA	0	0	0	1	NA	NA	NA	NA	NA	VF_C_bin20
NODE_17_length_621053_cov_22.486594_259	294712	295527	816	-1	0.196	11	TATATA	NA	NA	NA	0	0	0	1	NA	NA	NA	NA	NA	VF_C_bin20
NODE_17_length_621053_cov_22.486594_260	295692	296333	642	1	0.204	11	TATATA	GENOMAD.079551.VV	5.82e-31	123	0	0	0	12031	Mimiviridae	NA	NA	NA	NA	VF_C_bin20
NODE_17_length_621053_cov_22.486594_261	296410	297915	1506	1	0.214	11	ATATA	NA	NA	NA	0	0	0	1	NA	NA	NA	NA	NA	VF_C_bin20
NODE_17_length_621053_cov_22.486594_262	297943	298224	282	-1	0.181	11	TATATA	NA	NA	NA	0	0	0	1	NA	NA	NA	NA	NA	VF_C_bin20
NODE_17_length_621053_cov_22.486594_263	298395	301337	2943	-1	0.25	11	TATA	GENOMAD.016441.VV	7.01e-39	161	0	0	0	2561	Caudoviricetes	NA	NA	TIGR01613	phage/plasmid primase, P4 family, C-terminal domain	VF_C_bin20
NODE_17_length_621053_cov_22.486594_264	301522	302232	711	1	0.231	11	TATATA	GENOMAD.071236.VV	9.8e-20	91	0	0	0	12031	Mimiviridae	NA	NA	COG1594;TIGR01384	RNA polymerase III subunit C11	VF_C_bin20
NODE_17_length_621053_cov_22.486594_265	302326	303012	687	1	0.266	11	ATATA	GENOMAD.160692.VC	4.17e-14	74	0	0	0	12031	Mimiviridae	NA	NA	PF01192;K03055;COG1758	DNA-directed RNA polymerase, subunit K/omega	VF_C_bin20
NODE_17_length_621053_cov_22.486594_266	302982	304292	1311	-1	0.26	11	None	GENOMAD.053535.CC	4.63e-08	58	0	0	0	1	NA	NA	NA	PF01735;K13333;COG4667	Lysophospholipase catalytic domain	VF_C_bin20
NODE_17_length_621053_cov_22.486594_267	304676	304801	126	1	0.167	11	ATATA	NA	NA	NA	0	0	0	1	NA	NA	NA	NA	NA	VF_C_bin20
NODE_17_length_621053_cov_22.486594_268	304813	307242	2430	-1	0.274	11	ATATA	NA	NA	NA	0	0	0	1	NA	NA	NA	NA	NA	VF_C_bin20
NODE_17_length_621053_cov_22.486594_269	307364	308092	729	-1	0.209	11	ATA	NA	NA	NA	0	0	0	1	NA	NA	NA	NA	NA	VF_C_bin20
NODE_17_length_621053_cov_22.486594_270	308340	309023	684	1	0.251	11	TATA	NA	NA	NA	0	0	0	1	NA	NA	NA	NA	NA	VF_C_bin20
NODE_17_length_621053_cov_22.486594_271	309129	310109	981	1	0.187	11	ATATA	GENOMAD.098869.VV	0.0005896	44	0	0	0	2561	Caudoviricetes	NA	NA	NA	NA	VF_C_bin20
NODE_17_length_621053_cov_22.486594_272	310104	310484	381	-1	0.194	11	TATATA	NA	NA	NA	0	0	0	1	NA	NA	NA	NA	NA	VF_C_bin20
NODE_17_length_621053_cov_22.486594_273	310586	311005	420	-1	0.31	11	TATA	NA	NA	NA	0	0	0	1	NA	NA	NA	NA	NA	VF_C_bin20
NODE_17_length_621053_cov_22.486594_274	311119	313539	2421	-1	0.288	11	None	GENOMAD.177409.VV	4.83e-14	79	0	0	0	1	NA	NA	NA	PF00562;PF04560;TIGR03670;K03044	DNA-directed RNA polymerase subunit B	VF_C_bin20
NODE_17_length_621053_cov_22.486594_275	314169	316844	2676	-1	0.265	11	TATATA	NA	NA	NA	0	0	0	1	NA	NA	NA	NA	NA	VF_C_bin20
NODE_17_length_621053_cov_22.486594_276	316958	317761	804	-1	0.208	11	TATATA	NA	NA	NA	0	0	0	1	NA	NA	NA	NA	NA	VF_C_bin20
NODE_17_length_621053_cov_22.486594_277	317867	318712	846	1	0.201	11	TATATA	NA	NA	NA	0	0	0	1	NA	NA	NA	NA	NA	VF_C_bin20
NODE_17_length_621053_cov_22.486594_278	318722	319480	759	-1	0.266	11	ATA	NA	NA	NA	0	0	0	1	NA	NA	NA	NA	NA	VF_C_bin20
NODE_17_length_621053_cov_22.486594_279	319536	320156	621	-1	0.232	11	ATCTA	NA	NA	NA	0	0	0	1	NA	NA	NA	NA	NA	VF_C_bin20
NODE_17_length_621053_cov_22.486594_280	320204	320443	240	-1	0.225	11	TATATA	NA	NA	NA	0	0	0	1	NA	NA	NA	NA	NA	VF_C_bin20
NODE_17_length_621053_cov_22.486594_281	320553	322199	1647	1	0.232	11	TATATA	NA	NA	NA	0	0	0	1	NA	NA	NA	NA	NA	VF_C_bin20
NODE_17_length_621053_cov_22.486594_282	322257	324278	2022	1	0.196	11	TATATA	GENOMAD.047906.VV	1.25e-05	51	0	0	0	5678	Poxviridae	NA	NA	NA	NA	VF_C_bin20
NODE_17_length_621053_cov_22.486594_283	324341	325621	1281	1	0.18	11	TATATA	NA	NA	NA	0	0	0	1	NA	NA	NA	NA	NA	VF_C_bin20
NODE_17_length_621053_cov_22.486594_284	325618	328776	3159	-1	0.235	11	TATATA	GENOMAD.212641.VV	1.54e-10	68	0	0	0	1	NA	NA	NA	PF05362;COG1750;K06870	Lon protease (S16) C-terminal proteolytic domain	VF_C_bin20	serine protease
NODE_17_length_621053_cov_22.486594_285	328970	329704	735	1	0.32	11	TATATA	NA	NA	NA	0	0	0	1	NA	NA	NA	NA	NA	VF_C_bin20
NODE_17_length_621053_cov_22.486594_286	330026	331726	1701	1	0.211	11	TATATA	NA	NA	NA	0	0	0	1	NA	NA	NA	NA	NA	VF_C_bin20
NODE_17_length_621053_cov_22.486594_287	331789	331992	204	1	0.162	11	TACAT	NA	NA	NA	0	0	0	1	NA	NA	NA	NA	NA	VF_C_bin20
NODE_17_length_621053_cov_22.486594_288	332014	334587	2574	-1	0.233	11	TATA	GENOMAD.164447.VV	0.0002788	47	0	0	0	1	NA	NA	NA	NA	NA	VF_C_bin20
NODE_17_length_621053_cov_22.486594_289	334692	336674	1983	1	0.221	11	None	GENOMAD.001410.VV	5.31e-20	98	0	0	1	11844	Phycodnaviridae	NA	NA	PF03340	Poxvirus rifampicin resistance protein	VF_C_bin20
NODE_17_length_621053_cov_22.486594_290	336781	346695	9915	1	0.183	11	None	GENOMAD.001306.VV	0	2089	0	0	1	1	NA	NA	NA	PF16903	Major capsid protein N-terminus	VF_C_bin20
NODE_17_length_621053_cov_22.486594_291	346823	348463	1641	1	0.238	11	TATAT	GENOMAD.073873.VV	5.02e-28	123	0	0	1	12031	Mimiviridae	NA	NA	PF16903;PF04451	Major capsid protein N-terminus; Large eukaryotic DNA virus major capsid protein	VF_C_bin20
NODE_17_length_621053_cov_22.486594_292	348555	350915	2361	-1	0.275	11	TATATA	NA	NA	NA	0	0	0	1	NA	NA	NA	NA	NA	VF_C_bin20
NODE_17_length_621053_cov_22.486594_293	351160	351552	393	1	0.288	11	TATAT	NA	NA	NA	0	0	0	1	NA	NA	NA	NA	NA	VF_C_bin20
NODE_17_length_621053_cov_22.486594_294	351582	352898	1317	1	0.205	11	ATATA	GENOMAD.166223.CP	1.62e-06	53	0	0	0	1	NA	NA	NA	PF09455;TIGR02221;COG1517;K19145	CRISPR-associated (Cas) DxTHG family	VF_C_bin20
NODE_17_length_621053_cov_22.486594_295	352939	354222	1284	1	0.234	11	ATATA	GENOMAD.183220.VC	6.23e-10	64	0	0	0	2561	Caudoviricetes	NA	NA	PF14083;PF00226;K09512;TIGR02349;COG0484	chaperone protein DnaJ	VF_C_bin20
NODE_17_length_621053_cov_22.486594_296	354241	354558	318	-1	0.226	11	TATA	NA	NA	NA	0	0	0	1	NA	NA	NA	NA	NA	VF_C_bin20
NODE_17_length_621053_cov_22.486594_297	354623	355501	879	-1	0.248	11	TAT	NA	NA	NA	0	0	0	1	NA	NA	NA	NA	NA	VF_C_bin20
NODE_17_length_621053_cov_22.486594_298	355588	356013	426	1	0.197	11	ATA	GENOMAD.024767.VV	0.0006635	41	0	0	0	11844	Phycodnaviridae	NA	NA	PF19063	NA	VF_C_bin20
NODE_17_length_621053_cov_22.486594_299	356045	357187	1143	-1	0.224	11	TATATA	NA	NA	NA	0	0	0	1	NA	NA	NA	NA	NA	VF_C_bin20
NODE_17_length_621053_cov_22.486594_300	357283	357603	321	1	0.212	11	ATATA	NA	NA	NA	0	0	0	1	NA	NA	NA	NA	NA	VF_C_bin20
NODE_17_length_621053_cov_22.486594_301	357747	359564	1818	1	0.268	11	ATATA	GENOMAD.111549.VV	5.76e-31	133	0	0	0	12031	Mimiviridae	NA	NA	NA	NA	VF_C_bin20
NODE_17_length_621053_cov_22.486594_302	359702	360832	1131	1	0.232	11	TATATA	GENOMAD.029805.VV	4.67e-27	117	0	0	0	12031	Mimiviridae	NA	NA	NA	NA	VF_C_bin20
NODE_17_length_621053_cov_22.486594_303	361022	361927	906	-1	0.213	11	ATATA	GENOMAD.027170.VV	9.5e-25	108	0	0	1	12031	Mimiviridae	NA	NA	PF04848	Poxvirus A22 protein	VF_C_bin20
NODE_17_length_621053_cov_22.486594_304	362010	362243	234	-1	0.184	11	TATA	NA	NA	NA	0	0	0	1	NA	NA	NA	NA	NA	VF_C_bin20
NODE_17_length_621053_cov_22.486594_305	362357	363298	942	1	0.238	11	ATA	GENOMAD.036552.VV	5.66e-28	118	0	0	0	12031	Mimiviridae	NA	NA	PF00352;COG2101;K03120	TATA-box binding protein (TBP), component of TFIID and TFIIIB	VF_C_bin20
NODE_17_length_621053_cov_22.486594_306	363301	364365	1065	-1	0.226	11	ATA	NA	NA	NA	0	0	0	1	NA	NA	NA	NA	NA	VF_C_bin20
NODE_17_length_621053_cov_22.486594_307	364466	367777	3312	-1	0.276	11	ATA	GENOMAD.048537.VV	9.58e-50	197	0	0	0	12031	Mimiviridae	NA	NA	PF19251	NA	VF_C_bin20
NODE_17_length_621053_cov_22.486594_308	367890	368363	474	1	0.171	11	TATATA	NA	NA	NA	0	0	0	1	NA	NA	NA	NA	NA	VF_C_bin20
NODE_17_length_621053_cov_22.486594_309	368380	369243	864	-1	0.306	11	TATATA	NA	NA	NA	0	0	0	1	NA	NA	NA	NA	NA	VF_C_bin20
NODE_17_length_621053_cov_22.486594_310	369493	369933	441	-1	0.2	11	ATATA	NA	NA	NA	0	0	0	1	NA	NA	NA	NA	NA	VF_C_bin20
NODE_17_length_621053_cov_22.486594_311	369994	371361	1368	-1	0.247	11	ATATA	NA	NA	NA	0	0	0	1	NA	NA	NA	NA	NA	VF_C_bin20
NODE_17_length_621053_cov_22.486594_312	371361	371672	312	-1	0.16	11	ATA	NA	NA	NA	0	0	0	1	NA	NA	NA	NA	NA	VF_C_bin20
NODE_17_length_621053_cov_22.486594_313	371795	372724	930	-1	0.281	11	ATATA	NA	NA	NA	0	0	0	1	NA	NA	NA	NA	NA	VF_C_bin20
NODE_17_length_621053_cov_22.486594_314	372821	378004	5184	-1	0.21	11	TATA	GENOMAD.085903.VV	4.3e-178	610	0	0	0	12031	Mimiviridae	NA	NA	NA	NA	VF_C_bin20
NODE_17_length_621053_cov_22.486594_315	378067	379056	990	-1	0.24	11	TATATA	GENOMAD.170414.VV	3.4e-20	95	0	0	0	12031	Mimiviridae	NA	NA	PF13656;PF01193;COG1761;K03056;TIGR02027	DNA-directed RNA polymerase, subunit L	VF_C_bin20
NODE_17_length_621053_cov_22.486594_316	379228	380247	1020	1	0.267	11	ATATA	NA	NA	NA	0	0	0	1	NA	NA	NA	NA	NA	VF_C_bin20
NODE_17_length_621053_cov_22.486594_317	380378	380866	489	1	0.196	11	ATA	NA	NA	NA	0	0	0	1	NA	NA	NA	NA	NA	VF_C_bin20
NODE_17_length_621053_cov_22.486594_318	380979	382058	1080	1	0.24	11	TATA	NA	NA	NA	0	0	0	1	NA	NA	NA	NA	NA	VF_C_bin20
NODE_17_length_621053_cov_22.486594_319	382178	383029	852	1	0.208	11	ATATA	NA	NA	NA	0	0	0	1	NA	NA	NA	NA	NA	VF_C_bin20
NODE_17_length_621053_cov_22.486594_320	383098	384000	903	1	0.26	11	TATATA	GENOMAD.019901.VV	9.18e-26	111	0	0	0	12031	Mimiviridae	NA	NA	NA	NA	VF_C_bin20
NODE_17_length_621053_cov_22.486594_321	384022	385494	1473	1	0.249	11	None	NA	NA	NA	0	0	0	1	NA	NA	NA	NA	NA	VF_C_bin20
NODE_17_length_621053_cov_22.486594_322	385503	386624	1122	-1	0.235	11	TATATA	GENOMAD.083790.VV	3.42e-08	58	0	0	0	10778	Baculoviridae	NA	NA	PF01712;PF08645;TIGR01664;COG0125;K15519	DNA 3'-phosphatase	VF_C_bin20
[truncated: 3,790 more rows]
