# Supplementary material for: Complex viral interactions revealed for the harmful bloom-forming dinoflagellate Karenia brevis
Source: ISME Commun. 2026 Mar 9;6(1):ycag051. doi: 10.1093/ismeco/ycag051 (PMC13037468; doi:10.1093/ismeco/ycag051)
Supplement: ycag051_Supplementary_material [file ycag051_supplementary_material.zip › SupplementalData8.csv]

genome_ID	iTOL_color	Imitervirales_family_ID	family_name
ERX288947.11.dc	#f1e7f7	IM_01	Mesomimiviridae
ERX288965.16.dc	#f1e7f7	IM_01	Mesomimiviridae
ERX289005.28.dc	#f1e7f7	IM_01	Mesomimiviridae
ERX289005.60.dc	#f1e7f7	IM_01	Mesomimiviridae
ERX552243.80.dc	#f1e7f7	IM_01	Mesomimiviridae
ERX552244.9.dc	#f1e7f7	IM_01	Mesomimiviridae
ERX552246.27.dc	#f1e7f7	IM_01	Mesomimiviridae
ERX552255.28.dc	#f1e7f7	IM_01	Mesomimiviridae
ERX552256.7.dc	#f1e7f7	IM_01	Mesomimiviridae
ERX552257.75.dc	#f1e7f7	IM_01	Mesomimiviridae
ERX552270.100.dc	#f1e7f7	IM_01	Mesomimiviridae
ERX552270.106.dc	#f1e7f7	IM_01	Mesomimiviridae
ERX552270.108.dc	#f1e7f7	IM_01	Mesomimiviridae
ERX552270.24.dc	#f1e7f7	IM_01	Mesomimiviridae
ERX552270.27.dc	#f1e7f7	IM_01	Mesomimiviridae
ERX552270.51.dc	#f1e7f7	IM_01	Mesomimiviridae
ERX552270.55.dc	#f1e7f7	IM_01	Mesomimiviridae
ERX552270.62.dc	#f1e7f7	IM_01	Mesomimiviridae
ERX552270.65.dc	#f1e7f7	IM_01	Mesomimiviridae
ERX552270.74.dc	#f1e7f7	IM_01	Mesomimiviridae
ERX552270.86.dc	#f1e7f7	IM_01	Mesomimiviridae
ERX552270.87.dc	#f1e7f7	IM_01	Mesomimiviridae
ERX552270.94.dc	#f1e7f7	IM_01	Mesomimiviridae
ERX552274.30.dc	#f1e7f7	IM_01	Mesomimiviridae
ERX552274.9.dc	#f1e7f7	IM_01	Mesomimiviridae
ERX552288.39.dc	#f1e7f7	IM_01	Mesomimiviridae
ERX552288.95.dc	#f1e7f7	IM_01	Mesomimiviridae
ERX552292.53.dc	#f1e7f7	IM_01	Mesomimiviridae
ERX552296.13.dc	#f1e7f7	IM_01	Mesomimiviridae
ERX552296.3.dc	#f1e7f7	IM_01	Mesomimiviridae
ERX552296.31.dc	#f1e7f7	IM_01	Mesomimiviridae
ERX552296.34.dc	#f1e7f7	IM_01	Mesomimiviridae
ERX552297.51.dc	#f1e7f7	IM_01	Mesomimiviridae
ERX552297.80.dc	#f1e7f7	IM_01	Mesomimiviridae
ERX552298.27.dc	#f1e7f7	IM_01	Mesomimiviridae
ERX552302.25.dc	#f1e7f7	IM_01	Mesomimiviridae
ERX552302.42.dc	#f1e7f7	IM_01	Mesomimiviridae
ERX552302.47.dc	#f1e7f7	IM_01	Mesomimiviridae
ERX555913.6.dc	#f1e7f7	IM_01	Mesomimiviridae
ERX555926.27.dc	#f1e7f7	IM_01	Mesomimiviridae
ERX555926.39.dc	#f1e7f7	IM_01	Mesomimiviridae
ERX555933.22.dc	#f1e7f7	IM_01	Mesomimiviridae
ERX555954.29.dc	#f1e7f7	IM_01	Mesomimiviridae
ERX555963.29.dc	#f1e7f7	IM_01	Mesomimiviridae
ERX555965.5.dc	#f1e7f7	IM_01	Mesomimiviridae
ERX555965.56.dc	#f1e7f7	IM_01	Mesomimiviridae
ERX555967.26.dc	#f1e7f7	IM_01	Mesomimiviridae
ERX555967.90.dc	#f1e7f7	IM_01	Mesomimiviridae
ERX555988.97.dc	#f1e7f7	IM_01	Mesomimiviridae
ERX556003.31.dc	#f1e7f7	IM_01	Mesomimiviridae
ERX556009.7.dc	#f1e7f7	IM_01	Mesomimiviridae
ERX556019.13.dc	#f1e7f7	IM_01	Mesomimiviridae
ERX556028.70.dc	#f1e7f7	IM_01	Mesomimiviridae
ERX556031.10.dc	#f1e7f7	IM_01	Mesomimiviridae
ERX556032.62.dc	#f1e7f7	IM_01	Mesomimiviridae
ERX556037.23.dc	#f1e7f7	IM_01	Mesomimiviridae
ERX556037.25.dc	#f1e7f7	IM_01	Mesomimiviridae
ERX556054.25.dc	#f1e7f7	IM_01	Mesomimiviridae
ERX556058.18.dc	#f1e7f7	IM_01	Mesomimiviridae
ERX556088.18.dc	#f1e7f7	IM_01	Mesomimiviridae
ERX556101.13.dc	#f1e7f7	IM_01	Mesomimiviridae
ERX633356.44.dc	#f1e7f7	IM_01	Mesomimiviridae
GCA.001399245.1.ViralProj298907	#f1e7f7	IM_01	Mesomimiviridae
GCA.003333125.1.ASM333312v1	#f1e7f7	IM_01	Mesomimiviridae
GCA.003333145.1.ASM333314v1	#f1e7f7	IM_01	Mesomimiviridae
GCA.006118515.1.ASM611851v1	#f1e7f7	IM_01	Mesomimiviridae
GCA.006547245.1.ASM654724v1	#f1e7f7	IM_01	Mesomimiviridae
GVMAG-M-3300000115-18	#f1e7f7	IM_01	Mesomimiviridae
GVMAG-M-3300000517-4	#f1e7f7	IM_01	Mesomimiviridae
GVMAG-M-3300001348-24	#f1e7f7	IM_01	Mesomimiviridae
GVMAG-M-3300001348-25	#f1e7f7	IM_01	Mesomimiviridae
GVMAG-M-3300002242-2	#f1e7f7	IM_01	Mesomimiviridae
GVMAG-M-3300002447-3	#f1e7f7	IM_01	Mesomimiviridae
GVMAG-M-3300003395-8	#f1e7f7	IM_01	Mesomimiviridae
GVMAG-M-3300003404-4	#f1e7f7	IM_01	Mesomimiviridae
GVMAG-M-3300004240-17	#f1e7f7	IM_01	Mesomimiviridae
GVMAG-M-3300004806-1	#f1e7f7	IM_01	Mesomimiviridae
GVMAG-M-3300004806-7	#f1e7f7	IM_01	Mesomimiviridae
GVMAG-M-3300005613-11	#f1e7f7	IM_01	Mesomimiviridae
GVMAG-M-3300005613-13	#f1e7f7	IM_01	Mesomimiviridae
GVMAG-M-3300005613-15	#f1e7f7	IM_01	Mesomimiviridae
GVMAG-M-3300005613-26	#f1e7f7	IM_01	Mesomimiviridae
GVMAG-M-3300005613-8	#f1e7f7	IM_01	Mesomimiviridae
GVMAG-M-3300005662-30	#f1e7f7	IM_01	Mesomimiviridae
GVMAG-M-3300005662-62	#f1e7f7	IM_01	Mesomimiviridae
GVMAG-M-3300005662-68	#f1e7f7	IM_01	Mesomimiviridae
GVMAG-M-3300006119-4	#f1e7f7	IM_01	Mesomimiviridae
GVMAG-M-3300006124-6	#f1e7f7	IM_01	Mesomimiviridae
GVMAG-M-3300006165-1	#f1e7f7	IM_01	Mesomimiviridae
GVMAG-M-3300006752-9	#f1e7f7	IM_01	Mesomimiviridae
GVMAG-M-3300006810-8	#f1e7f7	IM_01	Mesomimiviridae
GVMAG-M-3300006922-4	#f1e7f7	IM_01	Mesomimiviridae
GVMAG-M-3300007522-11	#f1e7f7	IM_01	Mesomimiviridae
GVMAG-M-3300007522-55	#f1e7f7	IM_01	Mesomimiviridae
GVMAG-M-3300009068-1	#f1e7f7	IM_01	Mesomimiviridae
GVMAG-M-3300009068-11	#f1e7f7	IM_01	Mesomimiviridae
GVMAG-M-3300009068-24	#f1e7f7	IM_01	Mesomimiviridae
GVMAG-M-3300009068-25	#f1e7f7	IM_01	Mesomimiviridae
GVMAG-M-3300009149-34	#f1e7f7	IM_01	Mesomimiviridae
GVMAG-M-3300009151-31	#f1e7f7	IM_01	Mesomimiviridae
GVMAG-M-3300009151-43	#f1e7f7	IM_01	Mesomimiviridae
GVMAG-M-3300009151-44	#f1e7f7	IM_01	Mesomimiviridae
GVMAG-M-3300009151-50	#f1e7f7	IM_01	Mesomimiviridae
GVMAG-M-3300009151-82	#f1e7f7	IM_01	Mesomimiviridae
GVMAG-M-3300009152-45	#f1e7f7	IM_01	Mesomimiviridae
GVMAG-M-3300009154-19	#f1e7f7	IM_01	Mesomimiviridae
GVMAG-M-3300009155-19	#f1e7f7	IM_01	Mesomimiviridae
GVMAG-M-3300009155-2	#f1e7f7	IM_01	Mesomimiviridae
GVMAG-M-3300009155-26	#f1e7f7	IM_01	Mesomimiviridae
GVMAG-M-3300009155-3	#f1e7f7	IM_01	Mesomimiviridae
GVMAG-M-3300009155-48	#f1e7f7	IM_01	Mesomimiviridae
GVMAG-M-3300009159-41	#f1e7f7	IM_01	Mesomimiviridae
GVMAG-M-3300009159-65	#f1e7f7	IM_01	Mesomimiviridae
GVMAG-M-3300009161-25	#f1e7f7	IM_01	Mesomimiviridae
GVMAG-M-3300009161-30	#f1e7f7	IM_01	Mesomimiviridae
GVMAG-M-3300009161-34	#f1e7f7	IM_01	Mesomimiviridae
GVMAG-M-3300009161-36	#f1e7f7	IM_01	Mesomimiviridae
GVMAG-M-3300009161-41	#f1e7f7	IM_01	Mesomimiviridae
GVMAG-M-3300009161-60	#f1e7f7	IM_01	Mesomimiviridae
GVMAG-M-3300009161-63	#f1e7f7	IM_01	Mesomimiviridae
GVMAG-M-3300009161-9	#f1e7f7	IM_01	Mesomimiviridae
GVMAG-M-3300009163-35	#f1e7f7	IM_01	Mesomimiviridae
GVMAG-M-3300009163-47	#f1e7f7	IM_01	Mesomimiviridae
GVMAG-M-3300009163-62	#f1e7f7	IM_01	Mesomimiviridae
GVMAG-M-3300009163-63	#f1e7f7	IM_01	Mesomimiviridae
GVMAG-M-3300009164-20	#f1e7f7	IM_01	Mesomimiviridae
GVMAG-M-3300009164-3	#f1e7f7	IM_01	Mesomimiviridae
GVMAG-M-3300009164-40	#f1e7f7	IM_01	Mesomimiviridae
GVMAG-M-3300009164-69	#f1e7f7	IM_01	Mesomimiviridae
GVMAG-M-3300009164-8	#f1e7f7	IM_01	Mesomimiviridae
GVMAG-M-3300009172-8	#f1e7f7	IM_01	Mesomimiviridae
GVMAG-M-3300009180-1	#f1e7f7	IM_01	Mesomimiviridae
GVMAG-M-3300009180-16	#f1e7f7	IM_01	Mesomimiviridae
GVMAG-M-3300009180-45	#f1e7f7	IM_01	Mesomimiviridae
GVMAG-M-3300009181-26	#f1e7f7	IM_01	Mesomimiviridae
GVMAG-M-3300009181-41	#f1e7f7	IM_01	Mesomimiviridae
GVMAG-M-3300009182-16	#f1e7f7	IM_01	Mesomimiviridae
GVMAG-M-3300009182-2	#f1e7f7	IM_01	Mesomimiviridae
GVMAG-M-3300009182-48	#f1e7f7	IM_01	Mesomimiviridae
GVMAG-M-3300009182-49	#f1e7f7	IM_01	Mesomimiviridae
GVMAG-M-3300009182-53	#f1e7f7	IM_01	Mesomimiviridae
GVMAG-M-3300009182-78	#f1e7f7	IM_01	Mesomimiviridae
GVMAG-M-3300009182-82	#f1e7f7	IM_01	Mesomimiviridae
GVMAG-M-3300009183-46	#f1e7f7	IM_01	Mesomimiviridae
GVMAG-M-3300009183-5	#f1e7f7	IM_01	Mesomimiviridae
GVMAG-M-3300009183-73	#f1e7f7	IM_01	Mesomimiviridae
GVMAG-M-3300009184-32	#f1e7f7	IM_01	Mesomimiviridae
GVMAG-M-3300009184-42	#f1e7f7	IM_01	Mesomimiviridae
GVMAG-M-3300009185-36	#f1e7f7	IM_01	Mesomimiviridae
GVMAG-M-3300009185-54	#f1e7f7	IM_01	Mesomimiviridae
GVMAG-M-3300009185-7	#f1e7f7	IM_01	Mesomimiviridae
GVMAG-M-3300009187-29	#f1e7f7	IM_01	Mesomimiviridae
GVMAG-M-3300009419-14	#f1e7f7	IM_01	Mesomimiviridae
GVMAG-M-3300009419-6	#f1e7f7	IM_01	Mesomimiviridae
GVMAG-M-3300009425-37	#f1e7f7	IM_01	Mesomimiviridae
GVMAG-M-3300009436-33	#f1e7f7	IM_01	Mesomimiviridae
GVMAG-M-3300009436-41	#f1e7f7	IM_01	Mesomimiviridae
GVMAG-M-3300009441-23	#f1e7f7	IM_01	Mesomimiviridae
GVMAG-M-3300009498-22	#f1e7f7	IM_01	Mesomimiviridae
GVMAG-M-3300009684-20	#f1e7f7	IM_01	Mesomimiviridae
GVMAG-M-3300009684-23	#f1e7f7	IM_01	Mesomimiviridae
GVMAG-M-3300010157-4	#f1e7f7	IM_01	Mesomimiviridae
GVMAG-M-3300010158-13	#f1e7f7	IM_01	Mesomimiviridae
GVMAG-M-3300010158-33	#f1e7f7	IM_01	Mesomimiviridae
GVMAG-M-3300010158-36	#f1e7f7	IM_01	Mesomimiviridae
GVMAG-M-3300010158-55	#f1e7f7	IM_01	Mesomimiviridae
GVMAG-M-3300010158-59	#f1e7f7	IM_01	Mesomimiviridae
GVMAG-M-3300010158-60	#f1e7f7	IM_01	Mesomimiviridae
GVMAG-M-3300010158-63	#f1e7f7	IM_01	Mesomimiviridae
GVMAG-M-3300010160-7	#f1e7f7	IM_01	Mesomimiviridae
GVMAG-M-3300010334-24	#f1e7f7	IM_01	Mesomimiviridae
GVMAG-M-3300010368-24	#f1e7f7	IM_01	Mesomimiviridae
GVMAG-M-3300010368-35	#f1e7f7	IM_01	Mesomimiviridae
GVMAG-M-3300010370-2	#f1e7f7	IM_01	Mesomimiviridae
GVMAG-M-3300012920-24	#f1e7f7	IM_01	Mesomimiviridae
GVMAG-M-3300012936-1	#f1e7f7	IM_01	Mesomimiviridae
GVMAG-M-3300012936-15	#f1e7f7	IM_01	Mesomimiviridae
GVMAG-M-3300012936-19	#f1e7f7	IM_01	Mesomimiviridae
GVMAG-M-3300012936-34	#f1e7f7	IM_01	Mesomimiviridae
GVMAG-M-3300012936-37	#f1e7f7	IM_01	Mesomimiviridae
GVMAG-M-3300012936-41	#f1e7f7	IM_01	Mesomimiviridae
GVMAG-M-3300012954-26	#f1e7f7	IM_01	Mesomimiviridae
GVMAG-M-3300013004-44	#f1e7f7	IM_01	Mesomimiviridae
GVMAG-M-3300013006-15	#f1e7f7	IM_01	Mesomimiviridae
GVMAG-M-3300013093-22	#f1e7f7	IM_01	Mesomimiviridae
GVMAG-M-3300013093-49	#f1e7f7	IM_01	Mesomimiviridae
GVMAG-M-3300013285-24	#f1e7f7	IM_01	Mesomimiviridae
GVMAG-M-3300013285-6	#f1e7f7	IM_01	Mesomimiviridae
GVMAG-M-3300017724-7	#f1e7f7	IM_01	Mesomimiviridae
GVMAG-M-3300017735-4	#f1e7f7	IM_01	Mesomimiviridae
GVMAG-M-3300017742-1	#f1e7f7	IM_01	Mesomimiviridae
GVMAG-M-3300017772-13	#f1e7f7	IM_01	Mesomimiviridae
GVMAG-M-3300017786-5	#f1e7f7	IM_01	Mesomimiviridae
GVMAG-M-3300017950-2	#f1e7f7	IM_01	Mesomimiviridae
GVMAG-M-3300017956-3	#f1e7f7	IM_01	Mesomimiviridae
GVMAG-M-3300017963-20	#f1e7f7	IM_01	Mesomimiviridae
GVMAG-M-3300017967-12	#f1e7f7	IM_01	Mesomimiviridae
GVMAG-M-3300017986-28	#f1e7f7	IM_01	Mesomimiviridae
GVMAG-M-3300017989-16	#f1e7f7	IM_01	Mesomimiviridae
GVMAG-M-3300018049-14	#f1e7f7	IM_01	Mesomimiviridae
GVMAG-M-3300018080-29	#f1e7f7	IM_01	Mesomimiviridae
GVMAG-M-3300018415-13	#f1e7f7	IM_01	Mesomimiviridae
GVMAG-M-3300018416-45	#f1e7f7	IM_01	Mesomimiviridae
GVMAG-M-3300018426-17	#f1e7f7	IM_01	Mesomimiviridae
GVMAG-M-3300018428-16	#f1e7f7	IM_01	Mesomimiviridae
GVMAG-M-3300018868-12	#f1e7f7	IM_01	Mesomimiviridae
GVMAG-M-3300018868-14	#f1e7f7	IM_01	Mesomimiviridae
GVMAG-M-3300018868-17	#f1e7f7	IM_01	Mesomimiviridae
GVMAG-M-3300018868-6	#f1e7f7	IM_01	Mesomimiviridae
GVMAG-M-3300018876-24	#f1e7f7	IM_01	Mesomimiviridae
GVMAG-M-3300019093-7	#f1e7f7	IM_01	Mesomimiviridae
GVMAG-M-3300020165-3	#f1e7f7	IM_01	Mesomimiviridae
GVMAG-M-3300020165-47	#f1e7f7	IM_01	Mesomimiviridae
GVMAG-M-3300020166-18	#f1e7f7	IM_01	Mesomimiviridae
GVMAG-M-3300020166-5	#f1e7f7	IM_01	Mesomimiviridae
GVMAG-M-3300020169-51	#f1e7f7	IM_01	Mesomimiviridae
GVMAG-M-3300020182-22	#f1e7f7	IM_01	Mesomimiviridae
GVMAG-M-3300020182-84	#f1e7f7	IM_01	Mesomimiviridae
GVMAG-M-3300020185-109	#f1e7f7	IM_01	Mesomimiviridae
GVMAG-M-3300020185-18	#f1e7f7	IM_01	Mesomimiviridae
GVMAG-M-3300020185-23	#f1e7f7	IM_01	Mesomimiviridae
GVMAG-M-3300020185-33	#f1e7f7	IM_01	Mesomimiviridae
GVMAG-M-3300020185-35	#f1e7f7	IM_01	Mesomimiviridae
GVMAG-M-3300020185-39	#f1e7f7	IM_01	Mesomimiviridae
GVMAG-M-3300020185-65	#f1e7f7	IM_01	Mesomimiviridae
GVMAG-M-3300020187-47	#f1e7f7	IM_01	Mesomimiviridae
GVMAG-M-3300020187-58	#f1e7f7	IM_01	Mesomimiviridae
GVMAG-M-3300020187-69	#f1e7f7	IM_01	Mesomimiviridae
GVMAG-M-3300020187-94	#f1e7f7	IM_01	Mesomimiviridae
GVMAG-M-3300020194-16	#f1e7f7	IM_01	Mesomimiviridae
GVMAG-M-3300020523-10	#f1e7f7	IM_01	Mesomimiviridae
GVMAG-M-3300020572-5	#f1e7f7	IM_01	Mesomimiviridae
GVMAG-M-3300020595-13	#f1e7f7	IM_01	Mesomimiviridae
GVMAG-M-3300020595-14	#f1e7f7	IM_01	Mesomimiviridae
GVMAG-M-3300020726-3	#f1e7f7	IM_01	Mesomimiviridae
GVMAG-M-3300020728-1	#f1e7f7	IM_01	Mesomimiviridae
GVMAG-M-3300020810-20	#f1e7f7	IM_01	Mesomimiviridae
GVMAG-M-3300020810-3	#f1e7f7	IM_01	Mesomimiviridae
GVMAG-M-3300021075-36	#f1e7f7	IM_01	Mesomimiviridae
GVMAG-M-3300021079-11	#f1e7f7	IM_01	Mesomimiviridae
GVMAG-M-3300021120-1	#f1e7f7	IM_01	Mesomimiviridae
GVMAG-M-3300021185-19	#f1e7f7	IM_01	Mesomimiviridae
GVMAG-M-3300021185-45	#f1e7f7	IM_01	Mesomimiviridae
GVMAG-M-3300021340-15	#f1e7f7	IM_01	Mesomimiviridae
GVMAG-M-3300021340-17	#f1e7f7	IM_01	Mesomimiviridae
GVMAG-M-3300021371-30	#f1e7f7	IM_01	Mesomimiviridae
GVMAG-M-3300021375-17	#f1e7f7	IM_01	Mesomimiviridae
GVMAG-M-3300021378-36	#f1e7f7	IM_01	Mesomimiviridae
GVMAG-M-3300021378-40	#f1e7f7	IM_01	Mesomimiviridae
GVMAG-M-3300021389-2	#f1e7f7	IM_01	Mesomimiviridae
GVMAG-M-3300021389-22	#f1e7f7	IM_01	Mesomimiviridae
GVMAG-M-3300021389-31	#f1e7f7	IM_01	Mesomimiviridae
GVMAG-M-3300021425-14	#f1e7f7	IM_01	Mesomimiviridae
GVMAG-M-3300021425-30	#f1e7f7	IM_01	Mesomimiviridae
GVMAG-M-3300021958-43	#f1e7f7	IM_01	Mesomimiviridae
GVMAG-M-3300021959-33	#f1e7f7	IM_01	Mesomimiviridae
GVMAG-M-3300021960-2	#f1e7f7	IM_01	Mesomimiviridae
GVMAG-M-3300021961-40	#f1e7f7	IM_01	Mesomimiviridae
GVMAG-M-3300021961-46	#f1e7f7	IM_01	Mesomimiviridae
GVMAG-M-3300021961-60	#f1e7f7	IM_01	Mesomimiviridae
GVMAG-M-3300021962-24	#f1e7f7	IM_01	Mesomimiviridae
GVMAG-M-3300021963-12	#f1e7f7	IM_01	Mesomimiviridae
GVMAG-M-3300021963-34	#f1e7f7	IM_01	Mesomimiviridae
GVMAG-M-3300022752-39	#f1e7f7	IM_01	Mesomimiviridae
GVMAG-M-3300022752-80	#f1e7f7	IM_01	Mesomimiviridae
GVMAG-M-3300022752-82	#f1e7f7	IM_01	Mesomimiviridae
GVMAG-M-3300022752-94	#f1e7f7	IM_01	Mesomimiviridae
GVMAG-M-3300022920-41	#f1e7f7	IM_01	Mesomimiviridae
GVMAG-M-3300023173-22	#f1e7f7	IM_01	Mesomimiviridae
GVMAG-M-3300023174-1	#f1e7f7	IM_01	Mesomimiviridae
GVMAG-M-3300023174-100	#f1e7f7	IM_01	Mesomimiviridae
GVMAG-M-3300023174-107	#f1e7f7	IM_01	Mesomimiviridae
GVMAG-M-3300023174-111	#f1e7f7	IM_01	Mesomimiviridae
GVMAG-M-3300023174-116	#f1e7f7	IM_01	Mesomimiviridae
GVMAG-M-3300023174-124	#f1e7f7	IM_01	Mesomimiviridae
GVMAG-M-3300023174-129	#f1e7f7	IM_01	Mesomimiviridae
GVMAG-M-3300023174-132	#f1e7f7	IM_01	Mesomimiviridae
GVMAG-M-3300023174-134	#f1e7f7	IM_01	Mesomimiviridae
GVMAG-M-3300023174-138	#f1e7f7	IM_01	Mesomimiviridae
GVMAG-M-3300023174-141	#f1e7f7	IM_01	Mesomimiviridae
GVMAG-M-3300023174-144	#f1e7f7	IM_01	Mesomimiviridae
GVMAG-M-3300023174-147	#f1e7f7	IM_01	Mesomimiviridae
GVMAG-M-3300023174-154	#f1e7f7	IM_01	Mesomimiviridae
GVMAG-M-3300023174-157	#f1e7f7	IM_01	Mesomimiviridae
GVMAG-M-3300023174-16	#f1e7f7	IM_01	Mesomimiviridae
GVMAG-M-3300023174-166	#f1e7f7	IM_01	Mesomimiviridae
GVMAG-M-3300023174-176	#f1e7f7	IM_01	Mesomimiviridae
GVMAG-M-3300023174-182	#f1e7f7	IM_01	Mesomimiviridae
GVMAG-M-3300023174-187	#f1e7f7	IM_01	Mesomimiviridae
GVMAG-M-3300023174-188	#f1e7f7	IM_01	Mesomimiviridae
GVMAG-M-3300023174-193	#f1e7f7	IM_01	Mesomimiviridae
GVMAG-M-3300023174-196	#f1e7f7	IM_01	Mesomimiviridae
GVMAG-M-3300023174-199	#f1e7f7	IM_01	Mesomimiviridae
GVMAG-M-3300023174-2	#f1e7f7	IM_01	Mesomimiviridae
GVMAG-M-3300023174-203	#f1e7f7	IM_01	Mesomimiviridae
GVMAG-M-3300023174-209	#f1e7f7	IM_01	Mesomimiviridae
GVMAG-M-3300023174-24	#f1e7f7	IM_01	Mesomimiviridae
GVMAG-M-3300023174-3	#f1e7f7	IM_01	Mesomimiviridae
GVMAG-M-3300023174-32	#f1e7f7	IM_01	Mesomimiviridae
GVMAG-M-3300023174-46	#f1e7f7	IM_01	Mesomimiviridae
GVMAG-M-3300023174-47	#f1e7f7	IM_01	Mesomimiviridae
GVMAG-M-3300023174-49	#f1e7f7	IM_01	Mesomimiviridae
GVMAG-M-3300023174-5	#f1e7f7	IM_01	Mesomimiviridae
GVMAG-M-3300023174-56	#f1e7f7	IM_01	Mesomimiviridae
GVMAG-M-3300023174-6	#f1e7f7	IM_01	Mesomimiviridae
GVMAG-M-3300023174-60	#f1e7f7	IM_01	Mesomimiviridae
GVMAG-M-3300023174-75	#f1e7f7	IM_01	Mesomimiviridae
GVMAG-M-3300023174-79	#f1e7f7	IM_01	Mesomimiviridae
GVMAG-M-3300023174-92	#f1e7f7	IM_01	Mesomimiviridae
GVMAG-M-3300023175-3	#f1e7f7	IM_01	Mesomimiviridae
GVMAG-M-3300023179-10	#f1e7f7	IM_01	Mesomimiviridae
GVMAG-M-3300023179-11	#f1e7f7	IM_01	Mesomimiviridae
GVMAG-M-3300023179-114	#f1e7f7	IM_01	Mesomimiviridae
GVMAG-M-3300023179-116	#f1e7f7	IM_01	Mesomimiviridae
GVMAG-M-3300023179-121	#f1e7f7	IM_01	Mesomimiviridae
GVMAG-M-3300023179-138	#f1e7f7	IM_01	Mesomimiviridae
GVMAG-M-3300023179-152	#f1e7f7	IM_01	Mesomimiviridae
GVMAG-M-3300023179-153	#f1e7f7	IM_01	Mesomimiviridae
GVMAG-M-3300023179-166	#f1e7f7	IM_01	Mesomimiviridae
GVMAG-M-3300023179-18	#f1e7f7	IM_01	Mesomimiviridae
GVMAG-M-3300023179-33	#f1e7f7	IM_01	Mesomimiviridae
GVMAG-M-3300023179-34	#f1e7f7	IM_01	Mesomimiviridae
GVMAG-M-3300023179-49	#f1e7f7	IM_01	Mesomimiviridae
GVMAG-M-3300023179-59	#f1e7f7	IM_01	Mesomimiviridae
GVMAG-M-3300023179-67	#f1e7f7	IM_01	Mesomimiviridae
GVMAG-M-3300023179-68	#f1e7f7	IM_01	Mesomimiviridae
GVMAG-M-3300023179-71	#f1e7f7	IM_01	Mesomimiviridae
GVMAG-M-3300023179-74	#f1e7f7	IM_01	Mesomimiviridae
GVMAG-M-3300023179-86	#f1e7f7	IM_01	Mesomimiviridae
GVMAG-M-3300023179-90	#f1e7f7	IM_01	Mesomimiviridae
GVMAG-M-3300023179-91	#f1e7f7	IM_01	Mesomimiviridae
GVMAG-M-3300023179-97	#f1e7f7	IM_01	Mesomimiviridae
GVMAG-M-3300023179-99	#f1e7f7	IM_01	Mesomimiviridae
GVMAG-M-3300023184-101	#f1e7f7	IM_01	Mesomimiviridae
GVMAG-M-3300023184-105	#f1e7f7	IM_01	Mesomimiviridae
GVMAG-M-3300023184-115	#f1e7f7	IM_01	Mesomimiviridae
GVMAG-M-3300023184-118	#f1e7f7	IM_01	Mesomimiviridae
GVMAG-M-3300023184-12	#f1e7f7	IM_01	Mesomimiviridae
GVMAG-M-3300023184-120	#f1e7f7	IM_01	Mesomimiviridae
GVMAG-M-3300023184-121	#f1e7f7	IM_01	Mesomimiviridae
GVMAG-M-3300023184-133	#f1e7f7	IM_01	Mesomimiviridae
GVMAG-M-3300023184-135	#f1e7f7	IM_01	Mesomimiviridae
GVMAG-M-3300023184-14	#f1e7f7	IM_01	Mesomimiviridae
GVMAG-M-3300023184-150	#f1e7f7	IM_01	Mesomimiviridae
GVMAG-M-3300023184-155	#f1e7f7	IM_01	Mesomimiviridae
GVMAG-M-3300023184-159	#f1e7f7	IM_01	Mesomimiviridae
GVMAG-M-3300023184-16	#f1e7f7	IM_01	Mesomimiviridae
GVMAG-M-3300023184-160	#f1e7f7	IM_01	Mesomimiviridae
GVMAG-M-3300023184-161	#f1e7f7	IM_01	Mesomimiviridae
GVMAG-M-3300023184-163	#f1e7f7	IM_01	Mesomimiviridae
GVMAG-M-3300023184-165	#f1e7f7	IM_01	Mesomimiviridae
GVMAG-M-3300023184-167	#f1e7f7	IM_01	Mesomimiviridae
GVMAG-M-3300023184-168	#f1e7f7	IM_01	Mesomimiviridae
GVMAG-M-3300023184-17	#f1e7f7	IM_01	Mesomimiviridae
GVMAG-M-3300023184-178	#f1e7f7	IM_01	Mesomimiviridae
GVMAG-M-3300023184-18	#f1e7f7	IM_01	Mesomimiviridae
GVMAG-M-3300023184-180	#f1e7f7	IM_01	Mesomimiviridae
GVMAG-M-3300023184-181	#f1e7f7	IM_01	Mesomimiviridae
GVMAG-M-3300023184-182	#f1e7f7	IM_01	Mesomimiviridae
GVMAG-M-3300023184-187	#f1e7f7	IM_01	Mesomimiviridae
GVMAG-M-3300023184-188	#f1e7f7	IM_01	Mesomimiviridae
GVMAG-M-3300023184-190	#f1e7f7	IM_01	Mesomimiviridae
GVMAG-M-3300023184-191	#f1e7f7	IM_01	Mesomimiviridae
GVMAG-M-3300023184-3	#f1e7f7	IM_01	Mesomimiviridae
GVMAG-M-3300023184-38	#f1e7f7	IM_01	Mesomimiviridae
GVMAG-M-3300023184-40	#f1e7f7	IM_01	Mesomimiviridae
GVMAG-M-3300023184-50	#f1e7f7	IM_01	Mesomimiviridae
GVMAG-M-3300023184-51	#f1e7f7	IM_01	Mesomimiviridae
GVMAG-M-3300023184-58	#f1e7f7	IM_01	Mesomimiviridae
GVMAG-M-3300023184-62	#f1e7f7	IM_01	Mesomimiviridae
GVMAG-M-3300023184-65	#f1e7f7	IM_01	Mesomimiviridae
GVMAG-M-3300023184-68	#f1e7f7	IM_01	Mesomimiviridae
GVMAG-M-3300023184-70	#f1e7f7	IM_01	Mesomimiviridae
GVMAG-M-3300023184-72	#f1e7f7	IM_01	Mesomimiviridae
GVMAG-M-3300023184-77	#f1e7f7	IM_01	Mesomimiviridae
GVMAG-M-3300023184-81	#f1e7f7	IM_01	Mesomimiviridae
GVMAG-M-3300023184-86	#f1e7f7	IM_01	Mesomimiviridae
GVMAG-M-3300023184-88	#f1e7f7	IM_01	Mesomimiviridae
GVMAG-M-3300023184-89	#f1e7f7	IM_01	Mesomimiviridae
GVMAG-M-3300023210-14	#f1e7f7	IM_01	Mesomimiviridae
GVMAG-M-3300023210-19	#f1e7f7	IM_01	Mesomimiviridae
GVMAG-M-3300023210-27	#f1e7f7	IM_01	Mesomimiviridae
GVMAG-M-3300023210-35	#f1e7f7	IM_01	Mesomimiviridae
GVMAG-M-3300024185-6	#f1e7f7	IM_01	Mesomimiviridae
GVMAG-M-3300024230-8	#f1e7f7	IM_01	Mesomimiviridae
GVMAG-M-3300024252-27	#f1e7f7	IM_01	Mesomimiviridae
GVMAG-M-3300024252-29	#f1e7f7	IM_01	Mesomimiviridae
GVMAG-M-3300024258-14	#f1e7f7	IM_01	Mesomimiviridae
GVMAG-M-3300024258-28	#f1e7f7	IM_01	Mesomimiviridae
GVMAG-M-3300024261-25	#f1e7f7	IM_01	Mesomimiviridae
GVMAG-M-3300024261-26	#f1e7f7	IM_01	Mesomimiviridae
GVMAG-M-3300024261-37	#f1e7f7	IM_01	Mesomimiviridae
GVMAG-M-3300024261-42	#f1e7f7	IM_01	Mesomimiviridae
GVMAG-M-3300024261-60	#f1e7f7	IM_01	Mesomimiviridae
GVMAG-M-3300024261-61	#f1e7f7	IM_01	Mesomimiviridae
GVMAG-M-3300024261-8	#f1e7f7	IM_01	Mesomimiviridae
GVMAG-M-3300024277-1	#f1e7f7	IM_01	Mesomimiviridae
GVMAG-M-3300024294-11	#f1e7f7	IM_01	Mesomimiviridae
GVMAG-M-3300024299-4	#f1e7f7	IM_01	Mesomimiviridae
GVMAG-M-3300024301-20	#f1e7f7	IM_01	Mesomimiviridae
GVMAG-M-3300024311-5	#f1e7f7	IM_01	Mesomimiviridae
GVMAG-M-3300024312-6	#f1e7f7	IM_01	Mesomimiviridae
GVMAG-M-3300024314-16	#f1e7f7	IM_01	Mesomimiviridae
GVMAG-M-3300024327-2	#f1e7f7	IM_01	Mesomimiviridae
GVMAG-M-3300024329-21	#f1e7f7	IM_01	Mesomimiviridae
GVMAG-M-3300024502-4	#f1e7f7	IM_01	Mesomimiviridae
GVMAG-M-3300025316-29	#f1e7f7	IM_01	Mesomimiviridae
GVMAG-M-3300025617-32	#f1e7f7	IM_01	Mesomimiviridae
GVMAG-M-3300025654-17	#f1e7f7	IM_01	Mesomimiviridae
GVMAG-M-3300025699-48	#f1e7f7	IM_01	Mesomimiviridae
GVMAG-M-3300025727-44	#f1e7f7	IM_01	Mesomimiviridae
GVMAG-M-3300025767-17	#f1e7f7	IM_01	Mesomimiviridae
GVMAG-M-3300025778-1	#f1e7f7	IM_01	Mesomimiviridae
GVMAG-M-3300025783-2	#f1e7f7	IM_01	Mesomimiviridae
GVMAG-M-3300025849-19	#f1e7f7	IM_01	Mesomimiviridae
GVMAG-M-3300025860-17	#f1e7f7	IM_01	Mesomimiviridae
GVMAG-M-3300025880-30	#f1e7f7	IM_01	Mesomimiviridae
GVMAG-M-3300025880-76	#f1e7f7	IM_01	Mesomimiviridae
GVMAG-M-3300025890-48	#f1e7f7	IM_01	Mesomimiviridae
GVMAG-M-3300025894-42	#f1e7f7	IM_01	Mesomimiviridae
GVMAG-M-3300027621-7	#f1e7f7	IM_01	Mesomimiviridae
GVMAG-M-3300027707-10	#f1e7f7	IM_01	Mesomimiviridae
GVMAG-M-3300027707-28	#f1e7f7	IM_01	Mesomimiviridae
GVMAG-M-3300027708-20	#f1e7f7	IM_01	Mesomimiviridae
GVMAG-M-3300027708-30	#f1e7f7	IM_01	Mesomimiviridae
GVMAG-M-3300027708-5	#f1e7f7	IM_01	Mesomimiviridae
GVMAG-M-3300027708-51	#f1e7f7	IM_01	Mesomimiviridae
GVMAG-M-3300027712-16	#f1e7f7	IM_01	Mesomimiviridae
GVMAG-M-3300027720-8	#f1e7f7	IM_01	Mesomimiviridae
GVMAG-M-3300027732-33	#f1e7f7	IM_01	Mesomimiviridae
GVMAG-M-3300027734-16	#f1e7f7	IM_01	Mesomimiviridae
GVMAG-M-3300027736-43	#f1e7f7	IM_01	Mesomimiviridae
GVMAG-M-3300027746-18	#f1e7f7	IM_01	Mesomimiviridae
GVMAG-M-3300027746-47	#f1e7f7	IM_01	Mesomimiviridae
GVMAG-M-3300027747-41	#f1e7f7	IM_01	Mesomimiviridae
GVMAG-M-3300027747-57	#f1e7f7	IM_01	Mesomimiviridae
GVMAG-M-3300027749-36	#f1e7f7	IM_01	Mesomimiviridae
GVMAG-M-3300027752-12	#f1e7f7	IM_01	Mesomimiviridae
GVMAG-M-3300027754-9	#f1e7f7	IM_01	Mesomimiviridae
GVMAG-M-3300027759-16	#f1e7f7	IM_01	Mesomimiviridae
GVMAG-M-3300027759-32	#f1e7f7	IM_01	Mesomimiviridae
GVMAG-M-3300027759-42	#f1e7f7	IM_01	Mesomimiviridae
GVMAG-M-3300027769-19	#f1e7f7	IM_01	Mesomimiviridae
GVMAG-M-3300027769-4	#f1e7f7	IM_01	Mesomimiviridae
GVMAG-M-3300027770-19	#f1e7f7	IM_01	Mesomimiviridae
GVMAG-M-3300027770-41	#f1e7f7	IM_01	Mesomimiviridae
GVMAG-M-3300027770-73	#f1e7f7	IM_01	Mesomimiviridae
GVMAG-M-3300027779-26	#f1e7f7	IM_01	Mesomimiviridae
GVMAG-M-3300027779-64	#f1e7f7	IM_01	Mesomimiviridae
GVMAG-M-3300027797-21	#f1e7f7	IM_01	Mesomimiviridae
GVMAG-M-3300027804-12	#f1e7f7	IM_01	Mesomimiviridae
GVMAG-M-3300027804-36	#f1e7f7	IM_01	Mesomimiviridae
GVMAG-M-3300027804-59	#f1e7f7	IM_01	Mesomimiviridae
GVMAG-M-3300027810-12	#f1e7f7	IM_01	Mesomimiviridae
GVMAG-M-3300027833-11	#f1e7f7	IM_01	Mesomimiviridae
GVMAG-M-3300027833-22	#f1e7f7	IM_01	Mesomimiviridae
GVMAG-M-3300027833-29	#f1e7f7	IM_01	Mesomimiviridae
GVMAG-M-3300027892-21	#f1e7f7	IM_01	Mesomimiviridae
GVMAG-M-3300027892-27	#f1e7f7	IM_01	Mesomimiviridae
GVMAG-M-3300027892-35	#f1e7f7	IM_01	Mesomimiviridae
GVMAG-M-3300027892-57	#f1e7f7	IM_01	Mesomimiviridae
GVMAG-M-3300027892-70	#f1e7f7	IM_01	Mesomimiviridae
GVMAG-M-3300027892-73	#f1e7f7	IM_01	Mesomimiviridae
GVMAG-M-3300027963-41	#f1e7f7	IM_01	Mesomimiviridae
GVMAG-M-3300027963-59	#f1e7f7	IM_01	Mesomimiviridae
GVMAG-M-3300027969-16	#f1e7f7	IM_01	Mesomimiviridae
GVMAG-M-3300027969-2	#f1e7f7	IM_01	Mesomimiviridae
GVMAG-S-1006664-89	#f1e7f7	IM_01	Mesomimiviridae
GVMAG-S-1006664-93	#f1e7f7	IM_01	Mesomimiviridae
GVMAG-S-1016713-123	#f1e7f7	IM_01	Mesomimiviridae
GVMAG-S-1016722-115	#f1e7f7	IM_01	Mesomimiviridae
GVMAG-S-1017268-20	#f1e7f7	IM_01	Mesomimiviridae
GVMAG-S-1030632-69	#f1e7f7	IM_01	Mesomimiviridae
GVMAG-S-1035082-40	#f1e7f7	IM_01	Mesomimiviridae
GVMAG-S-1035082-51	#f1e7f7	IM_01	Mesomimiviridae
GVMAG-S-1035082-55	#f1e7f7	IM_01	Mesomimiviridae
GVMAG-S-1035088-123	#f1e7f7	IM_01	Mesomimiviridae
GVMAG-S-1035088-145	#f1e7f7	IM_01	Mesomimiviridae
GVMAG-S-1035088-157	#f1e7f7	IM_01	Mesomimiviridae
GVMAG-S-1035100-100	#f1e7f7	IM_01	Mesomimiviridae
GVMAG-S-1035112-32	#f1e7f7	IM_01	Mesomimiviridae
GVMAG-S-1035118-87	#f1e7f7	IM_01	Mesomimiviridae
GVMAG-S-1035124-57	#f1e7f7	IM_01	Mesomimiviridae
GVMAG-S-1035133-146	#f1e7f7	IM_01	Mesomimiviridae
GVMAG-S-1035225-37	#f1e7f7	IM_01	Mesomimiviridae
GVMAG-S-1035231-53	#f1e7f7	IM_01	Mesomimiviridae
GVMAG-S-1035231-58	#f1e7f7	IM_01	Mesomimiviridae
GVMAG-S-1035237-23	#f1e7f7	IM_01	Mesomimiviridae
GVMAG-S-1035303-20	#f1e7f7	IM_01	Mesomimiviridae
GVMAG-S-1035315-10	#f1e7f7	IM_01	Mesomimiviridae
GVMAG-S-1035375-24	#f1e7f7	IM_01	Mesomimiviridae
GVMAG-S-1035414-12	#f1e7f7	IM_01	Mesomimiviridae
GVMAG-S-1039698-54	#f1e7f7	IM_01	Mesomimiviridae
GVMAG-S-1039716-42	#f1e7f7	IM_01	Mesomimiviridae
GVMAG-S-1039734-46	#f1e7f7	IM_01	Mesomimiviridae
GVMAG-S-1041346-184	#f1e7f7	IM_01	Mesomimiviridae
GVMAG-S-1074260-36	#f1e7f7	IM_01	Mesomimiviridae
GVMAG-S-1074260-58	#f1e7f7	IM_01	Mesomimiviridae
GVMAG-S-1074262-51	#f1e7f7	IM_01	Mesomimiviridae
GVMAG-S-1074335-3	#f1e7f7	IM_01	Mesomimiviridae
GVMAG-S-1092429-15	#f1e7f7	IM_01	Mesomimiviridae
GVMAG-S-1101161-73	#f1e7f7	IM_01	Mesomimiviridae
GVMAG-S-1101161-78	#f1e7f7	IM_01	Mesomimiviridae
GVMAG-S-1101162-118	#f1e7f7	IM_01	Mesomimiviridae
GVMAG-S-1101162-73	#f1e7f7	IM_01	Mesomimiviridae
GVMAG-S-1101162-85	#f1e7f7	IM_01	Mesomimiviridae
GVMAG-S-1101162-94	#f1e7f7	IM_01	Mesomimiviridae
GVMAG-S-1101164-105	#f1e7f7	IM_01	Mesomimiviridae
GVMAG-S-1101164-164	#f1e7f7	IM_01	Mesomimiviridae
GVMAG-S-1101164-61	#f1e7f7	IM_01	Mesomimiviridae
GVMAG-S-1101164-67	#f1e7f7	IM_01	Mesomimiviridae
GVMAG-S-1101164-72	#f1e7f7	IM_01	Mesomimiviridae
GVMAG-S-1101165-163	#f1e7f7	IM_01	Mesomimiviridae
GVMAG-S-1101165-79	#f1e7f7	IM_01	Mesomimiviridae
GVMAG-S-1101165-81	#f1e7f7	IM_01	Mesomimiviridae
GVMAG-S-1101165-83	#f1e7f7	IM_01	Mesomimiviridae
GVMAG-S-1101165-84	#f1e7f7	IM_01	Mesomimiviridae
GVMAG-S-1101166-70	#f1e7f7	IM_01	Mesomimiviridae
GVMAG-S-1101166-76	#f1e7f7	IM_01	Mesomimiviridae
GVMAG-S-1101168-145	#f1e7f7	IM_01	Mesomimiviridae
GVMAG-S-1101169-102	#f1e7f7	IM_01	Mesomimiviridae
GVMAG-S-1101169-110	#f1e7f7	IM_01	Mesomimiviridae
GVMAG-S-1101169-93	#f1e7f7	IM_01	Mesomimiviridae
GVMAG-S-1101171-110	#f1e7f7	IM_01	Mesomimiviridae
GVMAG-S-1101171-111	#f1e7f7	IM_01	Mesomimiviridae
GVMAG-S-1101171-112	#f1e7f7	IM_01	Mesomimiviridae
GVMAG-S-1101171-113	#f1e7f7	IM_01	Mesomimiviridae
GVMAG-S-1101172-89	#f1e7f7	IM_01	Mesomimiviridae
GVMAG-S-1101172-98	#f1e7f7	IM_01	Mesomimiviridae
GVMAG-S-1101173-78	#f1e7f7	IM_01	Mesomimiviridae
GVMAG-S-1101173-83	#f1e7f7	IM_01	Mesomimiviridae
GVMAG-S-1101174-84	#f1e7f7	IM_01	Mesomimiviridae
GVMAG-S-1101176-114	#f1e7f7	IM_01	Mesomimiviridae
GVMAG-S-1101177-100	#f1e7f7	IM_01	Mesomimiviridae
GVMAG-S-1101177-91	#f1e7f7	IM_01	Mesomimiviridae
GVMAG-S-1101178-127	#f1e7f7	IM_01	Mesomimiviridae
GVMAG-S-1101178-88	#f1e7f7	IM_01	Mesomimiviridae
GVMAG-S-1101179-79	#f1e7f7	IM_01	Mesomimiviridae
GVMAG-S-1101181-100	#f1e7f7	IM_01	Mesomimiviridae
GVMAG-S-1101181-136	#f1e7f7	IM_01	Mesomimiviridae
GVMAG-S-1101181-88	#f1e7f7	IM_01	Mesomimiviridae
GVMAG-S-1101181-91	#f1e7f7	IM_01	Mesomimiviridae
GVMAG-S-1101182-85	#f1e7f7	IM_01	Mesomimiviridae
GVMAG-S-1102238-66	#f1e7f7	IM_01	Mesomimiviridae
GVMAG-S-1102244-53	#f1e7f7	IM_01	Mesomimiviridae
GVMAG-S-1102244-55	#f1e7f7	IM_01	Mesomimiviridae
GVMAG-S-1103012-103	#f1e7f7	IM_01	Mesomimiviridae
GVMAG-S-3300000115-91	#f1e7f7	IM_01	Mesomimiviridae
GVMAG-S-3300000177-8	#f1e7f7	IM_01	Mesomimiviridae
GVMAG-S-3300000576-38	#f1e7f7	IM_01	Mesomimiviridae
GVMAG-S-3300000576-45	#f1e7f7	IM_01	Mesomimiviridae
GVMAG-S-3300000576-53	#f1e7f7	IM_01	Mesomimiviridae
GVMAG-S-3300000929-49	#f1e7f7	IM_01	Mesomimiviridae
GVMAG-S-3300002092-30	#f1e7f7	IM_01	Mesomimiviridae
GVMAG-S-3300002153-41	#f1e7f7	IM_01	Mesomimiviridae
GVMAG-S-3300002307-41	#f1e7f7	IM_01	Mesomimiviridae
GVMAG-S-3300004097-149	#f1e7f7	IM_01	Mesomimiviridae
GVMAG-S-3300004128-22	#f1e7f7	IM_01	Mesomimiviridae
GVMAG-S-3300005517-64	#f1e7f7	IM_01	Mesomimiviridae
GVMAG-S-3300005645-37	#f1e7f7	IM_01	Mesomimiviridae
GVMAG-S-3300005662-140	#f1e7f7	IM_01	Mesomimiviridae
GVMAG-S-3300005662-148	#f1e7f7	IM_01	Mesomimiviridae
GVMAG-S-3300005662-156	#f1e7f7	IM_01	Mesomimiviridae
GVMAG-S-3300005662-174	#f1e7f7	IM_01	Mesomimiviridae
GVMAG-S-3300007519-203	#f1e7f7	IM_01	Mesomimiviridae
GVMAG-S-3300007722-115	#f1e7f7	IM_01	Mesomimiviridae
GVMAG-S-3300010157-88	#f1e7f7	IM_01	Mesomimiviridae
GVMAG-S-3300010158-104	#f1e7f7	IM_01	Mesomimiviridae
GVMAG-S-3300010158-137	#f1e7f7	IM_01	Mesomimiviridae
GVMAG-S-3300010158-141	#f1e7f7	IM_01	Mesomimiviridae
GVMAG-S-3300010158-63	#f1e7f7	IM_01	Mesomimiviridae
GVMAG-S-3300011013-78	#f1e7f7	IM_01	Mesomimiviridae
GVMAG-S-3300012000-53	#f1e7f7	IM_01	Mesomimiviridae
GVMAG-S-3300012000-73	#f1e7f7	IM_01	Mesomimiviridae
GVMAG-S-3300012919-55	#f1e7f7	IM_01	Mesomimiviridae
GVMAG-S-3300012919-65	#f1e7f7	IM_01	Mesomimiviridae
GVMAG-S-3300013006-131	#f1e7f7	IM_01	Mesomimiviridae
GVMAG-S-3300013006-138	#f1e7f7	IM_01	Mesomimiviridae
GVMAG-S-3300013006-158	#f1e7f7	IM_01	Mesomimiviridae
GVMAG-S-3300013014-104	#f1e7f7	IM_01	Mesomimiviridae
GVMAG-S-3300013014-110	#f1e7f7	IM_01	Mesomimiviridae
GVMAG-S-3300013014-113	#f1e7f7	IM_01	Mesomimiviridae
GVMAG-S-3300013014-199	#f1e7f7	IM_01	Mesomimiviridae
GVMAG-S-3300013014-88	#f1e7f7	IM_01	Mesomimiviridae
GVMAG-S-3300013093-109	#f1e7f7	IM_01	Mesomimiviridae
GVMAG-S-3300013093-118	#f1e7f7	IM_01	Mesomimiviridae
GVMAG-S-3300013093-130	#f1e7f7	IM_01	Mesomimiviridae
GVMAG-S-3300013093-152	#f1e7f7	IM_01	Mesomimiviridae
GVMAG-S-3300013093-85	#f1e7f7	IM_01	Mesomimiviridae
GVMAG-S-3300013094-108	#f1e7f7	IM_01	Mesomimiviridae
GVMAG-S-3300013094-109	#f1e7f7	IM_01	Mesomimiviridae
GVMAG-S-3300013094-97	#f1e7f7	IM_01	Mesomimiviridae
GVMAG-S-3300013132-210	#f1e7f7	IM_01	Mesomimiviridae
GVMAG-S-3300013285-29	#f1e7f7	IM_01	Mesomimiviridae
GVMAG-S-3300013286-35	#f1e7f7	IM_01	Mesomimiviridae
GVMAG-S-3300013286-51	#f1e7f7	IM_01	Mesomimiviridae
GVMAG-S-404869-41	#f1e7f7	IM_01	Mesomimiviridae
GVMAG-S-404869-56	#f1e7f7	IM_01	Mesomimiviridae
GVMAG-S-ERX555907-102	#f1e7f7	IM_01	Mesomimiviridae
GVMAG-S-ERX555913-34	#f1e7f7	IM_01	Mesomimiviridae
GVMAG-S-ERX555943-30	#f1e7f7	IM_01	Mesomimiviridae
GVMAG-S-ERX555964-61	#f1e7f7	IM_01	Mesomimiviridae
GVMAG-S-ERX555967-113	#f1e7f7	IM_01	Mesomimiviridae
GVMAG-S-ERX555967-69	#f1e7f7	IM_01	Mesomimiviridae
GVMAG-S-ERX555997-40	#f1e7f7	IM_01	Mesomimiviridae
GVMAG-S-ERX555997-44	#f1e7f7	IM_01	Mesomimiviridae
GVMAG-S-ERX555997-49	#f1e7f7	IM_01	Mesomimiviridae
GVMAG-S-ERX556009-51	#f1e7f7	IM_01	Mesomimiviridae
GVMAG-S-ERX556019-34	#f1e7f7	IM_01	Mesomimiviridae
GVMAG-S-ERX556022-25	#f1e7f7	IM_01	Mesomimiviridae
GVMAG-S-ERX556028-72	#f1e7f7	IM_01	Mesomimiviridae
GVMAG-S-ERX556031-46	#f1e7f7	IM_01	Mesomimiviridae
GVMAG-S-ERX556045-52	#f1e7f7	IM_01	Mesomimiviridae
GVMAG-S-ERX556045-73	#f1e7f7	IM_01	Mesomimiviridae
GVMAG-S-ERX556049-19	#f1e7f7	IM_01	Mesomimiviridae
GVMAG-S-ERX556060-80	#f1e7f7	IM_01	Mesomimiviridae
GVMAG-S-ERX556068-66	#f1e7f7	IM_01	Mesomimiviridae
GVMAG-S-ERX556106-38	#f1e7f7	IM_01	Mesomimiviridae
GVMAG-S-ERX556133-39	#f1e7f7	IM_01	Mesomimiviridae
oPacV.421	#f1e7f7	IM_01	Mesomimiviridae
SRX211342.63.dc	#f1e7f7	IM_01	Mesomimiviridae
SRX327520.18.dc	#f1e7f7	IM_01	Mesomimiviridae
SRX327520.410.dc	#f1e7f7	IM_01	Mesomimiviridae
SRX331703.51.dc	#f1e7f7	IM_01	Mesomimiviridae
SRX331950.15.dc	#f1e7f7	IM_01	Mesomimiviridae
SRX331950.28.dc	#f1e7f7	IM_01	Mesomimiviridae
SRX331950.31.dc	#f1e7f7	IM_01	Mesomimiviridae
SRX331950.43.dc	#f1e7f7	IM_01	Mesomimiviridae
SRX331950.48.dc	#f1e7f7	IM_01	Mesomimiviridae
SRX331950.6.dc	#f1e7f7	IM_01	Mesomimiviridae
SRX331965.10.dc	#f1e7f7	IM_01	Mesomimiviridae
SRX331965.24.dc	#f1e7f7	IM_01	Mesomimiviridae
SRX331965.39.dc	#f1e7f7	IM_01	Mesomimiviridae
SRX474032.22.dc	#f1e7f7	IM_01	Mesomimiviridae
SRX474032.80.dc	#f1e7f7	IM_01	Mesomimiviridae
SRX802073.18.dc	#f1e7f7	IM_01	Mesomimiviridae
SRX802073.53.dc	#f1e7f7	IM_01	Mesomimiviridae
SRX802073.61.dc	#f1e7f7	IM_01	Mesomimiviridae
SRX802073.68.dc	#f1e7f7	IM_01	Mesomimiviridae
SRX802073.74.dc	#f1e7f7	IM_01	Mesomimiviridae
SRX802073.99.dc	#f1e7f7	IM_01	Mesomimiviridae
SRX802074.42.dc	#f1e7f7	IM_01	Mesomimiviridae
SRX802075.4.dc	#f1e7f7	IM_01	Mesomimiviridae
SRX802077.162.dc	#f1e7f7	IM_01	Mesomimiviridae
SRX802077.72.dc	#f1e7f7	IM_01	Mesomimiviridae
SRX802077.94.dc	#f1e7f7	IM_01	Mesomimiviridae
SRX802143.26.dc	#f1e7f7	IM_01	Mesomimiviridae
SRX802143.8.dc	#f1e7f7	IM_01	Mesomimiviridae
SRX802189.102.dc	#f1e7f7	IM_01	Mesomimiviridae
SRX802189.37.dc	#f1e7f7	IM_01	Mesomimiviridae
SRX802202.1.dc	#f1e7f7	IM_01	Mesomimiviridae
SRX802202.132.dc	#f1e7f7	IM_01	Mesomimiviridae
SRX802202.37.dc	#f1e7f7	IM_01	Mesomimiviridae
SRX802202.55.dc	#f1e7f7	IM_01	Mesomimiviridae
SRX803008.123.dc	#f1e7f7	IM_01	Mesomimiviridae
GVMAG-M-3300015360-128	#5b505b	IM_02
SRX310217.15.dc	#5b505b	IM_02
SRX310217.20.dc	#5b505b	IM_02
ERX552253.37.dc	#ffb8ce	IM_06
ERX552255.64.dc	#ffb8ce	IM_06
GVMAG-M-3300012920-30	#ffb8ce	IM_06
GVMAG-M-3300024329-18	#ffb8ce	IM_06
GVMAG-S-ERX555957-35	#ffb8ce	IM_06
SRX803008.112.dc	#ffb8ce	IM_06
ERX552270.97.dc	#cceaea	IM_07
ERX555933.5.dc	#cceaea	IM_07
ERX555967.32.dc	#cceaea	IM_07
GVMAG-M-3300001351-8	#cceaea	IM_07
GVMAG-M-3300009163-40	#cceaea	IM_07
GVMAG-M-3300009706-33	#cceaea	IM_07
GVMAG-M-3300013004-50	#cceaea	IM_07
GVMAG-M-3300020187-27	#cceaea	IM_07
GVMAG-M-3300021365-13	#cceaea	IM_07
GVMAG-M-3300023179-117	#cceaea	IM_07
GVMAG-M-3300023179-123	#cceaea	IM_07
GVMAG-M-3300025138-11	#cceaea	IM_07
GVMAG-M-3300026093-6	#cceaea	IM_07
GVMAG-M-3300027687-8	#cceaea	IM_07
GVMAG-M-3300027736-24	#cceaea	IM_07
GVMAG-S-1017745-26	#cceaea	IM_07
GVMAG-S-1062857-90	#cceaea	IM_07
GVMAG-S-3300009703-83	#cceaea	IM_07
SRX802143.100.dc	#cceaea	IM_07
ChoanoV.1	#bde0af	IM_08
ERX552287.77.dc	#bde0af	IM_08
ERX552287.8.dc	#bde0af	IM_08
ERX555915.1.dc	#bde0af	IM_08
ERX555933.51.dc	#bde0af	IM_08
GVMAG-M-3300000115-19	#bde0af	IM_08
GVMAG-M-3300020165-16	#bde0af	IM_08
GVMAG-M-3300020185-3	#bde0af	IM_08
GVMAG-M-3300021958-1	#bde0af	IM_08
GVMAG-M-3300021958-5	#bde0af	IM_08
GVMAG-M-3300023174-204	#bde0af	IM_08
GVMAG-M-3300023179-150	#bde0af	IM_08
GVMAG-M-3300023184-13	#bde0af	IM_08
GVMAG-M-3300023184-27	#bde0af	IM_08
GVMAG-M-3300024252-35	#bde0af	IM_08
GVMAG-M-3300025822-14	#bde0af	IM_08
GVMAG-M-3300025860-25	#bde0af	IM_08
GVMAG-S-1091232-121	#bde0af	IM_08
SRX802073.13.dc	#bde0af	IM_08
SRX802077.138.dc	#bde0af	IM_08
SRX802189.83.dc	#bde0af	IM_08
SRX802202.7.dc	#bde0af	IM_08
ERX552241.31.dc	#e19093	IM_09	Schizomimiviridae
ERX552255.7.dc	#e19093	IM_09	Schizomimiviridae
ERX552257.96.dc	#e19093	IM_09	Schizomimiviridae
ERX552264.38.dc	#e19093	IM_09	Schizomimiviridae
ERX552270.10.dc	#e19093	IM_09	Schizomimiviridae
ERX552270.107.dc	#e19093	IM_09	Schizomimiviridae
ERX552270.35.dc	#e19093	IM_09	Schizomimiviridae
ERX552270.36.dc	#e19093	IM_09	Schizomimiviridae
ERX552270.38.dc	#e19093	IM_09	Schizomimiviridae
ERX552270.42.dc	#e19093	IM_09	Schizomimiviridae
ERX552270.56.dc	#e19093	IM_09	Schizomimiviridae
ERX552270.76.dc	#e19093	IM_09	Schizomimiviridae
ERX552302.1.dc	#e19093	IM_09	Schizomimiviridae
ERX555907.104.dc	#e19093	IM_09	Schizomimiviridae
ERX555931.51.dc	#e19093	IM_09	Schizomimiviridae
ERX555935.132.dc	#e19093	IM_09	Schizomimiviridae
ERX555941.31.dc	#e19093	IM_09	Schizomimiviridae
ERX555954.49.dc	#e19093	IM_09	Schizomimiviridae
ERX556005.37.dc	#e19093	IM_09	Schizomimiviridae
ERX556094.31.dc	#e19093	IM_09	Schizomimiviridae
ERX556103.23.dc	#e19093	IM_09	Schizomimiviridae
GCA.000922335.1.ViralProj258005	#e19093	IM_09	Schizomimiviridae
GVMAG-M-3300009785-4	#e19093	IM_09	Schizomimiviridae
GVMAG-M-3300010368-17	#e19093	IM_09	Schizomimiviridae
GVMAG-M-3300017763-4	#e19093	IM_09	Schizomimiviridae
GVMAG-M-3300017824-10	#e19093	IM_09	Schizomimiviridae
GVMAG-M-3300020187-37	#e19093	IM_09	Schizomimiviridae
GVMAG-M-3300020595-32	#e19093	IM_09	Schizomimiviridae
GVMAG-M-3300021185-27	#e19093	IM_09	Schizomimiviridae
GVMAG-M-3300022920-3	#e19093	IM_09	Schizomimiviridae
GVMAG-M-3300023109-37	#e19093	IM_09	Schizomimiviridae
GVMAG-M-3300023109-49	#e19093	IM_09	Schizomimiviridae
GVMAG-M-3300023110-24	#e19093	IM_09	Schizomimiviridae
GVMAG-M-3300023110-7	#e19093	IM_09	Schizomimiviridae
GVMAG-M-3300023210-4	#e19093	IM_09	Schizomimiviridae
GVMAG-M-3300027779-53	#e19093	IM_09	Schizomimiviridae
GVMAG-S-1016728-84	#e19093	IM_09	Schizomimiviridae
GVMAG-S-1024976-23	#e19093	IM_09	Schizomimiviridae
GVMAG-S-3300010316-20	#e19093	IM_09	Schizomimiviridae
GVMAG-S-405408-21	#e19093	IM_09	Schizomimiviridae
GVMAG-S-ERX555907-63	#e19093	IM_09	Schizomimiviridae
GVMAG-S-ERX555907-90	#e19093	IM_09	Schizomimiviridae
GVMAG-S-ERX555907-92	#e19093	IM_09	Schizomimiviridae
GVMAG-S-ERX555907-94	#e19093	IM_09	Schizomimiviridae
GVMAG-S-ERX555931-87	#e19093	IM_09	Schizomimiviridae
GVMAG-S-ERX555935-135	#e19093	IM_09	Schizomimiviridae
GVMAG-S-ERX555947-70	#e19093	IM_09	Schizomimiviridae
GVMAG-S-ERX555954-49	#e19093	IM_09	Schizomimiviridae
GVMAG-S-ERX555961-36	#e19093	IM_09	Schizomimiviridae
GVMAG-S-ERX555967-130	#e19093	IM_09	Schizomimiviridae
GVMAG-S-ERX555967-140	#e19093	IM_09	Schizomimiviridae
GVMAG-S-ERX555987-49	#e19093	IM_09	Schizomimiviridae
GVMAG-S-ERX556063-42	#e19093	IM_09	Schizomimiviridae
GVMAG-S-ERX556063-48	#e19093	IM_09	Schizomimiviridae
GVMAG-S-ERX556126-94	#e19093	IM_09	Schizomimiviridae
GVMAG-S-ERX556126-98	#e19093	IM_09	Schizomimiviridae
SRX802073.24.dc	#e19093	IM_09	Schizomimiviridae
SRX802074.61.dc	#e19093	IM_09	Schizomimiviridae
SRX802076.48.dc	#e19093	IM_09	Schizomimiviridae
SRX802143.55.dc	#e19093	IM_09	Schizomimiviridae
SRX802963.50.dc	#e19093	IM_09	Schizomimiviridae
ERX552261.23.dc	#ffcd94	IM_12	Allomimiviridae
ERX552270.116.dc	#ffcd94	IM_12	Allomimiviridae
ERX552270.61.dc	#ffcd94	IM_12	Allomimiviridae
ERX552270.89.dc	#ffcd94	IM_12	Allomimiviridae
ERX555958.4.dc	#ffcd94	IM_12	Allomimiviridae
ERX556059.13.dc	#ffcd94	IM_12	Allomimiviridae
ERX556091.17.dc	#ffcd94	IM_12	Allomimiviridae
ERX556133.24.dc	#ffcd94	IM_12	Allomimiviridae
GCA.003057795.1.ASM305779v1	#ffcd94	IM_12	Allomimiviridae
GCA.011604445.1.ASM1160444v1	#ffcd94	IM_12	Allomimiviridae
GVMAG-M-3300000117-10	#ffcd94	IM_12	Allomimiviridae
GVMAG-M-3300002154-3	#ffcd94	IM_12	Allomimiviridae
GVMAG-M-3300002404-2	#ffcd94	IM_12	Allomimiviridae
GVMAG-M-3300006190-14	#ffcd94	IM_12	Allomimiviridae
GVMAG-M-3300007236-6	#ffcd94	IM_12	Allomimiviridae
GVMAG-M-3300008012-32	#ffcd94	IM_12	Allomimiviridae
GVMAG-M-3300009001-5	#ffcd94	IM_12	Allomimiviridae
GVMAG-M-3300009051-3	#ffcd94	IM_12	Allomimiviridae
GVMAG-M-3300009164-67	#ffcd94	IM_12	Allomimiviridae
GVMAG-M-3300010158-15	#ffcd94	IM_12	Allomimiviridae
GVMAG-M-3300010299-8	#ffcd94	IM_12	Allomimiviridae
GVMAG-M-3300010354-11	#ffcd94	IM_12	Allomimiviridae
GVMAG-M-3300010354-31	#ffcd94	IM_12	Allomimiviridae
GVMAG-M-3300010370-19	#ffcd94	IM_12	Allomimiviridae
GVMAG-M-3300013004-38	#ffcd94	IM_12	Allomimiviridae
GVMAG-M-3300013093-48	#ffcd94	IM_12	Allomimiviridae
GVMAG-M-3300017788-50	#ffcd94	IM_12	Allomimiviridae
GVMAG-M-3300017824-14	#ffcd94	IM_12	Allomimiviridae
GVMAG-M-3300017952-11	#ffcd94	IM_12	Allomimiviridae
GVMAG-M-3300017956-25	#ffcd94	IM_12	Allomimiviridae
GVMAG-M-3300017967-22	#ffcd94	IM_12	Allomimiviridae
GVMAG-M-3300018416-26	#ffcd94	IM_12	Allomimiviridae
GVMAG-M-3300018420-25	#ffcd94	IM_12	Allomimiviridae
GVMAG-M-3300020554-7	#ffcd94	IM_12	Allomimiviridae
GVMAG-M-3300020565-3	#ffcd94	IM_12	Allomimiviridae
GVMAG-M-3300020716-5	#ffcd94	IM_12	Allomimiviridae
GVMAG-M-3300020727-4	#ffcd94	IM_12	Allomimiviridae
GVMAG-M-3300021379-1	#ffcd94	IM_12	Allomimiviridae
GVMAG-M-3300021958-16	#ffcd94	IM_12	Allomimiviridae
GVMAG-M-3300021962-46	#ffcd94	IM_12	Allomimiviridae
GVMAG-M-3300021962-56	#ffcd94	IM_12	Allomimiviridae
GVMAG-M-3300021962-60	#ffcd94	IM_12	Allomimiviridae
GVMAG-M-3300021964-36	#ffcd94	IM_12	Allomimiviridae
GVMAG-M-3300021964-56	#ffcd94	IM_12	Allomimiviridae
GVMAG-M-3300021964-8	#ffcd94	IM_12	Allomimiviridae
GVMAG-M-3300021964-9	#ffcd94	IM_12	Allomimiviridae
GVMAG-M-3300023109-20	#ffcd94	IM_12	Allomimiviridae
GVMAG-M-3300023170-28	#ffcd94	IM_12	Allomimiviridae
GVMAG-M-3300023174-208	#ffcd94	IM_12	Allomimiviridae
GVMAG-M-3300023174-30	#ffcd94	IM_12	Allomimiviridae
GVMAG-M-3300023174-77	#ffcd94	IM_12	Allomimiviridae
GVMAG-M-3300023179-26	#ffcd94	IM_12	Allomimiviridae
GVMAG-M-3300023179-31	#ffcd94	IM_12	Allomimiviridae
GVMAG-M-3300023184-60	#ffcd94	IM_12	Allomimiviridae
GVMAG-M-3300025695-21	#ffcd94	IM_12	Allomimiviridae
GVMAG-M-3300027746-30	#ffcd94	IM_12	Allomimiviridae
GVMAG-M-3300027763-16	#ffcd94	IM_12	Allomimiviridae
GVMAG-M-3300027763-29	#ffcd94	IM_12	Allomimiviridae
GVMAG-M-3300027769-26	#ffcd94	IM_12	Allomimiviridae
GVMAG-M-3300027804-47	#ffcd94	IM_12	Allomimiviridae
GVMAG-M-3300027963-21	#ffcd94	IM_12	Allomimiviridae
GVMAG-S-1006661-62	#ffcd94	IM_12	Allomimiviridae
GVMAG-S-1017394-19	#ffcd94	IM_12	Allomimiviridae
GVMAG-S-1017397-20	#ffcd94	IM_12	Allomimiviridae
GVMAG-S-1026894-48	#ffcd94	IM_12	Allomimiviridae
GVMAG-S-1035085-42	#ffcd94	IM_12	Allomimiviridae
GVMAG-S-1035100-96	#ffcd94	IM_12	Allomimiviridae
GVMAG-S-1037377-56	#ffcd94	IM_12	Allomimiviridae
GVMAG-S-1040241-154	#ffcd94	IM_12	Allomimiviridae
GVMAG-S-1055481-12	#ffcd94	IM_12	Allomimiviridae
GVMAG-S-1091229-144	#ffcd94	IM_12	Allomimiviridae
GVMAG-S-1101162-72	#ffcd94	IM_12	Allomimiviridae
GVMAG-S-1101162-81	#ffcd94	IM_12	Allomimiviridae
GVMAG-S-1101164-76	#ffcd94	IM_12	Allomimiviridae
GVMAG-S-1101165-58	#ffcd94	IM_12	Allomimiviridae
GVMAG-S-1101178-73	#ffcd94	IM_12	Allomimiviridae
GVMAG-S-1101180-64	#ffcd94	IM_12	Allomimiviridae
GVMAG-S-1101180-74	#ffcd94	IM_12	Allomimiviridae
GVMAG-S-1102237-47	#ffcd94	IM_12	Allomimiviridae
GVMAG-S-3300010157-108	#ffcd94	IM_12	Allomimiviridae
GVMAG-S-3300012000-62	#ffcd94	IM_12	Allomimiviridae
GVMAG-S-3300012000-76	#ffcd94	IM_12	Allomimiviridae
GVMAG-S-3300013094-100	#ffcd94	IM_12	Allomimiviridae
GVMAG-S-3300013285-28	#ffcd94	IM_12	Allomimiviridae
GVMAG-S-3300013285-36	#ffcd94	IM_12	Allomimiviridae
GVMAG-S-403982-43	#ffcd94	IM_12	Allomimiviridae
GVMAG-S-ERX555927-53	#ffcd94	IM_12	Allomimiviridae
GVMAG-S-ERX556091-19	#ffcd94	IM_12	Allomimiviridae
PoV01b	#ffcd94	IM_12	Allomimiviridae
SRX802189.96.dc	#ffcd94	IM_12	Allomimiviridae
ERX556058.46.dc	#bcd7ff	IM_13
GVMAG-M-3300005613-29	#bcd7ff	IM_13
GVMAG-M-3300005613-33	#bcd7ff	IM_13
GVMAG-M-3300005613-38	#bcd7ff	IM_13
GVMAG-M-3300005613-41	#bcd7ff	IM_13
GVMAG-M-3300005613-49	#bcd7ff	IM_13
GVMAG-M-3300005613-55	#bcd7ff	IM_13
GVMAG-M-3300005613-6	#bcd7ff	IM_13
GVMAG-M-3300011013-19	#bcd7ff	IM_13
GVMAG-M-3300017963-10	#bcd7ff	IM_13
GVMAG-M-3300017963-43	#bcd7ff	IM_13
GVMAG-M-3300017971-33	#bcd7ff	IM_13
GVMAG-M-3300023112-4	#bcd7ff	IM_13
GVMAG-M-3300023174-167	#bcd7ff	IM_13
GVMAG-M-3300023174-206	#bcd7ff	IM_13
GVMAG-M-3300023184-64	#bcd7ff	IM_13
GVMAG-M-3300027788-41	#bcd7ff	IM_13
GVMAG-S-1074262-49	#bcd7ff	IM_13
GVMAG-S-3300000115-46	#bcd7ff	IM_13
GVMAG-S-3300002466-75	#bcd7ff	IM_13
GVMAG-S-3300005613-42	#bcd7ff	IM_13
GVMAG-S-3300005613-53	#bcd7ff	IM_13
SRX802077.35.dc	#bcd7ff	IM_13
SRX802143.64.dc	#bcd7ff	IM_13
SRX803008.78.dc	#bcd7ff	IM_13
ERX556315.47.dc	#7b8f7e	IM_14
GVMAG-M-3300009169-14	#7b8f7e	IM_14
GVMAG-M-3300013127-28	#7b8f7e	IM_14
GVMAG-M-3300014204-73	#7b8f7e	IM_14
GVMAG-M-3300017963-13	#7b8f7e	IM_14
GVMAG-M-3300017987-33	#7b8f7e	IM_14
GVMAG-M-3300023184-36	#7b8f7e	IM_14
GVMAG-M-3300025727-45	#7b8f7e	IM_14
GVMAG-M-3300025860-20	#7b8f7e	IM_14
GVMAG-S-1035435-20	#7b8f7e	IM_14
SRX559902.76.dc	#7b8f7e	IM_14
cPacV.1605	#ffc525	IM_16	Mimiviridae
ERX288947.23.dc	#ffc525	IM_16	Mimiviridae
ERX552254.13.dc	#ffc525	IM_16	Mimiviridae
ERX552255.53.dc	#ffc525	IM_16	Mimiviridae
ERX552256.53.dc	#ffc525	IM_16	Mimiviridae
ERX552300.8.dc	#ffc525	IM_16	Mimiviridae
ERX555926.32.dc	#ffc525	IM_16	Mimiviridae
ERX555952.65.dc	#ffc525	IM_16	Mimiviridae
GCA.000889395.1.ViralProj59783	#ffc525	IM_16	Mimiviridae
GCA.000893915.1.ViralProj74349	#ffc525	IM_16	Mimiviridae
GCA.000904035.1.ViralProj186430	#ffc525	IM_16	Mimiviridae
GCA.002924545.1.ASM292454v1	#ffc525	IM_16	Mimiviridae
GCA.002966215.1.ASM296621v1	#ffc525	IM_16	Mimiviridae
GCA.002966235.1.ASM296623v1	#ffc525	IM_16	Mimiviridae
GCA.002966255.1.ASM296625v1	#ffc525	IM_16	Mimiviridae
GCA.002966275.1.ASM296627v1	#ffc525	IM_16	Mimiviridae
GCA.002966375.1.ASM296637v1	#ffc525	IM_16	Mimiviridae
GCA.002966385.1.ASM296638v1	#ffc525	IM_16	Mimiviridae
GCA.002966405.1.ASM296640v1	#ffc525	IM_16	Mimiviridae
GCA.002966435.1.ASM296643v1	#ffc525	IM_16	Mimiviridae
GCA.002966485.1.ASM296648v1	#ffc525	IM_16	Mimiviridae
GCA.003814045.1.ASM381404v1	#ffc525	IM_16	Mimiviridae
GCA.003814065.1.ASM381406v1	#ffc525	IM_16	Mimiviridae
GCA.003814085.1.ASM381408v1	#ffc525	IM_16	Mimiviridae
GCA.003814125.1.ASM381412v1	#ffc525	IM_16	Mimiviridae
GCA.003814165.1.ASM381416v1	#ffc525	IM_16	Mimiviridae
GCA.003814185.1.ASM381418v1	#ffc525	IM_16	Mimiviridae
GCA.003814265.1.ASM381426v1	#ffc525	IM_16	Mimiviridae
GCA.004151645.1.ASM415164v1	#ffc525	IM_16	Mimiviridae
GCA.004156295.1.ASM415629v1	#ffc525	IM_16	Mimiviridae
GVMAG-M-3300001348-16	#ffc525	IM_16	Mimiviridae
GVMAG-M-3300007522-15	#ffc525	IM_16	Mimiviridae
GVMAG-M-3300007522-31	#ffc525	IM_16	Mimiviridae
GVMAG-M-3300009169-13	#ffc525	IM_16	Mimiviridae
GVMAG-M-3300009436-15	#ffc525	IM_16	Mimiviridae
GVMAG-M-3300009697-1	#ffc525	IM_16	Mimiviridae
GVMAG-M-3300010334-28	#ffc525	IM_16	Mimiviridae
GVMAG-M-3300013005-61	#ffc525	IM_16	Mimiviridae
GVMAG-M-3300017788-2	#ffc525	IM_16	Mimiviridae
GVMAG-M-3300017788-7	#ffc525	IM_16	Mimiviridae
GVMAG-M-3300020165-43	#ffc525	IM_16	Mimiviridae
GVMAG-M-3300020185-49	#ffc525	IM_16	Mimiviridae
GVMAG-M-3300020187-22	#ffc525	IM_16	Mimiviridae
GVMAG-M-3300020192-26	#ffc525	IM_16	Mimiviridae
GVMAG-M-3300022752-33	#ffc525	IM_16	Mimiviridae
GVMAG-M-3300022752-81	#ffc525	IM_16	Mimiviridae
GVMAG-M-3300022916-4	#ffc525	IM_16	Mimiviridae
GVMAG-M-3300023174-131	#ffc525	IM_16	Mimiviridae
GVMAG-M-3300023174-136	#ffc525	IM_16	Mimiviridae
GVMAG-M-3300023174-174	#ffc525	IM_16	Mimiviridae
GVMAG-M-3300023174-205	#ffc525	IM_16	Mimiviridae
GVMAG-M-3300023174-31	#ffc525	IM_16	Mimiviridae
GVMAG-M-3300023174-43	#ffc525	IM_16	Mimiviridae
GVMAG-M-3300023174-55	#ffc525	IM_16	Mimiviridae
GVMAG-M-3300023174-97	#ffc525	IM_16	Mimiviridae
GVMAG-M-3300023179-103	#ffc525	IM_16	Mimiviridae
GVMAG-M-3300023179-115	#ffc525	IM_16	Mimiviridae
GVMAG-M-3300023179-145	#ffc525	IM_16	Mimiviridae
GVMAG-M-3300023179-2	#ffc525	IM_16	Mimiviridae
GVMAG-M-3300023179-27	#ffc525	IM_16	Mimiviridae
GVMAG-M-3300023179-4	#ffc525	IM_16	Mimiviridae
GVMAG-M-3300023179-54	#ffc525	IM_16	Mimiviridae
GVMAG-M-3300023179-61	#ffc525	IM_16	Mimiviridae
GVMAG-M-3300023179-82	#ffc525	IM_16	Mimiviridae
GVMAG-M-3300023184-104	#ffc525	IM_16	Mimiviridae
GVMAG-M-3300023184-177	#ffc525	IM_16	Mimiviridae
GVMAG-M-3300023184-183	#ffc525	IM_16	Mimiviridae
GVMAG-M-3300023184-43	#ffc525	IM_16	Mimiviridae
GVMAG-M-3300024261-33	#ffc525	IM_16	Mimiviridae
GVMAG-M-3300025622-31	#ffc525	IM_16	Mimiviridae
GVMAG-M-3300025880-17	#ffc525	IM_16	Mimiviridae
GVMAG-S-1004661-13	#ffc525	IM_16	Mimiviridae
GVMAG-S-1014582-52	#ffc525	IM_16	Mimiviridae
GVMAG-S-1015567-333	#ffc525	IM_16	Mimiviridae
GVMAG-S-1035085-51	#ffc525	IM_16	Mimiviridae
GVMAG-S-1035348-10	#ffc525	IM_16	Mimiviridae
GVMAG-S-1101165-51	#ffc525	IM_16	Mimiviridae
GVMAG-S-1101174-64	#ffc525	IM_16	Mimiviridae
GVMAG-S-3300009084-161	#ffc525	IM_16	Mimiviridae
GVMAG-S-3300013131-116	#ffc525	IM_16	Mimiviridae
GVMAG-S-3300013131-119	#ffc525	IM_16	Mimiviridae
GVMAG-S-ERX555967-93	#ffc525	IM_16	Mimiviridae
Mimivirus.LCMiAC01	#ffc525	IM_16	Mimiviridae
Mimivirus.LCMiAC02	#ffc525	IM_16	Mimiviridae
mPacV.611	#ffc525	IM_16	Mimiviridae
oPacV.662	#ffc525	IM_16	Mimiviridae
SRX327520.21.dc	#ffc525	IM_16	Mimiviridae
SRX327520.277.dc	#ffc525	IM_16	Mimiviridae
SRX327520.331.dc	#ffc525	IM_16	Mimiviridae
SRX696246.4.dc	#ffc525	IM_16	Mimiviridae
SRX802077.79.dc	#ffc525	IM_16	Mimiviridae
ERX682739.20.dc	#91340d	IM_18
GVMAG-M-3300013132-70	#91340d	IM_18
GVMAG-M-3300017788-3	#91340d	IM_18
GVMAG-M-3300017788-49	#91340d	IM_18
GVMAG-M-3300021108-1	#91340d	IM_18
GVMAG-M-3300023174-68	#91340d	IM_18
GVMAG-M-3300027798-19	#91340d	IM_18
GVMAG-S-1035082-103	#91340d	IM_18
GVMAG-S-1045060-49	#91340d	IM_18
GVMAG-S-1091796-13	#91340d	IM_18
GVMAG-S-3300013132-149	#91340d	IM_18
GVMAG-S-3300013132-246	#91340d	IM_18
SRX330942.33.dc	#91340d	IM_18
ERX552270.68.dc	#7c858c	incertae_sedis
ERX633345.33.dc	#7c858c	incertae_sedis
ERX633347.22.dc	#7c858c	incertae_sedis
GVMAG-M-3300024255-31	#7c858c	incertae_sedis
GVMAG-S-1059906-5	#7c858c	incertae_sedis
Fadolivirus.fna	#ffc525	IM_16	Mimiviridae
UPSH01000001.2.fna	#ffc525	IM_16	Mimiviridae
Tupanvirus.deep.ocean.fna	#ffc525	IM_16	Mimiviridae
Apolyphaga.moumouvirus.fna	#ffc525	IM_16	Mimiviridae
AP024483.1.fna	#ffc525	IM_16	Mimiviridae
Mamavirus.fna	#ffc525	IM_16	Mimiviridae
Mimivirus.fna	#ffc525	IM_16	Mimiviridae
Samba.virus.fna	#ffc525	IM_16	Mimiviridae
Niemeyer.virus.fna	#ffc525	IM_16	Mimiviridae
Pyramimonas.orientalis.virus.01B.fna	#ffcd94	IM_12	Allomimiviridae
Prymnesium.kappa.virus.fna	#e19093	IM_09	Schizomimiviridae
CE2.022B.bins.14r.trans	#80cdc1	vOTU6
CE2.022B.bins.19.trans	#f6e8c3	vOTU3
CE2.022B.bins.31.trans	#bf812d	vOTU2
CE2.022B.bins.8.trans	#35978f	vOTU5
CE2.022C.bins.14.trans	#bf812d	vOTU2
CE2.022C.bins.16.trans	#80cdc1	vOTU6
CE2.022C.bins.2.trans	#35978f	vOTU5
CE2.022C.bins.20.trans	#01665e	vOTU1
CE2.022C.bins.21.trans	#f6e8c3	vOTU3
CE2.022C.bins.27.trans	#dfc27d	vOTU4
CE2.1B.bins.15.trans	#c7eae5	vOTU7
