# Supplementary material for: Complex viral interactions revealed for the harmful bloom-forming dinoflagellate Karenia brevis
Source: ISME Commun. 2026 Mar 9;6(1):ycag051. doi: 10.1093/ismeco/ycag051 (PMC13037468; doi:10.1093/ismeco/ycag051)
Supplement: ycag051_Supplementary_material [file ycag051_supplementary_material.zip › SupplementalData9.csv]

Metagenome_ID	qseqid	sseqid	pident	length	mismatch	gapopen	qstart	qend	sstart	send	evalue	bitscore
CH2_1B	CE2_1B|NODE_3445_length_7776_cov_8.934893|2174-3871|strand+	EF620523.1.1695_U;18S_rRNA;nucleus;clone_OC4.7;Eukaryota;Stramenopiles;Opalozoa;Bicoecea;Anoecales;Caecitellaceae;Caecitellus;Caecitellus_sp	99.941	1694	1	0	1	1694	2	1695	0	3123
CH2_1B	CE2_1B|NODE_87732_length_884_cov_2.709379|40-884|strand+	GU170207.1.1806_U;18S_rRNA;nucleus;;Eukaryota;Stramenopiles;Opalozoa;Placidideae;Placidideae_X;Placidideae_XX;Placidideae_XXX;Placidideae_XXX_sp	86.921	367	45	3	309	674	269	633	5.30E-112	409
