# Supplementary material for: Complex viral interactions revealed for the harmful bloom-forming dinoflagellate Karenia brevis
Source: ISME Commun. 2026 Mar 9;6(1):ycag051. doi: 10.1093/ismeco/ycag051 (PMC13037468; doi:10.1093/ismeco/ycag051)
Supplement: ycag051_Supplementary_material [file ycag051_supplementary_material.zip › SupplementalData10.csv]

Contig	Mean	Covered_Bases	Variance	Length	Read_Count	RPKM	TPM	metagenome
NODE_3445_length_7776_cov_8.934893	24.264097	2674	2488.769	7776	1400	128509.03	993756.06	Aug21_0.22
NODE_87732_length_884_cov_2.709379	0.1893733	139	0.15372048	884	1	807.4388	6243.896	Aug21_0.22
NODE_3445_length_7776_cov_8.934893	20.014555	2593	2043.8618	7776	1239	128497.11	992950.5	Aug21_10
NODE_87732_length_884_cov_2.709379	0.13896458	102	0.11981666	884	1	912.27563	7049.5327	Aug21_10
NODE_3445_length_7776_cov_8.934893	3.820876	2451	81.38194	7776	234	128600.83	1e+06	Jul21_0.22
NODE_87732_length_884_cov_2.709379	0	0	0	884	0	0	0	Jul21_0.22
NODE_3445_length_7776_cov_8.934893	7.884212	2592	398.67944	7776	506	128600.83	1e+06	Apr21_0.22
NODE_87732_length_884_cov_2.709379	0	0	0	884	0	0	0	Apr21_0.22
NODE_3445_length_7776_cov_8.934893	10.564254	2149	500.27423	7776	642	128600.82	1e+06	Dec20_0.22
NODE_87732_length_884_cov_2.709379	0	0	0	884	0	0	0	Dec20_0.22
NODE_3445_length_7776_cov_8.934893	6.916339	2258	272.78564	7776	425	127998.484	960250.6	Feb21_0.22
NODE_87732_length_884_cov_2.709379	0.27792916	102	0.47926664	884	2	5298.4624	39749.313	Feb21_0.22
NODE_3445_length_7776_cov_8.934893	13.3494625	2371	962.79266	7776	759	128600.82	1e+06	Jan21_0.22
NODE_87732_length_884_cov_2.709379	0	0	0	884	0	0	0	Jan21_0.22
NODE_3445_length_7776_cov_8.934893	4.897456	2398	127.40352	7776	299	128600.83	1e+06	Jun21_0.22
NODE_87732_length_884_cov_2.709379	0	0	0	884	0	0	0	Jun21_0.22
NODE_3445_length_7776_cov_8.934893	2.6424077	2136	53.79093	7776	159	128600.83	1e+06	Mar21_0.22
NODE_87732_length_884_cov_2.709379	0	0	0	884	0	0	0	Mar21_0.22
NODE_3445_length_7776_cov_8.934893	9.62523	3083	331.99594	7776	618	128600.83	1e+06	Mar22_0.22
NODE_87732_length_884_cov_2.709379	0	0	0	884	0	0	0	Mar22_0.22
NODE_3445_length_7776_cov_8.934893	6.2686863	2502	176.18	7776	358	128600.83	1e+06	May21_0.22
NODE_87732_length_884_cov_2.709379	0	0	0	884	0	0	0	May21_0.22
NODE_3445_length_7776_cov_8.934893	20.549568	2769	1824.497	7776	1272	128398.945	986357.94	May21_10
NODE_87732_length_884_cov_2.709379	0.30790192	168	0.37164283	884	2	1775.8583	13642.099	May21_10
NODE_3445_length_7776_cov_8.934893	20.65893	3377	1862.7244	7776	1172	128272.48	977979.44	Sep21_0.22
NODE_87732_length_884_cov_2.709379	0.520436	143	1.218545	884	3	2888.2258	22020.508	Sep21_0.22
NODE_3445_length_7776_cov_8.934893	0	0	0	7776	0	0	0	CE2_control
NODE_87732_length_884_cov_2.709379	0	0	0	884	0	0	0	CE2_control
NODE_3445_length_7776_cov_8.934893	2.9749541	6147	6.0729465	7776	165	127826.12	949386.75	CE2_BVF-A
NODE_87732_length_884_cov_2.709379	0.19754769	145	0.15873885	884	1	6814.589	50613.125	CE2_BVF-A
NODE_3445_length_7776_cov_8.934893	83.36664	7776	1290.5448	7776	4576	124492.766	775034.44	CE2_BVF-B
NODE_87732_length_884_cov_2.709379	25.220709	884	92.91439	884	151	36135.918	224965.52	CE2_BVF-B
NODE_3445_length_7776_cov_8.934893	4.209284	5391	50.877377	7776	234	128600.83	1e+06	CE2_VF-B
NODE_87732_length_884_cov_2.709379	0	0	0	884	0	0	0	CE2_VF-B
NODE_3445_length_7776_cov_8.934893	2.1626017	4945	7.157295	7776	118	128600.82	1e+06	CE2_VF-C
NODE_87732_length_884_cov_2.709379	0	0	0	884	0	0	0	CE2_VF-C
