# Supplementary material for: Complex viral interactions revealed for the harmful bloom-forming dinoflagellate Karenia brevis
Source: ISME Commun. 2026 Mar 9;6(1):ycag051. doi: 10.1093/ismeco/ycag051 (PMC13037468; doi:10.1093/ismeco/ycag051)
Supplement: ycag051_Supplementary_material [file ycag051_supplementary_material.zip › SupplementalData11.csv]

	AGTCATATGCTTGTCTCAAAGATTAAGCCATGCATGTCTCAGTATAAGCTTCTATACGGCGAAACTGCGAATGGCTCATTAAAACAGTTATAGTTTATTTGATGGTCATTCATTACATGGATAACTTTGGAAATTCTAGAGCTAATACATGCGCCCAAACCCGACTTCTTGGAAGGGTTGTGTTTATTAGATACAGAACCAACCCAGGCCCTGCCTGGTCTTGTGGTGATTCATAATAACCGAACGAATCGCATTGCATCAGCTGGCGATAGATCATTCAAGTTTCTGACCTATCAGTTTCCGACGGTAGGGTATTGGCCTACCGTGGCATTGACGGGTAACGGAGAATTAGGGTTCGATTCCGGAGAGGGAGCCTGAGAAACGGCTACCACATCTAAG…	AGTCATATGCTTGTCTCAAAGATTAAGCCATGCATGTCTCAGTATAAGCTTCTATACGGCGAAACTGCGAATGGCTCATTAAAACAGTTATAGTTTATTTGATGGTCATTCATTACATGGATAACTTTGGAAATTCTAGAGCTAATACATGCGCCCAAACCCGACTTCTTGGAAGGGTTGTGTTTATTAGATACAGAACCAACCCAGGCCCTGCCTGGTCTTGTGGTGATTCATAATAACCGAACGAATCGCATTGCATCAGCTGGCGATAGATCATTCAAGTTTCTGACCTATCAGTTTCCGACGGTAGGGTATTGGCCTACCGTGGCATTGACGGGTAACGGAGAATTAGGGTTCGATTCCGGAGAGGGAGCCTGAGAAACGGCTACCACATCTAAG…	AGTCATATGCTTGTCTCAAAGATTAAGCCATGCATGTCTCAGTATAAGCTTCTATACGGCGAAACTGCGAATGGCTCATTAAAACAGTTATAGTTTATTTGATGGTCATTCATTACATGGATAACTTTGGAAATTCTAGAGCTAATACATGCGCCCAAACCCGACTTCTTGGAAGGGTTGTGTTTATTAGATACAGAACCAACCCAGGCCCTGCCTGGTCTTGTGGTGATTCATAATAACCGAACGAATCGCATTGCATCAGCTGGCGATAGATCATTCAAGTTTCTGACCTATCAGTTTCCGACGGTAGGGTATTGGCCTACCGTGGCATTGACGGGTAACGGAGAATTAGGGTTCGATTCCGGAGAGGGAGCCTGAGAAATGGCTACCACATCTAAG…	AGTCATATGCTTGTCTCAAAGATTAAGCCATGCATGTCTCAGTATAAGCTTCTATACGGCGAAACTGCGAATGGCTCATTAAAACAGTTATAGTTTATTTGATGGTCATTCATTACATGGATAACTTTGGAAATTCTAGAGCTAATACATGCGCCCAAACCCGACTTCTTGGAAGGGTTGTGTTTATTAGATACAGAACCAACCCAGGCCCTGCCTGGTCTTGTGGTGATTCATAATAACCGAACGAATCGCATTGCATCAGCTGGCGATAGATCATTCAAGTTTCTGACCTATCAGTTTCCGACGGTAGGGTATTGGCCTACCGTGGCATTGACGGGTAACGGAGAATTAGGGTTCGATTCCGGAGAGGGAGCCTGAGAAACGGCTACCACATCTAAG…	AGTCATATGCTTGTCTCAAAGATTAAGCCATGCATGTCTCAGTATAAGCTTCTATACGGCGAAACTGCGAATGGCTCATTAAAACAGTTATAGTTTATTTGATGGTCATTCATTACATGGATAACTTTGGAAATTCTAGAGCTAATACATGCGCCCAAACCCGACTTCTTGGAAGGGTTGTGTTTATTAGATACAGAACCAACCCAGGCCCTGCCTGGTCTTGTGGTGATTCATAATAACCGAACGAAGACGATCAGATACCGTCCTAGTCTTAACCATAAACCATGCCGACTAGAGATTGGAGGTCGTTACTTATACGACTCCTTCAGCACCTTATGAGAAATCAAAGTCTTTGGGTTCCGGGGGGAGTATGGTCGCAAGGCTGAAACTTAAAGGAAT…	AGTCATATGCTTGTCTCAAAGATTAAGCCATGCATGTCTCAGTATAAGCTTCTATACGGCGAAACTGCGAATGGCTCATTAAAACAGTTATAGTTTATTTGATGGTCATTCATTACATGGATAACTTTGGAAATTCTAGAGCTAATACATGCGCCCAAACCCGACTTCTTGGAAGGGTTGTGTTTATTAGATACAGAACCAACCCAGGCCCTGCCTGGTCTTGTGGTGATTCATAATAACCGAACGAATCGCATTGCATCAGCTGGCGATAGATCATTCAAGTTTCTGACCTATCAGTTTCCGACGGTAGGGTATTGGCCTACCGTGGCATTGACGGGTAACGGAGAATTAGGGTTCGATTCCGGAGAGGGAGCCTGAGAAACGGCTACCACATCTAAG…	AGTCATATGCTTGTCTCAAAGATTAAGCCATGCATGTCTCAGTATAAGCTTCTATACGGCGAAACTGCGAATGGCTCATTAAAACAGTTATAGTTTATTTGATGGTCATTCATTACATGGATAACTTTGGAAATTCTAGAGCTAATACATGCGCCCAAACCCGACTTCTTGGAAGGGTTGTGTTTATTAGATACAGAACCAACCCAGGCCCTGCCTGGTCTTGTGGTGATTCATAATAACCGAACGAATCGCATTGCATCAGCTGGCGATAGATCATTCAAGTTTCTGACCTATCAGTTTCCGACGGTAGGGTATTGGCCTACCGTGGCATTGACGGGTAACGGAGAATTAGGGTTCGATTCCGGAGAGGGAGCCTGAGAAACGGCTACCACATCTAAG…	AGTCGTATGCTTGTCTCAAAGATTAAGCCATGCATGTCTCAGTATAAGCTTCTATACGGCGAAACTGCGAATGGCTCATTAAAACAGTTATAGTTTATTTGATGGTCATTCATTACATGGATAACTTTGGAAATTCTAGAGCTAATACATGCGCCCAAACCCGACTTCTTGGAAGGGTTGTGTTTATTAGATACAGAACCAACCCAGGCCCTGCCTGGTCTTGTGGTGATTCATAATAACCGAACGAATCGCATTGCATCAGCTGGCGATAGATCATTCAAGTTTCTGACCTATCAGTTTCCGACGGTAGGGTATTGGCCTACCGTGGCATTGACGGGTAACGGAGAATTAGGGTTCGATTCCGGAGAGGGAGCCTGAGAAACGGCTACCACATCTAAG…	AGTCATATGCTTGTCTCAAAGATTAAGCCATGCATGTCTCAGTATAAGCTTCTATACGGCGAAACTGCGAATGGCTCATTAAAGCAGTTATAGTTTATTTGATGGTCATTCATTACATGGATAACTTTGGAAATTCTAGAGCTAATACATGCGCCCAAACCCGACTTCTTGGAAGGGTTGTGTTTATTAGATACAGAACCAACCCAGGCCCTGCCTGGTCTTGTGGTGATTCATAATAACCGAACGAATCGCATTGCATCAGCTGGCGATAGATCATTCAAGTTTCTGACCTATCAGTTTCCGACGGTAGGGTATTGGCCTACCGTGGCATTGACGGGTAACGGAGAATTAGGGTTCGATTCCGGAGAGGGAGCCTGAGAAACGGCTACCACATCTAAG…	AGTCATATGCTTGTCTCAAAGATTAAGCCATGCATGTCTCAGTATAAGCTTCTATACGGCGAAACTGCGAATGGCTCATTAAAACAGTTATAGTTTATTTGATGGTCATTCATTACATGGATAACTTTGGAAATTCTAGAGCTAATACATGCGCCCAAACCCGACTTCTTGGAAGGGTTGTGTTTATTAGATACAGAACCAACCCAGGCCCTGCCTGGTCTTGTGGTGATTCATAATAACCGAACGAATCGCATTGCATCAGCTGGCGATAGATCATTCAAGTTTCTGACCTATCAGTTTCCGACGGTAGGGTATTGGCCTACCGTGGCATTGACGGGTAACGGAGAATTAGGGTTCGATTCTGGAGAGGGAGCCTGAGAAACGGCTACCACATCTAAG…	AGTCATATGCTTGTCTCAAAGATTAAGCCATGCATGTCTCAGTATAAGCTTCTATATGGCGAAACTGCGAATGGCTCATTAAAACAGTTATAGTTTATTTGATGGTCATTCATTACATGGATAACTTTGGAAATTCTAGAGCTAATACATGCGCCCAAACCCGACTTCTTGGAAGGGTTGTGTTTATTAGATACAGAACCAACCCAGGCCCTGCCTGGTCTTGTGGTGATTCATAATAACCGAACGAATCGCATTGCATCAGCTGGCGATAGATCATTCAAGTTTCTGACCTATCAGTTTCCGACGGTAGGGTATTGGCCTACCGTGGCATTGACGGGTAACGGAGAATTAGGGTTCGATTCCGGAGAGGGAGCCTGAGAAACGGCTACCACATCTAAG…	AGTCATATGCTTGTCTCAAAGATTAAGCCATGCATGTCTCAGTATAAGCTTCTATACGGCGAAACTGCGAATGGCTCATTAAAACAGTTATAGTTTATTTGATGGTCATTCATTACATGGATAACTTTGGAAATTCTAGAGCTAATACATGCGCCCAAACCCGACTTCTTGGAAGGGTTGTGTTTATTAGATACAGAACCAACCCAGGCCCTGCCTGGTCTTGTGGTGATTCATAATAACCGAACGAATCGCATTGCATCAGCTGGCGATAGATCATTCAAGTTTCTGACCTATCAGTTTCCGACGGTAGGGTATTGGCCTACCGTGGCATTGACGGGTAACGGAGAATTAGGGTTCGATTCCGGAGAGGGAGCCTGAGAAACGGCTACCACATCTAAG…	AGTCATATGCTTGTCTCAAAGATTAAGCCATGCATGTCTCAGTATAAGCTTCTATACGGCGAAACTGCGAATGGCTCATTAAAACAGTTATAGTTTATTTGATGGTCATTCATTACATGGATAACTTTGGAAATTCTAGAGCTAATACATGCGCCCAAACCCGACTTCTTGGAAGGGTTGTGTTTATTAGATACAGAACCAACCCAGGCCCTGCCTGGTCTTGTGGTGATTCATAATAACCGAACGAATCGCATTGCATCAGCTGGCGATAGATCATTCAAGTTTCTGACCTATCAGTTTCCGACGGTAGGGTATTGGCCTACCGTGGCATTGACGGGTAACGGAGAATTAGGGTTCGATTCCGGAGAGGGAGCCTGAGAAACGGCTACCACATCTAAG…	AGTCATATGCTTGTCTCAAAGATTAAGCCATGCATGTCTCAGTATAAGCTTCTATACGGCGAAACTGCGAATGGCTCATTAAAACAGTTATAGTTTATTTGATGGTCATTCATTACATGGATAACTTTGGAAATTCTAGAGCTAATACATGCGCCCAAACCCGACTTCTTGGAAGGGTTGTGTTTATTAGATACAGAACCAACCCAGGCCCTGCCTGGTCTTGTGGTGATTCATAATAACCGAACGAATCGCATTGCATCAGCTGGCGATAGATCATTCAAGTTTCTGACCTATCAGTTTCCGACGGTAGGGTATTGGCCTACCGTGGCATTGACGGGTAACGGAGAATTAGGGTTCGATTCCGGAGAGGGAGCCTGAGAAACGGCTACCACATCTAAG…	AGTCATATGCTTGTCTCAAAGATTAAGCCATGCATGTCTCAGTATAAGCTTCTATACGGCGAAACTGCGAATGGCTCATTAAAACAGTTATAGTTTATTTGATGGTCATTCATTACATGGATAACTTTGGAAATTCTAGAGCTAATACATGCGCCCAAACCCGACTTCTTGGAAGGGTTGTGTTTATTAGATACAGAACCAACCCAGGCCCTGCCTGGTCTTGTGGTGATTCATAATAACCGAACGAATCGCATTGCATCAGCTGGCGATAGATCATTCAAGTTTCTGACCTATCAGTTTCCGACGGTAGGGTATTGGCCTACCGTGGCATTGACGGGTAACGGAGAATTAGGGTTCGATTCCGGAGAGGGAGCCTGAGAAACGGCTACCACATCTAAG…	AGTCATATGCTTGTCTCAAAGATTAAGCCATGCATGTCTCAGTATAAGCTTCTATACGGCGAAACTGCGAATGGCTCATTAAAACAGTTATAGTTTATTTGATGGTCATTCATTACATGGATAACTTTGGAAATTCTAGAGCTAATACATGCGCCCAAACCCGACTTCTTGGAAGGGTTGTGTTTATTAGATACAGAACCAACCCAGGCCCTGCCTGGTCTTGTGGTGATTCATAATAACCGAACGAATCGCATTGCATCAGCTGGCGATAGATCATTCAAGTTTCTGACCTATCAGTTTCCGACGGTAGGGTATTGGCCTACCGTGGCATTGACGGGTAACGGAGAATTAGGGTTCGATTCCGGAGAGGGAGCCTGAGAAACGGCTACCACATCTAAG…	AGTCATATGCTTGTCTCAAAGATTAAGCCATGCATGTCTCAGTATAAGCTTCTATACGGCGAAACTGCGAATGGCTCATTAAAACAGTTATAGTTTATTTGATGGTCATTCATTACATGGATAACTTTGGAAATTCTAGAGCTAATACATGCGCCCAAACCCGACTTCTTGGAAGGGTTGTGTTTATTAGATACAGAACCAACCCAGGCCCTGCCTGGTCTTGTGGTGATTCATAATAACCGAACGAATCGCATTGCATCAGCTGGCGATAGATCATTCAAGTTTCTGACCTATCAGTTTCCGACGGTAGGGTATTGGCCTACCGTGGCATTGACGGGTAACGGAGAATTAGGGTTCGATTCCGGAGAGGGAGCCTGAGAAACGGCTACCACATCTAAG…	AGTCATATGCTTGTCTCAAAGATTAAGCCATGCATGTCTCAGTATAAGCTTCTATACGGCGAAACTGCGAATGGCTCATTAAAACAGTTATAGTTTATTTGATGGTCATTCATTACATGGATAACTTTGGAAATTCTAGAGCTAATACATGCGCCCAAACCCGACTTCTTGGAAGGGTTGTGTTTATTAGATACAGAACCAACCCAGGCCCTGCCTGGTCTTGTGGTGATTCATAATAACCGAACGAATCGCATTGCATCAGCTGGCGATAGATCATTCAAGTTTCTGACCTATCAGTTTCCGACGGTAGGGTATTGGCCTACCGTGGCATTGACGGGTAACGGAGAATTAGGGTTCGATTCCGGAGAGGGAGCCTGAGAAACGGCTACCACATCTAAG…	AGTCATATGCTTGTCTCAAAGATTAAGCCATGCATGTCTCAGTATAAGCTTCTATACGGCGAAACTGCGAATGGCTCATTAAAACAGTTATAGTTTATTTGATGGTCATTCATTACATGGATAACTTTGGAAATTCTAGAGCTAATACATGCGCCCAAACCCGACTTCTTGGAAGGGTTGTGTTTATTAGATACAGAACCAACCCAGGCCCTGCCTGGTCTTGTGGTGATTCATAATAACTGAACGAATCGCATTGCATCAGCTGGCGATAGATCATTCAAGTTTCTGACCTATCAGTTTCCGACGGTAGGGTATTGGCCTACCGTGGCATTGACGGGTAACGGAGAATTAGGGTTCGATTCCGGAGAGGGAGCCTGAGAAACGGCTACCACATCTAAG…	AGTCATATGCTTGTCTCAAAGATTAAGCCATGCATGTCTCAGTATAAGCTTCTATACGGCGAAACAGCGAATGGCTCATTAAAACAGTTATAGTTTATTTGATGGTCATTCATTACATGGATAACTTTGGAAATTCTAGAGCTAATACATGCGCCCAAACCCGACTTCTTGGAAGGGTTGTGTTTATTAGATACAGAACCAACCCAGGCCCTGCCTGGTCTTGTGGTGATTCATAATAACCGAACGAATCGCATTGCATCAGCTGGCGATAGATCATTCAAGTTTCTGACCTATCAGTTTCCGACGGTAGGGTATTGGCCTACCGTGGCATTGACGGGTAACGGAGAATTAGGGTTCGATTCCGGAGAGGGAGCCTGAGAAACGGCTACCACATCTAAG…	AGTCATATGCTTGTCTCAAAGATTAAGCCATGCATGTCTCAGTATAAGCTTCTATACGGCGAAACTGCGAATGGCTCATTAAAACAGTTATAGTTTATTTGATGGTCATTCATTACATGGATAACTTTGGAAATTCTAGAGCTAATACATGCGCCCAAACCCGACTTCTTGGAAGGGTTGTGTTTATTAGATACAGAACCAACCCAGGCCCTGCCTGGTCTTGTGGTGATTCATAATAACCGAACGAATCGCATTGCATCAGCTGGCGATAGATCATTCAAGTTTCTGACCTATCAGTTTCCGACGGTAGGGTATTGGCCTACCGTGGCATTGACGGGTAACGGAGAATTAGGGTTCGATTCCGGAGAGGGAGCCTGAGAAACGGCTACCACATCTAAG…	AGTCATATGCTTGTCTCAAAGATTAAGCCATGCATGTCTCAGTATAAGCTTCTATACGGCGAAACTGCGAATGGCTCATTAAAACAGTTATAGTTTATTTGATGGTCATTCATTACATGGATAACTTTGGAAATTCTAGAGCTAATACATGCGCCCAAACCCGACTTCTTGGAAGGGTTGTGTTTATTAGATACAGAACCAACCCAGGCCCTGCCTGGTCTTGTGGTGATTCATAATAACCGAACGAATCGCATTGCATCAGCTGGCGATAGATCATTCAAGTTTCTGACCTATCAGTTTCCGACGGTAGGGTATTGGCCTACTGTGGCATTGACGGGTAACGGAGAATTAGGGTTCGATTCCGGAGAGGGAGCCTGAGAAACGGCTACCACATCTAAG…	AGTCATATGCTTGTCTCAAAGATTAAGCCATGCATGTCTCAGTATAAGCTTCTATACGGCGAAACTGCGAATGGCTCATTAAAACAGTTATAGTTTATTTGATGGTCATTCATTACATGGATAACTTTGGAAATTCTAGAGCTAATACATGCGCCCAAACCCGACTTCTTGGAAGGGTTGTGTTTATTAGATACAGAACCAACCCAGGCCCTGCCTGGTCTTGTGGTGATTCATAATAACCGAACGAATCGCATTGCATCAGCTGGCGATAGATCATTCAAGTTTCTGACCGATCAGTTTCCGACGGTAGGGTATTGGCCTACCGTGGCATTGACGGGTAACGGAGAATTAGGGTTCGATTCCGGAGAGGGAGCCTGAGAAACGGCTACCACATCTAAG…	AGTCATATGCTTGTCTCAAAGATTAAGCCATGCATGTCTCAGTATAAGCTTCTATACGGCGAAACTGCGAATGGCTCATTAAAACAGTTATAGTTTATTTGATGGTCATTCATTACATGGATAACTTTGGAAATTCTAGAGCTAATACATGCGCCCAAACCCGACTTCTTGGAAGGGTTGTGTTTATTAGATACAGAACCAACCCAGGCCCTGCCTGGTCTTGTGGTGATTCATAATAACCGAACGAATCGCATTGCATCAGCTGGCGATAGATCATTCAAGTTTCTGACCTATCAGTTTCCGACGGTAGGGTATTGGCCTACCGTGGCATTGACGGGTAACGGAGAATTAGGGTTCGATTCCGGAGAGGGAGCCTGAGAAACGGCTACCACATCTAAG…	AGTCATATGCTTGTCTCAAAGATTAAGCCATGCATGTCTCAGTATAAGCTTCTATACGGCGAAACTGCGAATGGCTCATTAAAACAGTTATAGTTTATTTGATGGTCATTCATTACATGGATAACTTTGGAAATTCTAGAGCTAATACATGCGCCCAAACCCGACTTCTTGGAAGGGTTGTGTTTATTAGATACAGAACCAACCCAGGCCCTGCCTGGTCTTGTGGTGATTCATAATAACCGAACGAATCGCATTGCATCAGCTGGCGATAGATCATTCAAGTTTCTGACCTATCAGTTTCCGACGGTAGGGTATTGGCCTACCGTGGCATTGACGGGTAACGGAGAATTAGGGTTCGATTCCGGAGAGGGAGCCTGAGAAACGGCTACCACATCTAAG…	AGTCATATGCTTGTCTCAAAGATTAAGCCATGCATGTCTCAGTATAAGCTTCTATACGGCGAAACTGCGAATGGCTCATTAAAACAGTTATAGTTTATTTGATGGTCATTCATTACATGGATAACTTTGGAAATTCTAGAGCTAATACATGCGCCCAAACCCGACTTCTTGGAAGGGTTGTGTTTATTAGATACAGAACCAACCCAGGCCCTGCCTGGTCTTGTGGTGATTCATAATAACCGAACGAATCGCATTGCATCAGCTGGCGATAGATCATTCAAGTTTCTGACCTATCAGTTTCCGACGGTAGGGTATTGGCCTACCGTGGCATTGACGGGTAACGGAGAATTAGGGTTCGATTCCGGAGAGGGAGCCTGAGAAACGGCTACCACATCTAAG…	AGTCATATGCTTGTCTCAAAGATTAAGCCATGCATGTCTCAGTATAAGCTTCTATACGGCGAAACTGCGAATGGCTCATTAAAACAGTTATAGTTTATTTGATGGTCATTCATTACATGGATAACTTTGGAAATTCTAGAGCTAATACATGCGCCCAAACCCGACTTCTTGGAAGGGTTGTGTTTATTAGATACAGAACCAACCCAGGCCCTGCCTGGTCTTGTGGTGATTCATAATAACCGAACGAATCGCATTGCATCAGCTGGCGATAGATCATTCAAGTTTCTGACCTATCAGTTTCCGACGGTAGGGTATTGGCCTACCGTGGCATTGACGGGTAACGGAGAATTAGGGTTCGATTCCGGAGAGGGAGCCTGAGAAACGGCTACCACATCTAAG…	AGTCATATGCTTGTCTCAAAGATTAAGCCATGCATGTCTCAGTATAAGCTTCTGTACGGCGAAACTGCGAATGGCTCATTAAAACAGTTATAGTTTATTTGATGGTCATTCATTACATGGATAACTTTGGAAATTCTAGAGCTAATACATGCGCCCAAACCCGACTTCTTGGAAGGGTTGTGTTTATTAGATACAGAACCAACCCAGGCCCTGCCTGGTCTTGTGGTGATTCATAATAACCGAACGAATCGCATTGCATCAGCTGGCGATAGATCATTCAAGTTTCTGACCTATCAGTTTCCGACGGTAGGGTATTGGCCTACCGTGGCATTGACGGGTAACGGAGAATTAGGGTTCGATTCCGGAGAGGGAGCCTGAGAAACGGCTACCACATCTAAG…	AGTCATATGCTTGTCTCAAAGATTAAGCCATGCATGTCTCAGTATAAGCTTCTATACGGCGAAACTGCGAATGGCTCATTAAAACAGTTATAGTTTATTTGATGGTCATTCATTACATGGATAACTTTGGAAATTCTAGAGCTAATACATGCGCCCAAACCCGACTTCTTGGAAGGGTTGTGTTTATTAGATACAGAACCAACCCAGGCCCTGCCTGGTCTTGTGGTGATTCATAATAACCGAACGAATCGCATTGCATCAGCTGGCGATAGATCATTCAAGTTTCTGACCTATCAGTTTCCGACGGTAGGGTATTGGCCTACCGTGGCATTGACGGGTAACGGAGAATTAGGGTTCGATTCCGGAGAGGGAGCCTGAGAAACGGCTACCACATCTAAG…	AGTCATATGCTTGTCTCAAAGATTAAGCCATGCATGTCTCAGTATAAGCTTCTATACGGCGAAACTGCGAATGGCTCATTAAAACAGTTATAGTTTATTTGATGGTCATTCATTACATGGATAACTTTGGAAATTCTAGAGCTAATACATGCGCCCAAACCCGACTTCTTGGAAGGGTTGTGTTTATTAGATACAGAACCAACCCAGGCCCTGCCTGGTCTTGTGGTGATTCATAATAACCGAACGAATCGCATTGCATCAGCTGGCGATAGATCATTCAAGTTTCTGACCTATCAGTTTCCGACGGTAGGGTATTGGCCTACCGTGGCATTGACGGGTAACGGAGAATTAGGGTTCGATTCCGGAGAGGGAGCCTGAGAAACGGCTACCACATCTAAG…	AGTCATATGCTTGTCTCAAAGATTAAGCCATGCATGTCTCAGTATAAGCTTCTATACGGCGAAACTGCGAATGGCTCATTAAAACAGTTATAGTTTATTTGATGGTCATTCATTACATGGATAACTTTGGAAATTCTAGAGCTAATACATGCGCCCAAACCCGACTTCTTGGAAGGGTTGTGTTTATTAGATACAGAACCAACCCAGGCCCTGCCTGGTCTTGTGGTGATTCATAATAACCGAACGAATCGCATTGCATCAGCTGGCGATAGATCATTCAAGTTTCTGACCTATCAGTTTCCGACGGTAGGGTATTGGCCTACCGTGGCATTGACGGGTAACGGAGAATTAGGGTTCGATTCCGGAGAGGGAGCCTGAGAAACGGCTACCACATCTAAG…	AGTCATATGCTTGTCTCAAAGATTAAGCCATGCATGTCTCAGTATAAGCTTCTATACGGCGAAACTGCGAATGGCTCATTAAAACAGTTATAGTTTATTTGATGGTCATTCATTACATGGATAACTTTGGAAATTCTAGAGCTAATACATGCGCCCAAACCCGACTTCTTGGAAGGGTTGTGTTTATTAGATACAGAACCAACCCAGGCCCTGCCTGGTCTTGTGGTGATTCATAATAACCGAACGAATCGCATTGCATCAGCTGGCGATAGATCATTCAAGTTTCTGACCTATCAGTTTCCGACGGTAGGGTATTGGCCTACCGTGGCATTGACGGGTAACGGAGAATTAGGGTTCGATTCCGGAGAGGGAGCCTGAGAAACGGCTACCACATCTAAG…	AGTCATATGCTTGTCTCAAAGATTAAGCCATGCATGTCTCAGTATAAGCTTCTATACGGCGAAACTGCGAATGGCTCATTAAAACAGTTATAGTTTATTTGATGGTCATTCATTACATGGATAACTTTGGAAATTCTAGAGCTAATACATGCGCCCAAACCCGACTTCTTGGAAGGGTTGTGTTTATTAGATACAGAACCAACCCAGGCCCTGCCTGGTCTTGTGGTGATTCATAATAACCGAACGAATCGCATTGCATCAGCTGGCGATAGATCATTCAAGTTTCTGACCTATCAGTTTCCGACGGTAGGGTATTGGCCTACCGTGGCATTGACGGGTAACGGAGAATTAGGGTTCGATTCCGGAGAGGGAGCCTGAGAAACGGCTACCACATCTAAG…	AGTCATATGCTTGTCTCAAAGATTAAGCCATGCATGTCTCAGTATAAGCTTCTATACGGCGAAACTGCGAATGGCTCATTAAAACAGTTATAGTTTATTTGATGGTCATTCATTACATGGATAACTTTGGAAATTCTAGAGCTAATACATGCGCCCAAACCCGACTTCTTGGAAGGGTTGTGTTTATTAGATACAGAACCAACCCAGGCCCTGCTTGGTCTTGTGGTGATTCATAATAACCGAACGAATCGCATTGCATCAGCTGGCGATAGATCATTCAAGTTTCTGACCTATCAGTTTCCGACGGTAGGGTATTGGCCTACCGTGGCATTGACGGGTAACGGAGAATTAGGGTTCGATTCCGGAGAGGGAGCCTGAGAAACGGCTACCACATCTAAG…	AGTCATATGCTTGTCTCAAAGATTAAGCCATGCATGTCTCAGTATAAGCTTCTATACGGCGAAACTGCGAATGGCTCATTAAAACAGTTATAGTTTATTTGATGGTCATTCATTACATGGATAACTTTGGAAATTCTAGAGCTAATACATGCGCCCAAACCCGACTTCTTGGAAGGGTTGTGTTTATTAGATACAGAACCAACCCAGGCCCTGCCTGGTCTTGTGGTGATTCATAATAACCGAACGAATCGCATTGCATCAGCTGGCGATAGATCATTCAAGTTTCTGACCTATCAGTTTCCGACGGTAGGGTATTGGCCTACCGTGGCATTGACGGGTAACGGAGAATTAGGGTTCGATTCCGGAGAGGGAGCCTGAGAAACGGCTACCACATCTAAG…	AGTCATATGCTTGTCTCAAAGATTAAGCCATGCATGTCTCAGTATAAGCTTCTATACGGCGAAACTGCGAATGGCTCATTAAAACAGTTATAGTTTATTTGATGGTCATTCATTACATGGATAACTTTGGAAATTCTAGAGCTAATACATGCGCCCAAACCCGACTTCTTGGAAGGGTTGTGTTTATTAGATACAGAACCAACCCAGGCCCTGCCTGGTCTTGTGGTGATTCATAATAACCGAACGAATCGCATTGCATCAGCTGGCGATAGATCATTCAAGTTTCTGACCTATCAGTTTCCGACGGTAGGGTATTGGCCTACCGTGGCATTGACGGGTAACGGAGAATTAGGGTTCGATTCCGGAGAGGGAGCCTGAGAAACGGCTACCACATCTAAG…	AGTCATATGCTTGTCTCAAAGATTAAGCCATGCATGTCTCAGTATAAGCTTCTATACGGCGAAACTGCGAATGGCTCATTAAAACAGTTATAGTTTATTTGATGGTCATTCATTACATGGATAACTTTGGAAATTCTAGAGCTAATACATGCGCCCAAACCCGACTTCTTGGAAGGGTTGTGTTTATTAGATACAGAACCAACCCAGGCCCTGCCTGGTCTTGTGGTGATTCATAATAACCGAACGAATCGCATTGCATCAGCTGGCGATAGATCATTCAAGTTTCTGACCTATCAGTTTCCGACGGTAGGGTATTGGCCTACCGTGGCATTGACGGGTAACGGAGAATTAGGGTTCGATTCCGGAGAGGGAGCCTGAGAAACGGCTACCACATCTAAG…	AGTCATATGCTTGTCTCAAAGATTAAGCCATGCATGTCTCAGTATAAGCTTCTATACGGCGAAACTGCGAATGGCTCATTAAAACAGTTATAGTTTATTTGATGGTCATTCATTACATGGATAACTTTGGAAATTCTAGAGCTAATACATGCGCCCAAACCCGACTTCTTGGAAGGGTTGTGTTTATTAGATACAGAACCAACCCAGGCCCTGCCTGGTCTTGTGGTGATTCATAATAACCGAACGAATCGCATTGCATCAGCTGGCGATAGATCATTCAAGTTTCTGACCTATCAGTTTCCGACGGTAGGGTATTGGCCTACCGTGGCATTGACGGGTAACGGAGAATTAGGGTTCGATTCCGGAGAGGGAGCCTGAGAAACGGCTACCACATCTAAG…	AGTCATATGCTTGTCTCAAAGATTAAGCCATGCATGTCTCAGTATAAGCTTCTATACGGCGAAACTGCGAATGGCTCATTAAAACAGTTATAGTTTATTTGATGGTCATTCATTACATGGATAACTTTGGAAATTCTAGAGCTAATACATGCGCCCAAACCCGACTTCTTGGAAGGGTTGTGTTTATTAGATACAGAACCAACCCAGGCCCTGCCTGGTCTTGTGGTGATTCATAATAACCGAACGAATCGCATTGCATCAGCTGGCGATAGATCATTCAAGTTTCTGACCTATCAGTTTCCGACGGTAGGGTATTGGCCTACCGTGGCATTGACGGGTAACGGAGAATTAGGGTTCGATTCCGGAGAGGGAGCCTGAGAAACGGCTACCACATCTAAG…	AGTCATATGCTTGTCTCAAAGATTAAGCCATGCATGTCTCAGTATAAGCTTCTATACGGCGAAACTGCGAATGGCTCATTAAAACAGTTATAGTTTATTTGATGGTCATTCATTACATGGATAACTTTGGAAATTCTAGAGCTAATACATGCGCCCAAACCCGACTTCTTGGAAGGGTTGTGTTTATTAGATACAGAACCAACCCAGGCCCTGCCTGGTCTTGTGGTGATTCATAATAACCGAACGAATCGCATTGCATCAGCTGGCGATAGATCATTCAAGTTTCTGACCTATCAGTTTCCGACGGTAGGGTATTGGCCTACCGTGGCATTGACGGGTAACGGAGAATTAGGGTTCGATTCCGGAGAGGGAGCCTGAGAAACGGCTACCACATCTAAG…	AGTCATATGCTTGTCTCAAAGATTAAGCCATGCATGTCTCAGTATAAGCTTCTATACGGCGAAACTGCGAATGGCTCATTAAAACAGTTATAGTTTATTTGATGGTCATTCATTACATGGATAACTTTGGAAATTCTAGAGCTAATACATGCGCCCAAACCCGACTTCTTGGAAGGGTTGTGTTTATTAGATACAGAACCAACCCAGGCCCTGCCTGGTCTTGTGGTGATTCATAATAACCGAACGAATCGCATTGCATCAGCTGGCGATAGATCATTCAAGTTTCTGACCTATCAGTTTCCGATGGTAGGGTATTGGCCTACCGTGGCATTGACGGGTAACGGAGAATTAGGGTTCGATTCCGGAGAGGGAGCCTGAGAAACGGCTACCACATCTAAG…	AGTCATATGCTTGTCTCAAAGATTAAGCCATGCATGTCTCAGTATAAGCTTCTATACGGCGAAACTGCGAATGGCTCATTAAAACAGTTATAGTTTATTTGATGGTCATTCATTACATGGATAACTTTGGAAATTCTAGAGCTAATACATGCGCCCAAACCCGACTTCTTGGAAGGGTTGTGTTTATTAGATACAGAACCAACCCAGGCCCTGCCTGGTCTTGTGGTGATTCATAATAACCGAACGAATCGCATTGCATCAGCTGGCGATAGATCATTCAAGTTTCTGACCTATCAGTTTCCGACGGTAGGGTATTGGCCTACCGTGGCATTGACGGGTAACGGAGAATTAGGGTTCGATTCCGGAGAGGGAGCCTGAGAAACGGCTACCACATCTAAG…	AGTCATATGCTTGTCTCAAAGATTAAGCCATGCATGTCTCAGTATAAGCTTCTATACGGCGAAACTGCGAATGGCTCATTAAAACAGTTATAGTTTATTTGATGGTCATTCATTACATGGATAACTTTGGAAATTCTAGAGCTAATACATGCGCCCAAACCCGACTTCTTGGAAGGGTTGTGTTTATTAGATACAGAACCAACCCAGGCCCTGCCTGGTCTTGTGGTGATTCATAATAACCGAACGAATCGCATTGCATCAGCTGGCGATAGATCATTCAAGTTTCTGACCTATCAGTTTCCGACGGTAGGGTATTGGCCTACCGTGGCATTGACGGGTAACGGAGAATTAGGGTTCGATTCCGGAGAGGGAGCCTGAGAAACGGCTACCACATCTAAG…	AGTCATATGCTTGTCTCAAAGATTAAGCCATGCATGTCTCAGTATAAGCTTCTATACGGCGAAACTGCGAATGGCTCATTAAAACAGTTATAGTTTATTTGATGGTCATTCATTACATGGATAACTTTGGAAATTCTAGAGCTAATACATGCGCCCAAACCCGACTTCTTGGAAGGGTTGTGTTTATTAGATACAGAACCAACCCAGGCCCTGCCTGGTCTTGTGGTGATTCATAATAACCGAACGAATCGCATTGCATCAGCTGGCGATAGATCATTCAAGTTTCTGACTTATCAGTTTCCGACGGTAGGGTATTGGCCTACCGTGGCATTGACGGGTAACGGAGAATTAGGGTTCGATTCCGGAGAGGGAGCCTGAGAAACGGCTACCACATCTAAG…	AGTCATATGCTTGTCTCAAAGATTAAGCCATGCATGTCTCAGTATAAGCTTCTATACGGCGAAACTGCGAATGGCTCATTAAAACAGTTATAGTTTATTTGATGGTCATTCATTACATGGATAACTTTGGAAATTCTAGAGCTAATACATGCGCCCAAACCCGACTTCTTGGAAGGGTTGTGTTTATTAGATACAGAACCAACCCAGGCCCTGCCTGGTCTTGTGGTGATTCATAATAACCGAACGAATCGCATTGCATCAGCTGGCGATAGATCATTCAAGTTTCTGACCTATCAGTTTCCGACGGTAGGGTATTGGCCTACCGTGGCATTGACGGGTAACGGAGAATTAGGGTTCGATTCCGGAGAGGGAGCCTGAGAAACGGCTACCACATCTAAG…	AGTCATATGCTTGTCTCAAAGATTAAGCCATGCATGTCTCAGTATAAGCTTCTATACGGCGAAACTGCGAATGGCTCATTAAAACAGTTATAGTTTATTTGATGGTCATTCATTACATGGATAACTTTGGAAATTCTAGAGCTAATACATGCGCCCAAACCCGACTTCTTGGAAGGGTTGTGTTTATTAGATACAGAACCAACCCAGGCCCTGCCTGGTCTTGTGGTGATTCATAATAACCGAACGAATCGCATTGCATCAGCTGGCGATAGATCATTCAAGTTTCTGACCTATCAGTTTCCGACGGTAGGGTATTGGCCTACCGTGGCATTGACGGGTAACGGAGAATTAGGGTTCGATTCCGGAGAGGGAGCCTGAGAAACGGCTACCACATCTAAG…	AGTCATATGCTTGTCTCAAAGATTAAGCCATGCATGTCTCAGTATAAGCTTCTATACGGCGAAACTGCGAATGGCTCATTAAAACAGTTATAGTTTATTTGATGGTCATTCATTACATGGATAACTTTGGAAATTCTAGAGCTAATACATGCGCCCAAACCCGACTTCTTGGAAGGGTTGTGTTTATTAGATACAGAACCAACCCAGGCCCTGCCTGGTCTTGTGGTGATTCATAATAACCGAACGAATCGCATTGCATCAGCTGGCGATAGATCATTCAAGTTTCTGACCTATCAGTTTCCGACGGTAGGGTATTGGCCTACCGTGGCATTGACGGGTAACGGAGAATTAGGGTTCGATTCCGGAGAGGGAGCCTGAGAAACGGCTACCACATCTAAG…	AGTCATATGCTTGTCTCAAAGATTAAGCCATGCATGTCTCAGTATAAGCTTCTATACGGCGAAACTGCGAATGGCTCATTAAAACAGTTATAGTTTATTTGATGGTCATTCATTACATGGATAACTTTGGAAATTCTAGAGCTAATACATGCGCCCAAACCCGACTTCTTGGAAGGGTTGTGTTTATTAGATACAGAACCAACCCAGGCCCTGCCTGGTCTTGTGGTGATTCATAATAACCGAACGAATCGCATTGCATCAGCTGGCGATAGATCATTCAAGTTTCTGACCTATCAGTTTCCGACGGTAGGGTATTGGCCTACCGTGGCATTGACGGGTAACGGAGAATTAGGGTTCGATTCCGGAGAGGGAGCCTGAGAAACGGCTACCACATCTAAG…	AGTCATATGCTTGTCTCAAAGATTAAGCCATGCATGTCTCAGTATAAGCTTCTATACGGCGAAACTGCGAATGGCTCATTAAAACAGTTATAGTTTATTTGATGGTCATTCATTACATGGATAACTTTGGAAATTCTAGAGCTAATACATGCGCCCAAACCCGACTTCTTGGAAGGGTTGTGTTTATTAGATACAGAACCAACCCAGGCCCTGCCTGGTCTTGTGGTGATTCATAATAACCGAACGAATCGCATTGCATCAGCTGGCGATAGATCATTCAAGTTTCTGACCTATCAGTTTCCGACGGTAGGGTATTGGCCTACCGTGGCATTGACGGGTAACGGAGAATTAGGGTTCGATTCCGGAGAGGGAGCCTGAGAAACGGCTACCACATCTAAG…
stock_CCMP2281.hifi_reads.fastq.gz	24019	460	0	0	0	594	46	0	90	0	0	91	0	53	0	0	0	0	0	0	172	72	0	0	0	0	0	0	0	0	0	0	0	0	0	0	0	0	0	0	46	0	0	0	0	0	0	165	0
stock_CCMP2820.hifi_reads.fastq.gz	34517	545	1224	0	0	0	0	327	0	0	284	95	0	63	0	0	0	0	0	0	0	0	0	0	0	0	0	0	0	50	0	0	0	0	35	0	0	0	0	0	48	0	0	0	0	0	0	0	0
stock_CCMP2228.hifi_reads.fastq.gz	36255	447	0	668	329	0	151	0	105	130	0	55	110	74	155	105	99	101	121	73	50	44	85	79	72	102	89	96	72	60	107	77	75	81	68	83	81	83	72	75	59	88	76	65	89	81	62	0	113
	top hit K. brevis	top hit K. brevis	top hit K. brevis	top hit K. brevis	top hit K. brevis	top hit K. brevis
Note:
column name = sample origin located in column A, 18S sequences columns B-YT, values represent quantity of 18S sequence matches for each column header
[truncated: 621 more columns]
