# Supplementary material for: Complex viral interactions revealed for the harmful bloom-forming dinoflagellate Karenia brevis
Source: ISME Commun. 2026 Mar 9;6(1):ycag051. doi: 10.1093/ismeco/ycag051 (PMC13037468; doi:10.1093/ismeco/ycag051)
Supplement: ycag051_Supplementary_material [file ycag051_supplementary_material.zip › SupplementalData12.csv]

GVMAG	primerID	annealing_temp°C	forward_primer	reverse_primer
vOTU1	primer9_10	61.4	AGAKCTCCTGATTCTCAAGG	AGGRTTTAMRAAAACATCTCTKC
vOTU2	primer9_10	61.4	AGAKCTCCTGATTCTCAAGG	AGGRTTTAMRAAAACATCTCTKC
vOTU3	primer3_4	58	AGCGTGAAAATCCGACAAATCC	TGGACAGTGCGGAAGTATGC
vOTU4	primer1_2	62	TCCTTGTGGGACACGCTTAC	ATTGTACGGATTGGGGCGTT
vOTU5	primer7_8	62	TCCTTGTGGGACACGCTTAC	ATTGTACGGATTGGGGCGTT
vOTU6	primer13_14	58	ACCAATAGATCGTTCAGCAGGT	CCACAACCAGCACATCTCCA
