# Supplementary material for: Complex viral interactions revealed for the harmful bloom-forming dinoflagellate Karenia brevis
Source: ISME Commun. 2026 Mar 9;6(1):ycag051. doi: 10.1093/ismeco/ycag051 (PMC13037468; doi:10.1093/ismeco/ycag051)
Supplement: ycag051_Supplementary_material [file ycag051_supplementary_material.zip › SupplementalData13.csv]

primer_pair	sample	total_bases	total_reads	average_read_quality	percent_reads_algined_to_vOTUs	vOTU1_product_bp	vOTU1_product_coverage	vOTU1_product_sequence	vOTU2_product_bp	vOTU2_product_coverage	vOTU2_product_sequence	vOTU3_product_bp	vOTU3_product_coverage	vOTU3_product_sequence	vOTU4_product_bp	vOTU4_product_coverage	vOTU4_product_sequence	vOTU5_product_bp	vOTU5_product_coverage	vOTU5_product_sequence	vOTU6_product_bp	vOTU6_product_coverage	vOTU6_product_sequence
1-2	standard-VFB	32103630	57024	14.1	51.03465208	0	0	NA	0	0	NA	0	0	NA	0	0	NA	542	3645	AGAATGTACCACCACCCGCAACATTTGGGTTTTGTGCCGAATAGAAGAACCACAGATTTTGCTGACCTCTTTGACGATATCTCGTAAGGAATACAATCTCTTTCATAAGACCATTAAACGCAATATCTTTTCGTATAAGATTGGAACCTCCACAAAATTCATTTGCAACATCTGACTGAACCTGTTCAATCAGATATACCTGTGGTCTTTCTACAAACCACCTTGTTTCGGGACGATCTAAGTATATAAATTCTCCAATGAGTTGTACTTGTACCTCATAATGAGGTAAGCGTGTCCCACAAGGAATCGCAGGTATCACAATATCCTCTAAATGACGAAGATCCAATTCTAAACGCAATTTCTGATGTTGGAGAGCAACAAGTGGGAATGCCACAGCAT…	299	98	TCTACCAATAGATCGTTCAGCAGGTGATGTATTTGAACCAATATTTAATTTAACAAAAGATATCAATATAACAAGTAATGTATTGGATAAAATGAATATATATGATGAATCAATACCACAAATGTCACAAAATAGTTATAATACAGAACAAGACAATACATCGTTTGGATTACATAATGTAACACCACAATTTAAGCGTATGATGAACTCAGGAAAAAATGAAACAACAAATCGTAGTGTAAGTCAAATGAAAAAGAAGTTCGTAGCATCTAGGCAAAAATGGAGATGTGCTGGTTGTG
1-2	Subsequent Viral Propogation	28065393	71336	13.5	6.780587642	0	0	NA	0	0	NA	0	0	NA	0	0	NA	552	90	CTGGTAAGAATGTACCACCACCCGCAACATTTGGGTTTTGTGCCGAATAGAAGAACCACAGATTTTGCTGACCTCTTTGACGATATCTCGTAAGGAATACAATCTCTTTCATAAGACCATTAAACGCAATATCTTTTCGTATAAGATTGGAACCTCCACAAAATTCATTTGCAACATCTGACTGAACCTGTTCAATCAGATATACCTGTGGTCTTTCTACAAACCACCTTGTTTCGGGACGATCTAAGTATATAAATTCTCCAATGAGTTGTACTTGTACCTCATAATGAGGTAAGCGTGTCCCACAAGGAATCGCAGGTATCACAATATCCTCTAAATGACGAAGATCCAATTCTAAACGCAATTTCTGATGTTGGAGAGCAACAAGTGGGAATGCCA…	300	359	TCTACCAATAGATCGTTCAGCAGGTGATGTATTTGAACCAATATTTAATTTAACAAAAGATATCAATATAACAAGTAATGTATTGGATAAAATGAATATATATGATGAATCAATACCACAAATGTCACAAAATAGTTATAATACAGAACAAGACAATACATCGTTTGGATTACATAATGTAACACCACAATTTAAGCGTATGATGAACTCAGGAAAAAATGAAACAACAAATCGTAGTGTAAGTCAAATGAAAAAGAAGTTCGTAGCATCTAGGCAAAAATGGAGATGTGCTGGTTGTGG
13-14	standard-VFB	920385459	2218300	14	23.59085786	133	3	AAGCACATCTCCATCCAACTATACCACCTGCATTTGTTCCTGTTATATTTCCAGTAGAATAACAATTAGAAATAGTACACAATGAACCTGTTTTACTTCTGCCAAATTGTTCTCCTCCAATACCACCTGATGA	0	0	NA	108	8	TGTTCAGCAGGTATTTACAGTAATCAATTATGATCTTCCAAGGGAGAAGGAAACATACATCCATCGTATTGGTCGTTCTGGTCGTTATGGTCGTAAAGGATTGGCGAT	0	0	NA	551	640	GCCTGGTAAGAATGTACCACCACCCGCAACATTTGGGTTTTGTGCCGAATAGAAGAACCACAGATTTTGCTGACCTCTTTGACGATATCTCGTAAGGAATACAATCTCTTTCATAAGACCATTAAACGCAATATCTTTTCGTATAAGATTGGAACCTCCACAAAATTCATTTGCAACATCTGACTGAACCTGTTCAATCAGATATACCTGTGGTCTTTCTACAAACCACCTTGTTTCGGGACGATCTAAGTATATAAATTCTCCAATGAGTTGTACTTGTACCTCATAATGAGGTAAGCGTGTCCCACAAGGAATCGCAGGTATCACAATATCCTCTAAATGACGAAGATCCAATTCTAAACGCAATTTCTGATGTTGGAGAGCAACAAGTGGGAATGC…	300	46090	TCTACCAATAGATCGTTCAGCAGGTGATGTATTTGAACCAATATTTAATTTAACAAAAGATATCAATATAACAAGTAATGTATTGGATAAAATGAATATATATGATGAATCAATACCACAAATGTCACAAAATAGTTATAATACAGAACAAGACAATACATCGTTTGGATTACATAATGTAACACCACAATTTAAGCGTATGATGAACTCAGGAAAAAATGAAACAACAAATCGTAGTGTAAGTCAAATGAAAAAGAAGTTCGTAGCATCTAGGCAAAAATGGAGATGTGCTGGTTGTGG
13-14	Subsequent Viral Propogation	3665134169	7627501	13.6	0.476197905	0	0	NA	0	0	NA	0	0	NA	0	0	NA	547	1875	TAAGAATGTACCACCACCCGCAACATTTGGGTTTTGTGCCGAATAGAAGAACCACAGATTTTGCTGACCTCTTTGACGATATCTCGTAAGGAATACAATCTCTTTCATAAGACCATTAAACGCAATATCTTTTCGTATAAGATTGGAACCTCCACAAAATTCATTTGCAACATCTGACTGAACCTGTTCAATCAGATATACCTGTGGTCTTTCTACAAACCACCTTGTTTCGGGACGATCTAAGTATATAAATTCTCCAATGAGTTGTACTTGTACCTCATAATGAGGTAAGCGTGTCCCACAAGGAATCGCAGGTATCACAATATCCTCTAAATGACGAAGATCCAATTCTAAACGCAATTTCTGATGTTGGAGAGCAACAAGTGGGAATGCCACAGC…	300	1745	TCTACCAATAGATCGTTCAGCAGGTGATGTATTTGAACCAATATTTAATTTAACAAAAGATATCAATATAACAAGTAATGTATTGGATAAAATGAATATATATGATGAATCAATACCACAAATGTCACAAAATAGTTATAATACAGAACAAGACAATACATCGTTTGGATTACATAATGTAACACCACAATTTAAGCGTATGATGAACTCAGGAAAAAATGAAACAACAAATCGTAGTGTAAGTCAAATGAAAAAGAAGTTCGTAGCATCTAGGCAAAAATGGAGATGTGCTGGTTGTGG
