# Supplementary material for: Complex viral interactions revealed for the harmful bloom-forming dinoflagellate Karenia brevis
Source: ISME Commun. 2026 Mar 9;6(1):ycag051. doi: 10.1093/ismeco/ycag051 (PMC13037468; doi:10.1093/ismeco/ycag051)
Supplement: ycag051_Supplementary_material [file ycag051_supplementary_material.zip › SupplementalData14.csv]

ECOHAB Phytoplankton Count Data
(C. Heil, PrimoStar Zeiss Microscope)
more images: https://www.flickr.com/photos/myfwc/albums/72157635398013168/with/51926643275
										Phytoplankton
		Cells/L	Cells/L	Cells/L	Cells/L	Cells/L	Cells/L	Cells/L	Cells/L	Cells/L
Cruise	Station	K. brevis	K. mikimotoi	unID'd Karenia spp.	Total Karenia	Total Dinos (with Karenia)	Total Diatoms	Total Other	Total Cyano	Total	Sample_Latitude	Sample_Longitude
ECO1220	25S	0	0	0	0	0	0	13,333	0	13,333	26.71061667	-82.33433333
ECO0121	25S	0	0	0	0	0	6,667	6,667	0	13,333	26.7106	-82.3345
ECO0221	25S	0	0	0	0	0	6,667	20,000	0	26,667	26.71034	-82.334
ECO0321	25S	66,667	0	0	66,667	66,667	206,667	6,667	0	280,000	26.7103	-82.3348
ECO0421	25S	0	0	0	0	0	40,000	6,667	0	46,667	26.71062	-82.33451
ECO0521	25S	6,667	0	0	6,667	6,667	253,333	0	0	260,000	26.71092	-82.3347
ECO0621	25S	20,000	0	0	20,000	20,000	500,000	13,333	0	533,333	26.71032	-82.3341
ECO0721	25S	13,333	0	0	13,333	13,333	293,333	0	166,667	473,333	26.70958	-82.3339
ECO0821	25S	1,293,333	0	0	1,293,333	1,300,000	13,333	0	0	1,313,333	26.71013333	-82.33451667
FWC_HAB_Data_08092021	Mote_New_Pass_Dock	1,330,000									27.3689	-82.5825
ECO0921	25S	226,667	0	0	226,667	240,000	66,667	20000	0	326,667	26.70996	-82.3349
ECO0322	25S	0	0	0	0	6,667	6,667	6,667	0	20,000	26.71183	-82.3349
