# Supplementary material for: Complex viral interactions revealed for the harmful bloom-forming dinoflagellate Karenia brevis
Source: ISME Commun. 2026 Mar 9;6(1):ycag051. doi: 10.1093/ismeco/ycag051 (PMC13037468; doi:10.1093/ismeco/ycag051)
Supplement: ycag051_Supplementary_material [file ycag051_supplementary_material.zip › SupplementalData15.csv]

		Top HHPred results for single ORFs in contigs that contain PLV MCP and ATPase
PLV	metagenome	Contig_ORF	ORF	Sequence	Designation	Hit over 85 probability	Top Hit	Top Hit Name	Probability	E-value	Score	SS	Aligned Cols	target length	Identity	Similarity	Template Neff	Query positions	Target positions
PLV1	VF_B	NODE_2154_length_6133_cov_92.166500_1	1	MSCGNSYIVQHYSGHIQDARDTLKRQPLSHATFTGSGLPVPLAGNIFADKGYLRSFHAGI ILDGPNQASSIRTTFYDTSGTPVGTEPELFTFISFAQKISSTTEGFTENDFKFEEKGMYF NEGIGFMTEPVLGTPTILQVDALLCYVKSTDVYEDN*	unknown	no	NA	NA	NA	NA	NA	NA	NA	NA	NA	NA	NA	NA	NA
PLV1	VF_B	NODE_2154_length_6133_cov_92.166500_2	2	MPRRSEVVKAKNVKTLQSKIESFTTDVLGELDDYCTDADYFLLKIGAEDNELVDDERNLI TSMFTDIRADMLKMMKTKLMMKLKRDDSLLNALVHSIKKGEPEEKTEKDERDQRIENERQ AVQAVQSNPLASKLKKNIVPDESSNICLHFLITHLLGEDWKIDKMREYQAPHIGGHTAKD EVDLTNTHQWFIKYNNVQTKAMKALRLMGFTFETCETPGGYWSSDENKRVQNTTLIIRGY RYNADIDLSWDTTIC*	unknown	no	NA	NA	NA	NA	NA	NA	NA	NA	NA	NA	NA	NA	NA
PLV1	VF_B	NODE_2154_length_6133_cov_92.166500_3	3	MIRPFPEKNSTRIQKLYHTFLGGGGFFFFFPPLLSTRSSIFSPIYHFGLINTFTILLYYY NYALREQLGIYIK*	unknown	no	NA	NA	NA	NA	NA	NA	NA	NA	NA	NA	NA	NA	NA
PLV1	VF_B	NODE_2154_length_6133_cov_92.166500_4	4	MDYYNQVSHYLDTITDKLEEIRNITIPTETKVHHTIDMIERKILVLQQYADRIKREHSSL DSPTQQTHQ*	unknown	no	NA	NA	NA	NA	NA	NA	NA	NA	NA	NA	NA	NA	NA
PLV1	VF_B	NODE_2154_length_6133_cov_92.166500_5	5	MEYLILTLFYAYLVIFLKPKKSFRPGHRMSDSDGSIDNAILERITRRRQKKSPTNQLEKS AKKTEKDTTSEKPRRVRRRRRKVQIEEDQPSPTDKTGNIDVVPISDIPNPPTPPPENTQE EPQDQPEPDTSNEEELKLEEERKLQEAHTEAKRLRRVQTRGEVKPSSKVQKIVKRRVKKE PEPVSDDESTENTDSLRAELQRMREELNTLKNGFNNGNQVAGRNPGSQAVMSERQNNLLM GLLGRRI*	unknown	no	NA	NA	NA	NA	NA	NA	NA	NA	NA	NA	NA	NA	NA
PLV1	VF_B	NODE_2154_length_6133_cov_92.166500_6	6	MAAAGGRPSLAERLGINLKIRGVGGVAPGIAGELANLAPSQEAPDLPEGAVPVEEGRSVD PMKASSKGRETMGSGAAELAGDEEAEPPTPMRERFKEGVKTELTPASRDLMIKLLMSGNK GAKKVARDIAVKNIEPKSSRSKRTKRK*	unknown	no	NA	NA	NA	NA	NA	NA	NA	NA	NA	NA	NA	NA	NA
PLV1	VF_B	NODE_2154_length_6133_cov_92.166500_7	7	MSSLNIREFATIGLDERVPEASKVVGNAIPIQSVITGRRTQKFLPVNGSTFTESQNPTFK MSANSDFLVPSSATLHFKLNRKTGAGAFDDVPALAVINRAILRASGVLVEDILEVARSSV AMTYSHMSPERYAGQGSIDCGNWKWNTGYESNSFAATAAAAGATPTAAEFDAVQAVVEAG RPDGKGVAARAALAATEHGSAVEVNLPLSYLFGTFRTNKLFPLSFVGQLEIELTLAQAVR AMVGAAASTYEITDTYIVADMAQLSDDYLKVLAQSFASPEPSLAYNLPVDTLTNITQNKS VSAGGTTNSYVYSKSTPFLKAIMFTAQDNTQGTANYSASGMPNLMSATPQVRLFIGSETF PQYGVLDSVKEVFRHNAIGLGTQGNVQSQLGLA…	MCP	yes	8H2I_cS	MCPv5; giant virus, nucleocytoplasmic large DNA viruses (NCLDVs), viral assembly, Paramecium bursaria chlorella virus 1	98.24	0.0019	69.2	28.6	339	400	12%	0.068	8.6	37…475	108…397
PLV1	VF_B	NODE_2154_length_6133_cov_92.166500_8	8	MRFGSMFRKATHFLTDTLGKALSHGGAIRGIAKGLDQLGVGGGRLGGFVDKGLGLAEKAH RSLGEFGEMTPKQQAGRLGSLAGKGLSTMFGMAANRMGGGPEAMKVGRGLGQMGGNFMTQ GLQRLLG*	unknown	no	NA	NA	NA	NA	NA	NA	NA	NA	NA	NA	NA	NA	NA
PLV1	VF_B	NODE_2154_length_6133_cov_92.166500_9	9	METVVIPSEKIPTKNRKQDDKLPPYLPPARGLIILQGSAGSGKSSLLYSMIKEYQKYNYY DIIIVYNRCSDSDFVWKGFQTKKTDVQIFNSYNNDELLDIIMNLDEEQQDRRRAKPDKRR LLNVLFVFDDMVYSGICSAYKQSALDELVINRRHMNATIMITSQSYKALNQNIRTNNVSQ MIVLRANAKDLMNIGEEHNAGVCNVDDFIGMYNLCKDYGNYEYLVVDYRKPQDKMFSRGF KNVLKPTSSRRTSRLPIEEL*	ATPase	yes	4KFU_C	Genome packaging NTPase B204; FtsK-HerA superfamily, P-loop ATPase, genome packaging NTPase, HYDROLASE; HET: ACP, FLC; 1.892A {Sulfolobus turreted icosahedral virus 2}	99.64	6.90E-14	102.77	17.7	180	212	16%	0.202	11.7	28…230	2…195
PLV2	VF_C	NODE_7572_length_2492_cov_2.109091_1	1	MEATLPVALSTIGTLVPLAVYVSKSCVGRVRDARKIKKQVLLMPAGSGKSWLVKRLSHQR QFLVVDLDETIRSVCDDKDVSHMDEAKAEGY	kinase	yes	1QF9_A	PROTEIN (URIDYLMONOPHOSPHATE/CYTIDYLMONOPHOSPHATE KINASE); NUCLEOSIDE MONOPHOSPHATE KINASE, NMP KINASE, PHOSPHORYL TRANSFER, TRANSITION STATE ANALOG COMPLEX, TRANSFERASE, KINASE; HET: C5P, ADP; 1.7A {Dictyostelium discoideum} SCOP: c.37.1.1	96.23	0.098	28.59	6.9	57	194	14%	0.09	12.7	31…87	1…57
PLV2	VF_C	NODE_7572_length_2492_cov_2.109091_2	2	MSLEGVPTLVLEKLLDAERAKQASMPTDDRSKGVLRIPQNLSAPMLEGDAQRNVPGILAM IQEEAEMKAEMKAEKVSMRQGQGLSLPLSKGIMTAPMSEIMSFKSVFDPQ*	unknown	no	NA	NA	NA	NA	NA	NA	NA	NA	NA	NA	NA	NA	NA
PLV2	VF_C	NODE_7572_length_2492_cov_2.109091_3	3	MIPSEKIPTKNRKQDDKLPPYLPPARGLIILQGSAGSGKSSLLYSMIKEYQKYNYYDIII VYNRCSDSDFVWKGFQTKKTDVQIFNSYNNDELLDIIMNLDEEQQDRRRAKPDKRRLLNV LFVFDDMVYSGICSAYKQSALDELVINRRHMNATIMITSQSYKALNQNIRTNNVSQMIVL RANAKDLMNIGEEHNAGVCNVDDFIGMYNLCKDYGNYEYLVVDYRKPQDKMFSRGFKNVL KPTSSRRTSRLPIEEL*	ATPase	yes	4KFU_C	Genome packaging NTPase B204; FtsK-HerA superfamily, P-loop ATPase, genome packaging NTPase, HYDROLASE; HET: ACP, FLC; 1.892A {Sulfolobus turreted icosahedral virus 2}	99.65	1.40E-13	101.08	19.9	179	212	16%	0.199	11.7	25…226	3…195
PLV2	VF_C	NODE_7572_length_2492_cov_2.109091_4	4	MRFGSMFRKATHFLTDTLGKALSHGGAIRGIAKGLDQLGVGGGRLGGFVDKGLGLAEKAH RSLGEFGEMTPKQQAGRLGSLAGKGLSTMFGMAANRMGGGPEAMKVGRGLGQMGGNFMTQ GLQRLLG*	unknown	no	NA	NA	NA	NA	NA	NA	NA	NA	NA	NA	NA	NA	NA
PLV2	VF_C	NODE_7572_length_2492_cov_2.109091_5	5	MSSLNIREFATIGLDERVPEASKVVGNAIPIQSVITGRRTQKFLPVNGSTFTESQNPTFK MSANSDFLVPSSATLHFKLNRKTGAGAFDDVPALAVINRAILRASGVLVEDILEVARSSV AMTYSHMSPERYAGQGSIDCGNWKWNTGYESNSFAATAAAAGATPTAAEFDAVQAVVEAG RPDGKGVAARAALAATEHGSAVEV	MCP	no	NA	NA	NA	NA	NA	NA	NA	NA	NA	NA	NA	NA	NA
PLV3	BVF_B	NODE_2328_length_10425_cov_3.970383_1	1	MLTLPNNLNYLDIKKNSYPSTSQRRIYNSTNQATFTGSKSTIIRINLNAGWGEYLDASQS YLQFTVTNGSGVANIVDGSINCIFSRMEIYHNGRQIEDINNYNVLSGILNDMYLDESKRD NVRGILSGSEGDSPP	MCP	yes	1HX6_C	MAJOR CAPSID PROTEIN; bacteriophage PRD1, coat protein, jelly roll, viral beta barrel, Viral protein; HET: MPD; 1.65A {Enterobacteria phage PRD1}	93.1	0.5	42.32	6.7	81	394	10%	0.144	6.4	20…103	32…115
PLV3	BVF_B	NODE_2328_length_10425_cov_3.970383_2	2	MNIIIKSDNKTTGNDNNFQYQLNYGDVNLLNKNYLVKVNSCMIYPGSTNRNFNNKYFYEV RIQNLGNTSILDGTEQSYISFFISNTTYSNSHQLNNLNFYINNLNPFFTVSIYDNTGALL TDSNNSAAKIVLHLTLEKSD*	signaling	yes	2QZQ_A	Axin interactor, dorsalization associated protein; beta sheet sandwich, Coiled coil, SIGNALING PROTEIN, LIPID BINDING PROTEIN; HET: MSE; 1.9A {Danio rerio}	87.3	1.2	33.78	3.3	44	152	20%	0.384	6.3	76…128	13…56
PLV3	BVF_B	NODE_2328_length_10425_cov_3.970383_3	3	MSFFAKGASALNNQLIKIGKKTGANKKGSQAFDKYSTIGQRGYKSLQSGDVVGVGQSVYD TLNEGKKDADMYSNILDQNLQKGENLLGDLKYTGLVNDNEDYYKLMDQLSSARQENAAFK DDFVNVADQGLNKISKKQKQLEKLQKFNPLLGGGGSGTYKYIEPQPKKDIINTPVQNPYI TKPSPQLMPDMYKPQSLREQIVNNKGIKTTRR*	unknown	no	NA	NA	NA	NA	NA	NA	NA	NA	NA	NA	NA	NA	NA
PLV3	BVF_B	NODE_2328_length_10425_cov_3.970383_4	4	MYNKDSHLQSKQIHIDSRHLDNENITNFEFLLNESIDVDNDHDIILNIEHIEIPLSRYNI NGYNNNFKIRFYTKNEIENITIEEGNYNVYELVNYLNNVGSEYLTFKYDKIKNWLYFISE TPFYIVENNTREIFDFVKNQYSNLLNGYYYIYSNVNLSGISSLYIHSSTFSNNNLLSRDD ASDVILKLPLNRCNNEIFIWENNGSHKLKLHEKKIHKINLKLTDEYNNEFLIQENSHYNI TLTFEFVKTKTPDHLKNKQKEKEQKENKKK*	minor capsid protein	yes	8H2I_bG	P1v1; giant virus, nucleocytoplasmic large DNA viruses (NCLDVs), viral assembly, Paramecium bursaria chlorella virus 1 (PBCV-1), chlorovirus; 3.8A {Paramecium bursaria Chlorella virus 1}	99.92	1.40E-22	188.63	25.1	127	530	22%	0.305	5.4	6…136	11…167
PLV3	BVF_B	NODE_2328_length_10425_cov_3.970383_5	5	MEEETYREIKEASINEVIEQEENNSLEKTKKPRSEKQKAALIKARAKKLEKQKQRREAEK EKLQMLDRMTETEQLKKKLEQLENTLSTYKDHKKIYETDSEDEDEDSEEEKVIIKKPKKK KQTKKKKQKIIYESEDESEDDEPPIQQPKLQRQQATHPAFNPFGNFGGFS*	helicase	yes	7OQE_p	Pre-mRNA-processing ATP-dependent RNA helicase PRP5; S. cerevisiae, pre-A complex, Prp5, U1 snRNP, U2 snRNP, prespliceosome, SPLICING; 5.9A {Saccharomyces cerevisiae}	89.34	4.2	36.42	8.5	100	849	22%	0.284	9.3	37…144	11…117
PLV3	BVF_B	NODE_2328_length_10425_cov_3.970383_6	6	MITEEKNKLVLDIPKFKCDNVLGDIPEPLPNKNFFMCFVGKPRSGKTSTAISLLSQKKNK KKKTKSIYRGVFDNILVVCPKNSLLSLKKNVFETLDDDKIFYDLNYETLENIYEKINNYR DNDEQTLLYIDDMASSLKNNDLLQLFNKLICNRRHLKLSCMFITQYLNSIPLSNRKLISH IFLWKCNNKKEYKNIYEELMPMDKYLFDDIVNYTFEKPHDFLFMDVDNNIFYKNFNKLII SD*	ATPase	yes	4KFU_C	Genome packaging NTPase B204; FtsK-HerA superfamily, P-loop ATPase, genome packaging NTPase, HYDROLASE; HET: ACP, FLC; 1.892A {Sulfolobus turreted icosahedral virus 2}	99.65	8.40E-14	100.67	18.6	181	212	18%	0.19	11.7	32…229	3…196
PLV3	BVF_B	NODE_2328_length_10425_cov_3.970383_7	7	MVRKQVKKPRRSVLNKNINKNIININITGDMLSKKRKRSNKKKIKVNRQQPVNDSLQGYR ELSIRKWRNFGERNNTAGYINSMDAEMLKKYVNNEILKLKDDNTQKQLKDLRQDLNNQYV QLQNRIDQGYNFLTSPINNREVRGVIKNDMYPIYGDPSGYLTYKQNEGVINSENMLDDGG DFSFEGDISEFMYPDEPTGNRKDARDTVEMKGFDEPEISEEGMKLYNDLKLGTFTRSDIH NMKKDILVDVMNYASLIEGEDIDYSSYNVKNIKRMVKEKFAMNLRK*	unknown	no	NA	NA	NA	NA	NA	NA	NA	NA	NA	NA	NA	NA	NA
PLV3	BVF_B	NODE_2328_length_10425_cov_3.970383_8	8	MITPFELDEYLKLKYKPEQYRSIVKVYIKFYKRKLEREKLKNKKIKKNFKKYIDEKIIVK FEH*	unknown	no	NA	NA	NA	NA	NA	NA	NA	NA	NA	NA	NA	NA	NA
PLV3	BVF_B	NODE_2328_length_10425_cov_3.970383_9	9	MKFIEFYNILTCDNDCYPTVRDFKTIYYHFHDNPDDIIIYFNRMTKYLRPDILDKQMTGY AQHLVSKCNLSQLGLYDFEDNGEVVNLSDIFDYVIPVQQLIQNLYASYYEDWYEISSEKV IKNFLKKKV*	unknown	no	NA	NA	NA	NA	NA	NA	NA	NA	NA	NA	NA	NA	NA
PLV3	BVF_B	NODE_2328_length_10425_cov_3.970383_10	10	MENTTINTKWTKEYRAKYKKDYIEKNRDRINEYNREYRKKHPEIYKKRLYCSCCDVYIKS NMYQHERTKKHQMKIELNNLKNELENKQLEKKNN*	unknown	no	NA	NA	NA	NA	NA	NA	NA	NA	NA	NA	NA	NA	NA
PLV3	BVF_B	NODE_2328_length_10425_cov_3.970383_11	11	MENNNIKTLSYRDIQQRLRPYKGIFGKQLNLKQTKNTLYDIYIALNNFKNEVKNTNQLKK QLPRYINNYLRDNTKQKDRKQKNNISTFIFKCEYYVSTEYNNKDKTYYDTHSTLRTIKAT SYREAVRKLKDEYNEIIIEDSEKVIEGELDEFQLSQKIKQELENKQIPMKTANVIQPNFV KYCHNIDAKSYQNHHNQCVYSLLMDYYGPQLKRLTKEKLFSLFKQYSEENYKHIEAYDNF NIKTGVSAEMVLFFCQKYDIACYGYDRDNHLIVRNISNKRRRRPLIFYCFNGHFYIITDT KAIDTITKSQAKQNKKIKNDFEKEQKEVEYKILGYDMDLKDVLELEDDGHIIYKCQNLNH LFKSLVLDYKMLCNVKKRNLTAISTIIIKRENK…	helicase	yes	8BNS_A	AAA ATPase; Helicase Thermophile, HYDROLASE; HET: ADP; 3.24A {Sulfurihydrogenibium sp. YO3AOP1}	99.92	2.4e-23	252.57	27.7	297	517	26%	0.373	11.1	838…1136	21…410
PLV3	BVF_B	NODE_2328_length_10425_cov_3.970383_12	12	MKLNNLYIEYGYPSSTKLYQIVKQKGLDYSRKEIDDFVKSDVVDEIHKKDKKRKGFITGL QNEYMADLLDMNKYSMKNRGNNWILIVVNIFTRQGWAEPVKTKRPIDVLKAFLKMKIKDM KVLITDNGSEYKGVFKEHLKDNKIIYITNEVGDHNALGIIDAFSRRVKNALYRHFTSRKT TSWMNYLKTFIKNYNNTPHDGIKGFTPNEVIEGNNKFIIGYLNEIKGRVNERKNKKKSIV NIGDYVRVKVRKNQFSKGYEKVYSEELYIIEGLEGDKALIFDGVKERKKVSIKRLKKVKK RDRHETNKMKNEQDKISKIKRRLEREGIKPYKEVRRSERIKKKEN*	integrase	yes	7Q5B_C	Transposon Ty3-G Gag-Pol polyprotein; Transcription, RNA Pol III, Ty3 Retrotransposon, Intasome, DNA BINDING PROTEIN;{Saccharomyces cerevisiae S288C}	99.93	9.20E-24	216.34	24.7	319	1547	16%	0.127	12.5	9…336	1109…1510
PLV3	BVF_B	NODE_2328_length_10425_cov_3.970383_13	13	AHTHGFIDLTENDGVKYFKPCDNVSDDYIYRGYISCLIQV*	unknown	no	NA	NA	NA	NA	NA	NA	NA	NA	NA	NA	NA	NA	NA
