# Supplementary material for: Complex viral interactions revealed for the harmful bloom-forming dinoflagellate Karenia brevis
Source: ISME Commun. 2026 Mar 9;6(1):ycag051. doi: 10.1093/ismeco/ycag051 (PMC13037468; doi:10.1093/ismeco/ycag051)
Supplement: ycag051_Supplementary_material [file ycag051_supplementary_material.zip › SupplementalData16.csv]

Month	Year	filter_size_uM	PLV_ATPase	PLV_MCP	same_contig?	Notes
December	2020	0.22	0	0	NO
January	2021	0.22	6	2	NO
February	2021	0.22	2	0	NO
March	2021	0.22	0	0	NO
April	2021	0.22	0	0	NO
May	2021	0.22	17	0	NO
June	2021	0.22	0	0	NO
July	2021	0.22	2	0	NO
August	2021	0.22	1	0	NO
Sept	2021	0.22	41	15	YES	NODE_9232_length_2711_cov_1.656347
March	2022	0.22	4	1	NO
