# Supplementary material for: Complex viral interactions revealed for the harmful bloom-forming dinoflagellate Karenia brevis
Source: ISME Commun. 2026 Mar 9;6(1):ycag051. doi: 10.1093/ismeco/ycag051 (PMC13037468; doi:10.1093/ismeco/ycag051)
Supplement: ycag051_Supplementary_material [file ycag051_supplementary_material.zip › SupplementalData17.txt]

>1A_NODE_239147_length_448_cov_0.299065_1 # 1 # 438 # -1 # ID=239147_1;partial=10;start_type=ATG;rbs_motif=GGAG/GAGG;rbs_spacer=5-10bp;gc_cont=0.379
ATGAATAAACAACATTACGATAACGAAGCTTCCGTAGATTTAAAAGCTTGGAAATGGGTAAAAGGTTATA
AAAGTAATGAAGAAGGACCCTATACTGCAATTGTTGCTGCTGACCCTGACAATCCTACAGCTGCCGAAAT
TAATACTTCTGTAGAGACTGTTAATGATTATGCGGTTCTTGAAAGAATGGATGAAACAGGAGTCGCAGCT
CGTCAAGTTCTTAAACAAGCTGACAATGCCGCAGAAGTAAATATTCCTCTTTCTTATCTTTTCGCTACCT
TCCGCTCTAACAAACTCTTCCCTCTTGCTTTCTTAAGTGAAATGAAAATTGAGTTCCTTTTAGAAAGTGC
CATAAAAGCTCTTTTTGACCCAGACAATACCGATGGTGATTATTCCGTAAGTGATATGTATATCACTTGT
GATATGGTTTCTCTTTCC
>1B_NODE_14432_length_2659_cov_2.633096_2 # 90 # 1622 # 1 # ID=14432_2;partial=00;start_type=ATG;rbs_motif=TAAA;rbs_spacer=7bp;gc_cont=0.388
ATGCGCAAGGAAGAACAGGATACAATATGGTTCGTAGATGAAACGCTTTTATTTAGGATTAACATAAACA
ATAATTTTATTTTCTATGTTATATTCATAATAATCATGACAGACAACTCAATATCCGTAGATACCGTTTT
ACGAATGAACGCAAGAGAAGCAGTCCCCGACAGCGCAAAAATACCTACAATTAGTTCTTCTTCTTTAGTT
CAAGGAAGACAAACAGTTAAATTCACCCCCAGTAATGGAAAATCATTTAAGCCTAATCAACAGGCAATTA
TACGCCTCAACTCCGCGCAATCATATTTAGCACCTACAAGCACCGCTCTTGTTATGGATTTAAACATTGA
AAACGCACCAACTGGTAAAATCCATAGCGCTGTATTCGATGATTTAATGCTTTCCGTATTAGACCGTTTC
CGTCTTACTATTGGTGGTGTTCTAATTGACGAAATATTTGAATGTGGTAAAACTACAACTGCTCTCAATT
ACTTAACCGTATCACCCGACCATTATGATGGTGTTCAAAACGTATTAATGAAATCGTGGAAACATACCCG
TATGGAAACCCAAGTCGAAGATACAGACAACATTGTCGCAGATATTAATCGTCTCAACAGATATACAAAT
GCCGGTGTCTATTGGCGTGGGGACTACCAACAAAACGAAGCAATCAACGGAAGAAGTCAAGTTCGTGTTG
TCATACCTATGTCTTACCTTTCTTCTGTATGCCGGTCTCATAAATTCTTACCTCTTCGCAACATGGGTAA
TATGGAATTCGCTTTCCAATTCGCATCACCTCAAAACGCTCTCGTAAATCCTGATGTAGCAAATGGCGGA
CCCGGTGTTACCCCCGCAAATATGTCATATACTGTGGAAGATATTTATATGACCGCTGACCTCGTGGATT
TAAATGCCGAGTATGTTGGTATGATGGACCGCCTTTTACAAGGTGAAGGTATGACCCTACCTCTGGATAA
ATACACCGTCTTAACCGCTCAAAACGCAATCACAGCTCAATCAAGTAAAAAGCAATTCACTTACTCATTT
GGTGCGCCTGTTGTAAAATCCTGTGTATTCTGGAAGCAATTGGAATCTCAACAAAATACATTTAGCAAGT
ATTCTTCAAGTGGATTTTTAAACAACAACCAGAAGAGTTTTAGACTTCGTGTAGGTTCTAAATACCTGCC
CCAATATGATGCCGTTTCTTCTAATGAGGAATTGTATTGGATGACACAGAAAGGTTTAGGAATGGCTGGG
AATATTGGGGAACAAGTTGGTTTAGGAAACTACAATTCTTTTGTTTCTAACAACCAAAATACAGGAACCT
GTATATTTATGTTTTCTTTCGAGAAGAATAGTGAAAGTGCTGACGTAGTTTTAGACGGAATTGATGCCCG
TTCTACTTCTCTCTTTGTTGCGGAAATTGAAGACAGTATCGATGCTGGAAATGACACCGAAATTCTATAC
TGTGCCTTTAACACTATCTCTGTATTGAAACTCGCAAATGGTTCTTTGGAACTCGAGGAGTAA
>1B_NODE_5172_length_5654_cov_7.301248_8 # 3293 # 5056 # -1 # ID=5172_8;partial=00;start_type=ATG;rbs_motif=TATATA;rbs_spacer=12bp;gc_cont=0.323
ATGAACGATAAATTAGTTTATGACTTATCACAAGAAACTGAAGGTGTTCCTAATGTGTTTATTAGAAAAG
ATTGGTTAAATATTTTAGATAATCAAAATGGTAATTACCAAGGTAATCAGTCAGTTATTGACACTTCTCA
AATTTCTAACTCTAATAAATTTATGAACTATAGAGAGGCTTATTTAACTATTCCTCTTTTATTGACTATG
GCTGGAGACCAAGTCACGCCTGCTGGTGTTAGACCCAATGATGGATCTATGGGACTTAAAAATTGGTTTG
GCACTATGATACATTCATTTACTTTGGATTACAACGGAAGCACAGTAATTCAACAAACTAATTTTATTAA
TATGTGGAATTCATTTAAATTGCTTACATCATTGAGTTATGATGATATTGCTTTATACGGTTCTACTATT
GGATTTTATCCAGATACACCTGATGCATTTGGTTATGATAATACTGGTGCTGATAAAGGTATTGGATTAT
ATAATAATGATTTAACTGATGGATATGAATATACTATTAATGTCCAAGAAAGATTAATAGCTATTGGAGG
AAATGTAGAACATTATAAAGGTGGTAATGAAGGATTAAAACAACGAATTAAAAATATTAACTTTAACCCT
GACGAAGATATTACAGTAGGAGACCTTGGATATGCTGAATACACTGATAATGCTACTTGCGCAGGATTAC
ATTGGAGTAATGTATCAAATAAAAGTGCTGCTGGTGCTATTCCAATTATGCAAGTTAGTGTATTAGCTGT
TGTATATTTAAGACATTTATCATCATTCTTTAATTTTGTTCCTTTACTTAAAGGAGCATTTATGAAAGCA
ACAATGACTTTTAACACTTGTACTACTGAAGTGACCACATTATTGCCTGCTGCACCTGCTCCACAGGAAT
TAATTTTTGATACTTATAGAGTTAATACAACAACTGGAGGAACTAATCCATTATTAATTCCATCAATAGT
AACGGGCAATACTTGGTTCTCTGGAGGTGCTGGGTTTGGTGCTCCTGAGAACTTAAGATATAATATTAGT
GTTGGCGATACTTGTTTAGATAATCAATTAGCAAATACTGCTGGTGTTGTGTCCGGTAATGTTGGTAAAA
ATATTTACCTATATGTTCCAGCATATTCATTCAATCCAACATTCTATGATGCTTATATCCAAGCTTCACC
TAAAAGAGTTGTTTATACTGATGTATATCAATATCAAGTCTCAAGTATTGGTGTTGGCCAATCTTTTAAT
ACATTAATCTCAAATGGTATTCCAAATATTAAATCAGTTCTTGTTATTCCATTTTTGAAAAACGGATTAA
CAGATATAACCGCTGGTGTAGAAGTAGTCACTCCTCAATGGCAGTCTCCTTTTGACCCAGCTGGTTCTGG
AACTACTGCTCCTTTGGTTAATATCAAAAACTTCCAAGTTCAAGTGTCTGGACAAAATATGATTTACAAC
AATCAACAATACACTTATGAAGAATTTAATAATCAACTTTTGGGATGTAATGGAGTTAATGGAGGATTAA
CTGATGGTTTGACTTCTGGACTTATTGACTTCCAAGCTTTTAAAAACTCTAATTGCTACTATTATGTCAA
TGTTGAAAGAATGTTGCCAAGTGAAAAGAATGTCCCTAAAAGTGTTCAAATTAGTGGATTAAATCAAGGA
TTGAAAGAACTTGAGTTCATTGTATTTGTAGAATATGAGAACTCTATGTCATTTGACCTACAAACTGGTG
CAAGAATTGCCTAA
>NODE_2154_length_6133_cov_92.166500_7 # 3388 # 4818 # -1 # ID=2154_7;partial=00;start_type=ATG;rbs_motif=TATA;rbs_spacer=5bp;gc_cont=0.505
MSSLNIREFATIGLDERVPEASKVVGNAIPIQSVITGRRTQKFLPVNGSTFTESQNPTFK
MSANSDFLVPSSATLHFKLNRKTGAGAFDDVPALAVINRAILRASGVLVEDILEVARSSV
AMTYSHMSPERYAGQGSIDCGNWKWNTGYESNSFAATAAAAGATPTAAEFDAVQAVVEAG
RPDGKGVAARAALAATEHGSAVEVNLPLSYLFGTFRTNKLFPLSFVGQLEIELTLAQAVR
AMVGAAASTYEITDTYIVADMAQLSDDYLKVLAQSFASPEPSLAYNLPVDTLTNITQNKS
VSAGGTTNSYVYSKSTPFLKAIMFTAQDNTQGTANYSASGMPNLMSATPQVRLFIGSETF
PQYGVLDSVKEVFRHNAIGLGTQGNVQSQLGLATHENFSDDSDAGGINYALFSFAKVNGL
GEEYYDLDSYDASLQGAVIDYQVQQAHPSITNANNLAVIEHTRILRIGGGRLEVKA
>NODE_7572_length_2492_cov_2.109091_5 # 1881 # 2492 # 1 # ID=7572_5;partial=01;start_type=ATG;rbs_motif=None;rbs_spacer=None;gc_cont=0.529
MSSLNIREFATIGLDERVPEASKVVGNAIPIQSVITGRRTQKFLPVNGSTFTESQNPTFK
MSANSDFLVPSSATLHFKLNRKTGAGAFDDVPALAVINRAILRASGVLVEDILEVARSSV
AMTYSHMSPERYAGQGSIDCGNWKWNTGYESNSFAATAAAAGATPTAAEFDAVQAVVEAG
RPDGKGVAARAALAATEHGSAVEV
>NODE_2328_length_10425_cov_3.970383_1 # 1 # 405 # -1 # ID=2328_1;partial=10;start_type=ATG;rbs_motif=TAA;rbs_spacer=13bp;gc_cont=0.321
MLTLPNNLNYLDIKKNSYPSTSQRRIYNSTNQATFTGSKSTIIRINLNAGWGEYLDASQS
YLQFTVTNGSGVANIVDGSINCIFSRMEIYHNGRQIEDINNYNVLSGILNDMYLDESKRD
NVRGILSGSEGDSPP
>Perkinsus_sp._BL_gene_1|GeneMark.hmm|449_aa|-|3|1349_MGM_gi|1597900514|gb|SDXP01000313.1|_Perkinsus_sp._BL_2016_SeqID_0477,_whole_genome_shotgun_sequence:1-1350
MASTNPFLTPLIDQVVPNALSLKDKLTHGAAIASSRYNALFTPITGQGGYGAGGLGTKLMTFKLTSSDYLDASTLNLSWQVAPDVASANYIAEESILSVVQQVTVRVGGVQLYTITDFPAVYNALVSLSMPKAVYDQDGPAQGLYKSSDRLWFGSSQTGYAVANGFFDDSRHAGARAAASSWFQKPGGQFYSIPLGFLFSGLEQYFPLRNVSNIEIEFLLQSSIGACVTPATPVTIANSSFPPGAAPATPPTVLNINEAELRCDMVRCSPDYYALMDREILQGSGVTVKMDMHTHIPFSLNASSGAPAERALQTAQSVRFLKTVMLITRPTSSLNSLSCSKSAFGNHQFAQFRVLINGMSYPQIPISKCWDAFNEAKKSQNKLGKLAGDAVAGTVEWLGPYQAQAVAAVAPSRDGTWWGSAAQDDSRFILSTNLETFLTSRDADLDGIN
>Symbiodinium_sp._KB8_gene_1|GeneMark.hmm|316_aa|-|3|950_MGM_gi|1991325127|gb|CAJNDU010000904.1|_Symbiodinium_sp._KB8_genome_assembly,_contig:_Smic_CassKB8.scaffold10810,_whole_genome_shotgun_sequence:1949-2899
IKRIQLFANGQHTDDIDNYARSVHLYTLLKPREWWINQANEGFEINEVSNFPQPLPESHFREVLMAPTLVGLLGCGKLLPPQLNLVLEIEFADPADVARGGTNSSVDYDIQNVRVLASQVTLDSALVESFNRVLLSGRSLVFSYPTVSTQVTSVPAGSTEFNVTVSRAFTKLLGAFVTFRTLADQSNVAALNHPGTQADGTSFLESQMALGPMQVPHYPQKDFAEHLHFLSILACTYDSSIRNMRLTKNMFEGSSFIAAFPVQRVPGMPLSGISTRSGDLARFSFKGLQADKVQQCYVHLVSYQVVTLSGSGVSVL
>Symbiodinium_sp._KB8_gene_2|GeneMark.hmm|593_aa|-|3|1781_MGM_gi|1991325000|gb|CAJNDU010000961.1|_Symbiodinium_sp._KB8_genome_assembly,_contig:_Smic_CassKB8.scaffold10862,_whole_genome_shotgun_sequence:15622-17403
KVVVMGPKSYDWMDESNYKIGTHMGNVSYDVGQYPATSGGDSQNAGQKIIFNNNPADGFTTSIPKIRTSLSLKLEARAVGEDGGATLADFLEQLNNKIGLQSLPHWRLVQTSNVKLNNSAAVTTSPSEIVDVVVNSMNPYNLAMMSQASVPDRYSDYSTSAISNPLSSGADVDNPELTARGFGSNYSVVYSDFVAGGVAVKASCVAKITFESVIPSTAFEYENCKNAQPFYMLTNFACDLTVNDILPSVLAVDGSYNATTKVFTTGVIDEDGREISSLAVKHDLILPTWNPSVKLDPPSNLVYGSHQFDLPYKLVQTAAISDPTEETINKFNVNSFLLSSIPQMFAILVRRERPTASAGKPHNFLPITNISLDMGNKNKLLMDYTQYDLYQMSLKNGYSGRFATFSSQLSSLVDGAPGCGSIVYIKPSDLALNEGMFAGRNSNLTITGTVSAASVNEAATESCTLEIYAIYDAVTKFNGKSYKTDRVLIKELGVVEADVKMVEDSSAENSLIGGSMLSDIWGWMRRVATSPMAKALVRHGRNNLPVFSDYAKDGTPIGEAARSQGYGKKRKTKGGEVTKVGGQVLSDSQLSSL
>Symbiodinium_sp._KB8_gene_17|GeneMark.hmm|473_aa|-|3|1421_MGM_gi|1991316654|gb|CAJNDU010004631.1|_Symbiodinium_sp._KB8_genome_assembly,_contig:_Smic_CassKB8.scaffold14165,_whole_genome_shotgun_sequence:2248-3669
EPNMINSLQFGLPESAAYITDRKQVHFPSVSGNIFSSSNGNRYLKFVITGEDNNYIDLSSVCLFFDLVNTSQTAGEFLRRLGESHAFFTRYRCNANGQQINDIDNYDQVCEQMKSFKSEEVRNLDDIQEGCLTRYDSRINRLFAQVIEEHDATATAGANERGAVLPKLTRVDTTGLEQGKFVRMGHKPCCGFVQSGHYPPVRYCPLEFTFEIVSDAGEPVIRPATPVAGTQAEDDVNGLYFTTRNTTTSWAIQKAILRCELIQVDNTVNNNIVSHLLKGGRLRMVYPAYHSFSQTFATGNTEINMNIVKSSTRLSQMFFTFSNSNINDDNKAGNFDKKKWNYFFHPMAVSIDNLEGVIDSDKQISAQIQIANKKFPEQEITSISEFMYFLRRAVNVMSPFYDGFSIDIYRYANDKFISGINFDKQPDMNFTGSNTKMGSLITFKIKGANANFALGIERVFITAVSEHIFELSE
>Symbiodinium_sp._KB8_gene_20|GeneMark.hmm|347_aa|+|3|1046_MGM_gi|1991314238|gb|CAJNDU010005745.1|_Symbiodinium_sp._KB8_genome_assembly,_contig:_Smic_CassKB8.scaffold15168,_whole_genome_shotgun_sequence:5248-6682
ETFSPEDILVDNLSFKLNKCSSYIVDRRSVRFYSQSTNVFQPTSGNRVMKFSLNGEDNTWLDPQSVRVCFTIQNKDQNLNRKLRPLAPPYSFFRRMRIIAGSQVLEDFDNYNRVHQMFSKLMSQGARKDEANEGFGYRYDDEVKTLVNNVGSRLDYEVNSENCQGFKNQMTVCFKPLAGLFSQFKYLPLKYMSNLTIELELVSNDLDCIINPDDYLETDAGIALELRQRFTKDVALPAGSQTNTSKVFELNNAFVQCDVCTLDNNLNNEFVKHLLEGKGLPITYTTYITQMQSVEGSTDISVPVIRSVSKLVAAFITFYRTDQPSGGYEYVNKRFCRFIIHTKHMMD
>Symbiodinium_sp._KB8_gene_23|GeneMark.hmm|375_aa|-|3|1127_MGM_gi|1991314038|gb|CAJNDU010005849.1|_Symbiodinium_sp._KB8_genome_assembly,_contig:_Smic_CassKB8.scaffold15261,_whole_genome_shotgun_sequence:10512-11639
RIIAGNQVVEDFDNHNRVHQMFSKLMSQGARKDEANEGFGYRYDDEVKTLVNNAGNILSYEVNATNCPGFKNQMTVAFKPLAGIFSQFKYLPLKYMGNLTIELELVNNDIECIINPDDYTDDNNLGNRFTTDVALPGGNASNTSKVFELNNAFVSCDICTLDNNLNNEYVKHLLEGKGLPITYTTYITQMQSVAGYSDINVPVIRSVSKLVASFITFYRTDDPSLGYEYANKRFCRFYHPHQTHIAVEQGIYDINKDLEFQIQLGSKLFPEYPCNSLTQCFYHLRKALNLPVFHQHSISIDFKQYRDRQFIFGFSFEKVPDSSYTGINTRAGQQMLIRIKPAGASIPVDDMPDEMFITMLSEQILEIKDLGLKVY
>Symbiodinium_sp._KB8_gene_27|GeneMark.hmm|476_aa|-|3|1430_MGM_gi|1991311111|gb|CAJNDU010007255.1|_Symbiodinium_sp._KB8_genome_assembly,_contig:_Smic_CassKB8.scaffold16527,_whole_genome_shotgun_sequence:1288-2718
METFSPEDILIDNLSFKLNKGSSYIVDRRSVSFWPSGSNIYKSDSGNRVLKFSLNGEDNSWLDPQSVRIFFTLKNLDPGIYNNKLRPLSPPYCFFRRMRIIAGNQVVEDFDNYNRVHHMFSKLMSQGARKDEANEGSGQRYDDEVKTLVNKVGTELIHEVNGFTLQGFTNQMTVGFKPLCGLFSQFKYLPLKYMGNLTIELELVTNATDCIIDYRNYQLNDDVGNRFVHDVDPAGDAGADIRNTSVQWEINNARVLCDVCTLDNNLNNEYVKHLLEGKGLPITYTTYITQSQTISNTDNISIPVIRSVSKLVASFITFYKSGDPSTGFEYCDKEFCRFYHPMQTSDEADDGIYSEDKDLEFQIQLGSKLYPEYPCRSMTECFYHLRKTLNLPMFHQHSMSVSFRHYRDRQFIFAFSFEKVPDSSYTGINTRAGQQMLVKIKPVGTSIPTNEMPENIYITMLSEQILEIKDLGLKVY
>Symbiodinium_sp._KB8_gene_34|GeneMark.hmm|583_aa|-|3|1751_MGM_gi|1991308106|gb|CAJNDU010008726.1|_Symbiodinium_sp._KB8_genome_assembly,_contig:_Smic_CassKB8.scaffold17851,_whole_genome_shotgun_sequence:5109-6860
VMLASTAYNYLTESNLKIASKLGNLSYNKHVIPAESGTEKSSTAGSHITFTTPTNSVFSSSIPKIESSIPLKLEATAIGVRTGMDLISALDQKFGLQSLAHHRLFSNLQVSFNDSSNVSNNPSDEAEIILRSSDPRKLALISQCVATDKYDKIDVSSISNPLTTGANSENPELFARGLSSNYSVVFGTATAGTATTKASLNLTVTFESVVPSPAFQTENPSDAQAFYRLNKLRIDGTINDLFENVFESTGTWSSGDKSFTFGAGATGCVVTMDATKVKHQLFVDQWEPSIKIDPPKNLAWGNTKYEKMANVSVNFAAGQPATEVNSGLFPMQTVPKMWAVRIRRPYKEGGVHASLPVTKLSVDIGNIYNQLQNWSQTDLYNQSIQNGLIDRYATFASEYSSYTNAVAGRGCGSIILIQPSDLALGEGMIAGASMNFNVRFKATASSVVLPAPAGDPEIPPEACVMEVWALYDFILKTNGSQYSSNIAKISNAQFTASDVKFMDDTAAQNHLVGGSYNIRDFSQSPMVKAVSKVMRNTTPVLSSYAKDGTALGNLAASYGYGTKGGDIMKIGGKKLTKAQMRKA
>Symbiodinium_sp._KB8_gene_36|GeneMark.hmm|423_aa|-|3|1271_MGM_gi|1991307737|gb|CAJNDU010008904.1|_Symbiodinium_sp._KB8_genome_assembly,_contig:_Smic_CassKB8.scaffold18010,_whole_genome_shotgun_sequence:958-2376
LKFSLNGEDNSWLDPQSVRIFFTLQNLDATLDNKLRPLAPPYCFFRRMRIIAGNQVVEDFNDYNRVHHMFSKMMSQGARKDEANEGFGYRFDDEVKTLVNKVGTELIPEVNSFTCLGFKNKMTVGFKPLCGLFSQFKYLPLKYMGNLTIELELITNATDCIIDWRNYQVDDDVGNRFTHDVNTTVGQLTNTSIDWEINNARVVCDVCTLDNNLNNEYVKHLLEGKGLPIIYTTYITQSQSVKGLTDINVQVIRSVSKLVASFITFYKAGDPSTGYEYCDKEFCRFYHPHQASDEAVNGMYDENYDLEFQIQLGSKLYPEYPCNSLTQCFYHLRKALNLPMFHQHSMSIDFKQYRDRQFVYAFSFEKVPDSSYTGINTRAGQQMLIKVKPINSSIDVSNMPDQIYATLLSEQVLEIKDLGLKVY
>Symbiodinium_sp._KB8_gene_39|GeneMark.hmm|360_aa|+|3|1085_MGM_gi|1991304663|gb|CAJNDU010010464.1|_Symbiodinium_sp._KB8_genome_assembly,_contig:_Smic_CassKB8.scaffold19415,_whole_genome_shotgun_sequence:5925-7344
VDDVLIDALSFKHHAGGSYVTERRSVRYFSMGSNIYKPSGGNRVLKFQLASGNNGWLDPQSVMVFFTVQNLDKSNNKKLRFISGNPVTNPACLFRRVRVLMGNTLIEDYTDSNRVEMIFSKLMSDGARDNQDAMGFGYRYDDNWTKAKVELTGTGDATGNIISAYTPDNMGGFLDKMTVGFKPLLGIFNQFKMIPLRFAPTTLEFELVNAETEVVIQPSGSTSGLFTTTATGDDEPSNTSTLWELNNCFVNCDIVSLDDSLNNAYIDHLNRGGELPITFTTYITQSQSIAGLKDINVQVLRSVSRLVAGFITFYKSPSNGGLTDGTYGNNDFYVQREFNRFYHPMDSNNEALNGFYISFN
>Symbiodinium_sp._KB8_gene_40|GeneMark.hmm|477_aa|-|3|1433_MGM_gi|1991303704|gb|CAJNDU010010955.1|_Symbiodinium_sp._KB8_genome_assembly,_contig:_Smic_CassKB8.scaffold19858,_whole_genome_shotgun_sequence:1489-2922
METFSPEDILIDNLSFKLNKGSSYIVDRRSVRFYSQSTNVFRPTSGNRVMKFSLNGEDNTWLDPQSVRVCFTVQNLDQTLNRKLRPLAPPYSFFRRMRIIAGSQVIEDFDNYNRVHQMFSKMMSQGARKDEANEGFGYRYDDEIKTLKKGAGDNLIYDVDAVAVPGFKNQMTACFKPLAGLFSQFKYLPLKYMGNLTIELELVSNDVDCIVNPDDYDEADGAIAQNLREKFTADVALPAGNATNTSKLFELNNAFVQCDVCTLDNNLNNEYVKHLLEGKGLPITYTTYITQMQSVEGSTDFSVPVIRSVSKLVASFITFYRTDEPSLGYEYANKRFCRFYHPHQSHLSSEEGIYDINKDLEFQIQLGSKLFLEYPCNSLSQCFYHLRKALNLPVFHQHSISIDFKQYRDRQFIFGFSFEKVPDSSYTGINTRAGQQMLIKIKPAGATIPVADMPDEMFITMLSEQILEIKDLGLKVF
>Symbiodinium_sp._KB8_gene_44|GeneMark.hmm|449_aa|-|217|1566_MGM_gi|1991302266|gb|CAJNDU010011702.1|_Symbiodinium_sp._KB8_genome_assembly,_contig:_Smic_CassKB8.scaffold20529,_whole_genome_shotgun_sequence:680-2246
DVMSPALDFGLPETAQYVQDRRHVNYFPSGSNIYTSATGNKNLKFYITGEDGTYLDLSSIRMFANLQNDDLDERKFLRPLSGLHAFFSRYRCTVGGQLVQDIDQYNRHCELYNSFKSVETRHMDDIESSANPRWDDDWRHKYANGLDQFVRVNNANDDVVRTERQLPTGGDAKDYTDHNKWGKIANRYTRHSVSGIRGGGEYVRLGHSFKDGFLESGYYLPVRYAPLEIEITIVSDAEEPVIKGVNSASATTIGGDRGGAYFTEGDTFILWQLNNIILRAEVVTLDSSVNNNITSHLLQGGSLKIVYPMCHTITQTFNASGTEINMNVVKSASKLNGCFITFYRAQRGNHLVAGKEDNYYLPDNYVNKRFNYFYNPMIISRFNDRGYGATGDDRGFGFADKNYNISWQLQIANKKYPEFESQSLAEHMFFFTSDVKLHEPRPRQLQYYK
>Symbiodinium_sp._KB8_gene_45|GeneMark.hmm|313_aa|+|162|1103_MGM_gi|1991301921|gb|CAJNDU010011890.1|_Symbiodinium_sp._KB8_genome_assembly,_contig:_Smic_CassKB8.scaffold20699,_whole_genome_shotgun_sequence:5567-6945
MFKTKTQILHRKFRPLSPAYSFFRRIRIFAGSQVVEDFDNYSRIHHMFSKMMSQGARKDEVNKSFGYRYDDEVKSLNNESGTRLDYDVHSTTCPGFRDEITVGFKPLAGLFSQFNYLPLKYMGNLTIELELINSSTDCLMDPNDYNETDTGIGENLRNKFTVDVALPAGKASNTSIQFELNNVFCACDISALSNELNKEYVKRLLEGKGLPITYTTYVAQSQSIKTATDHIGVFRSVSKLVPSFIIFYKSGNPSLGYEYADKELGRFYHPHQAHNEQEHGINDMSKDLEFQVQLDSQLFPEYPCNSITQSLYY
>Symbiodinium_sp._KB8_gene_47|GeneMark.hmm|477_aa|-|3|1433_MGM_gi|1991301303|gb|CAJNDU010012211.1|_Symbiodinium_sp._KB8_genome_assembly,_contig:_Smic_CassKB8.scaffold20988,_whole_genome_shotgun_sequence:4691-6124
METFSPEDILVDNLSFKLNKGASYITDRRSVRFYPSGSNVYKPTSGNRVLKFSLNAEDNGWLDPQSVRVFFTVQYLDQDLDRKLRPLAPPYSFSRRMRIIAGNQVVEDFDNYNRVHQIFSKLMSQGARKDEANEGFGDRYDDEVKTLVNNVGAQLDYEVNSNNCKGFKNQMTVGFKPLCGLFSQFKYLPLKYMGNLTIELELVNNDLDCVINPDDYDEADTGIAINLRDRFTKDVALPAGGATNTSKVFELNNCFVSCDICTLDNNLNNEYVKHLLEGKGLPITYTTYITQTQSVAGMSDINVPVIRSVSKLVASFITFYRDDAPSLGYEYANKRFCRFYHPHRSHDSLKEGIYDVNKDLEFQIQLGSKLYPEYPCNSLTQCFYHLRKSLNLPVFHQHSISIDFKQYRDRQFIFGFSFEKVPDSSYTGINTRAGQQMLIRVKPAGASIPVDDMPDEMFVTLLSEQVIEIKDLGLKVF
>Symbiodinium_sp._KB8_gene_60|GeneMark.hmm|371_aa|-|3|1115_MGM_gi|1991299589|gb|CAJNDU010013161.1|_Symbiodinium_sp._KB8_genome_assembly,_contig:_Smic_CassKB8.scaffold21842,_whole_genome_shotgun_sequence:4812-6168
EDFDNYNRVHHMFSKLMSQGARKDEANESFGYRYDDEVKSLNNEVGTRLDYDVNSTTCPGFKEQMTVGFKPLAGLFSQFKYLPLKYMGNLTIELELVNATTDCVINPDDYDEADGGIAINLREKFTADVALPAGNASNTRTQFELNNVFCACDVSTLSNDLNNEYVKHLLEGKGLPITYTTYITQSQSVKGSTDISVPVIRSVSKLVASFITFYKSGDPSLGYEYVDKEFCRFYHPHQNHNEQEEGIYDVNKDLEFQIQLGSQLFPEYPCNSITQCFYHLRKALNLPMFHQHSLSVDFIQYRDRQFIFGFNFERVVDSSYTGINTRAGQQMLIRIKPAGASIPATEMPDQMYITLLSEQILEIKDLGLKVY
>Symbiodinium_sp._KB8_gene_62|GeneMark.hmm|476_aa|-|3|1430_MGM_gi|1991298691|gb|CAJNDU010013652.1|_Symbiodinium_sp._KB8_genome_assembly,_contig:_Smic_CassKB8.scaffold22284,_whole_genome_shotgun_sequence:3480-4910
METFSPEDILIDNLSFKLNKGSSYITDRRSVSFWPNGSNIYKPSSGNRVLKFSLNGEDNSWLDPQIVRIFFTLQNLDPGTFNNKLRPLSPPYCFFRRMRIIAGNQVVEDFDNYNRVHHMFSKMMSSGARKDEANEGFGYRFDDELKTLVNKVGSELIPEVNGISCLGFRDKMTVGFKPLCGLFSQFKYLPLKYMGNLTIELELITNATDCIIDYRDDTADTGIGNRFTNDVNTTTTPGAEFTNTSVDWEINNARVVCDVCTLDNNLNNEYVKHLLEGKGLPITYTTYITQSQTVKGLTDISVQVIRSVSKLVASFITFYKQGDPSIGYEYCDKEFCRFYHPQQASDEVTQGVYDANYDLQFQIQLGSKLYPEYPCGSLTECFYHLRKALNLPMFHQHSLSIDFKQYRDRQFIFGFSFEKVPDSSYTGINTRAGQQMLVRVKPANGAINATDMPDNVYITMLSEQILEIKDLGLKVF
>Symbiodinium_sp._KB8_gene_64|GeneMark.hmm|474_aa|-|3|1424_MGM_gi|1991297716|gb|CAJNDU010014200.1|_Symbiodinium_sp._KB8_genome_assembly,_contig:_Smic_CassKB8.scaffold22778,_whole_genome_shotgun_sequence:983-2407
MESFSPEDILVDNLSFKLNKGASYITDRRSVSFWPSGSNIYKPTSGNRVLKFSLNGEDNSWLDPQSVRIFFTLQNLDTGAYDNKLRPLAPPYCFFRRMRIIAGSQVVEDFNDYNRVHHMFSKMMSQGARKDEANEGFGYRYDDEVKTLVNKVGTELIPEVNSFTCLGFKNKMTVAFKPLAGLFTSNFKYLPLKYMGNLTIELELVSNATDCIIDYNNYTSDDDVGNRFTSDVAGAVGQLTNTSIDWEINNARVICDVCTLDNNLNNEYVKHLLEGKGLPITYTTYITQSQSVKGLTDINVQVIRSVSKLVASFITFYKSGDPSTGYEYCDKEFCRFYHPQQASDEAVNGMYDENYDLEFQIQLGSKLYPEYPCNSLTQCFYHLRKALNLPMFHQHSMSIDFKQYRDRQFIFAFSYERVPDSSYTGINTRAGQQMLLKVKPINSSINVSDMPDQVYITMLSEQILEIKDLGLKVF
>Symbiodinium_sp._KB8_gene_65|GeneMark.hmm|301_aa|+|3|908_MGM_gi|1991296752|gb|CAJNDU010014740.1|_Symbiodinium_sp._KB8_genome_assembly,_contig:_Smic_CassKB8.scaffold23263,_whole_genome_shotgun_sequence:3635-4590
KRIQLFANGQRTDDIDNYARTVHLYTLLKPREWWINQSSEGFEINDVGGFPHALPESHFQEVLMAPTLVGLLGCGKMLPPQLNLVLEIEFADPADTVRGGQNSSVDFSIQNVRVLASQVTLDSALVESFNRVLLSGRSLVFSYPTVHTQVTSVPAGSTEFNVTVARAYSKLLEAFVTFRANAAQEGVTDLEHPGNQADGTSSLESQMQIGSLQYPHYPAKDFAEHHHFLQIMAGTYDCTFRNMRLTKPRTCTRAAPSSQPTQWNACRRCPSAASAPELATLRASHSRGCRRTRCSSATCTW
>Symbiodinium_sp._KB8_gene_66|GeneMark.hmm|472_aa|-|3|1418_MGM_gi|1991295021|gb|CAJNDU010015698.1|_Symbiodinium_sp._KB8_genome_assembly,_contig:_Smic_CassKB8.scaffold24125,_whole_genome_shotgun_sequence:2085-3503
DNMINSLQFGLPESAAYITDRKQVHFPSVSGNIFSSSNGNKYLKFVITGEDNNYIDLSSVCLFFDVVNTSETAGQHLRPLGESHAFFTRYRCNAAGQQLNDIDNYNQVCEEMKSFKSEEVRNLDDIQEGCLTRYDSRINRLFAYNIESHDATATTGENNRGVVVPKLTRTNTTGIEKGKFVRMGHKPVCGFVQSGYYPPIRYCPLEFIFEIVSDAGEPVIRPATPVAGTQAEDDRNGLYFTTRNTTTSWSIQNCILRCELIQVDNTVNNNINSHLLKGGRLRMVYPAYHSFSQTFDAGKGEINMNIVKSSTRLSQMFFTFSNSNIDNDNTAGNFDKKRWNYFFHPMAVTIDNLEGVIDSNKQISAQIQIANKKFPEQEISSISEFMYFLRRAVNVMSPYYDGFSIDIYRYANDKFIGGINFDKQPDMNFTGSNTKMGSLITFKIKGANTNFALGIERVFVTAVSEHIFELSE
>Symbiodinium_sp._KB8_gene_67|GeneMark.hmm|612_aa|-|3|1838_MGM_gi|1991294694|gb|CAJNDU010015897.1|_Symbiodinium_sp._KB8_genome_assembly,_contig:_Smic_CassKB8.scaffold24304,_whole_genome_shotgun_sequence:1105-2943
MSTTIIAPASLNWMPLKDASIGTKMSYKSIKNKPIAPQSGGETALAGNIKWESIGFTGRVSSTPRYTPEIEYTIENVGDGLGAPAGGAPAWTDEQKRQGMLTNISGKIGLRRVGVNCLLKTGEVSLNGAPAIRTEIARDAELYAQTCDPEDLAVITPASAPDEYCYFDSLVTNNPLKDGGETPDIIQTRGLGGRYESVVDANPTTHEVKIKVKPSAMIMANPFQYREKTPTPFPSLSKFEMTLTLHNLLNLLNLHHKRIDPAAAGGAPLDEGIKRHLATAPLTVKVDSARHKIVMESYEESELLDTPSEVLYNCPEVETVGNSDSRTSVAPGAKVTFRLNETRIMRGVPTRLLVVAKHRRADSDVFSPTRYAVPGAMTLDVDNVPALYAGMEATQRYEENVKAGFNGSFATYQGLNASVSRGNPGAGGVVAIEFNSLPLGSFIVPNVLTDVTVGGTFEFTNQLNESSTIDFVVYEVHDNFMLYKDGAYSVFRPTISKEDVAKAKVVFADDEASRNSVRGGSWYGDMWNTFRRFINSKGARAGIRSFRNVPMISQFVGDRTMPGRMLRSVGYGKAGGKPPKKKTGGKATKVGGALHRVGGSRASPEDLDGYLF
>Symbiodinium_sp._KB8_gene_69|GeneMark.hmm|372_aa|-|3|1118_MGM_gi|1991292282|gb|CAJNDU010017259.1|_Symbiodinium_sp._KB8_genome_assembly,_contig:_Smic_CassKB8.scaffold25530,_whole_genome_shotgun_sequence:4-1122
METFSPEDILVDNLSFKLSKGASYITDRRSVRFYPSGSNVYKPTSGNRVLKFSLNGEDNTWLDPQSVRVFFTVQNLDQNLDRKLRPLAPPYSFFRRMRIIxxxxxxxxMFSKLMSQGARKDEANEGFGYRYDDEVKTLVNKINEFLTYEVNSVSAPGFKNQMTVGFKPLCGLFSQFKYLPLKYMGNLTIERELVNNDLDCIINPDDYLETDGALDQDIRERFTKDVALPAGAQTNTSKVFELNNAFVSTDLCSLDNNLNNEYVKHLLEGKGLPITYTTYITQMQSVAGSTDISVPVIRSVSKLVASFITFYRDDEPSFGYEYANKRFCRFYHPHQSQDSSVEGIYDINKDFEFQIQLGSKLFPEYPCNSLTQ
>Symbiodinium_sp._KB8_gene_70|GeneMark.hmm|561_aa|-|3|1685_MGM_gi|1991288592|gb|CAJNDU010019453.1|_Symbiodinium_sp._KB8_genome_assembly,_contig:_Smic_CassKB8.scaffold27505,_whole_genome_shotgun_sequence:288-1973
MLVPETYRWQTPENAQFGARLGNRAINHNRISSNEAGSVTEGTVSFDARIPDGLVDSNFEKGMDLVLRYTFPAGVVAGADRAARRASMLALFKDKIGLQAAAGNNCIDVAEVQLNEFSTTTRVHDMLQIHLNSTSYEKLAMATSTPETDDYDIFAANVLNDPLKAGASSTSVGKTRGVGGAYNYEIVPNVATDTDYQIRVRFFVNDLLMANPLQYNNPRLAQPFKDLNTVKVTLQLGDIAARCANLNPEIVPAAGAAALGKGLVVDCISAVHTLTVRSWNPSTALEIPESLAWGSPRIQRISNDRHVVSANVISPPLESKTFTMTGVPNMLAIYVERPRLLKTDAGVDIPGTEWAFPNRFCPIQSVSIDIGNKTDLLGARVTPTELYKISTGNGYSKREATFAGIPSGIGSTQRGAGSIFYVRPSDLGLTDEIMNGSGETIDGIVRVTVKGASTDEVCYLRVFLLYDVFVYEEGDVFTEWRPRYSPATLLDSEFVFTDDSSQMNAIMGGWSIPRPIQNAWSSFTSWLKTPRVKKAIRQARNHPIASAYVGDSSLPGGFAKS
>Symbiodinium_sp._KB8_gene_93|GeneMark.hmm|477_aa|-|3|1433_MGM_gi|1991272879|gb|CAJNDU010029404.1|_Symbiodinium_sp._KB8_genome_assembly,_contig:_Smic_CassKB8.scaffold36461,_whole_genome_shotgun_sequence:688-2121
METFSPEDILVDNLSFKLNKGASYITDRRSVSFWPSGSNVYKADSGNRVLKFSLNGEDNTWLDPQSVRIFFTLVNKGTGTRFNKLRPLSPPYCFFRRMRIIAGNQVVEDFDNYNRVHHMFSKMMSAGARKDEANEGFGYRFDDEIKTLVNDNDVTLKHEVNALNCQGFYNQMTVGFKPLCGLFSQFKYLPLKYMGNLTIELELVTNATDCIIDYRDVVTADAVGNRFVNEVDPAVEADARFRNTSIDWQIENARVVCDVCTLDNNLNNEYVKHLLEGKGLPITYTTYITQSQTVTNVVDINVPVIRSVSKLVAAFITFYNKTQTPSTGYEYCNKEFCRFYHPQQASNEELQGIYDENFDLQFQIQLGSKLYPEYPCRSMTECFYHLRKALNLPMFHQHSLSTNFREYRDRQFVFAFSFERLQDSSWSGINTRAGQQALIRIKPAAATITAAIMPEQMYITLLSEQILEIRDLGLKVF
>Symbiodinium_sp._KB8_gene_102|GeneMark.hmm|361_aa|-|3|1085_MGM_gi|1991266047|gb|CAJNDU010034131.1|_Symbiodinium_sp._KB8_genome_assembly,_contig:_Smic_CassKB8.scaffold40715,_whole_genome_shotgun_sequence:394-1795
MFSKMMSQGARRDEANEGFGYRYDDELLTLVSKGGSALTYEVNSANCPGFYNEMTCCFKPLAGIFSQFKYLPLKYMGNLTIELELVNNATDCIINPNDFDESDSGINADIRNRFTVAVAGDVGKATNTSIDWEISNPRVICDVCTLDNNLNNEYVKHLLEGKGLPITYTTYITQSQNIKGSTDNISVPVIRSVSKLVASFITFYKSGDPSLGYEYADKEFCRFYHPHQAHDPLDEGIYDKNLDLEFQIQLGSKLYPEYPCNSITQCFYHLRKALNLPMFHQHSMNINFKQYRDRQFIFGFSFEKVPDSSYTGINTRAGQQMLLRVKPAGATIPANDMPDTMYITMLSEQILEIKDLGLKVF
>Symbiodinium_sp._KB8_gene_110|GeneMark.hmm|407_aa|-|3|1223_MGM_gi|1991262206|gb|CAJNDU010036848.1|_Symbiodinium_sp._KB8_genome_assembly,_contig:_Smic_CassKB8.scaffold43160,_whole_genome_shotgun_sequence:855-2078
VVNTSTTAGQYLRPLGESHAFFTRYRCNAAGQQLNDIDNYNQVCEEMKSFKSEEVRNLDDIQEGCLTRYDSRINRLFAYNIESHDATATTGENNRGVVVPKLTRINTTGIEQGKFVRMGHKPVCGFVQSGYYPPIRYCPLEFIFEIVSDAGEPVIRPATPVAGTQAADDRNGLYFTTRNTTTSWSIQNCILRCELIQVDNTVNNNIVSHLLKGGRLRMVYPAYHSFSQTFTAGNTEINMNIVKSSTRLSQMFFTFSNSNINNDNTAGNYDRKRWNYFFHPMAVTIDNLEGVIDSNKQISAQIQIANKKFPEQEISSISEFMYFFRRAVNVMSPYYDGFSIDIYRYANDKFIGGINFDKQPDMNFTGFNTKMGSLITFKIKGANANFALGIERVFVTAVSEQIFELSE
>Symbiodinium_sp._KB8_gene_112|GeneMark.hmm|320_aa|-|450|1412_MGM_gi|1991261984|gb|CAJNDU010037004.1|_Symbiodinium_sp._KB8_genome_assembly,_contig:_Smic_CassKB8.scaffold43300,_whole_genome_shotgun_sequence:32-1444
QDNMISSLQFGLPESAAYITDRKQIHFPSVSGNVFSSSNGNTYIKFVITGEDNNYIDMSSICLFFDVVNKSETAGQYLRPLGESHTFFTRYRCNGAGQQINDIDNYNLVWMKSFKSEEVRNLDDIQEGCLTRYDSRINRLYAFAIEGDGVATAAANDRGIVLPKLTRLNTTGIAPGKFVRIGHKPCCGFVHSGYYPPIRYCPLEFIFEICSDAQEPVINPATPVGANQAADDANDLYFTTRNTTTNWVIQNCILRCELVTVDNTVNNNVVSHLLKGGRLRMVYPAYHSFCQTFTAGNTEINMNIVKSSTRLSQMFFTMSN
>Symbiodinium_sp._KB8_gene_120|GeneMark.hmm|317_aa|-|3|953_MGM_gi|1991257510|gb|CAJNDU010040256.1|_Symbiodinium_sp._KB8_genome_assembly,_contig:_Smic_CassKB8.scaffold46228,_whole_genome_shotgun_sequence:410-1363
FIKRVQLFANGQRCDDISEYGRCCFLYSLLKPAEWYKNKGITGFWELAGLTPAPVPAQSFKDVLMAPTLIGMFQSGKFLPPQLNLVLELEFAEPADALRPGGGSTDYAIENVRVLASQVTLDSALYESYQKILLSGRSLVFAYPTMHTQVSSIPAGSTAHNVTVARAFTKLLGAFVSFRDIDDALGECSNFEHPGDGSQFSTSALESQMQLGSLQYPRYPMASDAEHFHFLEILAGTYDSSIKNMRIADNLWNNTQFIAAFPVERVPKHPLSGISTRSGDLARFSFKNMQADRVQRMYIHLLSYQIVTVSGSGVSVL
>Symbiodinium_sp._clade_C_Y103_gene_13|GeneMark.hmm|510_aa|-|3|1532_MGM_gi|1408267366|gb|BGPT01000027.1|_Symbiodinium_sp._clade_C_Y103_DNA,_scaffold27.1,_whole_genome_shotgun_sequence:156845-158377
EDNMINQLNFRLPQTAQYITDRRMVNYFPSGSNVYAPNAGNKNIRFYISGDSNQYLDLSSVRLFATLQNTDGTRAKYLRPLGGLHAFFQRYRATVAGQMVQDIVEYNRFCELYKSFKSKDVNEMDDIESSANPSWDDDYHKYANGLNNTLQATTAGATSGAGVVTVTPDGDHHEWGKVDMRHTRHSLSGIEGANGKMRLAHKPCCGLLADSNYYLPLRFAPLELEFTIVSDGNEPIVVPYGDGTTQTDKNGYYFQDGNTSTSWEINNVIIRAEVITLDNTVDNNITQHLLEGQSLKLIIPQYHTITQTFNTGGGEINMTIVKSASKLSTAFITLYRTPRNTERYNNYLVDGYVHKRWNYFYNPMINGEINDGPNAGADATEQGKGFQDYSRNLSWQLQVANKKYPEFECQSLSEAFYFLRRTLHLNNPSQNGLNISFRQYRENKCIIGMTFEKMQDTNFTGTNTKMGSLITFKIKGTEGTLDPTEQIQEVFVNLVSESVLELRSDGAIVY
>Symbiodinium_sp._clade_C_Y103_gene_15|GeneMark.hmm|507_aa|-|3|1523_MGM_gi|1408267334|gb|BGPT01000059.1|_Symbiodinium_sp._clade_C_Y103_DNA,_scaffold59.1,_whole_genome_shotgun_sequence:644342-645865
DVMVNQLNFGLPETSQYITDRRFVNYFPSGSNVYAPNAGNKNIRFYISGDSNQYLDLSSVRLFATLQNTDGTRAKYLRPLGGLHAFFQRYRATVGGQLVQDIIEYNRHCELFKSFKSKDVNEMDDIESSANPSWDDDYHKYANGLNNMIDYTTTGATNAGGVATVNTLGDHNEYGRFDFRPTRHSLSGIEGANGKMRLGHKPCCGLMESNYYLPLRFAPLELEFTIVSDGNEPIVVPIGNATANPNTETDKQGYYFQGGNTSVSWEINNVIIRAEVITLDNTVDNNITKHLLEGQSLKLIVPQYHTLTQTFNAGGGEINMNIVKSASKLSTAFITLYRTPLQGSRYGYFRPSNYISKRWNYFYNPMVNSEINDGPLAETLPAQEGKGFQDYSRNLSWQMQIANKKYPEFECQSLSEAFYFLRRTLHYMNIDQNSLNISYSQYRSNKFVIGVSFEKMQDTNFTGQNTKMGSLITFKIKGTEAPLLETEQIQEIFVTLVSESVVEIRES
>Symbiodinium_sp._clade_C_Y103_gene_16|GeneMark.hmm|302_aa|-|3|908_MGM_gi|1408267316|gb|BGPT01000077.1|_Symbiodinium_sp._clade_C_Y103_DNA,_scaffold79.1,_whole_genome_shotgun_sequence:25968-27707
MESNYYLPLRFAPLELEFTLVSDGNEPIVVPFGNGTTQTDKNGYYFQDGNTSTSWEINNVIIRADVITLDNTVDNNITKHLLEGQSLKLIIPQYHTITQTFNTGGGEINMNIVKSASKLTNAFITLYRTPRQGEVYANYLVDNYVHKRWNYFYNPMIWGQINDGGDPENIPAQAGKGFADSSRALTYQLQIANKKYPEFEVQSLSEAFYFLRRTLHFMNADQNSVNISYRQFRENKFVMAFSFEKMADVNFTGTNTKMGSLITFKVKGTEGSLGTEEQIQEIFVSLVSESVVELTESGAIVY
>Symbiodinium_sp._clade_C_Y103_gene_19|GeneMark.hmm|513_aa|-|3|1541_MGM_gi|1408267306|gb|BGPT01000087.1|_Symbiodinium_sp._clade_C_Y103_DNA,_scaffold89.1,_whole_genome_shotgun_sequence:586420-587961
QDVMINNLNFGMPETAQYITDRRFVNYFPSGSNIYASNQGNKNIRFYVSGEANQYLDLSSVRLFATLQNTDTTRAKFLRPLGGLHSFFNRYRATVGGQMVQDITEYNRHCELFKSFKSKDVNEMDDIESSANPSYDDDYHLCANGLNNFIDYTTSGATNAGGVATVNTGADHNEYGRIDFRPTRHTLSGIAGANGKARLSHKPCCGLLESNYYLPLRVAPLELEFTIVSDGNEPIVVPQGDAGTNPETETDKQGYYFQSGNTSVSWEINNVIILAEVITLDNTVDNNITKHLLEGQSLKLIIPQYHTITQTFNTGGGEINMNIVKSASKLTNAFITLYRSPRGGSRYGYYMPDNYIYKRWNYFYNPMINGEINDGPAAESVPLQQGKGFADNSRALTYQLQIANKKFPEFEVQSLSEAFYFLRRTLHFLNPEQNSLNISYKQYRENKFVIGFSMEKMSDLAFSGVNTKMGSLITFKIKGTEGTLAETEQIEEIFTTLVSETVLELRSDGSLVY
>Symbiodinium_sp._clade_C_Y103_gene_20|GeneMark.hmm|318_aa|-|3|956_MGM_gi|1408267304|gb|BGPT01000089.1|_Symbiodinium_sp._clade_C_Y103_DNA,_scaffold91.1,_whole_genome_shotgun_sequence:692267-693934
LSGIAGANGKMRLGHKPCCGLLESNYYLPLRFAPLELEFTIVSDGNEPIVVPFGNGTTQTDANGYYFQDGNTSPSWEINNVIIRAEVITLDNTVDNNITKHLLEGQSLKLIVPQYHTITQTFNTGGGEINMNIVKSASKLSDAFITLYRTPRGGEIYANYLVDSYVHKRWNYFANPMINGQINDGGDPENIPLQQGKGFQDYSRNLSWQLQIANKKFPEFERQSLSEAFYFLRRTLHYMNADQNSLNISYRQYRENKFVIGVSFQKMADVNFTSVNTKMGSLITFKIKATEGTLAETEQIQEIFTHLVSETVLELTES
>Symbiodinium_sp._clade_C_Y103_gene_36|GeneMark.hmm|465_aa|-|3|1397_MGM_gi|1408267174|gb|BGPT01000219.1|_Symbiodinium_sp._clade_C_Y103_DNA,_scaffold231.1,_whole_genome_shotgun_sequence:20289-21686
MEALEITDVLNENVLRYRLKGGASYIRDERIRTFYPSSVSTYSSNSNSVIRFNLTGGANEWINLRSLLVGFTLINGDNDGTKQLRPAYKPSSFFQRMRVMAGSNVIAEIPDLNRYEAMMDILQDDGSRNYTDNLGFGETFYNEGNRFLTYTQLATNPGSNKIQNVIEQTTPNNYAGFTNKKTVYYRPSCPFFNVSNFIPLSYCPIVIELTLVSDPLEPLVLQSGEFTTTNTSFIWSIEQPLITADVHRLDDGLFAEYAEILEKQSLPITFNSVSVQTQTINRTTDIFTTIVRNVSKADNIFISFYSNFGYKGGFGELLKPHNLLYHPLSWGSGVHTRQQYYEDLDLSFQLSIGNTVIPEMPTMGVADNYKHLQETRNNHVSIKPHMYRTNSFLAGFNLKKLNSANYTGLNLKNNSSMVVRVRPLNGTKLYTEDNGTDTGLMPDKMYIVIEHECILEIKAQSVIFY
>Symbiodinium_sp._clade_C_Y103_gene_41|GeneMark.hmm|465_aa|-|3|1397_MGM_gi|1408267142|gb|BGPT01000251.1|_Symbiodinium_sp._clade_C_Y103_DNA,_scaffold266.1,_whole_genome_shotgun_sequence:264890-266287
MEALEITDVLNENVLRYRLKGGASYIRDKRIKTFYPSSVSTYSSNSNSVIRFNLTGGANEWINLRSLLIGFTLINADNDGTKELRPAYKPSSFFQRMRVMAGSNVIAEIPDLNRYEAMMDTLQDDGSRNYTDNLGFGETFYNEGNGFLTYTDLATNPASNTVMNVIEQAQPDNFGGFKNKKTVYYRPSCPFFNVSNFIPLSYCPIVIELTLVSDATEPLVNQSAEFTTTNTSFLWNIEQPIITCDIHRLDDGLFAEYAEILEKQSLPITFNSVSVQTQTTSRSTDIFTTIARNVSKADNIFISFYSNFGYKGGFQEVLKPHNLLYHPLSWESGTSLAQRYYENIDLSFQLSIGNTVIPEMPTMGVADNYKHLQETRNNHVSIKPHMYRTNSFLAGFNLKKLNSANYTGLNLKNNSNMVVRVKPLYGTDLYTTNNGTDTGLMPDKMYIVIEHECILEIKAQSVIFY
>Symbiodinium_sp._clade_C_Y103_gene_42|GeneMark.hmm|511_aa|-|3|1535_MGM_gi|1408267117|gb|BGPT01000276.1|_Symbiodinium_sp._clade_C_Y103_DNA,_scaffold293.1,_whole_genome_shotgun_sequence:361178-362713
DTMINSLNFGLPETAQYITDRRHVNYFPSGSNVYNPNAGNKNIRFYISGEDNTYLDLSSVRLFANLQNTDGTRSHFLRPLGGLSAFMQRYRCSIGGQLLQDIVEYNRHCELYNSFKSKDVREMDEIESSANPSFWNDYHDYANGLDEFLKATTTGATSGAGVVTVDTAGNHNKWGQMDKRYTRHSVTGIPGANGYARFGHKPVCGVMESNYYLPLRYSPLELEFTIVNDEQAPVITPFTVTDANTQNDDTGYYFTTGDTSTSWELNNVIIRAEVIHLDNTVNNNIVKHLLEGQSLKLVFPVYHTISQTFNNAGTEINMNIVKSASKLNGCFITLYRAPKSGVKDGKYLPDNYVYKRWNYQYNPMINAPIVDGIDPDGANPENQGKGFQDSTRNLSWQIQIGSKKYPEFECQSLAETMYFLRRSIHYLNPDQDALSFSYKQYRHDKFVIGMSYEKMQDINFSGVNTKMGSLLTFKLKGTNQALQVGEEVTEIFTHLINEAVAEIRQDGVILF
>Symbiodinium_sp._clade_C_Y103_gene_47|GeneMark.hmm|453_aa|-|308|1669_MGM_gi|1408266995|gb|BGPT01000398.1|_Symbiodinium_sp._clade_C_Y103_DNA,_scaffold434.1,_whole_genome_shotgun_sequence:36695-38364
DVMINQLNFGLPETSQYITDRRMVNYFPSGSNVYAPNAGNKNIRFYISGDANTYLDLSSVRLFATLQNTDGTRAKFLRPLGGLHAFFNRYRATVGGQMVQDIIEYNRHCELYKSFKSKAVNEMDDIEGCANPSWDDDYHKYANGLDNFIQATTDGATNAGGVANITTGGDHNEWGRVDFRHTRHSLSGIAGANGKMRLGHKPCCGLLESNYYLPLRFAPLELEFTIVSDGNEPIVVPFGNGTTQTDTNGYYFQDGNTSTSWEINNVIIRAEVITLDNTVxYFQDGNTSTSWEINNVIIRAEVITLDNTVDNNITKHLLEGQSLKLIVPQYHTITQTFNTGGGEINMNIVKSASKLSDAFITLYRTPRGGEIYANYLVDNYVHKRWNYFYNPMINGQINDGGDPENIPLQQGKGFQDYSRNLSWQLQIANKKFPEFECQSLSEAFYFLRRTLxI
>Symbiodinium_sp._clade_C_Y103_gene_74|GeneMark.hmm|454_aa|+|3|1367_MGM_gi|1408266462|gb|BGPT01000931.1|_Symbiodinium_sp._clade_C_Y103_DNA,_scaffold1070.1,_whole_genome_shotgun_sequence:161738-163274
QMINQLNFGLPETSQYITSRRFVNFFPSGSNIYSNVGGNNNIKFNISTDDNNYIDLSSIRVFATLQNTDATRAHFLRPLSGLHGFFQRYMLNVAGQQVQDIIEYNRHCELYECLKSKDVRDMDDIESGANPRWDGDYHDYANGLDVFLQPNTTGSTDAGGIVDVFTTGDHNEWGRVDKRYTRHSLTGIAGAGGKMRLSHKPCCGLLNSNYYLPTRYAPLELQFQIVSTATEPIVVPQGAGGAQTDKEGYYFRDGDTSTSWELNNVFVRAEVITLDNTVNNNIVKHLLDGQSLKLVFPMYHTITQSFNAGGGEINMNIVKSSSKLTGAFITLYRTPRNGEFDGRFLPDNYVFKRWNYMYNPMINKRINDSGLANTAELQGEGFQSWSKNLSWQIQLNNSQKYPEFEAQSLAETFYFLRRAVHDMNPDQDSLSFSYRQYRENKFIIGMSFEKNAFQ
>Symbiodinium_sp._clade_C_Y103_gene_75|GeneMark.hmm|513_aa|-|3|1541_MGM_gi|1408266361|gb|BGPT01001032.1|_Symbiodinium_sp._clade_C_Y103_DNA,_scaffold1193.1,_whole_genome_shotgun_sequence:199613-201154
QDAMINQLNFGLPETSQYITDRRFVNYFPSGSNVYAPNAGNKNVRFYISGDANQYLDLSSVRLFATLQNTDGTRAKFLRPLGGLHSFFQRYRATVGGQMVQDITEYNRHCELFKSFKSKDVNEMDDIESSANPSWDGDYHEYANGLNNMIDATTDGATNAGGVATVNTAGDHNEWGKIDMRPTRHSLCGIPGANGKVRLGHKPVCGLLESNYYLPLRFAPLELEFTIVSDGNEPVVVPEGDAQTNPTTETDKQGYYFQGGNTSVSWEINNVIIRAEVITLDNTVDNNITKHLLEGQSLKLIVPQYHTITQTFNAGGGEINMNIVKSASKLSNAFITLYRTPRQGSRYGYFLPSNYTHKRWNYFYNPMVNSEINDGPLAETLPAQEGKGFQDYSRNVSWQLQVANKKWPEFECQSLSEAFYFLRRTLHYMNADQNSLNISYKQYRENKFIIGVSFEKMADVNFTSINTKMGSLITFKIKGTEGTLAETEQIQEIFTHLVSESVVELTESGAIVY
>Symbiodinium_sp._clade_C_Y103_gene_81|GeneMark.hmm|465_aa|-|3|1397_MGM_gi|1408266322|gb|BGPT01001071.1|_Symbiodinium_sp._clade_C_Y103_DNA,_scaffold1243.1,_whole_genome_shotgun_sequence:80901-82298
MEALEITDVLNENVLRYRLKGGASYIRDKRIKTFYPSSVSTYSSNSNSVIRFNLTGGANEWINLRSLLIGFTLINGDNDGTKQLRPAYKPSSFFQRMRVMAGSNVIAEIPDLNRYEAMMDILQDDGSRNYTDNLGFGETFYNEGNRFLTYTDLATNPASDTIMNVIEHARPENYGGFTNKKTVYYRPSCPFFNVSNFIPLSYCPIVIELTLTSDPLEPLVNQSAEFTTTNTSFVWSIEQPLITADVHRLDDGLFAEYAEILEKQSLPITFNSVSVQTQTISRTTDIFTTIVRNVSKADNIFISFYSNFGYKGGFQEVLKPHNLLYHPLSWQSGTSISQQYYEDLDLSFQLSIGNTVIPEMPTLGVADNYKHLQETRNNHVSIKPHMYRTNSFLAGFNLKKLNSANYTGLNLKNNSSMVVRVKPLNGTKLYTEDNGTDTGLMPDKMYIVIEHECILEIKAQSVIFY
>Symbiodinium_sp._clade_C_Y103_gene_82|GeneMark.hmm|407_aa|+|3|1226_MGM_gi|1408266288|gb|BGPT01001105.1|_Symbiodinium_sp._clade_C_Y103_DNA,_scaffold1281.1,_whole_genome_shotgun_sequence:112235-113735
SYIRDKRIKTFYPSSVSTYSSNSNSVIRFNLTGGANEWINLRSLLIGFTLINGDNDGTKQLRPAYKPSSFFQRMRVMAGSNVxNGDNDGTKQLRPAYKPSSFFQRMRVMAGSNVIAEIPDLNRYEAMMDILQDDGSRNYTDNLGFGETFYNEGNRFLTYTQLATNPGSNTVQNVIEQTTPNNYAGFLNKKTVYYRPSCPFFNVSNFIPLSYCPIVIELTLVSDPLEPLVLQSGEFTTVNTSYLWSIEQPLITADVHRLDDGLFAEYAEILEKQSLPITFNSVSVQTQTISRSTDIFTTIVRNVSKADNIFISFYSNFGYKGGFGELLKLHNLLYHPLSWGSGVHTRQQYYEDLDLSFQLSIGNTVIPEMPTMGVADNYKHLQETRNNHVSIKPHMYRTNSFxNDGGC
>Symbiodinium_sp._clade_C_Y103_gene_83|GeneMark.hmm|453_aa|-|3|1361_MGM_gi|1408266286|gb|BGPT01001107.1|_Symbiodinium_sp._clade_C_Y103_DNA,_scaffold1283.1,_whole_genome_shotgun_sequence:175083-176444
MEALEITDVLNENVLRYRLKGGASYIRDKRIKTFYPSSVSTYSSNSNSVIRFNLTGGANEWINLRSLLIGFTLINGDNDGTKELRPAYKPSSFFQRMRVMVGSNVIAEIPDLNRYEAMMDIIQDDGMRNYTDNLGFGETFYNEGNRFLTYDGSEAGRALVIEEAVASNFMGFKNKSTVYYRPSCPFFNVSNFIPLSYAPIVIELTLVSDPLEPIVDLNTTGLNNTFTTANTSQLWSIEQPIITADVHRLDDGLFAEYAEILEKQSLPITFNSVSVQTQTLNQSTDIFTTIVRNVSKADNLFISFYSDKGYKGNFKGLLKQHNLLYHPISYDALHVVGQNYREDLDLSFQLSIGNTVIPEMPTMGVMDNYKHLQETRNNHVSIKPHMYKTNSFLAGFNLKKLNSANYTGLNLKNNSNMVVRVKPLYGTDLYTTNSGLMPQKMYIVIEHECILEI
>Symbiodinium_sp._clade_C_Y103_gene_85|GeneMark.hmm|400_aa|-|316|1518_MGM_gi|1408266220|gb|BGPT01001173.1|_Symbiodinium_sp._clade_C_Y103_DNA,_scaffold1361.1,_whole_genome_shotgun_sequence:121572-123090
IPELNFGLPQTAQFVVDRRQVNWFPSGSSVYSPKDNKNIRFYISGEANQYLDLSSLRLFATLENRNGDRAKFLRPLGGLHAFFSRYRATVAGQMVQDIVEYNRHCELFKGFKSKDVNEMDDIESSANPSWDDDYHKYANGLNNMIDYTTSGATNAGGVATVDTAGDHNEYGRIDMRPTRHSLTGIAGNNGKVRLGHKPCCGLLESNYYLPLRVAPLELEFQIVSDGNEPIIVPQGNGTTETDKNGYYFQTGNTATGDDWILTSCFIRSDCVVLDNTVDNSITSALLSGTSLKMVIPQYHTITQTFNTGGGEINMNIVKSASKLSHAFITLYRQPRGGERYSYYMPDNYLHKRWNYFYNTMINSEINDGPLADTIPLQEGKGFADSTRxKLATSNWKQEIP
>Symbiodinium_sp._clade_C_Y103_gene_88|GeneMark.hmm|405_aa|+|495|1712_MGM_gi|1408266208|gb|BGPT01001185.1|_Symbiodinium_sp._clade_C_Y103_DNA,_scaffold1376.1,_whole_genome_shotgun_sequence:88575-90366
MTTINxKSKAVNEMDDIEGCANPSWDDDYHKYANGLDNFVQATTDGATNAGGVANITTGGDHNESGRVDFRHTRHSLSGIPGANGKVRISHSPVCGLCQSNYYLPLRFAPLELEFTIVSDGNEPIVVPFGNGTTQTDANGYYFQDGNTSTSWEINNVIIRAEVITLDNTVxYFQDGNTSTSWEINNVIIRAEVITLDNTVDNNITKHLLEGQSLKLIVPQYHTITQTFNTGGGEINMNIVKSASKLSDAFITLYRTPRQGEVYANYLVDNYVHKRWNYFYNPMINGQINDGGDPENIPLQQGKGFQDYSRNLSWQLQIANKKYPEFECQSLSEAFYFLRRTLHYMNADQNSLNISYRQYRENKFVIGVSFQKQQDVQFTSINTKMGSLITFKIKATENRRNISRN
>Symbiodinium_sp._clade_C_Y103_gene_104|GeneMark.hmm|515_aa|-|3|1547_MGM_gi|1408266057|gb|BGPT01001336.1|_Symbiodinium_sp._clade_C_Y103_DNA,_scaffold1568.1,_whole_genome_shotgun_sequence:55365-56912
TAESSDVMINQLNFGLPETAQYITDRRQVNYFPSGSNVYAPNAGNKNIRFYISGDANQYLDLSSVRLFATLQNTDGTRAKFLRPLGGLHAFFNRYRCTVGGQMVQDIVEYNRHCELFKSFKSKDVNEMDDIESSANPSYDDDYHKYANGLDNLLQDTTDGATNAGGVVTVSSGGDRNEYGRIDFRHTRHSLSGIPGANGKVRLAHTPCCGLLGEGAKYYLPLRFAPLELEWTIVSDGTEPVVVPQGNGTTQTDKNGYYFQDGNTSTSWEINNVIIRADVITLDNTVDNNITKHLLEGQSLKLIVPQYHTITQTFNTGGGEINMNIVKSASKLTNAFVTLYRQPRGGEVYANYLVDNYVYKRWNYFYNPMINGQINDGPDPENIPLQAGKGFSDSSRAFAYQLQVQSKKFPEFEVQSLSEAFYFLRRTLAFMNADQNSKNISYRQFRENKFVMAFDFQKMNQLSLTGINTRMGSLITFKLRGNEGSLADTEQIQEFFVNLVSESVLELTESGAIVY
>Symbiodinium_sp._clade_C_Y103_gene_105|GeneMark.hmm|513_aa|-|3|1541_MGM_gi|1408266008|gb|BGPT01001385.1|_Symbiodinium_sp._clade_C_Y103_DNA,_scaffold1626.1,_whole_genome_shotgun_sequence:71560-73101
EDIMINQLNFGLPQTSQYITDRRQVNYFPSGSNVYAPNAGNKNIRFYISGEANQYLDLSSVRLFATLQNTDGTRAKFLRPLGGLHSFFQRYRATVGGQMVQDIIEYNRHCELFKSFKSKDVNEMDDIESCANPSYDDDYHMYANGLNNFIDYTTSGATNAGGVATVNTDADHNEYGRIDFRPTRHTLSGIAGANSKVRLGHKPCCGLLESNYYLPLRFAPLELEFTIVSDGNEPIVVPQGDAIANPTTETDKQGYYFQSGNTSVSWEINNVIIRADVITLDNTVDNNITKHLLEGQSLKLIVPQYHTITQTFNTGGGEINMNIVKSASKLTNAFITLYRSPRGGSIYGQYLPDNYIYKRWNYFYNPMINGQINDGPLAETLPLQEGKGFADSSRALTYQLQISNKKYPEFEVSSLSEAFYFLRRTLHYMNADQNSLNINYKQYRSNKFVMAFSFEKMQDVNFTGTNTKMGSLITFKLKGTEGSLAETEQVQEIMCHLVSESVVELTESGAIIF
>Symbiodinium_sp._clade_C_Y103_gene_108|GeneMark.hmm|530_aa|-|3|1592_MGM_gi|1408265892|gb|BGPT01001501.1|_Symbiodinium_sp._clade_C_Y103_DNA,_scaffold1773.1,_whole_genome_shotgun_sequence:120755-122347
EPVELPELNFGIPQSAEFVTDRRQVNYFPSGSSIYSPKDNKNIRFYISGDMNQYLDLSSVRLFATIQNRNNDRAKFLRPLGGLHSFFYRYTATVAGTIAQDIVEYNRHCELYKSLKSKDVNEMDDVESSANPSWDSDYHKYANGLDNFLQLESIASTSGNATSGNTSGAGTDAFPRAVITGYKNGDHNEWGRIGARPTRHSMSGIPGANGKVRVSHKMCCGLMESNYFLPLRVAPLELQFQLVSDGNEPVIVPQGDATANPTTETDRQGYYFQDGNTATGDDWVITQVFIRADTITLDNSVDNKITSALLQGTSLKMVIPQYHTITQTFNTGGGEINMNIVKSASKLSNAFITLYRAPKTGLRYGYFRPDNYLHKRWNYFYNTMINSEINDGGDPNNNPEEVGQGFSDSTRALSWQLQVANKKFPEKECESLSEAWYFLRRTIALFNPEQNSINISYNQYRNNKFVIGVDFQKMNSVNFSGINTKLGSLITFKLKGTEGAIAPTEQITEIFCHLVSESVLEIRSDGSLVY
>Symbiodinium_sp._clade_C_Y103_gene_129|GeneMark.hmm|505_aa|-|3|1517_MGM_gi|1408265730|gb|BGPT01001663.1|_Symbiodinium_sp._clade_C_Y103_DNA,_scaffold1970.1,_whole_genome_shotgun_sequence:211540-213057
IPELNFGIPQTAQFVTERRQQNWFPSGSSIYSPKDNKNIRFYISGDANQYLDLSSVRLFATIENRNGDRAKFLRPLGGLHSFFYRYTASVSGQIVQDIVEYHRHCELFKSFKSKDVNQMDDVESSANPSWDDDYHKYANGLDNFLQINNTGDGTNYYPAGDHNEWGRIDYRPTRHTVSGIPGANGKVRVSHKMVCGLMESNYYLPLRVAPLELQFQIVSDGNEPIIVPQGDATANPTTETDRQGYYFQGGNTATGDDWVITQVFLRGETVNLDNTVDNSITSALLSGTSLKMVIPQYHTITQTFNGGGGEINMNIVKSASKLSHAFITLYRTPKTGTRYGYFRPDNYLYKRWNYFYNPMINSEINDGGDPNNNPEEVGQGFADSTRALSWQLQVSSKKYPEKECESLSEAWYFLRRTLNLFNPDQNSINISYKQYRENKFCLGISFEKMPSVNFTGTNTKMGSLITFKIKGTEGALAPTEQINEIFVHLVSESILELRSDGALVY
>Symbiodinium_sp._clade_C_Y103_gene_147|GeneMark.hmm|507_aa|-|3|1523_MGM_gi|1408265407|gb|BGPT01001986.1|_Symbiodinium_sp._clade_C_Y103_DNA,_scaffold2367.1,_whole_genome_shotgun_sequence:156463-157986
DQMINQLNFGLPETSQYITSRRFVNFFPSGSNVYAPNQGNKNIRFNLSADDNNYIDLSSIRVFATLQNTDADQKKFLRPLAGLHSFFQRYMLNVAGQQVQDIIEYNRHCELYECLKPKTVRDMDDIESGANPRWDADFHDYANGLDVFLQPKTTGDTDGAGTGAVTVDVDGDHNEWGRIDKRYTRHSLTGIPGANGKARFSHKPCCGLLNSNYYVPLRYAPLELQFQIVSDGKEPVVEPKAGGTDKEGYYFQAGDTSTSWELNNVFIRAEVITLDNTVNNNIVKHLLDGQSLKLVFPMYHTITQSFNAGGGEINMNIVKSSSKLTGAFITLYRTPRSGTFDNKYLPDNYVFKRWNYFYNPMINKRINNSGAADTDALRGEGFQAWSKNLSWQIQLSNSQKYPEFECQSLAETFYFLRRAIHYMNPDQDSLSFSYKQYRENKFIIGMSFEKMADVNFTGYNSKMAGITNFKIKGTEAPLGAGEEINEIFVHLISESVLELRESGAVIY
>Symbiodinium_sp._clade_C_Y103_gene_151|GeneMark.hmm|369_aa|-|3|1109_MGM_gi|1408265371|gb|BGPT01002022.1|_Symbiodinium_sp._clade_C_Y103_DNA,_scaffold2417.1,_whole_genome_shotgun_sequence:51370-52767
MRVMAGSNVIAEIPDLNRYEAMMDILQDDGSRNYTANLGFGETFYNEGNRFLTYTQLATNPCSNTVQNVIDQAKPDNFGGFTNKKTVYYRPSCPFFNVSNFVPLSYCPIVIELTLVSDPLEPLVNQSAEFTTTNTSFIWSIEQPLVTADIHRLDDGLFAEYAEILEKQSLPITFNSVSVQTQTISRSTDIFTTIVRNVSKADNIFISFYSNFGYKGGFQEVLKPHNLLYHPLSWESGTSISQRYYEDLDLSFQLSIGNTVIPEMPTMEVADNYKHLQETRNNHVSIKPHMYRTNSFLAGLNLKKLNSANYTGLNLKNNSSMVVRVRPLNGTKLYTEDNGTDTGLMPDKLYIVIEHECILEIKAQSVIFY
>Symbiodinium_sp._clade_C_Y103_gene_160|GeneMark.hmm|504_aa|-|3|1514_MGM_gi|1408265244|gb|BGPT01002149.1|_Symbiodinium_sp._clade_C_Y103_DNA,_scaffold2582.1,_whole_genome_shotgun_sequence:48045-49559
DTMINSLNFGLPETSQYITSRRFVNFFPSGSNIYSPNQGNKNIRFNISADDNNYIDLSSIRVFATLQNTDGDQAKFLRPLTGLHGFIQRYMLNVAGQQVQDVIEYNRHCELYECFKPKDVRDMDDIESSANPRWDADFHDYPNGLDVLIDINGTNDGVTVYPTGDRNEWGRVDKRYARHSLTGIPGNQGKARFSHKPCCGLLNSNYYIPLRYAPLELQFQIVSGGTEPVVVPQGTGAGTQTDKEGYYFTAGNTSATWELNNVFIRAEIITLDNTVNNNIVKHLLDGQSLKLVFPMYHTITQSFNAGGGEINMNIVKSSSKLTGAFITLYRTPRQGEFDNRYLPDNYVFKRFNYFYNPMINTRINNSGLANTEALQGGGFQDWTRNLSWQIQLSNSQKYPEFEAQSLAETFYYLRRAIHYMNPDQDSLSFSYKQYRENKFIIGMSFEKMADVNFTGYNSKMSGITNFKIRGTEGSLAVGEQISEVFCHLISESVLELRESGAIIY
>Symbiodinium_sp._clade_C_Y103_gene_179|GeneMark.hmm|323_aa|-|3|971_MGM_gi|1408264984|gb|BGPT01002409.1|_Symbiodinium_sp._clade_C_Y103_DNA,_scaffold2912.1,_whole_genome_shotgun_sequence:34481-36161
LSGIAGANGKMRLGHKLCCGLLESNYCLPLRFAPLELEFTIVSDGNEPIVVPFGNGTTQTDANGYYFQDGNTSTSWEINNVIIRAEVITLDNTVDNNITKHLLEGQSLKLIVPQYHTITQTFNTGGGEINMNIVKSASKLSDAFITLYRTPRGGEIYANYLVDNYVHKRWNYFYNPMINGQINDGGDPENIPLQQGKGFQDYSRNLSWQLQIANKKFPEFECQSLSEAxYFLRRTLHYMNADQNSLNISYRQYRENKFVIGVSFQKMADVNFTSVNTKMGSLITFKIKATEGTLAETEQIQEIFTHLVSETVLELTESGAIVY
>Symbiodinium_sp._clade_C_Y103_gene_197|GeneMark.hmm|317_aa|-|233|1186_MGM_gi|1408264423|gb|BGPT01002970.1|_Symbiodinium_sp._clade_C_Y103_DNA,_scaffold3671.1,_whole_genome_shotgun_sequence:8341-10128
MRPTRHSLCGIAGANGKMRLGHKPVCGLLESNYYLPLRFAPLELEFTIVSNGNEPIVVPEGDAQTNPNTETDKQGYYFQGGNTxGNEPIVVPEGDAQTNPNTETDKQGYYFQGGNTSVSWEINNVIIRAECISLDNMVDNSITKSLLGGSLLKLIIPQYHTITQTFNTGGGEINMNIVKSASKLSNAFITLYRTPRQGSRYGYFLPSNYIHKRWNYFYNPMVNSEINDGPLAETLPAQEGKGFQDYSRNLSWQLQVGNKKWPEFEVQSLSEAFYFLRRTLHYHNYDQNSLNISYKQYRENKYIIAVSFExTTMTRTA
>Symbiodinium_sp._clade_C_Y103_gene_202|GeneMark.hmm|418_aa|-|3|1256_MGM_gi|1408264386|gb|BGPT01003007.1|_Symbiodinium_sp._clade_C_Y103_DNA,_scaffold3734.1,_whole_genome_shotgun_sequence:40252-41777
MLNVAGQQVQDIIEYNRHCELYECLKSKDVRDMDDIESGANPRWDGDYHDYANGLDVFLQANTTGSTDGAGVVDVFTTGDHNEWGRVDKRYTRHSLTGIAGAGGKMRLSHKPCCGLLNSNYYLPTRYAPLELQFQIVSTATEPIVVPQGAGGAQTDKEGYYFRDGDTSTSWELNNVFVRAEVITLDNTVNNNIVKHLLDGQSLKLVFPMYHTITQSFNAGGGEINMNIVKSSSKLTGAFITLYRTPRNGEVDGRYLPDNYVFKRWNYMYNPMINKRINDSGLANTAELQGEGFQSWSKKLSWQIQLSNSQKYPEFECQSLAETFFYLRRAIHYMNPDQDSLSFSYRQYRENKFIIGMSFEKMADVNFTGYNSKTSGITNFKIKGTEGSLPVGEQIEELFVHLISEAVLEIRESGSIIY
>Symbiodinium_sp._clade_C_Y103_gene_205|GeneMark.hmm|368_aa|+|3|1109_MGM_gi|1408264285|gb|BGPT01003108.1|_Symbiodinium_sp._clade_C_Y103_DNA,_scaffold3869.1,_whole_genome_shotgun_sequence:40750-42291
DVEIPELNFGLPQTAQFITDRRHVNYFPSGSSVYSPKDNKNIRFYISGDANQYLDLSSVRLFATLENRSDARAKILRPLGGLHAFFNRYRATVAGQMVQDIVEYNRHCELYKSFKSKEVNEMDDIESSANPSWDDDYHTYANGLNNMIDYTTSGATNAGGVATVDTAGDHNEYGRIDMRPTRHSLTGIPGLNGKVKLGHKMCCGLMESNYYLPLRVAPLELEFTVVSDGNEPIIVPQGDAQTNPNTETDKQGYYFQGGNTATGDDWVLTGVYLRCETVSLDNSVDNSITSSLLSGTSLKMVIPQYHTITQTFNTNEINMNIVKSASTLSHAFVTLYRQPRGGSRYGYYMPDNYLHKRWNYFYNTMING
>Symbiodinium_sp._clade_C_Y103_gene_206|GeneMark.hmm|312_aa|+|3|941_MGM_gi|1408264279|gb|BGPT01003114.1|_Symbiodinium_sp._clade_C_Y103_DNA,_scaffold3875.1,_whole_genome_shotgun_sequence:3600-5263
DVEIPELNFGLPQTAQFVTDRRQVNWFPSGSSVYSPKNNKNIRFYISGEANQYLDLSSVRLFATLENRNGDRAKFLRPLGGLHAFFSRYxxxRAKFLRPLGGLHAFFSRYRATVAGQMVQDIVEYNRHCELFKAFKSKDVNEMDDIESSANPSWDDDYHMYANGLENLLKATTDGATNAGxDTAGDHNEHGKIDMRPTRHSLSGIAGNNGKVRLGHTPMCGLTGLAQHNYYLPLRVAPIELEFQIVSDGNEPIIVPQGNGTTETDKNGYYFQAGNTATGDDWxFPKGMAQLKLIRTDTIFKQETQQLVMTGF
>Symbiodinium_sp._clade_C_Y103_gene_219|GeneMark.hmm|305_aa|-|3|917_MGM_gi|1408263848|gb|BGPT01003545.1|_Symbiodinium_sp._clade_C_Y103_DNA,_scaffold4473.1,_whole_genome_shotgun_sequence:7822-9231
MSLTKQRPITSEDFFKNKKTVYYRPSCPFFNVSNFIPLSYCPIVIELTLVSDATEPLVNLSGDLTVANTYTSFLWNIEQPIITYDIHRLDDGLFAEYAEILEKQSLPITFNSVSVQTQTTSRSTDIFTTIVRNVSKADNIFISFYSNFGYKGGFQEVLKPHNLLYHPLSWESRTSTAQRYYENVDLSFQWSIGNTVIPEMPTMGVADNYKHLQETRNNHVSIKPHMYRTNSFLAGFNLKKLNSANYTGLNLKNNSNMVVRVKPLYGTDLYTTDNGTDTGLMPDQMYIVIEHECILEIKAQSVIFY
>Symbiodinium_sp._clade_C_Y103_gene_221|GeneMark.hmm|508_aa|-|3|1526_MGM_gi|1408263846|gb|BGPT01003547.1|_Symbiodinium_sp._clade_C_Y103_DNA,_scaffold4475.1,_whole_genome_shotgun_sequence:33548-35074
DVMINQLNFGLPETAQYITDRRQTNWFSSGGNIYTANAGAKNIRFYISGEANQYLDLNSVRLFATLQNTDGTRAKFLRPLGGLHSFFQRYRATVGGQMVQDIVEYNRHCELYKSFKSKDVNEMDDIESSANPSYDDDYHKYSNGLDNFLQATTDGATNAGGVATVSTGGDHNEWGRVDFRHTRHSLSGIPRANGKVRLSHSPVCGLLQSNYYLPLRFAPLELEFTLVSDGNEPIVVPQGNGTTQTDKNGYYFQDGNTSTSWEINNVIIRADVITLDNTVDNNITKHLLEGQSLKLIVPQYHTITQTFNTGGGEINMNIVKSASKLTNAFITLYRTPRGGEIYSNYLVDNYVYKRWNYFYNPMIWGQINDGGDPENIPAQAGKGFADSSRALSYQLQIASKKYPEFEVSSLSEAFYFLRRTLHFMNADQNSVNISYRQFRENKFVMAFSFEKMADVNFTGTNTKMGSLIVFKVKATEGTLAEAEQIQEVFVNLVSESVLELTESGAIVY
>Symbiodinium_sp._clade_C_Y103_gene_239|GeneMark.hmm|308_aa|+|3|929_MGM_gi|1408262227|gb|BGPT01005166.1|_Symbiodinium_sp._clade_C_Y103_DNA,_scaffold6639.1,_whole_genome_shotgun_sequence:3974-5231
DVEIPELNFGLPQTAQFVTDRRQVNWFPSGSSVYSPKDNKNIRFYISGEANQYLDLSSLRLFATLENRNGDRAKFLRPLGGxxxxxxDDDYHLYANGLENLLKATTDGATNAGGVVTVDTAGDHNEHGKIDMRPTRHSLSGIAGNNGKVRLGHKPCCxPQGNGTTETDKNGYYFQTGNTATGDDWILTSCSIRSDTVTLDNTVDNSITSALLSGTSLKMVIPQYHTITQTFNTGGGEINMNIVKSASKLSHAFITLYRQPRGGERYSYYMPDNYLHKxxxxxxxxMMAHWLIQSHYKKAKALQTAQGL
>Symbiodinium_sp._clade_C_Y103_gene_241|GeneMark.hmm|390_aa|+|3|1175_MGM_gi|1408262225|gb|BGPT01005168.1|_Symbiodinium_sp._clade_C_Y103_DNA,_scaffold6641.1,_whole_genome_shotgun_sequence:2122-3750
DVEIPELNFGLPQTAQFVTDRRQVNWFPSGSSVYSPKDNKNIRFYISGEANQYLDLGSLRLFATLENRNGDRAKFLRPLGGLHAFFSRYRATVAGQMVQDIVEYNRHCELFKAFKSKDVNEMDDIESSANPSWDDDYHMYANGLENLLKATTDGATNAGGVVTVDTAGDHNEHGKIDMRPTRHSLSGIPGNNGKVRLSHAPMCGLTQLAANSYYLPLRVAPLELEFQIVSDGNEPIIVPQGNGTTETDKNGYYFQTGNTATGDDWILTSCFIRSDTMTLDNTVDNSITSALLSGTSLKMVIPQYHTITQTFNTGGGEINMNIVKSASKLSHAFITLYRQPKGGERYSYYLPDNYLHKRWNYFYNTMINSEINDGPLADTIPLQxFLQHND
>Symbiodinium_sp._clade_A_Y106_gene_15|GeneMark.hmm|473_aa|-|3|1421_MGM_gi|1408283436|gb|BGNK01000135.1|_Symbiodinium_sp._clade_A_Y106_DNA,_scaffold140.1,_whole_genome_shotgun_sequence:287270-288691
QDNMINSLQFGLPESAAYITDRKQVHFPSVSGNIFSSNNGNKYIKFVITGEDNNYIDMSSICLFFDVVNTSQTAGEYLRPLGESHAFFTRYRCNAAGQQINDIDNYNLVCEEMKSFKSEEVRNLDDIQEGCLTRYDSRINRLYAFAIEAHDATATTGRNDRGIVLPKLTRANTTGIEQGKFVRMGHKPCCGFVQSGYYPPIRYCPLEFIFEICSDAQEPVINPATPVAGTQAEDDVNGLYFTTRNTTTSWSIQNCILRCELITVDNSVNNNVVSHLLKGGRLRMVYPAYHSFSQTFTAGNTEINMNIVKSSTRLSQMFFTLSNSSINDNNTAGNYAKKKWTWFYHPMVATIDNLEGVIDSDKQISYYMQIANKKFPEQAVESIAEAMYFLRRAVNVMSPYYDGFSIDIYRYANDKFIGGINFDKQPDMNFTGTNTKMGSLLTFKIRGANQTFALGVEQVYVTLVSEHVFELSE
>Symbiodinium_sp._clade_A_Y106_gene_20|GeneMark.hmm|409_aa|+|3|1232_MGM_gi|1408283422|gb|BGNK01000149.1|_Symbiodinium_sp._clade_A_Y106_DNA,_scaffold155.1,_whole_genome_shotgun_sequence:265195-266608
HFPSVSGNIFSSSNGNKYLKFVITAEVNNYIDLSSVCLFFDVVNTSTTTGQYLRPLGESHSFFTRYRCNAAGQQINDIDNYNQVCEEMKSFKSEEVRNLDDIQEGCLTRYDSRINRLFAQVIEVHSATATAGANQRGVVLPKLTRINTTGIEQGKFVRMGHKPCCGFVQSGYYPPIRYCPLEFIFEIVSDAGEPDIRPSATVAGTQAEDDENGLFVTTRNTTTSWAIQNAILRCELVQVDNTVNNNIVSHLLKGGRLRMVYPAYHSFSQTFTAGNTEINMNIVKSSTRLSQMFFTFSNSNIDNDNTAGNYDRKRWNYFFHPMAASIDNLEGVIDSAKQISYHQVQIANKKFPEQAVESLAEAMYFLRRAVNVMSPYYDGFSIDIYRYANDKCILGINLDKQPDMxSLCQ
>Symbiodinium_sp._clade_A_Y106_gene_22|GeneMark.hmm|346_aa|-|3|1040_MGM_gi|1408283397|gb|BGNK01000174.1|_Symbiodinium_sp._clade_A_Y106_DNA,_scaffold180.1,_whole_genome_shotgun_sequence:192691-194242
MPKITLTITNGKISNRYTRHSVSSIRKGEHFRLGHQFKCGFLESNYYLPVRYAPLEIEITVVSDADEPVIKGVSSASATTIGGDRGGAYFTEGDTTTKWQLNHIILRAEVVSLDSAVNNNITSHLLQGGSLKIVYPMYHTITQTFNASGTEINMNVVKSASKLNGAFITFYRTQRGNYLTNGKEDNYYLPDNYVHKRFNYFYNPMINSRFSDRGVNATGDDAGYGFADKNYNISWILQIGNKKYPEFESQSLAEHMYFLRRMLNYMNPDQDSCSITYEQYATNTFILGITFEKMNEASMTGINSKMGSLLTAKFRPFKTLTDNEMIQEVFCHLLSENVLEIRSDSS
>Symbiodinium_sp._clade_A_Y106_gene_24|GeneMark.hmm|551_aa|-|3|1655_MGM_gi|1408283369|gb|BGNK01000202.1|_Symbiodinium_sp._clade_A_Y106_DNA,_scaffold208.1,_whole_genome_shotgun_sequence:300863-302518
EDGTYLDLSSLRLFANLRNDGEDDAQFLRPLTGLHGFFSRYRCTVGGQLVQDIDQYNRHCELYNSFKSVEARHMDDIESSANPRWDDDWRHKYANGLDQFVRVNNANDNVVRTEAELPTGGDAKDYTDHNKWGKISNRYTRHSVSGIRKGEYFRLGHQFKCGFLESNYYLLVRYAPLEIEITIVSDADEPVIKGVSAASATTIGGDRGGAYFTEGDxEIEITIVSDADEPVIKGVSAASATTIGGDRGGAYFTEGDTTTRWSLDNIILRAECVNLDSVVNNNRTSHLLQGGSLKIVYPMYHTITQSFNASGTEINMNVVKSASKLNGAFITFYRTQRGNHLTNGKEDNYYLPDNYVNKRFNYFYNPMINSRFNDRGVNATGDDAGYGFADKNYNISWQLQIANKKYPEFESQSLAEHMYFLRRMLSYMNPDQDACSITYEQYATNxPEFESQSLAEHMYFLRRMLSYMNPDQDACSITYEQYATNKFIIGITFEKMNEQNLTGINTKMGSLMTAKIKPYKTLSENELIQEIFVHLISENVIEIRSDGSVVY
>Symbiodinium_sp._clade_A_Y106_gene_31|GeneMark.hmm|316_aa|-|3|950_MGM_gi|1408283315|gb|BGNK01000256.1|_Symbiodinium_sp._clade_A_Y106_DNA,_scaffold264.1,_whole_genome_shotgun_sequence:277064-278014
IKRIQLFANGQRTDDIDNYARSVHLYTLLKPREWWINQANEGFEINEVSNFPQPLPQSHFQEVLMAPTLVGLLGCGKMLPPQLNLVLEIEWADPADVVRGGTNSSVDYDIQNVRVLGSQVTLDSALVESFNRVLLSGRSLVFSYPTVHTQVTSVPAGSTEFNVTVSRAYSKLLGAFVTFRTLADQSNVVALNHPGNQADGTSFLESQMALGPMQVPHYPQKDFAEHHHFLQILASTYDSTVRNMRLTKNMYEGSSFIAAYPVQRVPGMPLSGISTRSGDLARFSFKGLQADKVQQCYVHLLSFQVITLSGSGVSVL
>Symbiodinium_sp._clade_A_Y106_gene_44|GeneMark.hmm|372_aa|+|3|1121_MGM_gi|1408283247|gb|BGNK01000324.1|_Symbiodinium_sp._clade_A_Y106_DNA,_scaffold336.1,_whole_genome_shotgun_sequence:180078-181511
ETFAPEDILIDNLSFKLNKGSSHITQKRSVRFYPSGSNVYRPQSGNRVIKISLNGEDNTWLDPQSVRIFFNVQNLDTTLNRKLRPLSPAYSFFRRMRIIAGNQVVEDFDNYNRVHHMFSKMMSQGARKDEANESFGYRYDDEVKSLNNEVGTRLDYDVNSTTCPGFKEQMTVGFLPLAGLFSQFKYLPLKYMGNLTIELELVNATTDCVINPDDYDEADGGIAINLREKFTADVALPAGNASNTSTQFELNNVFCACDVSTLSNDLNNEYVKHLLEGKGLPITYTTYITQSQSVKGSTDISVPVIRSVSKLVASFITFYKSGDPSLGYEYVDKEFCRFYHPHQNHNEQEEGIYDVNKDLEFQIQLGSQLFPE
>Symbiodinium_sp._clade_A_Y106_gene_53|GeneMark.hmm|552_aa|-|3|1658_MGM_gi|1408283103|gb|BGNK01000468.1|_Symbiodinium_sp._clade_A_Y106_DNA,_scaffold484.1,_whole_genome_shotgun_sequence:73375-75033
MESFSPEDILVDNLSFKLNKGASYITDRRSVRFYPSGSNVYKPTSGNRVLKFSLNAEDNGGLDPQSVRVFFTVQDLDQDLNRKLRPLAPPYSFFRRMRIIAGNQVVEDFDNYNRVHQMFSKLMSQGARKDEANEGFGYRYDDEVKTLVNNVGADLQYEVNAVNCQGFKNQMTVGFKPLCGLFSQFKYLPLKYMGxQYEVNAVNCQGFKNQMTVGFKPLCGLFSQFKYLPLKYMGNLTIELELVNSDTDCIINPDDNTEANAIGDRFTSDVALPAGNAxELELVNSDTDCIINPDDNTEANAIGDRFTSDVALPAGNASNTSKLFELNNAFVSCDICMLDNNLNNEYVKHLLEGKGLPITYTTYITQSQSVAGYTDINVPVVRSVSKLVASFITFYRTDDPSLGYEYANNRFCRFYHPHQSHDSAVEGIYDINKDLEFQIQLGSKLYPEYPRNSLTQCFYHLRKALNLPVFHQHSISIDFKQYRDRQFILGFSFEKVPDSSCTGINTRAGQQMLIRVKPAGASIPVDDMPDEMFITMLSEQVIEIKDLGLKVF
>Symbiodinium_sp._clade_A_Y106_gene_56|GeneMark.hmm|363_aa|-|3|1091_MGM_gi|1408283052|gb|BGNK01000519.1|_Symbiodinium_sp._clade_A_Y106_DNA,_scaffold536.1,_whole_genome_shotgun_sequence:77238-78664
MKSFKSEEVRNLDDIEESCLTRYDSRISRLFSYVIEGHDATATAGANQRGVVLPKLTRINTTGIEQGKFVRMGHKPCCGFVRSGYSPPIRYCPLEFTFEIVSDAGEPVIRPSDPVAGTQAKDDENGLFFTTRNTTTSWAIQNAILRLECISVDNTVSNNIVSHLLKGGRLRMVYRAYHSFSQTFDSGNSEINMNIVKSSTRLSQMFCTFSNSNINDDNKAGSYDKKKWNYFHHPMAVTIDNLNLEGVIDSDKQISAQIQIKKKKFPEQEITSIAEFMYFFRRAVNVMSPYYDGFSIDIYRYANDKFIGGINFDKQPDVNFTGSNTKMGSLITFKIKGADANFALGIERVFVTMVSEHIFELSE
>Symbiodinium_sp._clade_A_Y106_gene_58|GeneMark.hmm|344_aa|-|3|1034_MGM_gi|1408283008|gb|BGNK01000563.1|_Symbiodinium_sp._clade_A_Y106_DNA,_scaffold581.1,_whole_genome_shotgun_sequence:222404-223748
MKSFKSEEVRNLDDIQEGCLTRYDSRINRLFAYTIESHxIQEGCLTRYDSRINRLFAYTIESHDATATAGSNQRGAVLPKLTRLNTTGIEQGKFVRMGHKPVCGFVQSGYYPPIRYCPLEFIFEIVSDAGEPVIRPATPVAGTQAEDDENGLYFTTRNTTTSWAIQNAILRCELIQVDNTVNNNIVSHLLKGGRLRMVYPAYYSFSQTFTAGNTEINMNIVKSSTRLSQMFFTFSNSNINNDNTTGNYDRKRWNYFFHPMAVTIDNLEGVIDSDKQISAQIQIANKKFPEQEISSISEFMYFLRRAVNVMSPYYDGFSIDIYRYANDKFIGGINFDKQPDMNFT
>Symbiodinium_sp._clade_A_Y106_gene_62|GeneMark.hmm|471_aa|-|3|1415_MGM_gi|1408282947|gb|BGNK01000624.1|_Symbiodinium_sp._clade_A_Y106_DNA,_scaffold643.1,_whole_genome_shotgun_sequence:211646-213061
ETFSFDDVLVDNLSFKLQKGASYITDRRSVRFYPSGSNVYKPTSGNRVLNFSLHAEDNGWLDPQSVHVFFTVQNLDQDLNRKLRPLAPPYSFFRRMRIIAGNQVVEDFDNYNRVHQMFSKLMSQGARKDEANEGFGYRYDDEVKTLVNNVGAELDYEVNAVNCQGFKNQMTVGFKPLCGLFSQFKYLPLKYMGNLTIELELVNSDTDCIINPDDNTEANAIGDRFTSDVALPAGNASNTSKVFELNNALVSCDICTLDNNLNNEYVKHLLEGKGLPITYTTYITQSQSIEGKNDISVPVIRSVSKLVGSFITFYRTDDPSLGYEYANKRFCRFYHPHQSHDSAVEGICDINKDLEFQIQLGSKLYPEYPCNSLTQCFYHLRKALNLPVFHQHSISIDFKQYRDRQFIFGFSFERLIDSSYTGINTRAGQQMLIRVKSTGASIPVDDMPDEMYITLLSEQILEIRDLGLKVF
>Symbiodinium_sp._clade_A_Y106_gene_83|GeneMark.hmm|558_aa|-|3|1676_MGM_gi|1408282701|gb|BGNK01000870.1|_Symbiodinium_sp._clade_A_Y106_DNA,_scaffold900.1,_whole_genome_shotgun_sequence:76205-77881
METFSPEDILVDNLSFKLNKGASYITDRRSVSFWPSGSNIYKPSSGNRVLKFTLNGEDNSWLDPQSVRIFFTLNNKDGTNFKKLRPLSSPYSFFRRMRIIAGSQVIEDFDSYNRVHHMFSKLMSQGARRDEANEGFGYRYDDELLTLVNNSGNTALTxFSKLMSQGARRDEANEGFGYRYDDELLTLVNNSGNTALTYEVNANNCQGFYNEMTVGFKPLCGLFSQFKYLPLKYMGNLTIELELVxQGFYNEMTVGFKPLCGLFSQFKYLPLKYMGNLTIELELVNNAIDCIINPNDYDESDTGLDAGIRNRFTLAVAGDVGKATNTSIDWEISNARVVCDVCTLDNNLNNEYVKHLLEGKGLPITYTTYITQSQTVKGSTDISVPVIRSVSKLVASFITFYKNGDPSTGYEYCDKEFCRFYHPHQNHEPLDEGIYDKDKDLEFQIQLGSKLYPEYPCNSITQCFYHLRKALNLPMFHQHSMNINFKQYRDRQFIFAFSFEKVPDSSYTGINTRAGQQMLLRVKPAGATIPATEMPDTLYITMLSEQILEIRDLGLKVF
>Symbiodinium_sp._clade_A_Y106_gene_93|GeneMark.hmm|472_aa|-|3|1418_MGM_gi|1408282621|gb|BGNK01000949.1|_Symbiodinium_sp._clade_A_Y106_DNA,_scaffold984.1,_whole_genome_shotgun_sequence:141101-142519
MESFSPEDILVDNLSFKLNKGASYITDRRSVRFYPSGSNVYKPTSGNRVLKFSLNAEDNGWLDPQSVRVFFTVQNLDQDLNRKLRPLAPPYSFFRRMRIIAGNQVVEDFDNYNRVHQMFSKLMSQGARKDEANEGFGYRYDDEVKTLVNNAGAVLTYEVNGTNCPGFKNQMTVGFKPLCGLFSQFKYLPLKYMGNLTIELELVNSDTDCIINPDDNTEANAIGDRFTTDVALPGGNVSNTSKLFELNNAFVSCDICTLDNNLNNEYVKHLLEGKGLPITYTTYITQSQSVAGYTDINVPVIRSVSKLVASFITFYRTDDPSLGYEYANKRFCRFYHPHQSHDSAAQGIYDVNKDLEFQIQLGSKLYPEYPCNSLTQCFYHLRKALNLPVFHQHSISIDFKQYRDRQFIFGFSFEKVPDSSYTGINTRAGQQMLIRVKPAGASIPVDDMPDEMFITMLSEQVIEIKDLGLKVY
>Symbiodinium_sp._clade_A_Y106_gene_104|GeneMark.hmm|507_aa|-|3|1523_MGM_gi|1408282388|gb|BGNK01001182.1|_Symbiodinium_sp._clade_A_Y106_DNA,_scaffold1232.1,_whole_genome_shotgun_sequence:139148-140671
VESFSPEDILVDNLSFKLNKGASYITDRRSVRFYPSGSNVYKPTSGNRVLKFSLNAEDNGWLDPQSVRVFFTVQNLxPTSGNRVLKFSLNAEDNGWLDPQSVRVFFTVQNLDQDLNRKLRPLAPPYSFFRRMRIIAGNQVVEDFDNYNRVHQMFSKLMSQGARKDEANEGFGYRYDDEVKTLVNNVGADLQYEVNAVNCQGFKNQMTVGFKPLCGLFSQFKYLPLKYMGNLTIELELVNNDTDCIINPDDNNEANAIGDRFTSDVALPAGNASNTSKLFELNNAFVSCDICTLDNNLNNEYVKHLLEGKGLPITYTTYITQSQSVAGYTDINVPVVRSVSKLVASFITFYRTDDPSLGYEYANKRFCRFYHPHQSHDSNVEGIYDVNKDLEFQIQLGSKLYPEYPCNSLTQCLYHLRKALNLPVFHQHSISIDFKQYRDRQFIFGFSFEKVPDSSYTGINTRAGQQMLIRVKPAGATIPVDDMPDEMFITMLSEQVIEIKDLGLKVF
>Symbiodinium_sp._clade_A_Y106_gene_107|GeneMark.hmm|525_aa|-|3|1577_MGM_gi|1408282370|gb|BGNK01001200.1|_Symbiodinium_sp._clade_A_Y106_DNA,_scaffold1251.1,_whole_genome_shotgun_sequence:26050-27709
VSQEIYLGNKYLKFVITGEDNNYIDLSSVCLFFDVVNTSTTAGEYLRQNLRPLGESHAFFTRYRCNAAGQQINDIDNYNQVCEEMKAFKSEEVRNLDDIQEGCxCNAAGQQINDIDNYNQVCEEMKAFKSEEVRNLDDIQEGCLIRYDSRINRLFAYTIEGHDAVATAGANQRGVVLPKLTRINTTGIEQGKFVRMGHKPVCGFVQSGYYPPIRYCPLxLTRINTTGIEQGKFVRMGHKPVCGFVQSGYYPPIRYCPLEFIFEIVSDAGEPVIRPSATVAGTQAEDDENGLFLTTRNTTTSWAIQNAILRCELIQVDNTVNNNIVSHLLKGGRQAYQIGRNHSFSQTFTAGNTEINMNIVKSSTRLSQMFFTFSNSKINDDNKAGDYDKKRWNYFFHPMAVTIDNLEGVIDSDKQISAQIQIANKKFPEQEISSISEFMYFLRRAVNVMSPYYDGFSIDIYRYANDKFIGGINFDKQPDMNFTGSNTKMGSLITFKIKGANANFALGIERVFITAVSEQIFELSE
>Symbiodinium_sp._clade_A_Y106_gene_115|GeneMark.hmm|334_aa|+|299|1303_MGM_gi|1408282123|gb|BGNK01001447.1|_Symbiodinium_sp._clade_A_Y106_DNA,_scaffold1508.1,_whole_genome_shotgun_sequence:74716-76211
MDDIETSANPRWDDDWRHKYANGLDQFVRVNNANDGVVRTEAELPTGADAKDYTDHNKWGKISNRYTRHSVSGIRKGEYFRLGHQFKCGFLESNYYLPVRYAPLEIEITIVSDADEPVIKGVSSASATTIGNDRGGAYFTEGDTTTKWQLNNIILRAEVVTLDSAVNNNITSHLLQGGSLKIVYPMYHTITQSFNVNGTEINMNVVKSASKLNGAFITFYRTQRGKHLTNGKEDNYYLPDNYVHKRFNYFHNPMINSRFNNRDSNPTGSDIGYGFADKNYNISWQVQIANRKYPEVESQSLAEHMYFLRRMLSYMNPDQDACSIWILVMRCLFK
>Symbiodinium_sp._clade_A_Y106_gene_124|GeneMark.hmm|435_aa|-|3|1307_MGM_gi|1408282049|gb|BGNK01001521.1|_Symbiodinium_sp._clade_A_Y106_DNA,_scaffold1583.1,_whole_genome_shotgun_sequence:138559-140144
MFSKLMSQGARKDEANEGFGYRYDDEVKTLVNNVGADLQYEVNAVNCPGFKNQMTVGFKPLCGLFSQFKYLPLKYMGNLTIELELVNNDIDCIINPDDNTEANAIGDRFTSDVALPAGNASNTSKLFELNNAFVSCDICTLDNNLNNEYVKHLLEGKGLPITYTTYITQSQSVEGKNDISVPVIRSVSKLVASFITFYRTDDPSLGYEYANKRFCxNDISVPVIRSVSKLVASFITFYRTDDPSLGYEYANKRFCRFYHPHQSHDSAVEGIYDINKDLEFQIQLGSKLFPEYPCNSLTQCFYHLRKxVEGIYDINKDLEFQIQLGSKLFPEYPCNSLTQCFYHLRKALNLPVFHQHSISIDFKQYRDRQFIFGFSFEKLIDSSYTGINTRAGQQLLIRIKPAGASIPVDDMPDEMFITMLSEQILEIKDLGLKVF
>Symbiodinium_sp._clade_A_Y106_gene_140|GeneMark.hmm|351_aa|-|3|1055_MGM_gi|1408281849|gb|BGNK01001721.1|_Symbiodinium_sp._clade_A_Y106_DNA,_scaffold1795.1,_whole_genome_shotgun_sequence:116077-117132
QLFANGQRCDDISEYGRCCYLYSLLKPAEWYRNKGITGFWxLFANGQRCDDISEYGRCCYLYSLLKPAEWYRNKGITGFWEVAGAPAPIPAESFKDVLMAPTLIGMFQAGKFLPPQLNLVLELEFAEAADALRPGEGSTDYTIENVRVLASQVTLDSALYESYQKILLSGRSLVFAYPTMHTQVSSIPAGSTSYNVTVARAFTKLLGAFVTFRDTASLLGECANFEHPGDGNQFSANSLESQMQLGALQYPRTPMASDAEHFHFAEILAGTYDTSIKNVRIADNQWNNNQFLCAFPVERVPKHPLSGISTRSGDLARFSFKNMQADRVQRIYIHLLSYQIVTVSGSGVSVL
>Symbiodinium_sp._clade_A_Y106_gene_143|GeneMark.hmm|455_aa|-|48|1415_MGM_gi|1408281832|gb|BGNK01001738.1|_Symbiodinium_sp._clade_A_Y106_DNA,_scaffold1814.1,_whole_genome_shotgun_sequence:69634-71049
QDNMINSLQFGLPESAAYITDRKQVHFPSVSGNIFSxLFFDVVNTSTTAGQYLRPLGESHSFFTRYRCNAAGQQINDIDNYNQVCEEMKSFKSEEVRNLDDIQEGCLTRYDSRINRLFAQVIEAHDATAKGGANQRGVVLPKVTRINTTGIEQGKFVRMGHKPCCGFVQSGYYPPIRYCPLEFIFEIVSDAGEPVIRPSATVAGTQAEDDENGLYFTTRNTTTSWAIQNAILRCELIQVDNTVNNNIVSHLLKGGRLRMFYPAYHSFSQTFTAGNTEINMNIVKSSTRLSQMFFTFSNSNIDNDNTAGSYDRKRWNYFFHPMAVTIDNLEGVIDSNRQISAQIQIANKKFPEQEISSIAEFMYFLRRAVNVMSPYYDGFSIDIYRYANDKFIGGVNFDKQPDMNFTGSNTKMGSLITFKIKGANANFALGIERVFITAVSEHIFERSESASTVLD
>Symbiodinium_sp._clade_A_Y106_gene_148|GeneMark.hmm|499_aa|-|3|1499_MGM_gi|1408281764|gb|BGNK01001806.1|_Symbiodinium_sp._clade_A_Y106_DNA,_scaffold1889.1,_whole_genome_shotgun_sequence:54181-55680
VEQFSPEDILVDNLSFKLNKGASYITDRRSVRFYPSGSNVYKPTSGNRVLKFSLNAEDNGWLDPQSVRVFFTVQNLDQDLNRKLRPLAPPYSFFRRMRIIAGNQVVEDFDNYNRVHQMFSKLMSQGARKDEANEGFGYRYDDEVKTLVNNVGADLQYEVNAVNCQGFKNQMTVGFKPLCGLFSQFKYLPLKYMGNLTIELELVxLCGLFSQFKYLPLKYMGNLTIELELVNNDTDCIINPDDNTEANAIGDRFTSDVALPAGNASNTSKLFELNNAFVSCDICSLDNNLNNEYVKHLLEGKGLPITYTTYITQSQSVAGYSDISVPVIRSVSKLVASFITFYRDDDPSLGYEYANKRFCRFYHPHQSHDSAVEGIYDINKDLEFQIQLGSKLYPEYPCNSLTQCFYHLRKALNLPVFHQHSISIDFKQYRDRQFIFGFSFEKVPDSSYTGINTRAGQQMLVRIKPAGASIPVDDMPDEMFITMLSEQVLEIKDLGLKVY
>Symbiodinium_sp._clade_A_Y106_gene_158|GeneMark.hmm|476_aa|-|3|1430_MGM_gi|1408281531|gb|BGNK01002039.1|_Symbiodinium_sp._clade_A_Y106_DNA,_scaffold2137.1,_whole_genome_shotgun_sequence:81959-83389
METFSPEDILIDNLSFKLNKGSSYITDRRSVTFWPSGSNIYKPTSGNRVLKFSLNAEDNAWLDPQSVRIFFTLQNLDPGTYNNKLRPLSPPYCFFRRMRIIAGNQVVEGFDNYNRVHHMFSKMMSQGARKDEANEGFGYRYDDEIKTLVNDNDTRLRYEVNGLTCQGFKDKMIVGFKPLCGLFSQFKYLPLKYMGNLTIELELVTNATDCVIDPEDVTTADAVGNRFVTDVNPATEADAEFRNTSTDWEINNARVVCDVCTLDNNLNNEYVKHLLEGKGLPFTYTTYITQSQSVKGTTDINVQVIRSVSKLVASFITFYKEGDPSTGYEYCDKEFCRFYHPQQQPDEQTEGIYDNNFDLQMQIQLGSKLYAEYPITSLQECYYHLRKALNLPMFHQHSLSIDFRQYRDRQFVFGFSFEKVPDSSYTGINTRAGQQMLAKVKPANASITTTAMPDNIYITLLSEQVLEIKDLGLKVY
>Symbiodinium_sp._clade_A_Y106_gene_159|GeneMark.hmm|339_aa|+|3|1022_MGM_gi|1408281517|gb|BGNK01002053.1|_Symbiodinium_sp._clade_A_Y106_DNA,_scaffold2152.1,_whole_genome_shotgun_sequence:3661-5095
DNMINSLQFGLPESSSYITDRKQVHFPSVSGNIFSSSNGNKYLKFVITGEDNNYIDLSSVCLFFxFVITGEDNNYIDLSSVCLFFDVVNTSTTAGEYLRPLGESHAFFTRYRCNGAGQQLNDIDNYNQVCEEMKSFKSEEVRNLDDIQEGCLTRYDSRINRLFAYTIESHDATATAGSNQRGxLFAYTIESHDATATAGSNQRGAVLPKLTRLNTTGIEQGKFVRMGHKPVCGFVQSGYYPPIRYCPLEFIFEIVSDAGEPVIRPSATVAGTQAEDDENGLYFTTRNTTTSWAIQNAILRCELIQVDNTVNNNIVSHLLKGGRLxxxILNSFVSDVLHL
>Symbiodinium_sp._clade_A_Y106_gene_170|GeneMark.hmm|314_aa|-|3|944_MGM_gi|1408281317|gb|BGNK01002253.1|_Symbiodinium_sp._clade_A_Y106_DNA,_scaffold2364.1,_whole_genome_shotgun_sequence:91861-92805
VEDRDARTAQGDHLIAHHVHVALLHLVGLKALEDEARQVARPGADAAEGHLRHPFHRISRNEGASLVHVLRQAHVSEGGVVGARHDLQEVVVLGKILGGIVRVLERPDLHLRFQERGAVRLVAGVLQVRDALRGRGRPEGHESAQQLRVSTCHGDVELRGSGGHARHLSVNRRVGEDQAAAAQEHSVEAFHQRAVEGHLRGENPHVLDAEVDGAVLPSADGFRGLCELDLENEVELGRQHLAAAQEPDEGGRHEHLLEMRLGQRLGEASYVVDFKALVGLVDPPLARLQQRVQVHASAVVVDVVRALAVGEELD
>Symbiodinium_sp._clade_A_Y106_gene_172|GeneMark.hmm|522_aa|-|3|1568_MGM_gi|1408281303|gb|BGNK01002267.1|_Symbiodinium_sp._clade_A_Y106_DNA,_scaffold2379.1,_whole_genome_shotgun_sequence:93142-94710
DVMSPALDFGLPKTAQYVTDRRHVNYFPSGSNVYKSDGSGNLNIRFYITGEDGTYLDLSSIRLFANLKNNDVESHFLRPLSGLHGFFSRYRCTVGGQLVQDIDQYNRHCELYNSFKSADARHSDDIESAANPRWDDDWRHKYANGLEQFVGIDYDPTTTNPSTSTTVEAAPTGNKNYRNFNAFGDIGNRYTRHSMSGIRGKEYVRLGHKFKCGFLESNYYLPVRYAPLEIEVTLTSDPEAPIIKPVVTAGDYSDSKGDRYGHYFTTGDTSTLYELNSLIIRAEVVTLDSQVNSNITSHLLQGGSLKIVYPMYHTLSQTFSTDRNEINMNVVKSASKLNGMFITLYRQQRGASLGAGDTAGMENGYYLPDNYVYKRWNYFYNPMINARLNDLGANATGADKGYGFANKNLNISWQVQIHNKKYPEFESQSLAEHWYFLNRMLSYINPDQDACSITYEQYRTDKFIIGINFEKMNSEHLTGVNTKMSGLSNIKIKPFRTLAEAERIQEIFCHIISETVLEIRSD
>Symbiodinium_sp._clade_A_Y106_gene_173|GeneMark.hmm|478_aa|-|3|1436_MGM_gi|1408281283|gb|BGNK01002287.1|_Symbiodinium_sp._clade_A_Y106_DNA,_scaffold2401.1,_whole_genome_shotgun_sequence:90867-92303
METFSPEDILIDNLSFKLNKGSSYIVDRRSVRFYSQSTNVFQPTSGNRIMKFSLNGEDNTWLDPQSVRVCFTVLNKDQNLNRKLRPLAPPYSFFRRMRILAGSQVLEDFDNYNRVHQMFSKMMSQGARKDEANEGFGYRYDDEIKTLKKQVGSENLIYDVDASAIPGFKNQMTVCFKPLAGIFSQFKYLPLKYMGNLTIELELVSTDLDCIVNPDDYPEDDAGIAQLLREKFTKDVALPGGNATNTSKVFELNNAFVQCDVCTLDNNLNNEYVKHLLEGKGLPITYTTYITQSQSVEGYDSISVPVIRSVTKLVASFITFFRTDQPSTGYEYANKRFCRFYHPHQSSLTNEEGIYDANKDLEFQIQLGSKLFPEYPCNSLSQCFYHLRKALNLPVFHQHSISIDFKQYRDRQFIFGFSFERVPDSSYTGINTKAGQQMLIKIKPAGTAIPVADMPDEMFITLLSEQIVEVKDLGIKVW
>Symbiodinium_sp._clade_A_Y106_gene_177|GeneMark.hmm|301_aa|+|365|1270_MGM_gi|1408281262|gb|BGNK01002308.1|_Symbiodinium_sp._clade_A_Y106_DNA,_scaffold2424.1,_whole_genome_shotgun_sequence:14092-15665
MDDIETSANPRWDDDWRHKHANGLDQFVRTADPSVTPGTVQPSPGTSGDRAVQDPDFRDHNKWGKISNRYTRHSVSGIRKGEYFRLGHQFKCGFLESNYYLPVRYAPLEIEITIVSDAEEPVIKGVTSASATTIGGDRGGAYFTEGDTTTKWQLNNIILRAEVVTLDSAVNTNITSHLLQGGSLKIVYPMYHTITKSLNANGTEINMNVVKSASKLNGVFTTFYRTQRGDKLVAGKEDGYYITDNYVHKRFNYFYNPMINSRFSDRGYGATGDDRGFGFADINYNISWQIQIANKKYPEFE
>Symbiodinium_sp._clade_A_Y106_gene_198|GeneMark.hmm|341_aa|+|6|1031_MGM_gi|1408280943|gb|BGNK01002627.1|_Symbiodinium_sp._clade_A_Y106_DNA,_scaffold2758.1,_whole_genome_shotgun_sequence:91609-93102
MSPALGFGLPKTAQYVTDRRHVNYFPSGSNIYTSATGNKNIRFYVTGEDGTYLDLSSLRLFANLQNDGDTDAQFLRPLTGLHGFFNRYRCTVGGQLVQDIDQYNRHCELYNSFKSVEARHMDDIESSANPRWDDDWRHKYANGLDQFVRVNNANNDVVRTEGELPTGGDAKDYTDHNKWGKISNRYTRHSVSGIAFPLIKSEPVVKFTPILESNYYLPVRYAPLEIEITIVSDADEPVIKGVTTASATTIGGDRGGAYFTEGDTTTKWQLNNIILRAEVVTLDSxxxxTQSFNASGTEINMNVVKSASKLNGAFITFYRTQRGNHLTKRKRRQLLFTRQLC
>Symbiodinium_sp._clade_A_Y106_gene_212|GeneMark.hmm|318_aa|+|3|956_MGM_gi|1408280656|gb|BGNK01002914.1|_Symbiodinium_sp._clade_A_Y106_DNA,_scaffold3062.1,_whole_genome_shotgun_sequence:56692-58065
PESAAYITDRKQVHFPSVSGNIFSSKNGNTYIKFVITGEDNNYIDMSSICLFFDVVNTSTTAGDYLRPLGESHAFFTRYRCNAAGQQINDIDNYNLVCEEMKSFKSEEVRNLDDIQEGCLTRYDSRINRLYAFAIETHDAVATTGRNDRGIVLPKLTRANTTGIEQGKFVRMGHKPCCGFVQSGYYPPIRYCPLEFIFEICSDAQEPVINPATPVAGTQAEDDVNGLYFTTRNTTTSWAIQNCILRCELITVDNSVNNNVVSHLLKGGRLRMVYPAYHSFSQSFAAGNTEINMNIVKSSTRLSQMFFTLSNSQIDNNN
>Symbiodinium_sp._clade_A_Y106_gene_216|GeneMark.hmm|478_aa|-|3|1436_MGM_gi|1408280650|gb|BGNK01002920.1|_Symbiodinium_sp._clade_A_Y106_DNA,_scaffold3068.1,_whole_genome_shotgun_sequence:69322-70758
METFSPEDILIDNLSFKLNKGSSYITDRRSVSFFPSTSNVYKPSSGARVLKFSLNGEDNSWLDPQSVRICFTLSNKDGTNFRKIRPLSSPYSIFRRMRIIAGSQVVEDFDNYNRVHHMFSKMMSQGARRDEANEGFGYRYDDELLTLVTKGGSALIYEVNSANCPGFYNEMTCCFKPLAGIFSQYKYLPLKYMGNLTIELELVTNATDCIINPNDFDESDTALSADIRNRFTVAVAGDVGKATNTSIDWEISNPRVICDVCTLDNNLNNEYVKHLLEGKGLPITYTTYITQSQNIKGSTDNISVPVIRSVSKLVASFVTFYKSGDPSFGYEYADKEFCRFYHPHQAHNPLDSGIYEKNLDLEFQIQLGSKLYPEYPCNSITQCFYHLRKTLNLPLFHQHSMNINFKQYRDRQFIFAFSFEKVLDSSYTGINTRAGQQLLLRVKPAGATIPANNMPDTLYITMLSEQILEIKDLGLKVY
>Symbiodinium_sp._clade_A_Y106_gene_221|GeneMark.hmm|522_aa|-|3|1568_MGM_gi|1408280520|gb|BGNK01003050.1|_Symbiodinium_sp._clade_A_Y106_DNA,_scaffold3207.1,_whole_genome_shotgun_sequence:24892-26460
DVMSPALDFGLPKTAQYAVDRRHVNYFPSGSNVYKSDGSGNLNIRFYITGEDGTYLDLSSIRLFANLKNNDVESHFLRPLSGLHAFFSRYRCTVGGQLVQDIDQYNRHCELYNSFKSADARHSDDIESAANPRWDDDWRHKYANGLEQFVGIDYDPTTTNPSTSTTVEAAPTGNKNYRDFNAFGDIGNRYTRHSMSGIRGGEYVRLGHKFKCGFLESNYYLPVRYAPLEIEVTLTSDPEAPIIKPVVTAGDYSDSKGDRYGHYFTTGDTSTLYELNSLIVRAEVVTLDSQVNNNITSHLLQGGSLKIVYPMYHTLSQTFSTDGNEINMNVVKSASKLNGMFITLYRQQRGASLGTGNTAGMENGYYLPDNYVYKRWNYFYNPMINARLNDLGANATGADKGYGFANKNLNISWQVQIHNKKYPEFESQSLSEHWYFLNRMLSYSNPDQDACSITYEQYRSDKFIIGINFEKMNSEHLTGVNTKMSGLSNIKIKPFRTLAEEEKIQEIFCHIISETVLEIRSD
>Symbiodinium_sp._clade_A_Y106_gene_229|GeneMark.hmm|370_aa|+|248|1360_MGM_gi|1408280371|gb|BGNK01003199.1|_Symbiodinium_sp._clade_A_Y106_DNA,_scaffold3365.1,_whole_genome_shotgun_sequence:493-1978
MRIIAGNQVVEDFDNYNRVHRMFSKLMSQGARKDEASEGFGYRYDDELNTLVNNAGSTALVYKVNAENCQGSYNEMTVCFKPLAGIFSQFKYLPLKYMGNLTIELELVNSAVDCIIDPNNYDESDTGITTDLRNRFTVAVAGDVGKGTNTSIDWEISNARVVCDVCTLDNNLNNEYVKHLLEGKGLPITYTTYITQSQTVKGLTDISVQAIRSVSKLVATFITFYKQGDPSEGYEYADKEFCRFYHPHQSHDPLDQGIYDVNKDLEFQFQLGSKLMPEYPCKSITEAFYHLRKALNLPMFHQHSMAISFKQYRDRQFVFGFSMERVPDSSYTGINTRSGQMMQIRVKPTGASIPATDMPDQIYITLxADK
>Symbiodinium_sp._clade_A_Y106_gene_234|GeneMark.hmm|302_aa|-|3|908_MGM_gi|1408280291|gb|BGNK01003279.1|_Symbiodinium_sp._clade_A_Y106_DNA,_scaffold3450.1,_whole_genome_shotgun_sequence:72368-73617
YRYDDEVKTLVNNVGADLQYEVNAVNCPGFKNQMTVGFKLLCGLFSQFKYLPLKYMGNLTIELELVNSDIDCIINPDDNxVSCDICTLDNNLNNEYVKHLLEGKGLPITYTTYITQSQSDAGYSDISVPVIRSVSKLVASFITLYRDDDPSLGYEYANKRFCRFYHPHQSHDSAVEGIYDINKxxxxxxQLGSKLYPEYPCNSLTQCFYHLRKALNLPVFHQHSISIDFKQNRDRQFIFGFSHEKVPDSSYTGINTRAGQQMLIRVKSAGAQIPVDDMPDEMFITMLSEQVIEIKDLGLKVY
>Symbiodinium_sp._clade_A_Y106_gene_236|GeneMark.hmm|329_aa|+|3|992_MGM_gi|1408280275|gb|BGNK01003295.1|_Symbiodinium_sp._clade_A_Y106_DNA,_scaffold3467.1,_whole_genome_shotgun_sequence:75769-77556
NMINSLQFGLPESAAYVTDRKQVHFPSVSGNIFxLAESNDNMINSLQFGLPESAAYVTDRKQVHFPSVSGNIFSSSNGNKYLKFVITGEDNNYIDLSSVCLFFDVVNTSTTAGEYLRPLGESHAFFTRYRCNAAGQQISDIDNYNQVCEQMKSFKSEEVRNLDDIQEGCLTRYDSRINRLLAYTIESHDATATAGSNQRGVVLPKLTRINTTGIEQGKFVRMGHKPCCxFVQSGYYPPIRYCPLEFIFEIVSDAGEPVIRPATPVAGAQAADDENGLYFTTRNTTTSWSIQNCILRCELIQVDNTVNxLIFYNTQYYHKLVNSELHPKM
>Symbiodinium_sp._clade_A_Y106_gene_239|GeneMark.hmm|359_aa|-|3|1079_MGM_gi|1408280162|gb|BGNK01003408.1|_Symbiodinium_sp._clade_A_Y106_DNA,_scaffold3585.1,_whole_genome_shotgun_sequence:74279-75358
FIKRVQLFANGQRCDDISEYGRCCFLYSLLKPQEWYKNKGITGFWELAGLVPAPVPAQSFKDVLMTPTLIGMFQSGKFLPPQLNLVLELEFAEPADALRPGGGSTDYAIENVRVLASQVTLDSALYESYQKILLSGRSLVFAYPTMHTQVSSIPAGSTAHNVTVARAFTKLLGAFVSFRDIDDTLGECSNFEHPGDGNQFSANALESQMQLGSLQYPRYPMASDAEHFHLKFLEILAGTYDSSIKNMRIADNLWNNVQFIAAFPVERVPKHPLSGISTRSxSSIKNMRIADNLWNNVQFIAAFPVERVPKHPLSGISTRSGDLARFSFKNMQADRVQRMYIHLLSYQIVTVSGSGVSVL
>Symbiodinium_sp._clade_A_Y106_gene_240|GeneMark.hmm|572_aa|-|3|1718_MGM_gi|1408280146|gb|BGNK01003424.1|_Symbiodinium_sp._clade_A_Y106_DNA,_scaffold3603.1,_whole_genome_shotgun_sequence:66011-67729
METFSPEDILIDNLSFKLNKGSSYITDRRAVTFWPSGSNIxETFSPEDILIDNLSFKLNKGSSYITDRRAVTFWPSGSNIYKPTSGNRVLKFSLNGEDNSWLDPQSVRIFFTLQNLNAGTFNNKLRPLSPPYCFFRRMRIIAGNQVVEDFNDYNRVHHMFSKMMSQGARKDEANEGFGYRYDDEIKTLVNDSDTRLKYEVNGLTCLGFKDKMTVGFKPLCGLFSQFKYLPLKYMGNLTIELELVTNATDCIIDPDDVTTADAKGKRFVKDIDPATEADAEFRNTSIDWEINNARVVCDVCTLDNNLNNEYVKHLLEGKGLPITYTTYITQxNNLNNEYVKHLLEGKGLPITYTTYITQSQSVKGVSDINVQVIRSVSKLVASFITFYKAGDPSTGYEYxVIRSVSKLVASFITFYKAGDPSTGYEYCDKEFCRFFHPQQASDEQTEGIYDSNLDLQMQIQLGSKLYGEYPITSLQECYYHLRKALNLPMFHQHSMSIDFRQYRDRQFVFGFSYEKVPDSSYTGVNTRAGQQMLVKIKPANASIATTNLPDNIYITLLSEQILEIKDLGLKVY
>Symbiodinium_sp._clade_A_Y106_gene_252|GeneMark.hmm|323_aa|-|694|1665_MGM_gi|1408279719|gb|BGNK01003851.1|_Symbiodinium_sp._clade_A_Y106_DNA,_scaffold4057.1,_whole_genome_shotgun_sequence:14302-15967
DVMSPALDFGLPKTAQYVQDRRHVNYFPSGSNIYTSATGNKNIRFYITGEDGTYLDLSSIRMFANLQNDDADGKKFLRPLSGLHGFFNRYRCTVGGQLVQDIDQYNRHCELCNSFKSVETRHMDDIESSANPRWDDDWRHKYANGLDQFVRVNNANNDVVRTVGELPTGGDAKDYTDHNKWGKISNRYTRHSVSGIRGGGEYVRLGHQFKDGFLESGYYLPVRYAPLEIEITIVSDAEEPVIKGVNSASATTIGGDRGGAYFNEGDTTTKWQLNNIILRAEVVSLDSAVNNNITSHLLQGGxENCLSDVSHINTNFQRIWNGN
>Symbiodinium_sp._clade_A_Y106_gene_265|GeneMark.hmm|518_aa|-|3|1556_MGM_gi|1408279575|gb|BGNK01003995.1|_Symbiodinium_sp._clade_A_Y106_DNA,_scaffold4210.1,_whole_genome_shotgun_sequence:50782-52338
DVMSPALDFGLPKTAQCAVDRRHVNYFPSGSNVYKSDGSGNLNIRFYIAGEDGTYLDLSSIRLFANLKNNDVESHFLRPLSGLHGFFSRYRCTVGGQLVQDIDQYNRHCELYNSFKSADARHSDDIESAANPRWDDDWRHKYANGLEQFVGLDYEPTTNNPSTVTAVEAAPTGNKNYRDFNACNRYTRHSMSGIRGGAYVRLGHKFKCGFLESNYYLPVRYAPLEIEVTLTSDPEAPIIKPVVTAGDYSDGKGDRYGHYFTTGDTSTLYELNSLIVRAEVVTLDSQVNNNITSHLLQGGSLKIVYPMYHTLSQTFSTDGNEINMNVVKSASKLNGMFITLYRQQRGASLGTGNTAGMENGYYLPDNYVYKRWNYFYNPMINARLNDLGAGATGADKGYGFANKNLNISWQVQIHNKKYPEIESQSLSEHWYFLNRMLSYINPDQDACSITYEQYRSDKFIIGINFEKMNSEHLTGVNTKMSGLSNIKIKPFRTLAEAEKIQEIFCHIISETVLEIRSD
>Symbiodinium_sp._clade_A_Y106_gene_267|GeneMark.hmm|312_aa|+|161|1099_MGM_gi|1408279491|gb|BGNK01004079.1|_Symbiodinium_sp._clade_A_Y106_DNA,_scaffold4300.1,_whole_genome_shotgun_sequence:9751-11230
MSSVCLFFDVVNTSTTAGQYLRPLGESHAFFTRYRCNAAGQQINDIDNYSQVCEEMKSFKSEEVRNLDDIQEGCLTRYDSRINRLFAQVIEAHDATATAGANQRGVVLPKLTRINTTGFEQGKFVRMGHKPCCGFVQSGYYPPIRYCPLEFIVEIVSDAGEPVIRPSATVAGTQAEDDENGSVFTTRNTTTSWAIQNAILKCELIQVDNTVNNNIVSHLLKGGRLPMVYPAYHSFSQAFTAGNTEINMNIVKSSTRLSQMFFTFSNSNIDNDNTASNYDRKRWNYFFHAMAVTIDNLEGVIDFNDKSRHKYK
>Symbiodinium_sp._clade_A_Y106_gene_288|GeneMark.hmm|394_aa|+|3|1187_MGM_gi|1408279159|gb|BGNK01004411.1|_Symbiodinium_sp._clade_A_Y106_DNA,_scaffold4652.1,_whole_genome_shotgun_sequence:49694-51231
DNMINSLQFGLPESAAYITDRKQVHFPSVSGNIFSSKNGNKYIKFVITGEDNNYIDMSSICLFFDLVNTTETAGQYLRPLGESHAFFTRYRCNAAGQQINDIDNYNLVCEEMKSFKSEEVRNLDDIQEGCLTRYDSRINRLYAYSIEAAQAPTTTGYNDRGIVLPKLTRANTTGIEKGKFVRMGHKPCCGFVQSGYYPPIRYCPLEFIFEICSDPQEPVINPATAVEATQAEDDVNGLYFTERNTTTSWSIQNCILRCELITVDNSVNNNVVSHLLKGGRLRMVYPAYHSFSQSFDAGSNEINMNIVKSSTRLSQMFFTLSNSQIDNNNTAANFAKKKWTWFYHPMSATIDNLEGVIDSTKQLSYYVQIANKKFPEQAIESxILCLLQLIIWKV
>Symbiodinium_sp._clade_A_Y106_gene_291|GeneMark.hmm|491_aa|-|3|1475_MGM_gi|1408279095|gb|BGNK01004475.1|_Symbiodinium_sp._clade_A_Y106_DNA,_scaffold4717.1,_whole_genome_shotgun_sequence:33999-35474
MINSLQFGLPESAAYVTDRKQVHFPSVSGNIFSSSNGNKYLKFVITGEDNNYIDLSSVCLFFDVVNTSTTAGQYLRPLGESHAFFTRYRCNGAGQQLNDIDNYNQVCEEMKSFKSEEVRNLDDIQEGCLTRYDSRINRLFAYTIEAHDATATAGANQRGVVLPKLTRINTTGIEQGKFxGFVQSGYYPPIRYCPLEFIFEIVSDAGEPVIRPATPVAGTQAADDENGLYFTTRNTTTSWSIQNCILRCELIQVDNTVNNNIVSHLLKGxIQNCILRCELIQVDNTVNNNIVSHLLKGGRLRMVYPAYHSFSQTITAGNTEINMNIVKSSTRLSQMFFTFSNSNIDNDNTAGNYDKKRWNYFFHPMAVTIDNLEGVIDSDRQISAQIQIANKKFPEQEISSISEFMYFLRRAVNVMSPYYDGFSIDIYRYASDKFIGGINCDKQPDMNFTGSNTKMGSLITFKIRGANQNFALGIERVFITAVSEQIFELSE
>Symbiodinium_sp._clade_A_Y106_gene_292|GeneMark.hmm|538_aa|+|3|1619_MGM_gi|1408279090|gb|BGNK01004480.1|_Symbiodinium_sp._clade_A_Y106_DNA,_scaffold4722.1,_whole_genome_shotgun_sequence:31643-33405
DNIINRLQFGLPESSSYITGRKQAHFPSVSGNIFSSSNGNKYLKFVITGEDNNYIDMSSVCLFFDVVNTSTTAGQYLRPLGESHSxSFFTRYRCNAAGQQINDIDNYNQVCEEMKSFKSEEVRNLDDIQEGCLTRYDSRINRLFAQVIEGHNATATAGANQRGVVxDIQEGCLTRYDSRINRLFAQVIEGHNATATAGANQRGVVLPKLTRINTTGIEQGKFVRMGHKPCCGFVQxAGANQRGVVLPKLTRINTTGIEQGKFVRMGHKPCCGFVQSGYYPPIRYCPLEFIFEIVSDAGEPVIRPSTPVAGTQAQDDENGLYFTTRNTTTSWAIQNAILGCELIQVDNTVNNHIVSHLLKGGRLRMVYPAYHSFSQAFTAGNTEINMNIVKSSTRLSQMFFTFSNSNIDNDNTAGNYDKKRWNYFFHPMAASIDNLEGVIDSSKQISYQVQIANKKFPEQAVESLSEAMYFLRRAVNVMSPYYDGFSIDIYRYANDKCILGINLDKQxSSVARLMLCLHIMTVFQLTYIAMPMINAFWA
>Symbiodinium_sp._clade_A_Y106_gene_295|GeneMark.hmm|339_aa|-|568|1587_MGM_gi|1408279066|gb|BGNK01004504.1|_Symbiodinium_sp._clade_A_Y106_DNA,_scaffold4747.1,_whole_genome_shotgun_sequence:13596-15183
DNMINSLQFGLPESAAYVTDRKQVHFPSVSGNIFSSSNGNKYLKFVITGEDNNYIDLSSVCLFFDVVNxGEDNNYIDLSSVCLFFDVVNTSTTAGEYLRPLGESHAFFTRYRCNAAGQQINDIDNYNQVCEEMKSFKSExNLDDIQEGCLTRYDSRINRLFAYTIESHDATATAGSNQRGAVLPKLTRLNTTGIEQGKFVRMGHKPVCGFVQSGYYPPIxYPPIRYCPLEFIFEIVSDAGEPVIRPATPVAGTQAEDDENGLYFTTRNTTTSWSIQNCILRCELIQVDNTVxGLYFTTRNTTTSWSIQNCILRCELIQVDNTVNNNIVSHLFFTFIERG
>Symbiodinium_sp._clade_A_Y106_gene_296|GeneMark.hmm|462_aa|+|3|1391_MGM_gi|1408279036|gb|BGNK01004534.1|_Symbiodinium_sp._clade_A_Y106_DNA,_scaffold4780.1,_whole_genome_shotgun_sequence:19608-21207
ETFAPEDILIDNLSFKLNKGSSYITxxxxxxxxEDILIDNLSFKLNKGSSYITDRRSVRFYPSGSNVYRPTSRNRVLKFSLNAEDNGWLDPQSVRVFFTVQNLDQGLNRKLRPLAPPYSFFRRMRIIAGNQVVEDFDNYNRVHHMFSKLMSQGARKDEANEGFGYRYDDEVKTLVNNAGAVLTYEVNGTNCPGFKNQMTVGFKPLAGLFTSNFKYLPLKYMGNLTIELELVNNDIDCIINPDDNTEANAIGDRFTTDVALPGGNASNTSKLFELNNAFVSCDICTLDNKLNNEYVKHLLEGKGLPITYTTYITQSQSVAGYSDINVPVIRSVSKLVASFVTFYRTDDPSLGYEYANKRFCRFYHPHQSHDAEAEGIYDVNKDLEFQIQLGSKLYPEYPCNSLTQCFYHLRKALNLPVFHQHSISIDFKQYRDRQFIFGFSFEKVPDSSYTGINTRAGQQxVS
>Symbiodinium_sp._clade_A_Y106_gene_297|GeneMark.hmm|464_aa|-|3|1394_MGM_gi|1408279005|gb|BGNK01004565.1|_Symbiodinium_sp._clade_A_Y106_DNA,_scaffold4813.1,_whole_genome_shotgun_sequence:27300-28694
KTAQYVTDRRHVNYFPSGSNIYTSATGNKNIRFYVTGEDGTYLDLSSLRLFANLQNDGDTDAQFLRPLTGLHGFFNRYRCTVGGQLVQDIDQYNRHCELYNGFKSVEACHMDDIESSANPRWDDDWRHKYANGLDQFVRVNNANNDVVRTEGELPTGGDAKDYTDHNKWGKISNRYTRHSVSGIRKGEYFRLGHQFKCGFLESNYYLPVRYAPLEIELTIVSDADEPVIKGATTASATTIGGDRGGAYFTEGDTTTKWQLNNIILRAEVVTLDSAVNNNITSHLLQGGSLKIVYPMYHTITQSFNASGTEINMNVVKxKSASKLNGAFITFYRTQRGNHLTNGKEDNYYLPDNYVNKRFNYFYNPMINSRFNDRGVNATGDDAGYGFADKNYNISWQIQIASKKFPEFESQSLAEHVYFLRRMLSYMNPDQDACSITYEQYATNKFIIGITFEKMSEQNLTGIN
>Symbiodinium_sp._clade_A_Y106_gene_298|GeneMark.hmm|488_aa|-|3|1466_MGM_gi|1408278739|gb|BGNK01004831.1|_Symbiodinium_sp._clade_A_Y106_DNA,_scaffold5092.1,_whole_genome_shotgun_sequence:42404-43870
METFSPEDILIDNLSFKLNKGSSYIVDRRSVSFFPSTSNVYKPSSGARVLKFSLNGEDNTWLDPQSVRIFFTLSNKDGGNFKKIRPLSSPYCFFRRMRIIAGSQVLEDFDNYNRVHHMFSKMMSQGARRDEANEGFGYRYDDELLTLVNKDGETALTYEVNASNRQGFYNEMTVGFKPLCGLFSQFKYLPLKYMGNLTTELELITNATDCIINPNDFTTAGADGAFPTEDIVNRFTVNEAGDVGKATNTSIDFEISNPRVVCDLCTLDNNLNNEYTKHLLESKGLPITYTTFITQSQNVKGLTDISVPVIRSVSKLVASFITFYKKYDPLVEASRPSTGYEYADKDFCRFYHPHQQHNALDQGIYDKNKDLEFQIQLGSKLYPEYPCNSITQCFYHLRKALNLPVFHQHSMNINFKQYRDRQFIFAFSFEKVPDSSYTGINTRAGQQMLLRVKPAGTTIPADEMPDTMYITMLSEQILEIKDLGLKVY
>Symbiodinium_sp._clade_A_Y106_gene_309|GeneMark.hmm|329_aa|-|731|1720_MGM_gi|1408278537|gb|BGNK01005033.1|_Symbiodinium_sp._clade_A_Y106_DNA,_scaffold5312.1,_whole_genome_shotgun_sequence:44681-46401
DVMSPALDFGLPKTAQYVTDRRHVNYFPSGSNIYTSATGNKNIRFYVTGEDGTYLGLSSLRLFANLQNDGDTDAQFLRPLTGLHGFFNRYRCTVGGQLVQDIDQYNRHCELYNSFKSVEARHMDxQDIDQYNRHCELYNSFKSVEARHMDDIESSANPRWDDDWRHKYANGLDQFVRVNNANNDVVRTEGELPTGGDDKDYTDHNKWGKISNRYTRHSVSGIRKGEYFRLGHQFKCGFLESNYYLPVRYAPLEIEITIVSDAEEPVIKGVSSGSATTIGGDRGGAYFTEGDTTTKWQLNNIILRAEVVTLDSxLLKETPRQNGNLTISF
>Symbiodinium_sp._clade_A_Y106_gene_314|GeneMark.hmm|301_aa|-|436|1341_MGM_gi|1408278502|gb|BGNK01005068.1|_Symbiodinium_sp._clade_A_Y106_DNA,_scaffold5351.1,_whole_genome_shotgun_sequence:42569-44189
LNAEDNGWLDPQSVRVFFTVQNLVVLELAFNAGNRGGISFFRRMRIIAGNQVVEDFDNYNRVHEMFSKLMSQGARKDEANEGFGYRYDDEVKTLVNNVGADLQYEVNAxEANEGFGYRYDDEVKTLVNNVGADLQYEVNAVNCQGFKNQMTVGFKPLCGLFSQFKYLPLKYMGNLTIELELVNNYTDCIINPDDNTEANAIGDRFTSDVALPAGNASNTSKLFELNNAFVSCDICTLDNNLNNEYVKHLLEGKGLPITYTTYITQSQSVAGYTDINVPVVRSVSKLVASFITFYRTDIRIC
>Symbiodinium_sp._clade_A_Y106_gene_316|GeneMark.hmm|351_aa|-|100|1155_MGM_gi|1408278414|gb|BGNK01005156.1|_Symbiodinium_sp._clade_A_Y106_DNA,_scaffold5443.1,_whole_genome_shotgun_sequence:35575-36730
FIERIQLFANGQRVEDVNYYGRSCFMYSLLKNQDWWTDLHWEGLPVDAGGWAQPVQPGQKQDVLMHPHLLGMFTAGKMLPPQLNLVIEIEFAEPEHAMRAGVGSSLSxLLGMFTAGKMLPPQLNLVIEIEFAEPEHAMRAGVGSSLSCQIENVRLLADQVTLDSALRESFERILLSNRSLIFSFPSLHVQQSSIPAGSTSFNVTVARAFTKLLGAFVTFNKTGENFVSNMEYPGEAFPNVSAATVMEGxDRREFRVQHGIPGRSLPERLGGHRHGRPAATRGDPSPQERRQEHRRMAPLPRHHGGHLRLKGPKHALAELRQHQLHRRLPHGTCPKAPYKWSFDPFRRPLSL
>Symbiodinium_sp._clade_A_Y106_gene_329|GeneMark.hmm|316_aa|-|486|1436_MGM_gi|1408278260|gb|BGNK01005310.1|_Symbiodinium_sp._clade_A_Y106_DNA,_scaffold5622.1,_whole_genome_shotgun_sequence:20498-21934
IETFSPEDILVDSLSFKLNKGASYITDRRSVRFCPSGSNVYKPTSGNRVLKFSLNAEDKGWLDPQSVRVFFTVQNLDQDLNRKLRPLAPPYSFFRRMRISAGNQVVEDFDNYNRVHQMFSKLMSQGARKNEANEGFGYRYDDEVKTLVNNVGADLQYEVNAVNCPGFKNxLPLKYMGNLTIELELVNSDIDCIINPDDNTEANAIGDRFASNVALPGGNASNTSKLFELNNAFVSCDICTLDNNLNNEYVKHLLEGKGLPITYTTYITQSQSVAGYSDISVPVIxYQLLIPHILHNLNQLQVIQILAFQLFVPFLN
>Symbiodinium_sp._clade_A_Y106_gene_348|GeneMark.hmm|389_aa|-|387|1556_MGM_gi|1408278082|gb|BGNK01005488.1|_Symbiodinium_sp._clade_A_Y106_DNA,_scaffold5814.1,_whole_genome_shotgun_sequence:30476-32032
METFAPEDILIDNLSFKLSKGSSYITDRRSVTFWPSGSNIYKPTSGNRVLKFSLNAEGNSWLDPQSVRIFFTLQNLDIGTYNNKLRPLSPPYSFFRRMRIIAGNQVAEDFDNYNRVHHMFSKMMSQGARKDEANEGFGYRYDDEIKxDEIKTLVNDSDTRLKHEVNGLTCQGFKDKMIVGFKPLCGLFCQFKYLPLKYMGNLTIELELVTNATDCVIDPEDVTTADALGNRFVTDVNPATEADAEFRNTSVDWEINNARVVCDVCTLGNNLNNEYVKHPLEGKGLPITYTTYMTQSQSVKGTTDINVQVIRSVSKLVASFTTFYKEGDPSTGFEYCDKEFCRFYHPQQQSDEQTEGIYDNNFDLQMQIQLGSKLYAEYPITSFQECYYH
>Symbiodinium_sp._clade_A_Y106_gene_349|GeneMark.hmm|375_aa|-|3|1127_MGM_gi|1408277985|gb|BGNK01005585.1|_Symbiodinium_sp._clade_A_Y106_DNA,_scaffold5919.1,_whole_genome_shotgun_sequence:3-1720
MFSKLMSQGARKDEANEGFGYRYDDEVKTLVHNVGADLQYEVNAVNCQGFKNQMTVGFKPLCGLFSQFKYLPLKYMGNLTIELELVNNDTDCIINPDDNTEANAIGDRFTTDVALPAGNASNTSKVFELNNAFVACDICTLDNNLNNEYVKHLLEGKGLPITYTTYITQSQSVEGKNDISVPVIRSVSKLVASFITFYRTDDPSLGYEYANKRFCRFYHxYRTDDPSLGYEYANKRFCRFYHPHQSHDSTVEGIYDINKDLEFQIQLGSKLYPEYPCNSLTQCFYHLRKALNLPVFHQHSISIDFKQYRDRQFIFGFSFEKIQDSSWSGINTRAGQQMLIRVKSTGASIPVDDMPDEMYITLLSEQILEIRDLGI
>Symbiodinium_sp._clade_A_Y106_gene_385|GeneMark.hmm|454_aa|-|3|1364_MGM_gi|1408277152|gb|BGNK01006418.1|_Symbiodinium_sp._clade_A_Y106_DNA,_scaffold6804.1,_whole_genome_shotgun_sequence:5933-7566
MSSVCLFFDVVNTSTTAGQYLRPLGESHAFFTRSRCNAAGQQINDIDNYNQVCEEMKSFKSEEVRNLDDIQEGCLTRYDSRINRLFAYTIESHDATATAGSNQRGVVLPKLTRTNTTGIEQGKFVRMGHKPCCGFVQSGYYPPIRYCPLEFIFEIVSDAGEPVIRPSATVAGTQAEDDENGLYFSTRNTTTSWAIQNAILRCELIQVDNTVNNNIVSHLLKGGRLRMVYPAYHSFSQTFTVGNTEINMNIVKSSTRLSQMFFTFSNSRIDDDNTAGNYDKKRWNYFFHPMAVTIDNLEGVIDSDKQISAQIQIANKKFPEQEISSISEFMYFLRRAVNVMSPYYDGFSIDIYRYANxEQEISSISEFMYFLRRAVNVMSPYYDGFSIDIYRYANDKFIGGINFDKQPDMNFTGSNTKMGSLITFKIRGANQNFALGIERVFITAMSEHIFELSE
>Symbiodinium_sp._clade_A_Y106_gene_387|GeneMark.hmm|441_aa|-|200|1525_MGM_gi|1408276894|gb|BGNK01006676.1|_Symbiodinium_sp._clade_A_Y106_DNA,_scaffold7077.1,_whole_genome_shotgun_sequence:15461-16986
NSLQFGLPESAAYVTDRKQVHFPSVSGNIFSSSNGNKYLKFVITGEDNNYIDLSSVCLFFDVVNTSTTAGQYLRPLGExVCLFFDVVNTSTTAGQYLRPLGESHAFFTRYRCNAAGQQTNDIDNYNQVCEQMKSFKSEEVRNLDDIQEGCLTRYDSRINRLFAYTIEAHDATATAGANQRFVVLPKLTRINTTGIEQGKFVRMGHKPCCGFVQFGYYPPIRYCPLEFIFEIVSDAGEPVIRPATPFAGTQAADDENGLYFTTRNTTTSWSIQNCILRCELIQVDNTVNNNIVSHLLKGGRLRMVYPAYHSFSQTFTAGNTEINMNIVKSSTRLSQMFFTLSNSNINNDDTAGNYDRKRWNYFFHPMAVSIDNLEGVIDSDKQISAQIQIANKKFPEQEISSISEFMYFLRRAVNVMSPYYDxTTAFQLTFIDTLTISLLEE
>Symbiodinium_sp._clade_A_Y106_gene_399|GeneMark.hmm|489_aa|-|125|1594_MGM_gi|1408276682|gb|BGNK01006888.1|_Symbiodinium_sp._clade_A_Y106_DNA,_scaffold7303.1,_whole_genome_shotgun_sequence:17034-18628
IDNLSFKLNKGSSYITDRRSVSFWPAGSNVYKPSSGNRVIKFTLNGEDNSWLDPQSVRVFFALNNKDGTNFRKLRPLSPPYSFFRRVRIIAGNQVVEDFDNYNRVHHMFSKLMSQGARKDEASEGFGYRYDDELNTLVNNAGSTAFVYEVNAENCQGFYNEMTVCFKPLAGIFSQFKYLPLKYMGNLTIELELVNSAVDCIIDPNNYDESDTGITTDLRNRFTVAVPGDVGKATNTSIDWEISNARVVCDVCTLDNNLNNEYVKHLLEGKGLPITYTTYITQLQTVKGLTDISVQAIRSVSKLVATFITFYKNGDPSEGYEYADKEFCRFYHPHQSHDPLDQGIxFYKNGDPSEGYEYADKEFCRFYHPHQSHDPLDQGIYDVNKDLEFQIQLGPKLMPEYPCKSITEAFYHLRKALNLPMFHQHSMAINFKQYRDRQFVFGFSxFLCFISIQWRLILSSIATVSLYSVLVWKKCLTVLILELIHALGK
>Symbiodinium_sp._clade_A_Y106_gene_434|GeneMark.hmm|316_aa|-|3|950_MGM_gi|1408275923|gb|BGNK01007647.1|_Symbiodinium_sp._clade_A_Y106_DNA,_scaffold8113.1,_whole_genome_shotgun_sequence:7734-8684
FIERIQLFANGQRVEDISYYGRSAFMYSLLKPDEWWKGRQWEGLPVDAGGWALPVQPGQKRDVLMAPHLIGMFNCGKLLPSHLNLVLEIEFAEPAMAMRAGVGSSLSYQIENVHLLADQVTLDSALRESFERILLSNRSLVFSFPSLHVQQSLIPAGSTSYNITVARAFTKLLGAFVTFNKSGENHVSNFEYPGEAFPNVSAATVMEGQLQLGALQFPRNSVKSIAEYHHFLEIMAGTYDSKIRNMRLPNFDNTDFIAAFPTERVPKHPTSGISTRSGDLCRFTFKQMLADRVDSCFIGLVSMQIVTLSGSRVSVL
>Symbiodinium_sp._clade_A_Y106_gene_444|GeneMark.hmm|375_aa|+|3|1130_MGM_gi|1408275612|gb|BGNK01007958.1|_Symbiodinium_sp._clade_A_Y106_DNA,_scaffold8440.1,_whole_genome_shotgun_sequence:5216-6699
PDDVLVDNLSFKLNKGASYITDRRSVRFYPSGSNVYKPASGNRVLKFSLNAEDNGWLDPQSVRVFFTVQNLDVLELAFLRPLAPPYSFFRRMRIIAGNQVVEDFDNYNRVHQMFSKLMSQGARKDEANEGFGYRYDDEIKTLVNNVGADLQYEVNAVNCQGFKNQMTxNVGADLQYEVNAVNCQGFKNQMTVGFKPLCGLFSQFKYLPLKYMGNLTIELELVNNDTDCIINPDDNTEANAIGDRFTSDIALPAGNASNTSKLFELNNAFVSCDICMLDNNLNNEYVKHLLEGKGLPITYTTYITQSQSVAGYTDINVPVVRSVSKLVASFITFYRTDDPSLGYEYANKRFCRFYHPHQSHDSSVEGIYDIxLTKT
>Symbiodinium_sp._clade_A_Y106_gene_460|GeneMark.hmm|313_aa|-|3|941_MGM_gi|1408275262|gb|BGNK01008308.1|_Symbiodinium_sp._clade_A_Y106_DNA,_scaffold8811.1,_whole_genome_shotgun_sequence:8121-9062
FIERIQLFANGQRVEDISYYGRSAFMYSLLKPDEWWKGRQWEGLPVDAGGWxQPGQKRDVLMAPHLIGMFNCGKMLPPQLNLVLEIEFAEPGMAMRAGVGSSLSYQIENVHLLADQVTLDSALRKSFDRILLSSRSLVFSFPSLHVQQSSIPAGATSYNITVARAFTKLLGAFVTFNKSGENHVSNCEYPGEAFPNVSAATVMEGQLQLGTLQFPRNSVKSIAEYHHFLEIMAGTYDSKIRNMRLPNFDNTDFIAAFPTVRVPKHPTSGISTRSGDLCRFTFKQMLADRVDSCFIGLVSMQIVTLSGSGVSVL
>Symbiodinium_sp._clade_A_Y106_gene_490|GeneMark.hmm|300_aa|-|3|902_MGM_gi|1408274540|gb|BGNK01009030.1|_Symbiodinium_sp._clade_A_Y106_DNA,_scaffold9566.1,_whole_genome_shotgun_sequence:5180-6082
FVKRVQLFANGQRCDDISEYGRSCYLYSLLKNQEWYRNKGIKGFWEVAGAPAPIPAESFKDVLMAPTLIGLFQAGRFLPPQLNLTLELEFAEATDALRPGEGSTDYTIENVRVLASQVDLDSAMYESFEKIMLSGRSLTFGYPTMHTQVSSIPAGSTSFNVTVARAFSKLLGAFVTFRDTASLLGECSNFEHPGDGSQFSANSLESQMQLGALQYPRYPMASDAEHFHFLEILAGTYDSSIKNVRIADNQWNNNQFICAFPVERVPKHPLSGISTRSGDLARFSFKNMQADRVGRVGIGL
>Symbiodinium_sp._clade_A_Y106_gene_519|GeneMark.hmm|349_aa|-|3|1049_MGM_gi|1408273222|gb|BGNK01010348.1|_Symbiodinium_sp._clade_A_Y106_DNA,_scaffold10922.1,_whole_genome_shotgun_sequence:3666-4715
FIKRVQLFANGQRCDDISEYGRCCFLYSLLKPQEWYRNKGITGFWEVAGAPAKDVLMAPTLIGMFQAGKFLPPQLNLVLELEFAEAADALRxKDVLMAPTLIGMFQAGKFLPPQLNLVLELEFAEAADALRPGEGSTDYTIENVRVLASQVTLDSALYESYQKILLSGRSLVFAYPTMHTQVSSIPAGSTSYNVTVARAFTKLLGAFVTFRDTASLLGECANFEHPGDGNQFSANSLESQMQLGALQYPRYPMASDAEHFHFMEILAGTYDTSIKNVRISDNQWNNNEFLCAFPVERVPKHPLSGISTRSGDLARFSFKNMQADRVQRIYIHLLSYQIVTVSGSGVSVL
>Symbiodinium_sp._clade_A_Y106_gene_532|GeneMark.hmm|353_aa|-|3|1061_MGM_gi|1408272100|gb|BGNK01011470.1|_Symbiodinium_sp._clade_A_Y106_DNA,_scaffold12070.1,_whole_genome_shotgun_sequence:2505-3566
VQLFANGQRCDDISEYGRCCFLYSLLKPAEWYRNKGITGFWELAGGTPAPVPAESFKDVLMAPTLIGMFQAGKFLPPQLNLVLELEFAEAADALRPGEGSTDYTIENxFQAGKFLPPQLNLVLELEFAEAADALRPGEGSTDYTIENVRVLASQVTLDSALYESYQKILLSGRSLVFAYPTMHTQVSSIPAGSTSYNVSVSRAFTKLLGAFCSFRDTASLLGECSNFEHPGDGSQFSPNSLESQMQLGALQYPRYPMASDAEHFHFMEILAGTYDTSIKNVRIADNQWNNNQFLCAFPVERVPKHPLSGISTRSGDLARFSFKNMQADRVQRIYLHLLSYQIVTVSGSGVSVL
>Symbiodinium_sp._clade_A_Y106_gene_554|GeneMark.hmm|316_aa|-|3|950_MGM_gi|1408270157|gb|BGNK01013413.1|_Symbiodinium_sp._clade_A_Y106_DNA,_scaffold14057.1,_whole_genome_shotgun_sequence:366-1316
FIERIQLFANGQRVEDVNYYGRSCFMYSLLKNEDWWTDLHWEGLSVDPGGWALPVQPGQKRDVLMTPHLLGMFNCGKMLPPQLNLVLEIEFAEPEHAMRAGVGSSLSYQIENVRLLADQVTLDSALRESFERILLSNRSLIFSFPSLHVQQSSVPAGSTSFNVTVARAFTKMLGAFVHFNKTGENFVSNFEYPGEAFPNVSSNTVMEGQLQLGAMQFPRNSIKSIAEYHHFLSIMAGTYDSKIRNMRLPNYDNTHFIAAFPTERVPKHPTSGLSTRSGDLCRFTFRNMVADRVDSIFVALVSMQICTLSGSGVSVL
>Symbiodinium_sp._clade_A_Y106_gene_563|GeneMark.hmm|319_aa|-|52|1011_MGM_gi|1408268245|gb|BGNK01015325.1|_Symbiodinium_sp._clade_A_Y106_DNA,_scaffold16012.1,_whole_genome_shotgun_sequence:175-1186
DRRHVNYFPSGSNIYTSATGNKNIRFYITGEDGTYLDLSSIWMLANLQNDDADEKKFLRPLSGLHGFFNRYRCTVGGQLVQDIxGLHGFFNRYRCTVGGQLVQDIDQYNRHCELYNSFKSVETRHMDDIESSANPRWGDDWRHKDANGLDQFVRVNNANIDVVRTEGELPTGGDAKDYTDHNKWGKISNRYTRHSVSGIxHQFKDGFLESGYYLPVRYAPLEIEITIVSDAEEPVIKGVNSASATTIGGDRGGACFNEGDTTTKWQLNNIILRAEVVSLDSAVNNNITSHLLQGGSLKIVYPMYHTLTQTFNASGTxGN
>Symbiodinium_sp._CCMP2592_gene_2|GeneMark.hmm|472_aa|-|3|1418_MGM_gi|1991450195|gb|CAJNDT010000014.1|_Symbiodinium_sp._CCMP2592_genome_assembly,_contig:_Stri_CCMP2592.scaffold101,_whole_genome_shotgun_sequence:314028-315446
EPNMINSLQFGLPESAAYITDRKQVHFPSVSGNIFSASNGNKYLKFVITGEDNNYLDLSSVSLFFDLVNTDTDANKYLRPLGESHAFFTRYRCNGAGQQLNDIDNYNQVCEQMKSFKSEEVRNLDDIQEGCLTRYDSRINRLYAYSIEGHDATANTSRNDRGIVLPKLTRLNTTGIEQGKFVRMGHKPCCGFVQSGYYPPIRYCPIEFIFEIVSDASEPVINPAANGADQATDDENGKYFTERNTTTSWSIQNAILRCELIQVDNTVNNNIVSHLLKGGRLRMVYPAYHSFSQTFSNGNTEINMNIVKSSTRLSQMFFTFSNSNIDNDNTAGNYDRKKWNYFFHPMAVTIDNLEGVIDSNRQISAQIQIANKKFPEQEITSIAEFMYFLRRAVNVMSPYYDGFSIDIYRYANDKFIGGINFDKQPDVNFTGSNTKMGSLITFKIKGANQNFALGIERVFVTMVSEHVFELSE
>Symbiodinium_sp._CCMP2592_gene_10|GeneMark.hmm|315_aa|-|3|947_MGM_gi|1991449761|gb|CAJNDT010000034.1|_Symbiodinium_sp._CCMP2592_genome_assembly,_contig:_Stri_CCMP2592.scaffold1028,_whole_genome_shotgun_sequence:265513-266460
FIERMQLFANGQRVEDISYYGRSCFMYSLLKPSDWWTELHWEGLPVDAGGWAQPVQPGQKRDVLMHPHLIGMFNCGKLLPSQLNLVLEIEFAEPQQAMRAGVGSSLSYQIENVHLLADQVTLDSALRESFERILLSNRSLLFSFPSLHVQSSVPAGSTSYNITVARAFTKLLGAFVHFNKTGENHVSNFEYPGEAFPNVSAATVMEGQLQLGSLQFPRNSVKSIAEYHHFLAIMAGTYDSKLRNMRLPNYDNTHFIAAFPTERVPKHPTSGLSTRSGDLCRFTFKSMLADRVDQCFIGLVSMQIVTLSGSGVSVL
>Symbiodinium_sp._CCMP2592_gene_15|GeneMark.hmm|316_aa|-|3|950_MGM_gi|1991449436|gb|CAJNDT010000048.1|_Symbiodinium_sp._CCMP2592_genome_assembly,_contig:_Stri_CCMP2592.scaffold1040,_whole_genome_shotgun_sequence:292412-293362
FIERIQLFANGQRVEDISHYGRSCFMYSLLKNEDWWKDLHWEGLPVDAGGWAQPVQPGQKRDVLMHPHLLGMFTAGKMLPPQLNLVIEIEFAEPEHAMRAGVGSSLSYQIENVRLLADQVTLDSALRESFERILLSNRSLLFSFPSLHVQQSSIPAGSTSYNVSVSRAFTKLLGAFVTFNKSGENWVSNMEYPGEAFPNVSANTVLESQLQLGAMQFPRNPIKGIAESHHFLSIMAGTYDSKIRNMRIPNYDNVHFIAAFPTERVPKHPTSGLSTRSGDLARFTFRQMLADRVDQCFIGLVSMQIVTLSGSGVSVL
>Symbiodinium_sp._CCMP2592_gene_17|GeneMark.hmm|473_aa|-|3|1421_MGM_gi|1991449295|gb|CAJNDT010000057.1|_Symbiodinium_sp._CCMP2592_genome_assembly,_contig:_Stri_CCMP2592.scaffold1049,_whole_genome_shotgun_sequence:296057-297478
QDNMINSLQFGLPASSSYITDRKQFHFPSVSGNIFSSSNGNKYFKFVITGEDNNYIDLSSVCLFFDVVNTSETAGQYLRPLGESHAFFTRYRCNGAGQQLNDIDNYNQVCEEMKSFKSEEVRNLDDIQEGCLTRYDSRINRLYAYTIEGHDAVATVGANDRGIVLPRLTRANATGIEQGKFVRMGHKPVFGFVQSGYYPTIRYCPLEFIFEIVSDAGEPVIRPATPVAGTQAEDDVNGLFFTTRNTTTSWAIQNAILSCELIQVDNTANNNVVSHLLKGGRLRMVYPAYHSFSQTFTSGNTEINMNVVKSSTRLSQMFFTFSKSNINNDNTAGNYDKKRWNYFFHPMAVTIDNLEGVIDSDKQISAQIQIANKKFPEQEISSISEFMYFLRRAVNVMSPYYDGFSIDIYRYANDKFIGGINFDKQPDMNFTGSNTRMGSLITFKIRGANQNFALGFERVFITAASEQIFELSE
>Symbiodinium_sp._CCMP2592_gene_18|GeneMark.hmm|460_aa|-|3|1382_MGM_gi|1991448814|gb|CAJNDT010000077.1|_Symbiodinium_sp._CCMP2592_genome_assembly,_contig:_Stri_CCMP2592.scaffold1067,_whole_genome_shotgun_sequence:87504-89070
MFANLQNDGDNATQFLRPLSGLHGSFSRYRCTVGGQLASDIDQYNRHCELYNSFKSNEVRHMDDIESSANPRWDDDWRHKYANGLDQFVRVNNANDDVVRTAGELPTGADAKDYTDHNKWGKISNRYTRHSVSGIRKGEHFRLGHQFKCGFLESNYYLPVRYAPLEIEITIVSDAEEPVIKGVTTASATTIGGDRGGAYFTEGDTSTKWQLNNIILRAEVVSLDSAVSNNITSHLLQGGSLKIVYPMYHTITQTFNASGTEINMNVVKSASKLNGCFITFYRTQRGNHLTNGKKDNYYLPDNYVHKRVNYFYNPMINSRFNDRGVNATGDDAGYGFADKSYNISWQLQIANKKYPEFESQSLAEHMYFLRRMLNYMNPDQDACSITYEQYATNKFILGITFEKMNEANYMTGINTKMGSLMTAKIKPYKTLSENEMIQEIFVHMISEAVVEIRSDASVVY
>Symbiodinium_sp._CCMP2592_gene_23|GeneMark.hmm|479_aa|-|3|1439_MGM_gi|1991447986|gb|CAJNDT010000114.1|_Symbiodinium_sp._CCMP2592_genome_assembly,_contig:_Stri_CCMP2592.scaffold110,_whole_genome_shotgun_sequence:600949-602388
MESFSPEDILIDNLSFKLNKGSSYIQDRRSVSFWPSGSNIYKSNSGNRVLKFSLNGEDNTWLDPQSVRIFFTLQNLDPGDYDNKLRPLSPAYSFFRRMRIIAGNQVVEDFDNYNRVHHMFSKMMSAGARKDEANESFGYRYDDEVRTLYADGVTPELKYEVNGYNCQGFKNKMVVGFKPLCGLFSQFKYLPLKYMGNLTIELELVTNATDCIIDYRDDTADTVVGNRFVNNVNPADAGQANARYRNTSIEWEINNARIVCDVCTLDNNLNNEYVKHLLEGKGLPITYTTYITQSQALSGKDNFSVQVIRSVSKLVATFVTFYKSGDASTGFEYCDKEFCRFYHPQQASLPMNEGIYDPDLDLEFQIQLGSKLYPEYPCASITECFYHLRKALNLPMFHQHSLSIDFKQYRDRQFVFAFSFERVPDSSYTGINTRAGQQMLLKVKPANASITNTNMPENCYITMLSEQILEIKDLGLKVF
>Symbiodinium_sp._CCMP2592_gene_24|GeneMark.hmm|472_aa|-|3|1418_MGM_gi|1991447892|gb|CAJNDT010000120.1|_Symbiodinium_sp._CCMP2592_genome_assembly,_contig:_Stri_CCMP2592.scaffold1105,_whole_genome_shotgun_sequence:75148-76566
METFSPEDILVDNLSFKLNKGASYITDRRSVRFYPSGSNVYKPTSGNRVLKFSLNAEDNGWLDPQSVRVFFTVQNLDQDLNRKLRPLAPPYSFFRRMRIIAGNQVVEDFDNYNRVHQMFSKLMSQGARKDEANEGFGYRYDDEVKTLVNNVGAELDYEVNSVNCPGFKNQMTVGFKPLCGLFSQFKYLPLKYMGNLTIELELVNNDIDCIINPDDNTEANAIGDRFTSDVALPAGNASNTSKLFEINNAFVSTDICSLENNLHNEYSKHLLESKGLPITYTTFITQSQSVAGYTDINVPVVRSVSKLVASFITFYRTDDPSVGYEYANKRFCRFYHPHQSHDSAVEGIYDINKDLEFQIQLGSKLYPEYPCNSLTQCFYHLRKALNLPVFHQHSISIDFKQYRDRQFIFGFSFEKVPDSSYTGINTRAGQQMLIRVKPAGASIPVDDMPDEMFITMLSEQILEIKDLGLKVY
>Symbiodinium_sp._CCMP2592_gene_25|GeneMark.hmm|478_aa|-|3|1436_MGM_gi|1991447866|gb|CAJNDT010000121.1|_Symbiodinium_sp._CCMP2592_genome_assembly,_contig:_Stri_CCMP2592.scaffold1106,_whole_genome_shotgun_sequence:267837-269273
METFSPEDILIDNLSFKLNKGSSYIVDRRSVSFFPSTSNVYKPSSGARVLKFSLNGEDNAWLDPQSVRICFTLNNKDGTNSRKIRPLSSPYSLFRRMRIIAGSQVVEDFDNYNRVHHMFSKMMSQGARRDEANEGFGYRYDDELLTLVTKRGTALTYEVNSANCPGFYNEMTCCFKPLAGIFSQFKYLPLKCMGNLTIEFELVTNATDCINNPDDFDESDTALSADIRNRFTVEVAGDVGKATNTSIDWEISNPRVICDLCTLDNNLNNEYVKHLSEGKGLPITYTTYITQSQNIKNSTDNISVPVIRSVSKLVASFVTFYKSGDPSSGYEYADKEFCRFYHPHQAHNPLNSGIYDKNLDLEFQIQLGSKLYPEYPCNSITQCFYHLRKALNLPMFHQHSMNINFKQYRDRQFIFAFSFEKVPDSSYTGINTRAGQQMLLRVKPAGATIPANDMPDRLYITMLSEQILEIKDLGLKVY
>Symbiodinium_sp._CCMP2592_gene_26|GeneMark.hmm|477_aa|-|3|1433_MGM_gi|1991447271|gb|CAJNDT010000152.1|_Symbiodinium_sp._CCMP2592_genome_assembly,_contig:_Stri_CCMP2592.scaffold1134,_whole_genome_shotgun_sequence:121304-122737
METFAPEDILIDNLSFKLNKGSSYITDRRSVSFFPTTSNVYKPSSGARVIKFTLNGEDNSWLDPQSVRIFFTLNNKDGTNFRKIRPLSSPYSFFRRMRIIAGSQVVEDFDSYNRVHHMFSKMMSQGARRDEANEGFGYRYDDELLTLVTKGGNSLVYEVNSANCLGFYNEMTVGFKPLAGIFSQFKYLPLKYMGNLTIELELVTNAVDCIINPNDYDESDTALNADIRNRFTVAVAGDVGKATNTSIDWEISNPRVVCDVCTLDNNLNNEYTKHLLEGKGLPITYTTYITQSQTVKGSTDISVPVIRSVSKLVASFVTFYKNGDPSFGYEYADKEFCRFYHPHQAHNPLDEGIYDKNKDLEFQIQLGSKLYPEYPCNSITQCFYHLRKALNLPMFHQHSMNINFKQYRDRQFIFAFSFEKVPDSSYTGINTRAGQQMLLRVKPAGATIPATEMPDTMYITMLSEQILEVKDLGLKVF
>Symbiodinium_sp._CCMP2592_gene_27|GeneMark.hmm|398_aa|-|3|1196_MGM_gi|1991447215|gb|CAJNDT010000156.1|_Symbiodinium_sp._CCMP2592_genome_assembly,_contig:_Stri_CCMP2592.scaffold1138,_whole_genome_shotgun_sequence:217664-219219
MDDIESSANPRWDDDWRHKYANGLDQFVLVNNANDNVTRTEAELPTGADAKDYTDHNKWGKISNRYTRHSVRGIRKGEYFRLGHQFKCGFLESNYYLPVRYAPLEIEITIVSDADEPVIKGVSSGSATTIGLDRGGAYFTEGDTTTKWQLNNIILRAEVVTLDSAVNNNITSHLLQGGSLKIVYPMYHTITQSFNVNGTEINMNVVKSASKLNGAFITFYRTQRGSHLTKGKEDNYYLPDNYVHKRFNYFYNPMINSRFNDRGVNATGADAGYGFADKNYNISWQVQIANRKYPEFESQSLAEHMYFLRRMLSYMNPDQDACSITYEQYAANKFIIGITFEKMNEQNLTGINTKMGSLMTAKIKPYKPLSENEVIQEIFVHLISENIAEIRSDGTVVY
>Symbiodinium_sp._CCMP2592_gene_30|GeneMark.hmm|316_aa|-|3|950_MGM_gi|1991447092|gb|CAJNDT010000163.1|_Symbiodinium_sp._CCMP2592_genome_assembly,_contig:_Stri_CCMP2592.scaffold1144,_whole_genome_shotgun_sequence:243624-244574
FIERIQLFANGQRVEDVNYYGRSCFMYSLLKNEDWWKDLHWEGLPVDAGGWAQPVQPGQKRDVLMTPHLLGMFNCGKMLPSQLGLIVEIEFAEPEHAMRAGVGSSLSYQIENVRLLADQVSLDSALRSSFDSILLSNRSLLFSFPSLHVQQSSIPAGSTSYNISISRAFTKMLGAFVHFNKTGENWVSNFEYPGEAFPNVSAATVMEGQLQLGAIQVPRNAVKSIAEYHHFLSIMAGTYDSKIRNMRLPNYDNTHFIAAFPTERVPKHPTSGLSTRSGDLARFTFKNMLADRVDQCFVGLVSMQIVTLSGSGVSVL
>Symbiodinium_sp._CCMP2592_gene_33|GeneMark.hmm|316_aa|-|3|950_MGM_gi|1991446963|gb|CAJNDT010000172.1|_Symbiodinium_sp._CCMP2592_genome_assembly,_contig:_Stri_CCMP2592.scaffold1152,_whole_genome_shotgun_sequence:240094-241044
FIERIQLFANGQRVEDVNYYGRSCFMYSLLKNEDWWKDLHWEGLPVDAGGWAQPVQPGQKRDVLMHPHLLGMFNSGKMLPPQLNLVLEIEFAEPEMAMRAGVGSSLSYQIENVHLLADQVTLDSALRESFERILLSNRSLIFSFPSLHVQQSSIPAGSTSYNITVARAFTKMLGAFVHFNKTGENHVSNFEYPGEAFPNVSAATVMEGQLQLGAMQFPRTAVKSIAEYHHFLAIMAGTYDSKLRNMRLPNYDNTHFIAAFPTERVPKHPTSGLSTRSGDLCRFTFKQMLADRVDQCFIGLVSMQIVTLSGSGVSVL
>Symbiodinium_sp._CCMP2592_gene_35|GeneMark.hmm|356_aa|+|6|1076_MGM_gi|1991446918|gb|CAJNDT010000176.1|_Symbiodinium_sp._CCMP2592_genome_assembly,_contig:_Stri_CCMP2592.scaffold1156,_whole_genome_shotgun_sequence:99437-100994
MSPALDFGLPKTAQYVQDRRHVNYFPSGSNIYTSATGNENVRFYITDEDGTYSDLSSIRMFANLQNDGDNDTQFLRPLSGLHGFFCCYRCTVGGQLVQDIDQYNRHCELYNSFKSNEVRHLDDIESSANPRWDDDWRHEYANGLDQFVRVNNANDDVVRTEGQLPTGGDAKDYTDHNKWGKISNRYTRHSVSGIRKGEHFRLGHQFKCGFLESSFHLPVRYAPLEIEITTASDADEPVIKGVSSASATTIGDDRGGAYFTENDTTTKWQLSNIILRAEVVSLDSAVNNNITSHLLQGGSLKIVYPMYHTITQTFNASETEINMNVVKSASKLNGCFITFYRTQRGNSLTIGMEDGY
>Symbiodinium_sp._CCMP2592_gene_39|GeneMark.hmm|520_aa|-|3|1562_MGM_gi|1991446385|gb|CAJNDT010000202.1|_Symbiodinium_sp._CCMP2592_genome_assembly,_contig:_Stri_CCMP2592.scaffold118,_whole_genome_shotgun_sequence:895818-897380
DVMSPALDFGLPKTAQYVTDRRHVNYFPSGSNIYTSSTGNKNVRFYITGEDGTYLDLSSIRMFANLQNDGDTDAQFLRPLSGLHGFFNRYRCTVGGQLVQDIDQYNRHCELYNSFKSNEVRHMDDIESSANPRWDDDWRHKYANGLDQFVRVNNADDAVVRTKGELPTGASAKDYDDHNKWGKISNRYTRHSVSGIRKGEYFRLGHQFKCGFLESNYYLPVRYAPLEIEITIVSDAEEPVIKGVTSESRGTIGGDRGGAYFSEGDTTTKWQLNNIILRAEVVTLDSAVNNNITSHLLQGGSLKIVYPMYHTITQTFNASGTEINMNVVKSASKLNGCFITFYRTQRGAVLANGKEDTYYLPDNYVHKRFNYFYNPMINSRFNDRGSTATGDDRGYGFADKNYNISWQLQIANKKYPEFESQSLSEHMYFLRRMLNYMNPDQDACSITYEQYATNKFILGITFEKMNEANMTGINTKMGSLMTAKIKPYKTLTTDEMIQEIFCHMISEAVVEIRSDSSVVY
>Symbiodinium_sp._CCMP2592_gene_40|GeneMark.hmm|317_aa|-|1|951_MGM_gi|1991446231|gb|CAJNDT010000209.1|_Symbiodinium_sp._CCMP2592_genome_assembly,_contig:_Stri_CCMP2592.scaffold1186,_whole_genome_shotgun_sequence:102912-103863
FIERIQLFANGQRVEDVNYYGRSCFMYSLLKNEDWWKDLHWEGLPVDAGGWAQPVQPGQKRDVLMTPHLLGMFNCGKMLPSQLGLVVEIEFAEPQQAMRAGVGSSLSYQIENVHLLADQVTLDSALRESFERILLSNRSLIFSFPSLHVQQSSVPAGSTSYNITVARAFTKMLGAFVHFNKTGENHVSNFEYPGEAFPNVSAATVMEGQLQLGAMQFPRNSVKSIAEHHHFLAIMAGTYDSKLRNMRLPNYDNTHFIAAFPTERVPNAPHQRFVDEERRPVPLHIQVDARGPRGSVFCSARKSPNLYAQRQWREYPR
>Symbiodinium_sp._CCMP2592_gene_41|GeneMark.hmm|517_aa|-|3|1553_MGM_gi|1991446195|gb|CAJNDT010000211.1|_Symbiodinium_sp._CCMP2592_genome_assembly,_contig:_Stri_CCMP2592.scaffold1188,_whole_genome_shotgun_sequence:130703-132256
DVMSPALDFGLPKTAQYVTDRRHVNYFPSGSNIYTSATGNKNVRFYITGEDGTYLDLSSIRMFANLQNDGDTDAQFLRPLSGLHGFFNRYRCTVGGQLVQDIDQYNRHCELYNSFKSNEVRHMDDIESSANPRWDDDWRHKYANGLDQFVRVNNANDNVVRTEGELPTGAVAKDYGDHNKWGKISNRYTRHSVSGIRKGEHFRLGHQFKCGFLESNYYLPVRYAPLEIEITIVSDAEEPVIKGVTSESRGTIGGDRGGAYFSEGDTTTKWQLNNIILRAEVVTLDSAVNNNITSHLLQGGSLKIVYPMYHTITQTFNASGTEINMNVVKSASKLNGCFITFYRTQRGAVLANGKEDNYYLPDNYVHKRFNYFYNPMINSRFNDRGSNASGADAGYGFADKNYNISWQLQIANKKYPEFESQSLAEHMYFLRRMLNYMNPDQDACSITYEQYATNKFILGITFEKMNSEHLTGISSKMGSLMTAKIKPYKTLTENEMIQEIFVHMISESVLEIRSDSS
>Symbiodinium_sp._CCMP2592_gene_42|GeneMark.hmm|479_aa|+|3|1442_MGM_gi|1991445833|gb|CAJNDT010000225.1|_Symbiodinium_sp._CCMP2592_genome_assembly,_contig:_Stri_CCMP2592.scaffold120,_whole_genome_shotgun_sequence:789520-790980
DNMINSLQFGLPESAAYITDRKQVHFPSVSGNIFSSSNGNTYLKFVITGEDNNYIDMSSVCLFFDVVNTSTTAGQYLRPLGESHSFFTRYRCNGAGQQLNDIDNYNQVCEEMKSFKSEEVRNLDDIQEGCLTRYDSRINRLFAYTIESHDATATAGANQRGAVLPKLTRLNTTGIEQGKFVRMGHKPCCGFVQSGYYPPIRYCPLEFIFEIVSDAGEPVIRPATPVAGTQAEDDENGLYFTTRNTTTSWAIQNAILRCELIQVDNTVNNNIVSHLLKGCRLRMVYPAYHSFSQTFTAGNTEINMNIVKSSTRLSQMFFTFSNSNIDNDNTAGNYDRKRWNYFFHPMAVTIDNLEGVIDSDKQISAQIQIANKKFPEQEMSSISEFMYFLRRAVNVMSPYYDGFSIDIYRYANDKFIGGINFDKQPDMNFTGSNTKMGSLITFKIKGANANFALGIERVFVTMVSEHIFELSESASTVLD
>Symbiodinium_sp._CCMP2592_gene_43|GeneMark.hmm|489_aa|-|3|1469_MGM_gi|1991445761|gb|CAJNDT010000229.1|_Symbiodinium_sp._CCMP2592_genome_assembly,_contig:_Stri_CCMP2592.scaffold1203,_whole_genome_shotgun_sequence:115153-116622
METFSPEDILIDNLSFKLNKGSSYIADRRSVSFFPSTSNVYKPSSGARVLNFSLNGEDNTWLDPQSVRIFFTLSNKDGGLNFKKVRPLSSPYCFFRRMRIIAGSQVLEDFDNYNRVHHMFSKMMSQGARRDEANEGFGYRYDDELLTLVNNAGNTALTYEVNASNCQGFYNEMTVGFKPLCGLFSQFKYLPLKYMGNLTIELELVTNATDCIINPNDFTAVGAGGTFPTADIVNRFTVNEADDAGKATNTSIDYEISNPRVVCDLCTLDNNLNSEYSKHLLEGKGLPITYTTYITQSQTVKGLTDISVPVIRSVSKLVATFVTFYKQYDPLVEASRPSTGYEYCDKEFCRFYHPHQQHDALDQGIYDKNKDLEFQIQLGSKLYPEYPCNSITQCFYHLRKALNLPMFHQHSLNINFKQYRDRQFIFAFSFEKVPDSSYTGINTRAGQQMLLRVKPAGATIPGNEMPDTMYITMLSEQILEIKDLGLKVF
>Symbiodinium_sp._CCMP2592_gene_46|GeneMark.hmm|316_aa|-|3|950_MGM_gi|1991445698|gb|CAJNDT010000234.1|_Symbiodinium_sp._CCMP2592_genome_assembly,_contig:_Stri_CCMP2592.scaffold1208,_whole_genome_shotgun_sequence:11536-12486
FIERMQLFANGQRVEDISYYGRSCFMYSLLKPSDWWTELHWEGLPVDAGGWAQPVQPGQKRDVLMHPHLIGMFNCGKLLPSQLNLVVEIEFAEPQQAMRAGVGSSLSYQIENVHLLADQVTLDSALRESFERILLSNRSLIFSFPSLHVQQSSVPAGSTSYNITVARAFTKMLGAFVHFNKTGENHVSNFEYPGEAFPNVSAATVMEGQLQLGAMQFPRNSVKSIAEYHHFLAIMAGTYDSKLRNTRLPNYDNTHFIAAFPTERVPKHPTSGLSTRSGDLCRFTFKSMLADRVDQCFVALVSLQICTLSGSGVSIL
>Symbiodinium_sp._CCMP2592_gene_47|GeneMark.hmm|379_aa|-|3|1139_MGM_gi|1991445603|gb|CAJNDT010000238.1|_Symbiodinium_sp._CCMP2592_genome_assembly,_contig:_Stri_CCMP2592.scaffold1211,_whole_genome_shotgun_sequence:227552-228983
MRIIAGNQVVEDFDNYNRVHHMFSKMMSQGARKDEANEGFGYRYDDEVKTLVNNVGSELIPEVNGVNCLGFKDKMTVGFKPLCGLFSQFKYLPLKYMGNLTIELELMTNATDCIIDYRDDTANTDIGNRFTNDVDNVATPGANFTNTSIDWEINNARVVCDVCTLDNNLNNEYVKHLLEGKGLPITYTTYITQSQTVAGLIDTSVQVIRSVTKLVASFITFYKSGNPSLGYEYCDKEFCRFYHPHQASDEADEGVYDANYELQFQIQLGSKLYPEYPCNSMTEAFYHLRKALNLPMFHQHSLSIDFKQYRDRQFIFAFSFEKVPDSSYTGINTRAGQQMLLKVKPANASVNSSDMPDNVYITLLSEKISEVKDLGLKVF
>Symbiodinium_sp._CCMP2592_gene_56|GeneMark.hmm|317_aa|-|3|953_MGM_gi|1991445260|gb|CAJNDT010000257.1|_Symbiodinium_sp._CCMP2592_genome_assembly,_contig:_Stri_CCMP2592.scaffold1229,_whole_genome_shotgun_sequence:223283-224236
FIKRVQLFANGQRCDDISEYGRCCYLYSLLKPQEWYSNKGITGFWEVGGAPAPVPAESFKDVLMAPTLIGMFQAGKFLPPQLNLVLELEFSEAADALRPGEGSTDYTIENVRVLASQVTLDSALYESYQKILLSGRSLVFAYPTMHTQVSSIPAGSTSFNVTVARAFTKLLGAFVTFRDIDDLQLGECSNFEHPGDGSKFSANSLESQMQLGALQYPRYPMASDAEHFHFLEILAGTYDSSIKNMRISDNLWNNTEFICAFPVERVPKHPLSGISTRSGDLARFTFKNMQADRVQRIYIHLLSYQIVTVSGSGVSVL
>Symbiodinium_sp._CCMP2592_gene_57|GeneMark.hmm|316_aa|-|3|950_MGM_gi|1991445210|gb|CAJNDT010000259.1|_Symbiodinium_sp._CCMP2592_genome_assembly,_contig:_Stri_CCMP2592.scaffold1230,_whole_genome_shotgun_sequence:8272-9222
FIERIQLFANGQRVEDVNYYGRSCFMYSLLKNEDWWKDLHWEGLPVDAGGWAQPVQPGQKRDVLMTPHLLGMFNCGKMLPSQLGLVVEIEFSEPQQAMRAGVGSSLSYQIENVHLLADQVTLDSALRESFERILLSNRSLLFSFPSLHVQQSSVPAGSTSYNITVARAFTKLLGAFVHFNKTGENHVSNFEYPGEAFPNVSAATVMEGQLQLGAMQFPRNSVKSIAEYHHFLAIMAGTYDSKLRNMRLPNYDNTHFIAAFPTERVPKHPTSGLSTRSGDLCRFTFKQMLADRVDQCFVGLVSLQICTLSGSGVSVL
>Symbiodinium_sp._CCMP2592_gene_58|GeneMark.hmm|479_aa|-|3|1439_MGM_gi|1991445202|gb|CAJNDT010000260.1|_Symbiodinium_sp._CCMP2592_genome_assembly,_contig:_Stri_CCMP2592.scaffold1231,_whole_genome_shotgun_sequence:118767-120206
QDNMINSLQFGLPESAAYITDRKQVHFLSVSGNVFSSTNGNKYIKFVITGEDNNYIDMSSICLFFDLVNDDLDANKFLRPLGESHAFFTRYRCNAAGQQINDIDNYNLVCEEMKSFKSEEVRNLDDIQEGCLTRYDSTINRLYAFVIEGHDATETSPANDRGIVLPKLTRLNTTGIAPNKFVRMGHKPCCGFVQSGYYPPIRYCPLEFIFEICSDPQEPVINPATPVGANQAADDNNGLYFTTRNTTTSWKIQNCILRCELITVDNSVNNNVVSHLLKGGRLRMVYPAYHSFSQTFAAGNTEINMNIVKSSTRLSQMFFTLSNSDIQNNNVKDKFTFKKWNYFYHPMKITIDNVRGVVDSDKQISYYVQIANKKFPEQAIESIAEAMYFLRRAVNVMSPFYDGFSIDIYRYTNDKFIGGINFDKQPDMNFTGSNTKMGSLLTFKLKGANKTFELGIEQVYITLVSEHVFELSESASTVL
>Symbiodinium_sp._CCMP2592_gene_60|GeneMark.hmm|316_aa|-|3|950_MGM_gi|1991444975|gb|CAJNDT010000273.1|_Symbiodinium_sp._CCMP2592_genome_assembly,_contig:_Stri_CCMP2592.scaffold1243,_whole_genome_shotgun_sequence:210994-211944
FIERMQLLANGQRVEDISYYGRSCFMYSLLKPSDWWTELHWEGLPVDAGGWAQPVQPGQKRDVLMHPHLIGMFSCGKMLPPQLNLALEIEFAEPEQAMRAGVGSSLSYQIENVHLLADQVTLDSALRESFERILLSNRSLLFSFPSLHVQQSSVPAGSTSYNITVARAFTKLLGAFVHFNKTGENHVSNFEYPGEAFPNVSAATVMEGQLQLGAMQFPRNSVKSIAEYHHFLAIMAGTYDSKLRNMRLPNYDNTHFIAAFPTERVPKHPTSGLSTRSGDLCRFTFKQMLADRVDQCFIGLVSMQIVTLSGSGVSVL
>Symbiodinium_sp._CCMP2592_gene_61|GeneMark.hmm|521_aa|-|3|1565_MGM_gi|1991444975|gb|CAJNDT010000273.1|_Symbiodinium_sp._CCMP2592_genome_assembly,_contig:_Stri_CCMP2592.scaffold1243,_whole_genome_shotgun_sequence:184680-186245
DVMSPALDFGLPKTAQYVQDRRHVNYFPSGSNIYTSATGNKNIRFYITGEDGTYLDLSSIRMFANLQNDETDERKFLRPLSGLHGFFSRYRCTVGGQLVQDIDQYNRHCELYNSFKSVETRHMDDIESSANPRWDDDWRHKYANGLDQFVRVNNADDNVVRTGAELPTGGDAKDYTDHNKWGKIANRYTRHSVSGIRGGGEYVRLGHSFKDGFLESGYYLPVRYAPLEIEITIVSDAEEPVIKGVNSASATTIGGDRGGAYFTEGDTSILWQLNNIILRAEVVTLDSSVNNNITSHLLQGGSLKIVYPMYHTITQTFNASGTEINMNVVKSASKLNGCFITFYRTQKGGHLANGKEDGYYLADNYVNKRFNYFYNPMINSRFNDRGYGATGDDRGFGFADKNYNISWQLQIANKKYPEFESQSLAEHMYFFRRMLNYMNPDQDSCSITYEQYATNKFILGITFEKMNEANMTGINTKMGSLMTAKIKPFKTLTENEMIHEVFVHVISEAVVEIRSDSSVVY
>Symbiodinium_sp._CCMP2592_gene_62|GeneMark.hmm|477_aa|-|3|1433_MGM_gi|1991444666|gb|CAJNDT010000291.1|_Symbiodinium_sp._CCMP2592_genome_assembly,_contig:_Stri_CCMP2592.scaffold126,_whole_genome_shotgun_sequence:47544-48977
METFSPEDILVDNLSFKLNKGASYITDRRSVRFYPSGSNVYKPTSGNRVLKFSLNAEDNGWLDPQSVRVFFTVQNLDQDLDRKLRPLAPPYSFFRRMRIIAGNQVVEDFDNYNRVHQMFSKLMSQGARKDEANEGFGYRYDDEVKTLVNNVGAQLDYEVNSNNCKGFKNQMTVGFKPLCGLFSQFKYLPLKYMGNLTIELELVNSDLDCVINPDDYDEADTGIAINLRDRFTKDVALPAGGATNTSKVFELNNCFVSCDICTLDNNLNNEYVKHLLEEKGLPITYTTYNTQTQSVANMSDINIPVIRSVSKLVASFITFYRDDDPSLGYEYANKRFCRFYHPHQSHDSLKEGIYDVNKDLEFQIQLGSKLYPEYPCNSLTQCFYHLRKALNLPVFHQHSISVDFKQYRDRQFIFGFSFEKVPDSSYTGINTRAGQQMLIRVKPAGASIPVDDMPDEMFVTLLSEQVIEIKDLGLKVF
>Symbiodinium_sp._CCMP2592_gene_76|GeneMark.hmm|517_aa|-|3|1553_MGM_gi|1991443708|gb|CAJNDT010000347.1|_Symbiodinium_sp._CCMP2592_genome_assembly,_contig:_Stri_CCMP2592.scaffold131,_whole_genome_shotgun_sequence:356805-358358
DVMSPALDFGLPKTAQYVTDRRHVNYFPSGSNIYTSSTGNKNVRFYITGEDGTYLDLSSIRMFANLQNDGDTNAQFLRPLSGLHGFFNRYRCTVGGQLVQDIDQYNRHCELYNSFKSNEVRHMDDIESSANPRWDDDWRHKYANGLDQFVRVNNADDDVVRTKGELPTGASAKDYDDHNKWGKISNRYTRHSVSGIRKGEYFRLGHQFKCGFLESNYYLPVRYAPLEIEITIVSDAEDPVIKGVTSESRGTIGGDRGGAYFSEGDTTTKWQLNNIILRAEVVTLDSVVNNNITSHLLQGGSLKIVYPMYHTITQTFNASGTEINMNVVKSASKLNGCFITFYRTQRGAVLANGKEDNYYLPDNYVHKRFNYFYNPMINSRFNDRGSTATGDDRGYGFADKNYNISWQLQIANKKYPEFESQSLAEHMYFLRRMLNYMNPDQDACSITYEQYATNKFILGITFEKMNEANMTGINTKMGSLMTAKIKPYKTLTTDEMIQEIFVHMLSESVLEIRSDSS
>Symbiodinium_sp._CCMP2592_gene_86|GeneMark.hmm|316_aa|-|3|950_MGM_gi|1991443403|gb|CAJNDT010000369.1|_Symbiodinium_sp._CCMP2592_genome_assembly,_contig:_Stri_CCMP2592.scaffold133,_whole_genome_shotgun_sequence:32984-33934
FIERIQLFANGQRVEDISYYGRSCFMYSLLKPSDWWTELHWEGLPVDADGWAQPVQPGQKRDVLMHPHLLGMFNCGKMLPPQLNLVLEIEFAEPEQAMRAGVGSSLSYQIENVHLLADQVTLDSALRESFERILLSNRSLIFSFPSLHVQQSSVPAGSTSYNITVARAFTKMLGAFVHFNKTGENHVSNFEYPGEAFPNVSAATVMEGQLQLGSLQFPRNSVKSIAEYHHFLAIMAGTYDSKLRNMRLPNYDNTHFIAAFPTERVPKHPTSGLSTRSGDLCRFTFKQMLADRVDQCFVGLVSLQICTLSGSGVSVL
>Symbiodinium_sp._CCMP2592_gene_87|GeneMark.hmm|520_aa|-|3|1562_MGM_gi|1991443403|gb|CAJNDT010000369.1|_Symbiodinium_sp._CCMP2592_genome_assembly,_contig:_Stri_CCMP2592.scaffold133,_whole_genome_shotgun_sequence:310519-312081
DVMSPALDFGLPKTAQYVTDRRHVNYFPSGSNIYTSATGNKNIRFYVTGEDGTYLDLSSLRLFANLQNDGDTDAQFLRPLTGLHGFFNRYRCTVGGQLVQDIDQYNRHCELYNSFKSVEARHMDDIETSANPRWDDDWRHKYANGLDQFVRVNNANDGVTRTEAELPTGADAKDYTDHNKWGKISNRYTRHSVSGIRKGEYFRLGHQFKCGFLESNYYLPVRYAPLEIEITIVSDADEPVIKGVTTASATTIGGDRGGAYFTEGDTTTKWQLNNIILRAEVVTLDSAVNNNITSHLLQGGSLKIVYPMYHTITQSFNVNGTEINMNVVKSASKLNGAFITFYRTQRGSHLTNGKEDNYYLPDNYVNKRFNYFYNPMINSRFNDRGVNATGADAGYGFADKNYNISWQVQIANRKYPEFESQSLAEHMYFLRRMLSYMNPDQDACSITYEQYATNKFIIGITFEKMNEQNLTGINTKMGSLMTAKIKPYKPLSENEVIQEIFVHLISENIIEIRSDGAVVF
>Symbiodinium_sp._CCMP2592_gene_101|GeneMark.hmm|313_aa|-|3|941_MGM_gi|1991442469|gb|CAJNDT010000426.1|_Symbiodinium_sp._CCMP2592_genome_assembly,_contig:_Stri_CCMP2592.scaffold1381,_whole_genome_shotgun_sequence:131654-132595
RVQLFANGQRCDDISEYGRCCYLYSLLKPAEWYRNKGITGFWELAGGTPAPVPAESFKDVLMAPIIGMFQAGKFLPPQLNLVLELEFAEAADALRPREGSTDYTIENVRVLASQVTLDSALYESYQKILLSGRSLVFVYPTMHTQVSSIPAGSTSYNVTVARAFTKLLGAFVTFRDADDLLGECSNFEHPGDGSQFSANSLESQMQLGALQYPRYPMASDAEHFHFLEVLSGTYDSSIKNMRISDNLWNNTQFICAFPVERVPKHPLSGISTRSGDLARFSFKNMQADRVQRIYIHLLSYQIVTVSGSGVSVL
>Symbiodinium_sp._CCMP2592_gene_103|GeneMark.hmm|479_aa|-|3|1439_MGM_gi|1991442200|gb|CAJNDT010000444.1|_Symbiodinium_sp._CCMP2592_genome_assembly,_contig:_Stri_CCMP2592.scaffold1398,_whole_genome_shotgun_sequence:35280-36719
QDNMINSLQFGLPESAAYITDRKQVHFPSVSGNIFSSTNGNKYIKFVITGEDNNYIDMSSICLFFDLVNDDLDANKFLRPLGESHAFFTRYRCNAAGQQINDIDNYNLVCEEMKSFKSEEVRNLDDIQEGCLTRYDSTINRLYAFVIEGHDATATSPANDRGVVLPKLTRLNTTGIAQGKFVRMGHKPCCGFVQSGYYPPIRYCPLEFIFEICSDPQEPVINPATPVAASQAADDVNGLYFTTRNTTTSWKIQNCILRCELITVDNSVNNNVVSHLLKGGRLRMVYPAYHSFSQTFAAGNTEINMNIVKSSTRLSQMFFTLSNSDIQNNNVKDKFTFKKWNYFYHPMKITIDNVRGVVDSDKQISYYVQIANKKFPEQAIESIAEAMYFLRRAVNVMSPFYDGFSIDIYRYTNDKFIGGINFDKQPDMNFTGSNTKMGSLLTFKLKGANQTFELGIEQVYITLVSEHVFELSESASTVL
>Symbiodinium_sp._CCMP2592_gene_104|GeneMark.hmm|521_aa|-|3|1565_MGM_gi|1991441921|gb|CAJNDT010000458.1|_Symbiodinium_sp._CCMP2592_genome_assembly,_contig:_Stri_CCMP2592.scaffold141,_whole_genome_shotgun_sequence:77550-79115
DVMSPALDFGLPKTAQYVQDRRHVNYFPSGSNIYTSATGNKNIRFYITGEDGTYLDLSSIRMFANLQNDETDERKFLRPLSGLHGFFSRYRCTVGGQLVQDIDQYNRHCELYNSFKSVETRHMDDIESSANPRWDDDWRHKYANGLDQFVRVNNADDNVVRTGAELPTGGDAKDYTDHNKWGKIANRYTRHSVSGIRGGGEYVRLGHSFKDGFLESGYYLPVRYAPLEIEITIVSDAEEPVIKGVNSASATTIGGDRGGAYFTEGDTSILWQLNNIILRAEVVTLDSSVNNNITSHLLQGGSLKIVYPMYHTITQTFNASGTEINMNVVKSASKLNGCFITFYRTQKGGHLANGKEDGYYLADNYVNKRFNYFYNPMINSRFNDRGYGATGDDRGFGFADKNYNISWQLQIANKKYPEFESQSLAEHMYFLRRMLNYMNPDQDSCSITYEQYATNKFILGITFEKMNEANMTGINTKMGSLMTAKIKPFKTLTENEMIHEVFVHMISEAVVEIRSDSSVVY
>Symbiodinium_sp._CCMP2592_gene_107|GeneMark.hmm|351_aa|-|370|1425_MGM_gi|1991441404|gb|CAJNDT010000491.1|_Symbiodinium_sp._CCMP2592_genome_assembly,_contig:_Stri_CCMP2592.scaffold144,_whole_genome_shotgun_sequence:569403-570828
METFSPEDILIDNLSFKLNKGSSHITDRRSVSFFPSTSNVYKPSSGARVLKFSLNGEDNAWLDPQSVRICFTLNNKDGTNFRKIRPLSSPYSFFRRMRIIAGSQVVEDFDNYNRVHHMFSKMMSQGARRDEANEGFGYRYDDELLTLVTKGGSALIYEVNSANCPGFYNEMTCCFKPLAGIFSQFKYLPLKYMGNLTIELELVTNATDCIINPNDFDESDAGISADIRNRFTVAVAGDVGKATNTSIDWEISNPRVICDVCTLDNNLNNEYVKHLLEGKGLPITYTTYITQSQNIKGSTDNISVPVIRSVSKLVASFVTFYKSGDPSFGYEYADKEFCRFYHPQSFRQWYL
>Symbiodinium_sp._CCMP2592_gene_108|GeneMark.hmm|520_aa|-|3|1562_MGM_gi|1991441303|gb|CAJNDT010000500.1|_Symbiodinium_sp._CCMP2592_genome_assembly,_contig:_Stri_CCMP2592.scaffold1448,_whole_genome_shotgun_sequence:16721-18283
DVMSPALDFGLPKTAQYVTDRRHVNYFPSGSNIYTSSTGNKNVRFYITGEDGTYLDLSSIRMFANLQNDGDTDAQFLRPISGLHGFFNRYRCTVGGQLVQDIDQYNRHCELYNSFKSNEVRHMDDIESSANPRWDDDWRHKYANGLDQFVRVNNADNDVVRTKGELPTGADAKDYDDHNKWGKISNRYTRHSVSGIRKGEYFRLGHQFKCGFLESNYYLPVRYAPLEIEITIVSDAEEPVIKGVTSESRGTIGGDRGGAYFSEGDTTTKWQLNNIILRAEVVTLDSAVNNNITSHLLQGGSLKIVYPMYHTITQTFNASGTEINMNVVKSASKLNGCFITFYRTQRGAVLANGKEDNYYLPDNYVHKRFNYFYNPMINSRFNDRGVDASGADAGYGFADKNYNISWQLQIANKKYPEFESQSLAEHMYFLRRMLNYMNPDQDACSITYEQYATNKFILGITFEKMNEANMTGINTKMGSLATVKIRPYKTLTENEMIQEIFFHTISENVLEVRSDGAIVY
>Symbiodinium_sp._CCMP2592_gene_115|GeneMark.hmm|317_aa|-|3|953_MGM_gi|1991440570|gb|CAJNDT010000553.1|_Symbiodinium_sp._CCMP2592_genome_assembly,_contig:_Stri_CCMP2592.scaffold1496,_whole_genome_shotgun_sequence:126720-127673
FIKRVQLFANGQRCDDIDHYGRCCYLYSLLKPAEWYRNKGITGFWELAGRTPAPVPAESFKDVLMAPTLIGMFQAGKFLPPQLNLVLELEFAEAADALGPGEGSTDYTIENVRVLASQVTLDSALYESYQKILLSGRSLVFAYPTMHTQVSSIPAGSTSYNVTVARAFTKLLGAFVTFRDADDLLGECSNFEHPGDGSQFSANSLESQMQLGALQYPRYPMASDAEHFHFLEISAGTYDSSIKNMRIGDNLWNNTQFICAFPVERVPKHPLSGISTRSGDLARFSFKNMQADRVQRIYVHLLSYQVVTVSGSGVSVL
>Symbiodinium_sp._CCMP2592_gene_117|GeneMark.hmm|472_aa|-|3|1418_MGM_gi|1991440551|gb|CAJNDT010000555.1|_Symbiodinium_sp._CCMP2592_genome_assembly,_contig:_Stri_CCMP2592.scaffold1498,_whole_genome_shotgun_sequence:101359-102777
DNMINSLQFGLPESAAYITDRKQVHFPSVSGNIFSSSNGNKYLKFVITGEDNNYIDLSSVCLFFDVVNTSTTAGQYLRPLGESHAFFTRYRCNAAGQQINDIDNYNHVCEEMKSFKSEEVRNLDDIQEGCLTRYDSRINRLFAYNIETHSATATTGANDRGVVVPKLTRINTTGIEQGKFVRMGHKPVCGFVQSGYYPPIRYCPLEFIFEIVSDAGEPVVRPSATVAGTQAEDDETGLYFTTRNTTTSWAIQNAILRCELIQVDNAVNNNIVSHLLKGGRLRMVYPAYHSFSQTFTVGNTEINMNIVKSSTRLSQMFFTFSNSNINNDNTAGNYDKKRWNYFFHPMAVTIDNLEGVIDSDKQISAQIQIANKKFPEQEISSISEFMYFLRRAVNVMSPYYDGFSIDIYRYANDKFIGGINFDKQPDMNFTGTNTKMGSLITFKIKGANANFALGIERVFITAVSEQIFELSE
>Symbiodinium_sp._CCMP2592_gene_118|GeneMark.hmm|478_aa|-|3|1436_MGM_gi|1991440351|gb|CAJNDT010000563.1|_Symbiodinium_sp._CCMP2592_genome_assembly,_contig:_Stri_CCMP2592.scaffold1504,_whole_genome_shotgun_sequence:10967-12403
METFSPEDILIDNLSFKLNKGSSYITDRRSVSFFPSTSNVYKPSSGARVLKFSLNGEDNAWLDPQSVRICFTLNNKDGTNFRKIRPLSSPYSFFRRMRIIAGSQVVEDFDNYNRVHHMFSKMMSQGARRDEANEGFGYRYDDELLTLVTKGGSALTYEVNSANCPGFYNEMTCCFKPLAGIFSQFKYLPLKYMGNLTIELELVTNATDCIINPNDFDESDTGINADIRNRFTVAVAGDVGKSTNTSIDWEISNPRVICDVCTLDNNLNNEYVKHLLEGKGLPITYTTYITQSQNIKGSTDNISVPVIRSVSKLVASFVTFYKSGDPSFGYEYADKEFCRFYHPHQAHNPLDSGIYEKNLDLEFQIQLGSKLYPEYPCNSITQCFYHLRKALNLPMFHQHSMNINFKQYRDRQFIFAFSFEKVPDSSYTGINTRAGQQMLLRVKPAGATITSNNMPDTMYITMLSEQILEIKDLGLKVF
>Symbiodinium_sp._CCMP2592_gene_123|GeneMark.hmm|527_aa|-|3|1583_MGM_gi|1991439454|gb|CAJNDT010000635.1|_Symbiodinium_sp._CCMP2592_genome_assembly,_contig:_Stri_CCMP2592.scaffold157,_whole_genome_shotgun_sequence:630269-631852
DVMSPALDFGLPKTAQYAVDRRFVNYFPSGSNVYKSDGSGNLNIRFYVTGEDGTYLDLSSIRLFANLKNNDVESHFLRPLSGLHGFFSRYRCTVGGQLVQDVDQYGRHCELYNSFKSADARHSDDIESAANPRWDDDWRHKYANGLEQFVGIDYDPTTTNPSTNTTVETAPTGNKNYRDFNAFGDIGNRYTRHSMSGIRGGEYVRLGHKFKCGFLESNYYLPVRYAPLGIEVTLTSDPEAPIIKPVVTAGDYSDSKGDRYGHYFTTGDTSTLWELNSLIVRAEVVTLDSQVNSNITSHLLQGGSLKIVYPMYHTLSQTFSTDGNEINMNVVKSASKLNGMFITLYRQQRGASLGTGNTAGMENGQYLPDNYVYKRWNYFYNPMINARLNDLGANATGADKGYGFANKNLNISWQVQIHNKKYPEFESQSLSEHWYFLNRMLSYINPDQDACSITYEQYRSDKFIIGINFEKMNEQHMTGVNTKMSGLSNIKFKPFRTLAEEEKIQDIFCHIISETVLEIRSDGSVVY
>Symbiodinium_sp._CCMP2592_gene_124|GeneMark.hmm|477_aa|-|3|1433_MGM_gi|1991439391|gb|CAJNDT010000642.1|_Symbiodinium_sp._CCMP2592_genome_assembly,_contig:_Stri_CCMP2592.scaffold1576,_whole_genome_shotgun_sequence:49710-51143
METFSPEDILVDNLSFKLNKGASYITDRRSVTFWPSGSNIYKPSSGNRVLKFTLNGEDNSWLDPQSVRIFFTLNNKDGTNFRKLRPLSSPYSFFRRMRIIAGSQVVEDFDSYNRVHHMFSKLMSSGARRDEANEGFGYRYDDELLTLVSKGGTALTYEVNSANCLGFYNEMTVGFKPLCGLFSQFKYLPLKYMGNLTIELELVTNAVDCIINPNDYDESDTDINADIRNRFTVVVAGDVGKATNTSIDWEISNARVVCDVCTLDNNLNNEYVKHLLEGKGLPITYTTYITQSQSVKGLDSISVNVIRSVSKLVASFVTFYKAGDPSFGYEYADKEFCRFYHPHQAHNPLDSGIYEKDKDLEFQIQVGSKLYPEYPCNSITQCFYHLRKALNLPLFHQHSMNINFKQYRDRQFVFAFDFQKVSDSSYTGLNLRSGQMMRLIVKPAGELIPANEMPDNIYITMLSEQILEIKDLGLKVY
>Symbiodinium_sp._CCMP2592_gene_125|GeneMark.hmm|316_aa|-|3|950_MGM_gi|1991439178|gb|CAJNDT010000657.1|_Symbiodinium_sp._CCMP2592_genome_assembly,_contig:_Stri_CCMP2592.scaffold159,_whole_genome_shotgun_sequence:239444-240394
FIERIQLFANGQRVEDVNYYGRSCFMYSLLKNEDWWKDLHWEGLPVDAGGWAQPVQPGQKRDVLMTPHLLGMFNCGKMLPSQLGLVVEIEFSEPQQAMRAGVGSSLSYQIENVHLLADQVTLDSALRESFERILLSNRSLLFSFPSLHVQQSSVPAGSTSYNITVARAFTKLLGAFVHFNKTGENHVSNFEYPGEAFPNVSAATVMEGQLQLGAMQFPRNSVKSIAEYHRFLAIMAGTYDSKLRNMRLPNYDNTHFIAAFPTERVPKHPTSGLSTRSGDLCRFTFKQMLADRVDQCFVGLVSLQICTLSGSGVSVL
>Symbiodinium_sp._CCMP2592_gene_129|GeneMark.hmm|429_aa|-|3|1289_MGM_gi|1991438390|gb|CAJNDT010000717.1|_Symbiodinium_sp._CCMP2592_genome_assembly,_contig:_Stri_CCMP2592.scaffold1643,_whole_genome_shotgun_sequence:98372-99808
MKFSLNGEDNTWLDPQSVRVCFTVQNKDTTLNRKLRPLAPPYSFFRRMRIIASSQVLEDFDNYDRVHQMFSKMMSQGARKDEANEGFGYRYDDEIKTLKKQVGSENLIYDVDAVAVPGFKNQMTVAFKPLAGIFSQFKYLPLKYMGNLTIELELVSNDLDCIVNPDDYDEADAGIAQPLREKFTADVAIPAGNATNTSKVFELNNAFVQCDVCTLDNNLNNEYVKHMLEGKGLPITYTTYITQSQSVENMVSISVPVIRSVSKLVASFITFYRTDQPSLGYEYANKRFCRFYHPHQSHDSSVEGIYDVNKDLEFQIQLGSKLFPEYPCNSLSQCFYHLRKALNLPVFHQHSISIDFKQYRDRQFIFGFSFERVPDSSYTGINTRAGQQMLIKIKPAGTAIPVADMPDEMFITLLSEQILEIKDLGLKVF
>Symbiodinium_sp._CCMP2592_gene_130|GeneMark.hmm|478_aa|-|3|1436_MGM_gi|1991438287|gb|CAJNDT010000724.1|_Symbiodinium_sp._CCMP2592_genome_assembly,_contig:_Stri_CCMP2592.scaffold165,_whole_genome_shotgun_sequence:665692-667128
METFSFDDILIDNLSFKLNKGSSYITDRRSVSFWPAGSNVYKPSSGNRVIKFTLNGEDNAWLDPQSVRVFFTLNNKDGTNFRKLRPLSPPYSFFRRMRIIAGNQIVEDFDNYNRVHHMFSKLMSQGPRKDEASEGFGYRYDDELNTLVNNAGSTALVYEVNSENCQGFYNEMTVCFKPLAGLFSQFKYLPLKYMGNLTIELELVNSAVDCIIDPNNYDESDTGIATDLRNRFTVAVAGDVGKGTNTSIDWEISNARVVCDVCTLDNNLNNEYVKHLLEGKGLPITYTTYITQSQTVKGLTDISVQAIRSVSKLVATFITFYKQGDPSEGYEYADKEFCRFYHPHQSHEPLDQGIYDVNKDLEFQIQLGSKLMPEYPCKSITEAFYHLRKALNLPMFHQHSMAINFKQYRDRQFVFGFSMERVPDSSYTGISTRAGQMMLVRVKPTGASIPATDMPDQIYITLLSEQILEVKDLGIKVY
>Symbiodinium_sp._CCMP2592_gene_133|GeneMark.hmm|472_aa|-|3|1418_MGM_gi|1991437782|gb|CAJNDT010000768.1|_Symbiodinium_sp._CCMP2592_genome_assembly,_contig:_Stri_CCMP2592.scaffold169,_whole_genome_shotgun_sequence:593671-595089
IETFSPEDILVDNLSFKLNKGSSYVTDRRSVRFYPSGSNVYKPTSGNRVLKFSLNAEDNGWLDPQSVRVFFTVQNLDQDLNRKLRPLAPPYSFFRRMRIIAGNQVVEDFDNYNRVHQMFSKLMSQGARKDEANEGFGYRYDDEVKTLVNNVGTELDYEVNSVNCPGFKNQMTVGFKPLCGLFSQFKYLPLKYMGNLTIELELVNSDIDCIINPDDNTEANAIGDRFTSDVALPAGNASNTSKLFELNNAFVSCDICTLDNNLNNEYVKHLLEGKGLPITYTTYITQSQSVAGYSDISVPVIRSVSKLVASFITFYRDDDPSLGYEYANKRFCRFYHPHQSHDSAVEGIYDINKDLEFQIQLGSKLYPEYPCNSLTQCFYHLRKALNLPVFHQHSISIDFKQYRDRQFIFGFSFEKVPDSSYTGINTRAGQQMLIRVKPAGASIPVNDMPDELFITMLSEQVIEIKDLGLKVY
>Symbiodinium_sp._CCMP2592_gene_134|GeneMark.hmm|316_aa|-|3|950_MGM_gi|1991437588|gb|CAJNDT010000779.1|_Symbiodinium_sp._CCMP2592_genome_assembly,_contig:_Stri_CCMP2592.scaffold17,_whole_genome_shotgun_sequence:561107-562057
FIERMQLFANGQRVEDISHYGRSCFMYSLLKPSDWWTELHWEGLPVDAGGWAQPVQPGQKRDVLMHPHLLGMFNCGKMLPPQLNLVLEIEFAEPQQAMRAGVGSSLSYQIENVHLLADQVTLDSALRESFERILLSNRSLLFSFPSLHVQQSSVPAGSTSYNITVARAFTKLLGAFVHFNKTGENHVSNFEYPGEAFPNVSAATVMEGQLQLGAMQFPRNSVKSIAEYHHFLAIMAGTYDSKLRNMPLPNYDNTHFIAAFPTERVPKHPTSGLSTRSGDLCRFTFKSMLADRVDQCFIGLVSMQIVTLSGSGVSVL
>Symbiodinium_sp._CCMP2592_gene_135|GeneMark.hmm|488_aa|-|3|1466_MGM_gi|1991437468|gb|CAJNDT010000790.1|_Symbiodinium_sp._CCMP2592_genome_assembly,_contig:_Stri_CCMP2592.scaffold1709,_whole_genome_shotgun_sequence:86969-88435
METLSPEDILIDNLSFKLNKGSSYINDRRSVSFFPSTSNVYKPSSGARVLKFSLNGEDNTWLDPQSVRIFFTLSNKEGGNFKKVRPLSSHYCFFRRMRIIAGSQVLEDFDNYNRVHHMFSKMMSQGARRDEANEGFGYRYDDELLTLVNNAGNTALTYEVNASNCQGFHNEMTVGFKPLCGLFSQFKYLPLKYMGNLTIELELVTNATDCIINPNDFDAPGIEGAFPTEDIVNRFTVDVAGDVGKATNTAIDFEISNPRVVCDVCTLDNNLNNEYVKHLLEGKGLPITYTTFITQSQTVKGLTDISVPVIRSVSKLVATFVTFYKKYEPGNDKSRPSTGYEYCDKEFCRFYHPHQQHDALDQGIHDKNKDLEFQFQLGSKLYPEYPCNSLTQCFYHLRKALNLPVFHQHSLNINFKQYRDRQFIFAFSFERVQDSSYTGVSTRAGQQMLLRVKPAGATIPAIEMADTMYITMLSEQILEIKDLGLKVY
>Symbiodinium_sp._CCMP2592_gene_136|GeneMark.hmm|316_aa|-|3|950_MGM_gi|1991437371|gb|CAJNDT010000791.1|_Symbiodinium_sp._CCMP2592_genome_assembly,_contig:_Stri_CCMP2592.scaffold171,_whole_genome_shotgun_sequence:1041926-1042876
FIERMQLFANGQRVEDISYYGRSCFMYSLLKPSDWWTELHWEGLPVDAGGWAQPVQPGQKRDVLMHPHLLGMFNCGKMLPPQLNLVLEIEFAEPEMAMRAGVGSSLSYQIENVHLLADQVTLDSALRESFERILLSNRSLIFSFPSLHVQQSSIPAGSTSYNITVARAFTKMLGAFVHFNKTGENHVSNFEYPGEAFPNVSAATVMEGQLQLGAMQFPRNSVKSIAEYHHFLAIMAGTYDSKLRNMRLPNYDNTNFIAAFPTERVPKHPTSGLSTRSGDLCRFTFKQMLADRVDQCFVGLVSLQICTLSGSGVSVL
>Symbiodinium_sp._CCMP2592_gene_137|GeneMark.hmm|472_aa|-|3|1418_MGM_gi|1991437260|gb|CAJNDT010000802.1|_Symbiodinium_sp._CCMP2592_genome_assembly,_contig:_Stri_CCMP2592.scaffold172,_whole_genome_shotgun_sequence:623614-625032
VEQFSPEDILVDNLSFKLNKGSSYVTDRRSVRFYPSGSNVYKPTSGNRVLKFSLNAEDNGWLDPQSVRVFFTVQNLDQDLNRKLRPLAPPYSFFRRMRIIAGNQVVEDFDNYNRVHQMFSKLMSQGARKDEANEGFGYRYDDEVKTLVNNVGTELDYEVNSVNCPGFKNQMTVGFKPLCGLFSQFKYLPLKYMGNLTIELELVNSDIDCIINPDDNTEANAIGDRFTSDVALPAGNASNTSKLFELNNAFVSCDICTLDNNLNNEYVKHLLEGKGLPITYTTYITQSQSVAGYSDISVPVIRSVSKLVASFITFYRDDDPSLGYEYANKRFCRFYHPHQSHDSAVEGIYDINKDLEFQIQLGSKLYPEYPCNSLTQCFYHLRKALNLPVFHQHSISIDFKQYRDRQFIFGFSFEKVPDSSYTGINTRAGQQMLIRVKPAGASIPVNDMPDELFITMLSEQVIEIKDLGLKVY
>Symbiodinium_sp._CCMP2592_gene_142|GeneMark.hmm|520_aa|-|3|1562_MGM_gi|1991437087|gb|CAJNDT010000820.1|_Symbiodinium_sp._CCMP2592_genome_assembly,_contig:_Stri_CCMP2592.scaffold1736,_whole_genome_shotgun_sequence:96132-97694
DVMSPALDFGLPKTAQYVTDRRHVNYFPSGSNIYTSATGNKNVRFYITGEDGTYLDLSSIRMFANLQNDGDTDAQFLRPLSGLHGFFNRYRCTVGGQLVQDIDQYNRHCELYNSFKSNEVRHMDDIESSANPRWDDDWRHKYANGLDQFVRVNNANNGVTRTEGELPTGASDKDYGDHNKWGKISNRYTRHSVSGIRKGEYFRLGHQFKCGFLESNYYLPVRYAPLEIEITIVSDAEEPVIKGVTSESRGTIGGDRGGAYFSEGDTSTKWQLNNIILRAEVVTLDSAVNNNITSHLLQGGSLKIVYPMYHTITQTFNASGTEINMNVVKSASKLNGCFITFYRTQRGAVLANGKEDNYYLPDNYVHKRFNYFYNPMINSRFNDRGIDASGADAGYGFADKNYNISWQLQIANKKYPEFESQSLSEHMYFLRRMLNYMNPDQDACSITYEQYATNKFILGITFEKMNEANMTGINTKMGSLATVKIRPYKTLTENEMIQEIFFHTISENVLEVRSDGAIVY
>Symbiodinium_sp._CCMP2592_gene_146|GeneMark.hmm|473_aa|-|3|1421_MGM_gi|1991436961|gb|CAJNDT010000831.1|_Symbiodinium_sp._CCMP2592_genome_assembly,_contig:_Stri_CCMP2592.scaffold1746,_whole_genome_shotgun_sequence:41846-43267
QDNMINSLQFGLPESAAYITDRKQVHFPSVSGNIFSSTNGNKYIKFVITGEDNNYIDMSSICLFFDLVNDDLDANKFLRPLGESHAFFTRYRCNAAGQQINDIDNYNLVCEEMKSFKSEEVRNLDDIQEGCLTRYDSTINRLYAFVIEGHDATATSPANDRGVVLPKLTRLNTTGIAQGKFVRMGHKPCCGFVQSGYYPPIRYCPLEFIFEICSDPQEPVINPATPVAASQAADDVNGLYFTTRNTTTSWKIQNCILRCELITVDNSVNNNVVSHLLKGGRLRMVYPAYHSFSQTFAAGNTEINMNIVKSSTRLSQMFFTLSNSDIQNNNVKDKFTFKKWNYFYHPMKITIDNVRGVVDSDKQISYYVQIANKKFPEQAIESIAEAMYFLRRAVNVMSPFYDGFSIDIYRYTNDKFIGGINFDKQPDMNFTGSNTKMGSLLTFKLKGANQTFALGIEQVYITLVSEHVFELSE
>Symbiodinium_sp._CCMP2592_gene_147|GeneMark.hmm|316_aa|-|3|950_MGM_gi|1991436663|gb|CAJNDT010000861.1|_Symbiodinium_sp._CCMP2592_genome_assembly,_contig:_Stri_CCMP2592.scaffold1773,_whole_genome_shotgun_sequence:60957-61907
FIERMQLFANGQRVEDISYYGRSCFMYSLLKPSDWWTELHWEGLPVDAGGWAQPVQPGQKRDVLMHPHLLGMFNCGKMLPPQLNLVLEIEFAEPEMAMRAGVGSSLSYQIENVHLLADQVTLDSALRESFERILLSNRSLIFSFPSLHVQQSSVPAGSTSYNITVARAFTKLLGAFVHFNKTGENHVSNFEYPGEAFPNVSAATVMEGQLQLGSLQFPRNSVKSIAEYHHFLAIMAGTYDSKLRNMRLPNYDNTHFIAAFPTERVPKHPTSGLSTRSGDLCRFTFKQMLADRVDQCFVGLVSLQICTLSGSGVSVL
>Symbiodinium_sp._CCMP2592_gene_155|GeneMark.hmm|478_aa|-|3|1436_MGM_gi|1991436068|gb|CAJNDT010000909.1|_Symbiodinium_sp._CCMP2592_genome_assembly,_contig:_Stri_CCMP2592.scaffold1816,_whole_genome_shotgun_sequence:24167-25603
METFSPEDILIDNLSFKLNKGSSYITDRRSVSFFPSTSNVYKPSSGARVLKFSLNGEDNAWLDPQSVRICFTLNNKDGNNFRKIRPLSSPYSFFRRMRIIAGSQVVEDFDNYNRVHHMFSKMMSQGARRDEANEGFGYRYDDELLTLVTKGGSALIYEVNSANCPGFYNEMTCCFKPLSGIFSQYKYLPLKYMGNLTIELELVTNATDCIINPNDFDESDTNINADIRNRFTVAVAGDVGKATNTSIDWEISNPRVICDVCTLDNNLNNEYVKHLLEGKGLPITYTTYITQSQNIKNSTDNISVPVIRSVSKLVASFVTFYKSGDPSFGYEYADKEFCRFYHPHQAHNPLDSGIYEKDLDLEFQIQLGSKLYPEYPCNSITQCFYHLRKALNLPMFHQHSMNINFKQYRDRQFIFAFSFEKVPDSSYTGINTRAGQQMLLRVKPAGATITSNNMPDTMYITMLSEQILEIKDLGLKVF
>Symbiodinium_sp._CCMP2592_gene_157|GeneMark.hmm|472_aa|-|3|1418_MGM_gi|1991435967|gb|CAJNDT010000920.1|_Symbiodinium_sp._CCMP2592_genome_assembly,_contig:_Stri_CCMP2592.scaffold1826,_whole_genome_shotgun_sequence:22740-24158
QDNMINSLQFGLPESAAYITDRKQVHFPSVSGNIFSSNNGNKYIKFVITGEDNNYIDMSSICLFFDLVNDDLDANKYLRPLGESHAFFTRYRCNASGQQINDIDNYNLVCEEMKSFKSEEVRNLDDIQEGCLTRYDSRINRLYAFAIENHDATANTAANDRGIVLPKLTRLNTTGIAPNKFVRMGHKPCCGFVQSGYYPPIRYCPLEFIFEICSDPQEPVINPATQGASEAADDNNGLYFTTRNTTTSWKIQNCILRCELITVDNSVNNNVVSHLLKGGRLRMVYPAYHSFSQTFTAGNAEINMNIVKSSTRLSQMFFTFSNAQIQNNNTANNYAKKKWNWFYHPMQVTIDNLQGVIDSDRQLSYYVQIANKKFPEQAVESIAEAMYFLRRAVNVMSPFYDGFSIDIYRYANDKFIGGINFDKQPDMNFTGSNTKMGSLLTFKLKGANQTFALGIEQVYVTLVSEHVFELSE
>Symbiodinium_sp._CCMP2592_gene_158|GeneMark.hmm|473_aa|-|3|1421_MGM_gi|1991435833|gb|CAJNDT010000935.1|_Symbiodinium_sp._CCMP2592_genome_assembly,_contig:_Stri_CCMP2592.scaffold184,_whole_genome_shotgun_sequence:761846-763267
QDNMINSLQFGLPESSSYITDRKQVHFPSVSGNIFSSSNGNKYLKFVITGEDNNYIDLSSVCLFFDVVNTSTTAGEFLRPLGESHAFFTRYRCNAAGQQINDIDNYNQVCEEMKSFKSEEVRNLDDIQEGCLTRYDSRINRLFAYTIESHDATATAGSNQRGAVLPKLTRLNTTGIEQGKFVRMGHKAVCGFIQSGYYPPIRYCPLEFIFEIVSDAGEPVIRPSATVAGTQAEDDENGLYFTTRNTTTSWAIQNAILRCELIQVDNTVNNNIVSHLLKGGRLRMVYPAYHSFSQTFTAGNTEINMNIVKSSTRLSQMFFTFSNSNINSDNTAGNYDRKRWNYVFHPMAVTIDNLEGVIDSDKQISAQIQIANKKFPEQEISSISEFMYFLRRAVNVMSPYYDGFSIDIYRYANDKFIGGINFDKQPDMNFTGSNTKMGSLITFKIKGANANFALGIERVFITAVSEQIFELSE
>Symbiodinium_sp._CCMP2592_gene_172|GeneMark.hmm|316_aa|-|3|950_MGM_gi|1991435328|gb|CAJNDT010000990.1|_Symbiodinium_sp._CCMP2592_genome_assembly,_contig:_Stri_CCMP2592.scaffold189,_whole_genome_shotgun_sequence:988033-988983
FIERVQLFANGQRVEDISYYGRSCFMYSLLKPSDWWTELHWEGLPVDAGGWAQPVQPGQKRDVLMHPHLLGVFNCGKMLPPQLNLVLEVEFAEPQQAMRAGVGSSLSYQIENVHLLADQVTLDSALRESFERILLSNRSLLFSFPSLHVQQSSVPAGSTSYNITVARAFTKLLGAFVHFNKTGENHVSNFEYPGEAFPNVSAATVMEGQLQLGAMQFPRNSVKSIAEYHRFLAIMAGTYDSKLRNMRLPNYDNTHFIAAFPTERVPKHPTSGLSTRSGDLCRFTFKQMLADRVDQCFVGLVSLQICTLSGSGVSVL
>Symbiodinium_sp._CCMP2592_gene_174|GeneMark.hmm|477_aa|-|3|1433_MGM_gi|1991435095|gb|CAJNDT010001013.1|_Symbiodinium_sp._CCMP2592_genome_assembly,_contig:_Stri_CCMP2592.scaffold191,_whole_genome_shotgun_sequence:747358-748791
METFSPEDILVDNLSFKLNKGASYITDRRSVTFWPSGSNIYKPSSGARVLKFSLNGEDNSWLDPQSVRIFFTLNNKDGTNFRKLRPLSSPYSFFRRMRIIAGNQVIEDFDSYNRVHHMFSKLMSSGARRDEANEGFGYRYDDELLTLVNKGGTSLTYEVNSANCLGFYNEMTVGFKPLCGLFSQFKYLPLKYMGNLTIELELVTNAVDCIINPNDYDESDTGISADIRNRFTVAVAGDVGKATNTSIDFEISNARVVCDVCTLDNNLNSEYSKHLLGGKGLPITYTTYITQSQSIKGLTDISVNVIRSVSKLVASFVTFYKAGDPSSGYEYADKEFCRFYHPHQQHKPLDEGIYDINKDLEFQIQVGSKLYPEYPCNSITQCFYHLRKALNLPLFHQHSMNINFKQYRDRQFVFAFDFQKVSDSSYTGLNLRAGQMMRLIVKPAGATIPASEMPDNIYITMLSEQILEIKDLGLKVY
>Symbiodinium_sp._CCMP2592_gene_177|GeneMark.hmm|307_aa|-|32|955_MGM_gi|1991434865|gb|CAJNDT010001042.1|_Symbiodinium_sp._CCMP2592_genome_assembly,_contig:_Stri_CCMP2592.scaffold1936,_whole_genome_shotgun_sequence:12740-13695
FIERVQLFANGQRVEDISYYGRSCFMYSLLKPSDWWTELHWEGLPVDAGGWAQPVQPGQKRDVLMHPHLLGMFNCGKLLPSQLNLVCEVEFAEPEHAMRAGVGSSLSYQIENVHLLADQVTLDSALRESFDRILLSNRSLLFSFPSLHVQQSSVPAGSTSYNITVARAFTKLLGAFVHFNKTGENHVSNFEYPGEAFPNVSAATVMEGQLQLGAMQFPRNSVKSIAEYHHFLSIMAGTYDSKLRNMRLPNYDNTNFIAAFPTERVPKHPTSGLSTRSGDLCRFTFKQIKCSRTAWISASSAWSRCKS
>Symbiodinium_sp._CCMP2592_gene_179|GeneMark.hmm|306_aa|-|497|1417_MGM_gi|1991434801|gb|CAJNDT010001046.1|_Symbiodinium_sp._CCMP2592_genome_assembly,_contig:_Stri_CCMP2592.scaffold194,_whole_genome_shotgun_sequence:558609-560026
METFSPEDILVDNLSFKLNKGASYITDRRSVRFYPSGSNVYKPTSGNRVLKFSLNAEDNGWLDPQSVRVFFTVQNLDQDLNRKLRPLAPPYSFFRRMRIIAGNQVVEDFDNYNRVHQMFSKLMSQGARKDEANEGFGYRYDDEVKTLVNNAGAILTYEVNGTNCPGFKNQMTVGFKPLCGLFSQFKYLPLKYMGNLTIELELVNNDIDCIINTDDNTEANATGDRFTTDVALPGGNASNTSKLFELNNAFVSCDICTLDNNLNNEYVKHLLEGKGLPITYKTYITQSQSVAGYTDINFQLFVPFLN
>Symbiodinium_sp._CCMP2592_gene_190|GeneMark.hmm|300_aa|-|50|952_MGM_gi|1991434621|gb|CAJNDT010001073.1|_Symbiodinium_sp._CCMP2592_genome_assembly,_contig:_Stri_CCMP2592.scaffold1964,_whole_genome_shotgun_sequence:32971-33923
FIERIQLFANGQRVEDVNYYGRSCFMYSLLKPSDWWTEMHWQGLPVDAGGWAQPVQPGQKRDVLMHPHLLGMFTAGKMLPPQLNLVIEIEFAEPEHAMRAGVGSSLSYQIENVRLLADQVTLDSALRESFERILLSNRSLLFSFPSLHVQQSSIPAGSTSFNVTVARAFTKLLGAFVTFNKTGENFVSNMEYPGEAFPNVSANTIMEGQLQLGAMQFPRNSIKSIAEYHHFLSIMAGTYDSKIRNMRIPNYDNTHFIAAFPTERVPKHPTSGLSTRSGDLCRFTFRQMLADRVDSIFVGL
>Symbiodinium_sp._CCMP2592_gene_192|GeneMark.hmm|520_aa|-|3|1562_MGM_gi|1991434208|gb|CAJNDT010001113.1|_Symbiodinium_sp._CCMP2592_genome_assembly,_contig:_Stri_CCMP2592.scaffold20,_whole_genome_shotgun_sequence:1652267-1653829
DVMSPALDFGLPKTALYVTDRRHVNYFPSGSNIYTSATGNKNIRFYVTGEDGTYLDLSSLRLFANLQNDGDTDAQFLRPLTGLHGFFNRYRCTVGGQLTQDIDQYNRHCELYNSFKSVEARHMDDIESSANPRWDDDWRHKYANGLDQFVRVNNANDGVTRTEAELPTGADAKDYTDHNKWGKISNRYTRHSVSGIRKGEYFRLGHQFKCGFLESNYYLPVRYAPLEIELTIVSDADEPVIKGVSNASATTIGGDRGGAYFTEGDTTTKWQLNNIILRAEVVTLDSAVNNNITSHLLQGGSLKIVYPMYHTITQSFNASGTEINMNVVKSASKLNGAFITFYRTQRGNHLTNGKEDNYYLPDNYVNKRFNYFYNPMINSRFNDRGVNATGDDAGYGFADKNYNISWQIQIANKKYPEFESQSLAEHMYFLRRMLSYMNPDHDACSITYEQYATNKFIIGITFEKMNEQNLTGINTKMGSLMTAKIKPYKTLTENELIQEIFVHLISENVIEIRSDGAVVY
>Symbiodinium_sp._CCMP2592_gene_193|GeneMark.hmm|473_aa|-|3|1421_MGM_gi|1991434075|gb|CAJNDT010001131.1|_Symbiodinium_sp._CCMP2592_genome_assembly,_contig:_Stri_CCMP2592.scaffold2015,_whole_genome_shotgun_sequence:64501-65922
QDNMINSLQFGLPESAAYITDRKQVHFPSVSGNVFSSTNGNKYIKFVITGEDNNYIDMSSICLFFDLVNDDLDANKFLRPLGESHAFFTRYRCNAAGQQINDIDNYNLVCEEMKSFKSEEVRNLDDIQEGCLTRYDSTINRLYAFVIEGHDATATSPANDRGIVLPKLTRLNTTGIAPNKFVRMGHKPCCGFVQSGYYPPIRYCPLEFIFEICSDPQEPVINPATPVAASQAADDVNGLYFTTRNTTTSWKIQNCILRCELITVDNSVNNNVVSHLLKGGRLRMVYPAYHSFSQTFTAGNTEINMNIVKSSTRLSQMFFTLSNSDIQTNNVKDKFTFKKWNYFYHPMKVTIDNVRGVVDSDKQISYYVQIANKKFPEQAIESIAEAMYFLRRAVNVMSPFYDGFSIDIYRYTNDKFIGGINFDKQPDMNFTGSNTKMGSLLTFKLKGANQTFALGIEQVYVTLVSEHVFELSE
>Symbiodinium_sp._CCMP2592_gene_195|GeneMark.hmm|472_aa|-|3|1418_MGM_gi|1991433735|gb|CAJNDT010001169.1|_Symbiodinium_sp._CCMP2592_genome_assembly,_contig:_Stri_CCMP2592.scaffold205,_whole_genome_shotgun_sequence:782455-783873
EPNMINSLQFGLPESAAYITDRKQVHFPSVSGNIFSASNGNKYLKFVITGEDNNYLDLSSVSLFFDLVNTDTDANKYLRPLGESHAFFTRYRCNGAGQQLNDIDNYNQVCEQMKSFKSEEVRNLDDIQEGCLTRYDSRINRLYAYSIEGHDATANTSRNDRGIVLPKLTRLNTTGIEQGKFVRMGHKPCCGFVQSGYYPPIRYCPIEFIFEIVSDASEPVINPAANGADQATDDENGKYFTERNTTTSWSIQNAILRCELIQVDNTVNNNIVSHLLKGGRLRMVYPAYHSFSQTFSNGNTEINMNIVKSSTRLSQMFFTFSNSNIDNDNTAGNYDRKKWNYFFHPMAVTIDNLEGVIDSNRQISAQIQIANKKFPEQEITSIAEFMYFLRRAVNVMSPYYDGFSIDIYRYANDKFIGGINFDKQPDVNFTGSNTKMGSLITFKIKGSNQNFALGIERVFVTMVSEHVFELSE
>Symbiodinium_sp._CCMP2592_gene_196|GeneMark.hmm|316_aa|-|3|950_MGM_gi|1991433556|gb|CAJNDT010001191.1|_Symbiodinium_sp._CCMP2592_genome_assembly,_contig:_Stri_CCMP2592.scaffold207,_whole_genome_shotgun_sequence:640576-641526
FIERIQLFANGQRVEDISYYGRSCFMYSLLKPSDWWTELHWEGLPVDAGGWAQPVQPGQKRDVLMHPHLLGMFNCGKMLPPQLNLVLEIEFAEPEQAMRAGVGSSLSYQIENVHLLADQVTLDSALRESFERILLSNRSLIFSFPSLHVQQSSIPAGSTSYNITVARAFTKMLGAFVHFNKTGENHVSNFEYPGEAFPNVSAATVMEGQLQLGALQFPRNSVKSIAEYHHFLSIMAGTYDSKLRNMRLPNYDNTHFIAAFPTERVPKHPTSGLSTRSGDLCRFTFKQMLADRVDQCFVGLVSLQICTLSGSGVSVL
>Symbiodinium_sp._CCMP2592_gene_198|GeneMark.hmm|457_aa|+|6|1379_MGM_gi|1991433228|gb|CAJNDT010001226.1|_Symbiodinium_sp._CCMP2592_genome_assembly,_contig:_Stri_CCMP2592.scaffold2100,_whole_genome_shotgun_sequence:9491-11052
MSPALDFGLPKTAQYVTDRRHVNYFPSGSNIYTSATGNKNIRFYVTGEDGTYLDLSSLRLFANLQNDGDTDAQFLRPLTGLHGFFNRYRCTVGGQLVQDIDQYNRHCELYNSFKSVEARHMDDIETSANPRWDDDWRHKYANGLDQFVRVNNANDGVTRTEAELPTGADAKDYTDHNKWGKISNRYTRHSVSGIRKGEYFRLGHQFKCGFLESNYYLPVRYAPLEIEITIVSDADEPVIKGVTTASATTIGGDRGGAYFTEGDTTTKWQLNNIILRAEVVTLDSAVNNNITSHLLQGGSLKIVYPMYHTITQSFNVNGTEINMNVVKSASKLNGAFITFYRTQRGSHLTNGKEDNYYLPDNYVNKRFNYFYNPMINSRFNDRGVNATGADAGYGFADKNYNISWQVQIANRKYPEFESQSLAEHMYFLRRMLSYMNPDQDACSITYEQYATNKLLLV
>Symbiodinium_sp._CCMP2592_gene_201|GeneMark.hmm|478_aa|-|3|1436_MGM_gi|1991432973|gb|CAJNDT010001269.1|_Symbiodinium_sp._CCMP2592_genome_assembly,_contig:_Stri_CCMP2592.scaffold214,_whole_genome_shotgun_sequence:754425-755861
METFSPEDILIDNLSFKLNKGSSYITDRRSISFFPSTSNVYKPSSGARVLKFSLNGEDNAWLDPQSVRICFTLNNKDGTNFRKIRPLSSPYSFFRRMRIIAGSQVVEDFDNYNRVHHMFSKMMSQGARRDEANEGFGYRYDDELLTLVTKGGSALTYEVNSANCPGFYNEMTCCFKPLAGIFSQFKYLPLKYMGNLTIELELVTNATDCIINPNDFDESDTGINADIRNRFTVAVAGDVGKSTNTSIDWEISNPRVICDVCTLDNNLNNEYVKHLLEGKGLPITYTTYITQSQNIKGSTDNISVPVIRSVSKLVASFVTFYKSGDPSFGYEYADKEFCRFYHPHQAHNPLDSGIYEKNLDLEFQIQLGSKLYPEYPCNSITQCFYHLRKALNLPMFHQHSMNINFKQYRDRQFIFAFSFEKVPDSSYSGISTRAGQQMLLRVKPAGATITSNNMPDTMYITMLSEQILEIKDLGLKVF
>Symbiodinium_sp._CCMP2592_gene_202|GeneMark.hmm|317_aa|-|3|953_MGM_gi|1991432970|gb|CAJNDT010001270.1|_Symbiodinium_sp._CCMP2592_genome_assembly,_contig:_Stri_CCMP2592.scaffold2140,_whole_genome_shotgun_sequence:59257-60210
FIKRVQLFANGQRCDDISEYGRCCYLYSLLKPAEWYRNKGITGFWEVGGAPAPIPAESFKDTLMAPTLIGLFQAGRFLPPQLNLSLELEFSEAADALRPGEGSTDYTIENVRVLASQVDLDSAMYDSFEKIMLSGRSLTFGYPTMHTQVSSIPAGSTSFNVTVARAWSKLLGCFVTFRDVNDLQLGECANFEHPGDGNQFSANSLESQMQLGALQYPRYPMASDAEAFHFLEILAGTYDSTIKNVRIADNQWSNNQFICAFPVERVPKHPLSGISTRSGDLARFTFKNMQPGRVQRIYIHQLSYQIVTLSGSGVSVL
>Symbiodinium_sp._CCMP2592_gene_205|GeneMark.hmm|520_aa|-|3|1562_MGM_gi|1991432660|gb|CAJNDT010001315.1|_Symbiodinium_sp._CCMP2592_genome_assembly,_contig:_Stri_CCMP2592.scaffold2181,_whole_genome_shotgun_sequence:47133-48695
DVMSPALDFGLPKTAQYVTDRRHVNYFPSGSNIYTSATGNKNIRFYVTGEDGTYLDLSSLRLFANLQNDGDTDAQFLRPLTGLHGFFNRYRCTVGGQLVQDIDQYNRHCELYNSFKSVEARHMDDIESSANPRWDDDWRHKYANGLDQFVRVNNANDGVTRTEAELPTGADAKDYNDHNKWRKISNRYTRHSVSGIRKGEHFRLGHAFKCGFLESNYYLPVRYAPLEIELTIVSDADEPVIKGVSNASATTIGGDRGGAYFTEGDTTTKWQLNNIILRAEVVTLDSAVNNNITSHLLQGGSLKIVYPMYHTITQSFNASGTEINMNVVKSASKLNGAFITFYRTQRGNHLTNGKEDNYYLPDNYVNKRFNYFYNPMINSRFNDRGVNATGADAGYGFADKNYNISWQIQIANKKYPEFESQSLAEHMYFLRRMLSYMNPDQDACSITYEQYATNKFIIGITFEKMNEQNLTGINTKMGSLMTAKIKPYKTLTENELIQEIFVHLISENVIEIRSDGAVVY
>Symbiodinium_sp._CCMP2592_gene_208|GeneMark.hmm|316_aa|-|3|950_MGM_gi|1991432028|gb|CAJNDT010001377.1|_Symbiodinium_sp._CCMP2592_genome_assembly,_contig:_Stri_CCMP2592.scaffold2237,_whole_genome_shotgun_sequence:15367-16317
FIERMQLFANGQRVEDISYYGRSCFMYSLLKPSDWWTELHWEGLPVDAGGWAQPVQPGQKRDVLMHPHLLGMFNSGKMLPPQLNLVLEIEFAEPEQAMRAGVGSSLSYQIENVHLLADQVTLDSALRESFERILLSNRSLLFSFPSLHVQQSSVPAGSTSYNITVARAFTKLLGAFVHFNKTGENHISNFEYPGEAFPNVSAATVMEGQLQLGAMQFPRNSVKSIAEYHHFLAIMAGTYDSKLRNMRLPNYDNTHFIAAFPTERVPKHPTSGLSTRSGDLCRFTFKQMLADRVDQCFIGLVSMQIVTLSGSGVSVL
>Symbiodinium_sp._CCMP2592_gene_209|GeneMark.hmm|472_aa|-|3|1418_MGM_gi|1991431814|gb|CAJNDT010001402.1|_Symbiodinium_sp._CCMP2592_genome_assembly,_contig:_Stri_CCMP2592.scaffold226,_whole_genome_shotgun_sequence:944324-945742
METFTPEDILVDNLSFKLNKGASYITDRRSVRFYPSGSNVYKPTSGNRVLKFSLNAEDNGWLDPQSVRVFFTVQNLDQDLNRKLRPLAPPYSFFRRMRIIAGNQVVEDFDNYNRVHQMFSKLMSQGARKDEANEGFGYRYDDEVKTLVNNVGTELDYEVNAVNCPGFKNQMTVGFKPLCGLFSQFKYLPLKYMGNLTIELELVNNDIDCIINPDDNTEANAIGDRFTTDVALPGGNASNTSKLFELNNAFVSCDICTLDNNLNNEYVKHLLEGKGLPITYTTYITQSQSVAGYSDINVPVIRSVSKLVASFITFYRSDDPSLGYEYANKRFCRFYHPHQSHDSTVEGIYDINKDLEFQIQLGSKLYPEYPCNSLTQCFYHLRKALNLPVFHQHSISIDFKQYRDRQFIFGFSFEKVPDSSYTGINTRAGQQMLIRVKPAGSSIPVDDMPDELFVTLLSEQVIEIKDLGLKVF
>Symbiodinium_sp._CCMP2592_gene_210|GeneMark.hmm|477_aa|-|3|1433_MGM_gi|1991431764|gb|CAJNDT010001413.1|_Symbiodinium_sp._CCMP2592_genome_assembly,_contig:_Stri_CCMP2592.scaffold227,_whole_genome_shotgun_sequence:882659-884092
METLSPEDILVDNLSFKLNKGASYITDRRSVRFYPSGSNVYKPTSGNRVLKFSLNAEDNGWLDPQSVRVFFTVQNLDQDLDRKLQPLAPPYSFFRRMRIIAGNQVVEDFDNYNRVHQMFSKLMSQGARKDEANEGFGYRYDDEVKTLVNNVGAQLDYEVNSNNCKGFKNQMTVGFKPLCGLFSQFKYLPLKYMGNLTIELELVNSDLDCVINPDDYDEADTGIAISLRDRFTKDVALPASGATNTSKVFELNNCFVSCDICTLDNNLNNEYVKHLLEGKGLPITYTTYIAQTQSVANMSDINVPVIRSVSKLVASFITFYRDDDPSLGYEYANKRFCRFYHPHQSHDSLKEGIYDVNKDLEFQIQLGSKLYPGYPCNSLTQCFYHLRKSLNLPVFHQHSISIDFKQYRDRQFVFGFSFEKVPDSSYTGINTRAGQQMLIRVKPAGASIPVDDMPDEMFVTLLSEQVIEIKDLGLKVF
>Symbiodinium_sp._CCMP2592_gene_214|GeneMark.hmm|477_aa|-|3|1433_MGM_gi|1991431497|gb|CAJNDT010001446.1|_Symbiodinium_sp._CCMP2592_genome_assembly,_contig:_Stri_CCMP2592.scaffold23,_whole_genome_shotgun_sequence:791736-793169
METFSPEDILVDNLSFKLNKGASYITDRRSVTFWPSGSNIYKPSSGNRVLKFTLNGEDNSWLDPQSVRIFFTLNNKDGTNFRKLRPLSSPYSFFRRMTIFAGNQVIEDFDSYNRVHHMFSKLMSSGARRDEANEGFGYRYDDELLTLVTKGGSSLIYEVNSANCLGFYNEMTVGFKPLCGLFSQFKYLPLKYMGNLTIELELVTNAVDCIINPNDYDETDTGISADIRNRFTVVVAGDVGKATNTSIDWEISNARVVCDVCTLDNNLNNEYVKHLLEGKGLPITYTTYITQSQSIKGLTDISVNVIRSVSKLVASFVTFYKAGDPSSGYEYADKEFCRFYHPHQQHNPLDEGIYDINKDLEFQIQVGSKLYPEYPCNSITQCFYHLRKALNLPLFHQHSMNINFKQYRDRQFVFAFDFQKVSDSSYTGLNLRAGQMMRLIVKPAGARIPDNEMPDNIYITMLSEQILEIKDLGLKVY
>Symbiodinium_sp._CCMP2592_gene_215|GeneMark.hmm|318_aa|-|3|956_MGM_gi|1991431165|gb|CAJNDT010001498.1|_Symbiodinium_sp._CCMP2592_genome_assembly,_contig:_Stri_CCMP2592.scaffold2346,_whole_genome_shotgun_sequence:39652-41101
MTVAFKPLCGLFNSNFMYLPLKYMGNLTIELELVTNATDCIINPNDFTAVGAGGTFPTADIVNRFTVNEADDAGKATNTSIDFEISNPRVVCDLCTLDNNLNNEYSKHLLEGKGLPITYTTFITQSQNIKNLTDISVPVIRSVSKLVATFVTFYKKYDPLVEASRPSTGYEYCDKEFCSFYHPHQQHNSLNQGIYDKNKDLEFQIQLGSKLYPEYPCNSITQCFYHLRKALNLPVFHQHSLKINFKQYRDRQFIFAFSFEKVPDSSYTGINTRAGQQMLLRVKPAGATIPSEEMPDTMYITMLSEQILEIKDLGLKVY
>Symbiodinium_sp._CCMP2592_gene_217|GeneMark.hmm|409_aa|+|3|1232_MGM_gi|1991431165|gb|CAJNDT010001498.1|_Symbiodinium_sp._CCMP2592_genome_assembly,_contig:_Stri_CCMP2592.scaffold2346,_whole_genome_shotgun_sequence:14644-16233
DNIVAEANDVMSPALDFGLPKTAQYVTDRRHVNYFPSGSNIYTSSTGNKNVRFYITGEDGTYLDLSSIRMFANLQNDGDTDAQFLRPLSGLHGFFNRYRCTVGGQLVQDIDQYNRHCELYNSFKSNEVRHMDDIESSANPRWDDDWRHKYANGLDQFVRVNNANNGVTRTEGELPTGASDKDYGDHNKWGKISNRYTRHSVSGIRKGEHFRLGHQFKCGFLESGYYLPVRYAPLEIEITIVSDAEEPVIKGVTSESRGTIGGDRGGAYFSEGDTTTKWQLNNIILRAECVNLDSQVSSNITRHLLEGGSLKIVYPMYHTITQTFNASGTEINMNVVKSASKLNGCFITFYRTQRGAVLANGKEDNYYLPDNYVHKRFNYFYNPMINSRFNDRGIDASGDNAGYGFADKN
>Symbiodinium_sp._CCMP2592_gene_219|GeneMark.hmm|443_aa|+|3|1334_MGM_gi|1991431029|gb|CAJNDT010001519.1|_Symbiodinium_sp._CCMP2592_genome_assembly,_contig:_Stri_CCMP2592.scaffold2365,_whole_genome_shotgun_sequence:20235-21647
ETFSPEDVLIDNISFKLNKGSSYITDRKTTTFWSTGSNVYRPSSGNRALKFSLNDENGWLDPQSVMIYFTVQNLDTTLFRGLRPISGNPGVFFRRGRLLAGSQVLEDFNDFGRLSEMFDMLSNENVRDNITAQGFGYRYDDDEQTLWSEGVTGQMFNETNGKTVPGFFNKMTVGFKPICGLFNNNYKYLPLKYMGNLTIELELVNNETECIINPDDDAGTTFTKDTAGDADASVTNTSVLFELNQCRCVCDIVALVSNLQNEYVKHLLSSKTLPITYTTFVTQSQSVTGLTDINVQVVRSVSKLVATFISFYKSGDVSAGFEFADKEALRLYNPMTHSVDNPHGIYDAGLDMQYQLQIGADLYPTYPCNSLLSECFYHLRKGMTLPVFHQHSISIQFKEYRDRKFVFCYNFENVPDASYTGKYLKSQGQMYVKIRPTGNIDVG
>Symbiodinium_sp._CCMP2592_gene_222|GeneMark.hmm|520_aa|-|3|1562_MGM_gi|1991430908|gb|CAJNDT010001543.1|_Symbiodinium_sp._CCMP2592_genome_assembly,_contig:_Stri_CCMP2592.scaffold2387,_whole_genome_shotgun_sequence:37802-39364
DVMSPALDFGLPKTAQYVTDRRHVNYFPSGSNIYTSSTGNKNVRFYITGEDGTYLDLSSIRMFANLQNEGDTDAQFLRPLSGLHGFFNRYRCTVGGQLVQDIDQYNRHCELYNSFKSNEVRHMDDIESSANPRWDDDWRHKYANGLDQFVRVNNANDNVVRTEGELPTGADAKDYGDHNKWGKISNRYTRHSVSGIRKGEYYRLGHQFKCGFLESGYYLPVRYAPLEIEITIVSDAEEPVIKGVTSESRGTIGGDRGGAYFSEGDTTTKWSLSNIILRAECVNLDSMVSSNITRHLLEGGSLKIVYPMYHTITQTFNSSGTEINMNVVKSASKLNGCFITFYRTQRGAVLANGKEDNYYLPDNYVHKRFNYFYNPMINSRFNDRGSSATGDDRGYGFADKNYNISWQLQIANKKYPEFESQSLSEHMYFLRRMLNYMNPDQDACSITYEQYATNKFILGITFEKMNSEHLTGISSKMGSLMTAKIKPFKSLTENEMIQEIFVHMISEAVVEIRSDSSVVY
>Symbiodinium_sp._CCMP2592_gene_226|GeneMark.hmm|316_aa|-|3|950_MGM_gi|1991430235|gb|CAJNDT010001635.1|_Symbiodinium_sp._CCMP2592_genome_assembly,_contig:_Stri_CCMP2592.scaffold247,_whole_genome_shotgun_sequence:117653-118603
FIERIQLFANGQRVEDVNYYGRSCFMYSLLKNEDWWKDLHWEGLPVDAGGWAQPVQPGQKRDVLMTPHLLGMFQSGKMLPSQLSLVVEIEFAEPEHAMRAGVGSSLSYQIENVRLLADQVTLDSALRESFERILLSNRSLIFSFPSLHVQQSSIPAGSTSYNVSISRAFTKLLGSFVTFNKSGENWVSNFEYPGEALPNVSANTVMEGQLQLGAMQVPRNSIKSIAEYHHFLSIMAGTYDSKIRNMRIPNYDNTHFIAAFPTERVPKHPTSGLSTRSGDLARFTFKNMLADRVDSIFVGQVSLQIVTLSGSGVSVL
>Symbiodinium_sp._CCMP2592_gene_229|GeneMark.hmm|488_aa|-|3|1466_MGM_gi|1991429983|gb|CAJNDT010001668.1|_Symbiodinium_sp._CCMP2592_genome_assembly,_contig:_Stri_CCMP2592.scaffold25,_whole_genome_shotgun_sequence:576089-577555
METFAPEDILIDNLSFKLNKGSSYITDRRSVSFFPTTSNVYKPSSGARVLKFSLNGEDNTWLDPQSVRIFFTLNNKDGTNFKKIRPLSSPYSFFRRMRIIAGSQVVEDFDNYNRVHHMFSKLMSQGARRDEANEGFGYRYDDELLTLVNNAGNTALTYEVNASNCQGFYNEMTVGFKPLCGLFSQFKYLPLKYMGNLTIELELVTNATDCVINPNDFTTAGADGAFPSEDIVNRFTVNTAGDVGKATNTSIDFEISNPRVVCDLCTLDNNLNNEYSKHLLESKGLPITYTTFITQSQNVKGSTDFSVPVIRSVSKLVATFVTFYKKYDPLVEASRPSTGYEYCDKEFCRFYHPHQQHDALDQGIYDKNKDLEFQIQLGSKLYPEYPCNSITQCFYHLRKALDLPVFHQHSLNINFKQYRDRQFIFAFSFEKVPDSSYTGINTRAGQQMLLRVKPAGVTIPAEEMPDTMHITMLSEQILEIKDLGLKVF
>Symbiodinium_sp._CCMP2592_gene_231|GeneMark.hmm|316_aa|-|3|950_MGM_gi|1991429701|gb|CAJNDT010001714.1|_Symbiodinium_sp._CCMP2592_genome_assembly,_contig:_Stri_CCMP2592.scaffold2540,_whole_genome_shotgun_sequence:37057-38007
FIERVQLFANGQRVEDISYYGRSCFMYSLLKPSDWWTELHWEGLPVDAGGWAQPVQPGQKRDVLMRPHLLGMFNCGKMLPPQLNLVLEVEFSEPQQAMRAGVGSSLSYQIENVHLLADQVTLDSALRESFERILLSNRSLLFSFPSLHVQQSSVPAGSTSYNITVARAFTKLLGAFVHFNKTGENHVSNFEYPGEAFPNVSAATVMEGQLQLGAMQFPRNSVKSIAEYHHFLAIMAGTYDSKLRNMRLPNYDNTHFIAAFPTERVPKHPTSGLSTRSGDLCRFTFKQMLADRVDQCFVGLVSLQICTLSGSGVSVL
>Symbiodinium_sp._CCMP2592_gene_233|GeneMark.hmm|515_aa|-|3|1547_MGM_gi|1991429676|gb|CAJNDT010001723.1|_Symbiodinium_sp._CCMP2592_genome_assembly,_contig:_Stri_CCMP2592.scaffold2549,_whole_genome_shotgun_sequence:26646-28193
LWFGLPKTAQYVQDRRHVNYFPSGSNIYTSATGNKNIRFYITGEDGTYLDLSSIRMFANLQNDETDERKFLRPLSGLHGFFSRYRCTVGGQLVQDIDQYNRHCELYNSFKSVETRHMDDIESSANPRWDDDWRHKYANGLDQFVRVNNADDNVVRTGAELPTGGDAKDYTDHNKWGKIANRYTRHSVSGIRGGGEYVRLGHSFKDGFLESGYYLPVRYAPLEIEITIVSDAEEPVIKGVNSASATTIGGDRGGAYFTEGDTSILWQLNNIILRAEVVTLDSSVNNNITSHLLQGGSLKIVYPMYHTITQTFNASGTEINMNVVKSASKLNGCFITFYRTQKGGHLANGKEDGYYLADNYVNKRFNYFYNPMINSRFNDRGYGATGDDRGFGFADKNYNISWQLQIANKKYPEFESQSLAEHMYFLRRMLNYMNPDQDSCSITYEQYATNKFILGITFEKMNEANMTGINTKMGSLMTAKIKPFKTLTTDEMIQEIFVHMISEAVVEIRSDSSVVY
>Symbiodinium_sp._CCMP2592_gene_234|GeneMark.hmm|472_aa|-|3|1418_MGM_gi|1991429644|gb|CAJNDT010001724.1|_Symbiodinium_sp._CCMP2592_genome_assembly,_contig:_Stri_CCMP2592.scaffold255,_whole_genome_shotgun_sequence:313923-315341
METFSPEDILVDNLSFKLNKGASYITDRRSVRFYPSGSNVYKPTSGNRVLKFSLNAEDNGWLDPQSVRVFFTVQNLDQDLNRKLRPLAPPYSFFRRMRIIPGNQVVEDFDNYNRVHQMFSKLMSQGARKDEANEGFGYRYDDEVKTLVNNVPADLQYEVNAVNCAGYTNQMTVGFKPLCGLFSQFKYLPLKYMGNLTIELELVNNDTDCIINPDDNTEASAIGDRFTSDVALPAGNASNTSKLFELNNAFVSCDICMLDKSLNNEYVKHLLEGKGLPITYTTYITQSQSVAGYTDINVPVVRSVSKLVASFITFYRSDDPSLGYEYANKRFCRFYHPHQSHDSAVEGIYDINKDLEFQVQLGSKLYPEYPCNSLTQCFYHLRKALNLPVFHQHSISIDFKQYRDRQFIFGFSFEKVPDSSYTGINTRAGQQMLIRVKPAGASIPVDDMPDEMFITILSEQVIEIKDLGLKVF
>Symbiodinium_sp._CCMP2592_gene_235|GeneMark.hmm|488_aa|-|3|1466_MGM_gi|1991429491|gb|CAJNDT010001746.1|_Symbiodinium_sp._CCMP2592_genome_assembly,_contig:_Stri_CCMP2592.scaffold257,_whole_genome_shotgun_sequence:783507-784973
METFAPEDILIDNLSFKLNKGSSYITDRRSVSFFPTTSNVYKPSSGARVLKFSLNGEDNTWLDPQSVRIFFTLNNKDGTNFKKIRPLSSPYSFFRRMRIIAGSQVVEDFDNYNRVHHMFSKLMSQGARRDEANEGFGYRYDDELLTLVNNAGNTALTYEVNASNCQGFYNEMTVGFKPLCGLFSQFKYLPLKYMGNLTIELELVTNATDCIINPDDFTTPGDAGAFPTADIVNRFTKTASGDEGKATNTSIDFEISNPRVVCDLCTLDNNLNNEYNKHLLEGKGLPITYTTFITQSQNVKGSTDFSVPVIRSVSKLVAAFVTFYKKYDSLVEASRPSTGYEYCDKEFCRFYHPHQQHDALDQGIYDKNKDLEFQIQLGSKLYPEYPCNSITQCFYHLPKALNLPVFHQHSLNINFKQYRDRQFIFAFSFEKVPDSSYTGINTRAGQQMLLRVKPAGVTIPAEEMPDTMYITMLSEQILEIKDLGLKVF
>Symbiodinium_sp._CCMP2592_gene_240|GeneMark.hmm|472_aa|-|3|1418_MGM_gi|1991429120|gb|CAJNDT010001802.1|_Symbiodinium_sp._CCMP2592_genome_assembly,_contig:_Stri_CCMP2592.scaffold262,_whole_genome_shotgun_sequence:146237-147655
METFAPEDILVDNLSFKLNKGASYITDRRSVRFYPSGSNVYKPTSGNRVLKFSLNAEDNGWLDPQSVRVFFTVQNLDQDLNRKLRPLAPPYSFFRRMRIIAGNQVVEDFDNYNRVHQMFSKLMSQGARKDEANEGFGYRYDDEVKTLVNNVGTELDYEVNAVNCPGFKNQMTVGFKPLCGLFSQFKYLPLKYMGNLTIELELVNNDIDCIINPDDNTEANAIGDRFTTDVALPAGNASNTSKVFELNNAFVSCDICTLDNNLNNEYVKHLLEGKGLPITYTTYITQSQSVAGYFDINVPVIRSVSKLVASFITFYRSDDPSLGYEYANKRFCRFYHPHQSHDSTVEGIYDINKDLEFQIQLGSKLYPEYPCNSLTQCFYHLRKALNLPVFHQHSISIDFKQYRDRQFIFGFSFEKVPDSSYTGINTRAGQQMLIRVKPAGSSIPVDDMPDELFVTLLSEQVIEIKDLGLKVF
>Symbiodinium_sp._CCMP2592_gene_244|GeneMark.hmm|477_aa|-|3|1433_MGM_gi|1991428798|gb|CAJNDT010001857.1|_Symbiodinium_sp._CCMP2592_genome_assembly,_contig:_Stri_CCMP2592.scaffold267,_whole_genome_shotgun_sequence:113142-114575
METFSPEDVLVDNLSFKLNKGASYITDRRSVTFWPSGSNIYKPSSGNRVLKFTLNGEDNSWLDPQSVRIFFTLNNKDGTNFRKLRPLSSPYSFFRRMRIIAGSQVVEDFDSYNRVHHMFSKLMSSGARRDEANEGFGYRYDDELLTLVSKGGTALTYEVNSANCLGFYNEMTVGFKPLCGLFSQFKYLPLKYMGNLTIELELVTNAIDCIINPNDYDESDTGIAEDIRNRFTVAVAGDVGKATNTSIDWEISNARVVCDVCTLDNNLNNEYVKHLLEGKGLPITYTTYITQSQSIKDLTDISVNVIRSVSKLVASFVTFYKKGDPSFGYEYADKEFCRFYHPHQAHNPLDEGIYDKNKDLEFQIQLGSKLFPEYPCNSITQCFYHLRKALNLPMFHQHSMNINFKQYRDRQFVFAFSFERLPDSSYTSISTKAGQMMRLIVKPAGATIQKAEMPDNIYITMLSEQILEIKDLGLKVY
>Symbiodinium_sp._CCMP2592_gene_246|GeneMark.hmm|473_aa|-|3|1421_MGM_gi|1991428543|gb|CAJNDT010001890.1|_Symbiodinium_sp._CCMP2592_genome_assembly,_contig:_Stri_CCMP2592.scaffold27,_whole_genome_shotgun_sequence:503302-504723
QDNMINSLQFGLPESAAYVTDRKQVHFPSVSGNIFSSSNGNKYLKFVITGEDNNYIDLSSVCLFFDVVNTSTTAGEYLRPLGESHASFTRYRCNAAGQQINDIDNYNQVCEEMKSFKSEEVRNLDDIQEGCLTRYDSRINRLFAYTIESHDATATAGSNQRGAVLPKLTRLNTTGIEQGKFVRMGHKPVCGFVQSGYYPPIRYCPLEFIFEIVSDAGEPVIRPSATVAGTQAEHDENGLYFTTRNTTTSWAIQNAILRCELIQVDNTVNNNIVSHLLKGGRLRMVYPAYHSFSQTFTAGNTEININIVKSSTRLSQMFFTFSNSNINNDNTAGNYDRKRWNYFFHPMAVTIDNLEGVIDSDKQISAQIQIANKKFPEQEISSISEFMYFLRRAVNVMSPYYDGFSIDIYRYANDKFIGGINFDKQPDMNFTGSNTKMGSLITFKIKGANTNFALGIERVFITAVSEQIFELSE
>Symbiodinium_sp._CCMP2592_gene_247|GeneMark.hmm|478_aa|-|3|1436_MGM_gi|1991428262|gb|CAJNDT010001935.1|_Symbiodinium_sp._CCMP2592_genome_assembly,_contig:_Stri_CCMP2592.scaffold274,_whole_genome_shotgun_sequence:550149-551585
METFSPEDILVDNLSFKLAKGASYITDRRSVRFYPSGSNIYKPTSGNRVLKFSLNAEDNAWLDPQSVRVFFTVQNLDTDLDRKLRPLSPPYSFFRRMRIIAGNQVVEDFDNYNRVHHMFSKLMSQGARKDEANEGFGYRYDDEVKTLVNNAGNILSYEVNGTNCPGFKNQMTVGFKPLAGLFTSNFKYLPLKYMGNLTIELELVNNDLDCIINPDDYDETDTGIPELLRQRFTKDTLLPAGGQSNTSKVFELNNAFVACDICTLDNNLNNEYVKHLLEGKGLPITYTTYITQSQSVEGKNNISVPVIRSVSKLVASFITFYRTDDPSIGYEYANKRFCRFYHPHQAHNSLQEGIYDVNKDLEFQIQLGSKLYPEYPCNSLTQCFYHLRKALNLPVFHQHSISIDFKQYRDRQFVFGFDFQKLQDSSWSGINTRAGQQMLILIKPAGSSIPVDEMPDEMFITMLSEQILEIKDLGLKVF
>Symbiodinium_sp._CCMP2592_gene_249|GeneMark.hmm|478_aa|-|3|1436_MGM_gi|1991428208|gb|CAJNDT010001946.1|_Symbiodinium_sp._CCMP2592_genome_assembly,_contig:_Stri_CCMP2592.scaffold275,_whole_genome_shotgun_sequence:464983-466419
METFSPEDILVDNLSFKLNKGASYITDRRSVTFWPSGSNIYKPSSGNGVLKFTLNGEDNTWLDPQSVRIFFTLNNKDGTNFRKLRPLSSPYSFFRRMRIIAGSQVVEDFDSYNRVHHMFSKLMSQGARRDEANEGFGYRYDDELLTLVNNAGSTALTYEVNSENCQGFYNEMTVGFKPLCGLFSQFKYLPLKYMGNLTIELELVTNALDCIIDPNNYDESDTGIVTDLRNRFTVAVAGDVGKATNTSIDWEISNARVICDVCTLDNNLNNEYVKHLLEGKGLPITYTTYITQSQSIKGLTDISVNVIRSVSKLVASFVTFYKAGDPSTGYEYADKEFCRFYHPHQNHIPLDEGIYDKDKDLEFQIQLGSKLYPEYPCNSITQCFYHLRKALNLPLFHQHSMNISFKQYRDRQFVFAFDFQKLSDSSYSGISTRAGQMMRLIVKPAGATIPANEMPDQIYITMLSEQILAIKDLGLKVY
>Symbiodinium_sp._CCMP2592_gene_251|GeneMark.hmm|307_aa|-|3|923_MGM_gi|1991428044|gb|CAJNDT010001979.1|_Symbiodinium_sp._CCMP2592_genome_assembly,_contig:_Stri_CCMP2592.scaffold278,_whole_genome_shotgun_sequence:170862-172298
MTVGFKPLCGLFSQFKYLPLKYMGNLTIELELVTNVVDCIIDPNNYDESDTGIDEDLRTRFTVAVAGDVGKATNTSIDWEISNARVVCDVCTLDNSLNNEYVKHLLEGKGLPITYTTYITQSQSIKGLTDISVNVIRSVSKLVASFVTFYKAGDPSTGYEYADKEFCRFYHPHQNHEPLDEGIYDKNKDLEFQIQLGSKLYPEYPCNSITQCFYHSRKALNLPLFHQHSMNINFKQYRDRQFVFAFDFQKLSDSSYSGISTRAGQMMRLIVKPAGSTVPANEMPDNIYITMLSEQILEIKDLGLKVY
>Symbiodinium_sp._CCMP2592_gene_256|GeneMark.hmm|479_aa|-|18|1457_MGM_gi|1991427720|gb|CAJNDT010002035.1|_Symbiodinium_sp._CCMP2592_genome_assembly,_contig:_Stri_CCMP2592.scaffold283,_whole_genome_shotgun_sequence:159719-161176
DNMINSLQFGLPESAAYVTDRKQVHFPSVSGNIFSSSNGNKYLKFVITGEDNNYIDLSSVSLFFDLVNTSTTAGQYLRPLGESHAFFTRYRCNGAGQQLNDIDNYNQVCEEMKSFKSEEVRNLDDIQEGCLTRYDSRINRLFAYTIESHDATATAGSNQRGAVLPKLTRLNTTGIEQGKFVRMGHKPVCGFVQSGYYPPIRYCPLEFIFEIVSDAGEPVIRPSATAAGTQAEDDENGLYFTTRNTTTSWAIQNAILRCELIQVDNTVNNNIVSHLLKGGRLGMVYPAYYSFSQTFTAGNTEINMNIVKSSTRLSQMFFTFSNSNINNDNTAGNYDRKRWNYFFHPMAVTIDNLEGVIDSDKQISAQIQIANKKFPEQEISSISEFMYFLRRAVNVMSPYYDGFSIDIYRYANDKFIGGINFDKQPDMNFTGSNTKMGSLITFKIRGANQNFALGIERVFITAVSEQIFELSESASTVLD
>Symbiodinium_sp._CCMP2592_gene_257|GeneMark.hmm|316_aa|-|3|950_MGM_gi|1991427487|gb|CAJNDT010002079.1|_Symbiodinium_sp._CCMP2592_genome_assembly,_contig:_Stri_CCMP2592.scaffold287,_whole_genome_shotgun_sequence:243961-244911
FIERVQLFANGQRVEDISYYGRSCFMYSLLKNEDWWKELHWEGLPVDAGGWAQPVQPGQKRDVLMHPHLIGMFNCGKMLPPQLNLVLEIEFAEPEMAMRAGVGSSLSYQIENVHLLADQVTLDSALRESFERILLSNRSLIFSFPSLHVQQSSVPAGSTSYNITVARAFTKLLGAFVHFNKTGENHISNLEYPGEAFPNVSAATVMEGQLQLGAMQFPRNSVKSIAEYHHFLAIMAGTYDSKIRNMRLPNYDNTNFIAAFPTERVPRHPTSGLSTRSGDLCRFTFKSMLADRVDQCFVALVSLQICTLSGSGVSVL
>Symbiodinium_sp._CCMP2592_gene_258|GeneMark.hmm|476_aa|-|3|1430_MGM_gi|1991427309|gb|CAJNDT010002113.1|_Symbiodinium_sp._CCMP2592_genome_assembly,_contig:_Stri_CCMP2592.scaffold290,_whole_genome_shotgun_sequence:46664-48094
METFSPEDILIDNLSFKLNKGSSYITDRRSVSFWPSGSNIYKSDSGNRVLKFSLNGEDNSWLDPQSVRIFFTLKNLDIGAFDNKVRPLSPPYCFFRRMRIIAGNQVVEDFDNYNRVHHMFSKMMSQGARKDEANEGSGQRYDDEVKTLVNKVGTELSHEVNGFTLQGFRDKMTVGFKPLCGLFSQFKYLPLKYMGNLTIELELVTNATDCIIDYRNFQLNDDVGNRFVHDVDPAGEAGANIRNTSIQWEINNARVVCDVCTLDNNLNNEYVKHLLEGKGLPITYTTYITQSQTISNTDNISIPVIRSVSKLVASFITFYKSGDPSEGFEYCDKEFCRFYHPMQTSDEAVDGIYSEDKDLEFQIQLGSKLYPEYPCRSMTECFYHLRKALNLPMFHQHSMSVSFRHYRDRQFIFAFSFEKVPDSSYTGINTRAGQQMLVKIKPVGTSIPTLDMPENIYITMLSEQILEIKDLGLKVF
>Symbiodinium_sp._CCMP2592_gene_259|GeneMark.hmm|478_aa|-|3|1436_MGM_gi|1991426802|gb|CAJNDT010002201.1|_Symbiodinium_sp._CCMP2592_genome_assembly,_contig:_Stri_CCMP2592.scaffold298,_whole_genome_shotgun_sequence:119098-120534
METFAPEDILIDNLSFKLNKGSSYITDRRSVSFFPTTSNVYKPSSGARVIKFTLNGEDNSWLDPQSVRIFFTLNNKDGTNFRKIRPLSSPYSFFRRMRIIAGSQVIEDFDSYNRVHHMFSKLMSQGARRDEANEGFGYRYDDELLTLVNNAGNTALTYEVNAANCQGFYSEMTVGFKPLCGLFSQFKYLPLKYMGNLTIELELVTNAIDCVIDPNNYDESDTGLDEDIRTRFTVAVAGDVGKATNTSIDWEISNPRVVCDVCTLDNNLNNEYTKHLLKGKGLPITYTTYITQSQTVKGSTDISVPVIRSVSKLVASFVTFYKNGDPSTGYEYADKEFCRFYHPHQNHIPLDAGIYDKDKDLEFQIQLGSKLYPEYPCNSITQCFYHLRKALNLPMFHQHSMNINFKQYRDRQFIFAFSFEKVPDSSYTGINTRAGQQMLLRVKPAGATIPATEMPDTMYITMLSEQILEIKDLGLNVF
>Symbiodinium_sp._CCMP2592_gene_266|GeneMark.hmm|316_aa|-|3|950_MGM_gi|1991426401|gb|CAJNDT010002239.1|_Symbiodinium_sp._CCMP2592_genome_assembly,_contig:_Stri_CCMP2592.scaffold3012,_whole_genome_shotgun_sequence:26054-27004
FIQRIQLFANGQRVEDTNYYGRSCFMYGLLKPSDWWTEMHWEGLPVDAGGWAQPVAPGQMRDVLMAPHLIGMFNCGKMLPSQLGLVLEVEFAEPENAMRAGVGSSLSYQIENVRLLADQVTLDSALRQSFESVLLSNRSLVFSFPSLHVQQSSVPAGSTSYSVTLARAFSKMLGAFVHFNKSGENYVSNFEYPGEAFPNVSANTVMEGQLQLGAMQFPRNPIKSIAEYHHFLSIMAGTYDSKIRNMRLPNYDNTHFIAAFPTERVPKHPTSGLSTRSGDLCRFTFRNMLADRVDSCWVGLVSMTICTLSGSGVSIL
>Symbiodinium_sp._CCMP2592_gene_268|GeneMark.hmm|373_aa|+|3|1124_MGM_gi|1991426176|gb|CAJNDT010002280.1|_Symbiodinium_sp._CCMP2592_genome_assembly,_contig:_Stri_CCMP2592.scaffold305,_whole_genome_shotgun_sequence:487102-488547
ETFAPEDILIDNLSFKLNKGSSYITDRRSVSFFPTTSNVYKPSSGARVIRFTLNGEDNSWLDPQSVRIFFTLNNKDGTNFRKIRPLSSPYSFFRRMRIIAIIAGSQVIEDFDSYNRVHHMFSKLMSQGARRDEANEGFGYRYDDELLTLVNNAGNTALTYEVNANNCQGFYSEMTVGFKPLCGLFSQFKYLPLKYMGNLTIELELVSNAVDCVIDPNNYDESDTGIDEDIRTRFTVAVAGDVGKATNTSIDWEISNPRVVCDVCTLDNNLNNEYTKHLLEGKGLPITYTTYITQSQTVKGSTDISVPVIRSVSKLVASFVTFYKNGDPSTGYEYADKEFCRFYHPHQNHEPLDAGIYDKDKDLEFQIQLGSKL
>Symbiodinium_sp._CCMP2592_gene_269|GeneMark.hmm|473_aa|-|3|1421_MGM_gi|1991426114|gb|CAJNDT010002291.1|_Symbiodinium_sp._CCMP2592_genome_assembly,_contig:_Stri_CCMP2592.scaffold306,_whole_genome_shotgun_sequence:187891-189312
QDNMINSLQFGLPESAAYITDRKQVHFPSVSGNIFSSQNGNKYIKFVVTGEDNNYIDMSSICLFFDLVNTSQTAGQYLRPLGESHAFFSRYRCNAAGQQINDIDNYNLVCEKMKSFKSEEVRNLDDIQEGCITRYDSRINRLFAVAIEGHDAPANTGTNERGIVLPKLTRANTTGIEQGKFVRMGHKPCCGFVNSGYYPPIRYCPLEFIFEICSDPQEPVINPAEPVAGTQAEDDVNGLYFTTRNTTTSWSIQNCIFRCDLITVDNTVNNNVVSHLMKGGRLRMVYPAYHSFSQTFTAGNTEINMNIVKSSTRLSQMFFTLSNTAIQNNNTAGNFSRKKWTWFFHPMAASIDNLEGVIDSNKQISYYMQIANKKFPEQAIESIAESMYFLRSAVNVMSPFYDGFSIDIYRYANDKFIGGINFDKQPNVNFTGQNSKNGSLLTFKIRGANQNFALGIEQVFVTLVSEHIFELSE
>Symbiodinium_sp._CCMP2592_gene_270|GeneMark.hmm|472_aa|-|3|1418_MGM_gi|1991425837|gb|CAJNDT010002335.1|_Symbiodinium_sp._CCMP2592_genome_assembly,_contig:_Stri_CCMP2592.scaffold31,_whole_genome_shotgun_sequence:1627577-1628995
DNMINSLQFGLPESAAYITDRKQVHFPSVSGNIFSSSNGNKYLKFVITGEDNNYIDLSSVCLFFDVVNTSTTAGQYLRPLGESHAFFTRYRCNGAGQQLNDIDNYNHVCEEMKSFKSEEVRNLDDIQEGCLTRYDSRINRLFAYNIETHSATATTGANNRGVVVPKLTRINTTGIEQGKFVRMGHKPVCGFVQSGYYPPIRYCPLEFIFEIVSDAGEPVIRPSTPVAGTQAADDENGLFFTTRNTTSSWAIQNAILRCELIQVDNAVNNNIVSHLLKGGRLRMVYPAYHSFSQTFSSGNTEINMNIVKSSTRLSQMFFTFSNSKIDDDTKAGDYDKKRWNYFFHPMAVTIDNLEGVIDSDKQISAQIQIANKKFPEQEISSISEFMYFLRRAVNVMSPYYDGFSIDIYRYANDKFIGGINFDKQPDMNFTGTNTKMGSLITFKIKGANANFALGIERVFITAVSEQIFELSE
>Symbiodinium_sp._CCMP2592_gene_282|GeneMark.hmm|473_aa|-|3|1421_MGM_gi|1991425160|gb|CAJNDT010002447.1|_Symbiodinium_sp._CCMP2592_genome_assembly,_contig:_Stri_CCMP2592.scaffold320,_whole_genome_shotgun_sequence:321806-323227
QDNMINSLQFGLPESAAYITDRKQVHFPSVSGNVFSSNNGNKYIKFVITGEDNNYIDMSSICLFFDVVNTSLTAGQYLRPLGESHTFFTRYRCNASGQQINDIDNYNLVCEKMKSFKSEEVRNLDDIQEGCLTRYDSRINRLYAFAIEDHNAAANAPANDRGIVLPKLTRLNTTGIAQGKFVRMGHKPCCGFVQSGYYPPIRYCPLEFIFEICSDPQEPVINPATPVAASQAADDVNGLYFTTRNTTTSWSIQNCILRCELITVDNSVNNNVVSHLLKGGRLRMVYPAYHSFSQTFTAGNAEINMNIVKSSTRLSQMFFTFSNAQIQNNNTANNYAKKKWNWFYHPMQVTIDNLQGVIDSDRQLSYYVQIANKKFPEQAVESIAEAMYFLRRAVNVMSPFYDGFSIDIYRYANDKFIGGINFDKQPDMNFTGSNTKMGSLLTFKLKGVNQTFALGIEQVYVTLVSEHVFELSE
>Symbiodinium_sp._CCMP2592_gene_284|GeneMark.hmm|323_aa|-|238|1209_MGM_gi|1991425023|gb|CAJNDT010002469.1|_Symbiodinium_sp._CCMP2592_genome_assembly,_contig:_Stri_CCMP2592.scaffold322,_whole_genome_shotgun_sequence:370032-371419
MSRVCLVYYVLNTSTTAGQYLRPLGESHAFFTGYRCNAAGHQINDIDNYNQVCEEMKSEEVRNLDDIQEGCLARYDSRINRLFAQVIEGHSATATAGTSQRGVVLPKLTRINTTGIEQGKFVRMGHKPCCGFVQSGYYPPIRYCPLEFVVEIVSDAGEPVIRPSATVAGTQAEDDENGLFFTTRNTTTSWAIQNAILRCELIQVDNAVNNNIVSHLLKGGRLRMVYPAYHSFSQTFTAGNTEINMNIVKSSTRLSQMFFTFSNSNIDNDNTAGNYDNKRCNYFFHPMAASIDNLEGVIDRLYKFLIKCKLQTRNSQNKPSPRG
>Symbiodinium_sp._CCMP2592_gene_285|GeneMark.hmm|316_aa|-|3|950_MGM_gi|1991424878|gb|CAJNDT010002491.1|_Symbiodinium_sp._CCMP2592_genome_assembly,_contig:_Stri_CCMP2592.scaffold324,_whole_genome_shotgun_sequence:549413-550363
FIERMQLFANGQRVEDISYYGRSCFMYSLLKNEDWWKDLHWEGLPVDAGGWAQPVQPGQKRDVLMTPHLLGMFNCQKMLPSQLGLVLEIEFAEPEMAMRAGVGSSLSYQIENVHLLADQVTLDSALRESFERILLSNRSLIFSFPSLHVQQSSVPAGSTSYNITVARAFTKMLGAFVHFNKTGENHVSNFEYPGEAFPNVSAATVMEGQLQLGAMQFPRNSVKSIAEYHHFLSIMAGTYDSKLRNMRLPNYDNTHFIAAFPTERVPKHPTSGLSTRSGDLCRFTFKQMLADRVDQCFIGLVSMQIVTLSGSGVSVL
>Symbiodinium_sp._CCMP2592_gene_287|GeneMark.hmm|472_aa|-|3|1418_MGM_gi|1991424647|gb|CAJNDT010002535.1|_Symbiodinium_sp._CCMP2592_genome_assembly,_contig:_Stri_CCMP2592.scaffold328,_whole_genome_shotgun_sequence:483479-484897
METFSPEDILVDNLSFKLNKGASYITDRRSVRFYPSGSNVYKPTSGNRVLKFSLNAEDNGWLDPQSVRVFFTVQNLDQNLNRKLRPLAPPYSFFRRMRVIAGNQVIEDFDNYNRVHQMFSKLMSQGARKDEANEGFGYRYDDEVKTLVNNTGNILSYEVNATNCPGFKNQMTVGFKPLCGLFSQFKYLPLKYMGNLTIELELVSNDTDCIINPDDYTDNNNLGNRFTTDVTLPAGNASNTSKIFELNNAFVSCDICTLDNNLNNEYVKHLLEGKGLPITYTTYITQSQSVEGKNDISVPVIRSVSKLVASFITFYRSDDPSLGYEYANKRFCRFYHPHQTHIAVEQGIYDVNKDLEFQIQLGSKLYPEYPCNSLTQCFYHLRKALNLPVFHQHSISVDFKQYRDRQFIFGFSFEKVPDSSYTGINTRAGQQMLIRVKPAGASIPVDDMPDEMFITMLSEQVIEIKDLGLKVF
>Symbiodinium_sp._CCMP2592_gene_288|GeneMark.hmm|476_aa|-|3|1430_MGM_gi|1991424429|gb|CAJNDT010002569.1|_Symbiodinium_sp._CCMP2592_genome_assembly,_contig:_Stri_CCMP2592.scaffold331,_whole_genome_shotgun_sequence:19748-21178
METFAPEDILIDNLSFKLNKGSSYITDRRSVTFWPSGSNIYKPTSGNRVLKFSLNAEDNAWLDPQSVRIFFTLQNLDPGTFNNKLRPLSPPYSFFRRMRIIAGNQVVEDFDNYNRVHHMFSKMMSQGARKDEANEGFGYRYDDEIKTLVNDNDTRLKYEVNGLTCQGFKDKMIVGFKPLCGLFSQFKYLPLKYMGNLTIELELVTNATDCVINPEDVTTADAVGNRFVTDVNPATEADAEFRNTSVDWEINNARVVCDVCTLDNNLNNEYVKHLLEGKGLPITYTTYITQSQSVKGTNDINVQVIRSVSKLVASFITFYKEGDPSTGYEYCDKEFCRFYHPQQQSDEQTEGIYDNNFDLQMQIQLGSKLYAEYPITSLQECYYHLRKALNLPMFHQHSMSIDFRQYRDRQFVFGFDFQKVPDSSYSGISTRAGQQMLVRVKPANASITTTAMPDNIYITLLSEQILEIKDLGLKVY
>Symbiodinium_sp._CCMP2592_gene_296|GeneMark.hmm|316_aa|-|3|950_MGM_gi|1991423671|gb|CAJNDT010002695.1|_Symbiodinium_sp._CCMP2592_genome_assembly,_contig:_Stri_CCMP2592.scaffold3423,_whole_genome_shotgun_sequence:21045-21995
FIERMQLFANGQRVEDISYYGRSCFMYSLLKPSDWWTELHWEGLPVDAGGWAQPVQPGQKRDVLMHPHLIGMFNCGKLLPSQLNLVVEIEFAEPQQAMRAGVGSSLSYQIENVHLLADQVTLDSALRESFERILLSNRSLIFSFPSLHVQQSSVPAGSTSYNITVARAFTKMLGAFVHFNKTGENHVSNFEYPGEAFPNVSAATVMEGQLQLGAMQFPRNSVKSIAEYHHFLAIMAGTYDSKLRNTRLPNYDNTHFIAAFPTERVPKHPTSGLSTRSGDLCRFTFKSMLADRVDQCFVALVSLQICTLSGSGVSIL
>Symbiodinium_sp._CCMP2592_gene_302|GeneMark.hmm|472_aa|-|3|1418_MGM_gi|1991422460|gb|CAJNDT010002924.1|_Symbiodinium_sp._CCMP2592_genome_assembly,_contig:_Stri_CCMP2592.scaffold363,_whole_genome_shotgun_sequence:126291-127709
METFSPEDILVDNLSFKLNKGASYITDRRSVRFYPSGSNVYKPTSGNRVLKFSLNAEDNGWLDPQSVRVFFTVQNLDQNLNRKLRPLAPPYSFFRRMRIIAGNQVVEDFDNYNRVHQMFSKLMSQGARKDEANEGFGYRYDDEVKTLVNNTGNILSYEVNATNCPGFKNQMTVGFKPLCGLFSQFKYLPLKYMGNLTIELELVSNDTDCIINPDDYTDNNNLGNRFTTDVTLPAGNASNTSKIFELNNAFVSCDICTLDNNLNNEYVKHLLEGKGLPITYTTYITQSQSVEGKNDISVPVIRSVSKLVASFITFYRSDDPSLGYEYANKRFCRFYHPHQTHIAVEQGIYDVDKDLEFQIQLGSKLYPEYPCNSLTQCFYHLRKALNLPVFHQHSISIDFKQYRDRQFIFGFSFEKVPDSSYTGINTRAGQQMLIRVKSAGAQIPVDDMPDEMFITMLSEQVIEIKDLGLKVF
>Symbiodinium_sp._CCMP2592_gene_304|GeneMark.hmm|517_aa|-|3|1553_MGM_gi|1991422026|gb|CAJNDT010003027.1|_Symbiodinium_sp._CCMP2592_genome_assembly,_contig:_Stri_CCMP2592.scaffold3722,_whole_genome_shotgun_sequence:20976-22529
DVMSPALDFGLPKTAQYVTDRRHVNYFPSGSNIYTSATGNKNIRFYVTGEDGTYLDLSSIRLFANLQNDGDNAEQFLRPLTGLHGFFNRYRCTVGGQLAQDIDQYNRHCELYNSFKSVEARHMDDIESSANPRWDDDWRHKYANGLDQFVRIADPSVSPGTVETAPATNADFRDHNKWGKISNRYTRHSVSGIRKGEYFRLGHQFKCGFLESNYYLPVRYAPLEIELTIVSDAEEPVIKGVNSSSATTIGGDRGGAYFREGDTTTKWQLNNIILRAEVVTLDSVVNNNITSHLLQGGSLKIVYPMYHTITQSFNVNGTEINMNVVKSASKLNGAFITFYRTQRGNHLVAGKEDGYYLPDNYVHKRFNYFYNPMINSRFNDRGVNATGANAGYGFADKNYNISWQVQIANKKYPEFESQSLAEHMYFLRRMLSYMNPDQDACSITYEHYATNKFIIGITFEKMNSEHLTGINSKMGSLLTCKIRPYKTLSENEVIQEIFVHLISENIIEIRSDGAVVY
>Symbiodinium_sp._CCMP2592_gene_305|GeneMark.hmm|516_aa|-|3|1550_MGM_gi|1991421783|gb|CAJNDT010003079.1|_Symbiodinium_sp._CCMP2592_genome_assembly,_contig:_Stri_CCMP2592.scaffold377,_whole_genome_shotgun_sequence:212880-214430
DVMSPALDFGLPKTAQYVTDRRHVNYFPSGSNIYTSATGNKNIRFYVTGEDGTYLDLSSLRLFANLQNDGDTDTQFLGPLTGLHGFFNRYRCTVGGQLVQDIDQYNRHCELYNSFKSVEARHMDDIESSANPRWDDDWRHKYANGLDQFVRVNNADDDVVRTAGELPTGADAKDYTDHNKWGKISNRYTRHSVSGIRKGEYFRLGHQFKCGFLESNYYLPVRYAPLEIEITIVSDADEPVIKGVTTASATTIGGDRGGAYFTEGDTTTKWQLNNIILRAEVVTLDSAVNNNITSHLLQGGSLKIVYPMYHTITQSFNASGTEINMNVVKSASKLNGAFITFYRTQRGNHLTNGKEDNYYLPDSYVNKRFNYFYNPMINSRFNDRGVNATGDDAGYGFADKNYNISWQIQIANKKYPEFESQSLAEHMYFLRRMLSYMNPDQDACSITYEQYATNKFIIGITFEKMNEQNLTGINTKMGSLMTAKIKKPYKTLTENEVMQEIFVHLISENVIEIRSD
>Symbiodinium_sp._CCMP2592_gene_308|GeneMark.hmm|302_aa|-|3|908_MGM_gi|1991421003|gb|CAJNDT010003223.1|_Symbiodinium_sp._CCMP2592_genome_assembly,_contig:_Stri_CCMP2592.scaffold39,_whole_genome_shotgun_sequence:653620-655038
MTVGFKPLCGLFSQFKYLPLKYMGNLTIELELVNSDTDCIINPDDNTEANAIGDRFTTDVALPGGNVSNTSTLFELNNAFVSCDICTLDNNLNNEYVKHLLEGKGLPITYTTYITQSQSVAGYTDINVPVVRSVSKLVASFITFYRTDDPSLGYEYANKRFCRFYHPHQSHDSAAQGIYDVNKDLEFQIQLGSKLYPEYPCNSLTQCFYHLRKALNLPVFHQHSISIDFKQYRDRQFIFGFSFEKVPDSSYTGINTRAGQQMLIRVKPAGASVPVDDMPDEMFITMLSEQVIEIKDLGLKVF
>Symbiodinium_sp._CCMP2592_gene_315|GeneMark.hmm|480_aa|-|18|1460_MGM_gi|1991420521|gb|CAJNDT010003323.1|_Symbiodinium_sp._CCMP2592_genome_assembly,_contig:_Stri_CCMP2592.scaffold399,_whole_genome_shotgun_sequence:321365-322825
QDNMINSLQFGLPESAAYITDRKQVHFPSVSGNIFSSSNGNKYLKFVITGEDNNYIDMSSVCLFFDVVNTSTTAGQYLRPLGESHSFFTRYRCNGAGQQLNDIDNYNQVCEEMKSFKSEEVRNLDDIQEGCLTRYDSRINRLFAYTIESHDATATAGANQRGAVLPKLTRLNTTGIEQGKFVRMGHKPCCGFVQSGYYPPIRYCPLEFIFEIVSDAGEPVIRPATPVAGTQAEDDENGLYFTTRNTTTSWAIQNAILRCELIQVDNTVNNNIVSHLLKGGRLRMVYPAYHSFSQTFTAGNTEINMNIVKSSTRLSQMFFTFSNSNIDNDNTAGNYDRKRWNYFFHPMAVTIDNLEGVIDSDKQISAQIQIANKKFPEQEISSISEFMYFLRRAVNVMSPYYDGFSIDIYRYANDKFIGGINFDKQPDMNFTGSNTKMGSLITFKIRGANQNFALGIERVFITAVSEHIFELSESASTVLD
>Symbiodinium_sp._CCMP2592_gene_319|GeneMark.hmm|478_aa|-|3|1436_MGM_gi|1991420031|gb|CAJNDT010003413.1|_Symbiodinium_sp._CCMP2592_genome_assembly,_contig:_Stri_CCMP2592.scaffold407,_whole_genome_shotgun_sequence:66601-68037
VEQFSPEDILIDNLSFKLNKGSSYITDRRSVSFWPAGSNVYKPSSGNRVIKFTLNGEDNAWLDPQSVRVFFTLNNKDGTNFRKLRPLSPPYSFFRRMRIIAGNQIVEDFDNYNRVHHMFSKLMSQGARKDEASEGFGYRYDDELNTLVNNAGSTALVYEVNAENCQGFYNEMTVCFKPLAGTFSQFKYLPLKYMGNLTIELELVNSAVDCIIDPNNYDESDTGITTDLRNRFTVAVAGDVGKATNTSIDWEISNARVVCDVCTLDNNLNNEYVKHLLEGKGLPITYTTYITQSQTVKGLTDISVQAIRSVSKLVATFITFYKQGDPSNGYEYADKEFCRFYHPHQSHEPLDQGIYDVNKDLEFQIQLGSKLMPEYPCKSITEAFYHLRKALNLPMFHQHSMAINFKQYRDRQFVFGFSMERVPDSSYTGINTRAGQMMQIRVKPTGASIPSTDMPDQIYITLLSEQILEVRDLGIKVF
>Symbiodinium_sp._CCMP2592_gene_320|GeneMark.hmm|418_aa|+|72|1328_MGM_gi|1991419894|gb|CAJNDT010003435.1|_Symbiodinium_sp._CCMP2592_genome_assembly,_contig:_Stri_CCMP2592.scaffold409,_whole_genome_shotgun_sequence:271890-273230
LFFDVVNTSVTAGQYLRPLGESHAFCSRYRCNGAGQQLNDVDNCNQVCEEMKSFTSEEVGNLDDIQEGCLTRYDSRNNRLFAYTIEAHDATATAGANQRGVVLPKLTRINTTGIEQGKFVRMGHKPCCGFVQSGYYPPIRYCPLEFIFEIVSDAGEPVIRPATPVAGTQAAIDENGLYFTTRNTTTSWSIQNCILRCELIQVDNTVNNNIVSHLLKGGRLRMVHPAYRSFSKTFTARNTEINMNTVKSSTRLSQMFFAFSNSNINNDNTAGNYDRLRWNYFFHPMAVSIDNLEGVIDSDRHISAQIQIANKKFPEQEISSIAEFMYFLRRAVNVMSPYYDGFSIGIYRYANDKFIRGINFDKQPDMHFTGSNTKRGSLITFKIKGVNQNFVLGIERVFITAVSEQIFELSESASTVLD
>Symbiodinium_sp._CCMP2592_gene_321|GeneMark.hmm|307_aa|-|3|923_MGM_gi|1991419727|gb|CAJNDT010003447.1|_Symbiodinium_sp._CCMP2592_genome_assembly,_contig:_Stri_CCMP2592.scaffold410,_whole_genome_shotgun_sequence:440276-441711
MTVGFKPLCGLFSQFKYLPLKYMGNLTIELELVNNAIDCIINPNDYDESDTGITADLRNRFTLAVAGDVGKATNTSIDWEISNARVVCDVCTLDNNLNNEYVKHLLEGKGLPITYTTYITQSQTVKGSIDISVPVVRSVSKLVASFITFYKAGDPSTGYEYCDKEFCRFYHPHQDHEPLDEGISDKDKDLEFQIQLGSKLYPEYPCNSITQCFYHLRKALNLQMFHQHSMNINFKQYRDRLFVFAFSNEEVPDSCCTGINTRAGQQMLLRVKPAGATIPATEMPDTLYITMLSEQILEIKDLGLKVF
>Symbiodinium_sp._CCMP2592_gene_323|GeneMark.hmm|520_aa|-|3|1562_MGM_gi|1991419599|gb|CAJNDT010003480.1|_Symbiodinium_sp._CCMP2592_genome_assembly,_contig:_Stri_CCMP2592.scaffold413,_whole_genome_shotgun_sequence:353181-354743
DVMSPALDFGLPKTAQYVTDRRHVNYFPSGSNIYTSATGNKNVRFYITGEDGTYLDLSSIRMFANLQNDGDTDAQFLRPLSGLHGFFNRYRCTVGGQLVQDIDQYNRHCELYNSFKSNEVRHMDDIESSANPRWDDDWRHKYANGLDQFVRVNNANNGVTRTEGELPTGASDKDYGDHNKWGKISNRYTRHSVSGIRKGEYFRLGHQFKCGFLESNYYLPVRYAPLEIEITIVSDAEEPVIKGVTSESRGTIGGDRGGAYFSEGDTSTKWQLNNIILRAEVVTLDSAVNNNITSHLLQGGSLKIVYPMYHTITQTFNASGTEINMNVVKSASKLNGCFITFYRTQRGAVLANGKEDNYYLPDNYVHKRFNYFYNPMINSRFNDRGIDASGADAGYGFADKNYNISWQLQIANKKYPEFESQSLSEHMYFLRRMLNYMNPDQDACSITYEQYATNKFILGITFEKMNEANMTGISSKMGSLMTAKIKPYKTLTTDEMIQEIFVHMISESVLEIRSDSSVVY
>Symbiodinium_sp._CCMP2592_gene_326|GeneMark.hmm|478_aa|-|3|1436_MGM_gi|1991419358|gb|CAJNDT010003546.1|_Symbiodinium_sp._CCMP2592_genome_assembly,_contig:_Stri_CCMP2592.scaffold419,_whole_genome_shotgun_sequence:301762-303198
VEQFSPEDILIDNLSFKLNKGSSYITDRRSVSFWPAGSNVYKPSSGNRVIKFTLNGEDNAWLDPQSVRVFFTLNNKDGTNFRKLRPLSPPYSFFRRMRIIAGNQIVEDFDNYNRVHHMFSKLMSQGARKDEASEGFGYRYDDELNTLVNNAGSTALVYEVNSENCQGFYNEMTVCFKPLAGLFSQFKYLPLKYMGNLTIELELVNSAVDCIIDPNNYDESDTGIATDLRNRFTVAVAGDVGKGTNTSIDWEISNARVVCDVCTLDNNLNNEYVKHLLEGKGLPITYTTYITQSQTVKGLTDISVQAIRSVSKLVATFITFYKQGDPSEGYEYADKEFCRFYHPHQSHEPLDQGIYDVNKDLEFQIQLGSKLMPEYPCKSITEAFYHLRKALNLPMFHQHSMAINFKQYRDRQFVFGFSMEKVPDSSYTGISTRAGQMMLVRIKPTGASIPANDMPDQFYITLLSEQILEIKDLGIKVY
>Symbiodinium_sp._CCMP2592_gene_327|GeneMark.hmm|520_aa|-|3|1562_MGM_gi|1991419224|gb|CAJNDT010003558.1|_Symbiodinium_sp._CCMP2592_genome_assembly,_contig:_Stri_CCMP2592.scaffold420,_whole_genome_shotgun_sequence:39899-41461
DVMSPALDFGLPKTAQYVTDRRHVNYFPSGSNIYTSATGNKNVRFYITGEDGTYLDLSSIRMFANLQNDGDNATQFLRPLSGLHGFFNRYRCTVGGQLVQDIDQYNRHCELYNSFKSNEVRHMDDIESSANPRWDDDWRHKYANGLDQFVRVNNANDNVVRTEAELPTGADAKDYTDHNKWGKISNRYTRHSVSGIRKGEHFRLGHQFKSGFLESNYYLPVRYAPLEIEITIVSDAEEPVIKGVTTASATTIGGDRGGAYFTEGDTSTKWQLNNIILRAEVVTLDSAVNNNITSHLLQGGSLKIVYPMYHTITQTFNASGTEINMNVVKSASKLNGCFITFYRTQRGAPLANGKEDNYYLPDNYVHKRFNYFYNPMINSRFNDRGVNATGDDAGYGFADKNYNISWQLQIGNKKYPEFESQSLAEHMYFLRRMLAYMNPDQDACSITYEQYATNKFVLGITFEKMNEANMTGINTKMGSLMTAKIKPFKTLSENEMIQEIFCHMISESVLEIRSDSSVVY
>Symbiodinium_sp._CCMP2592_gene_329|GeneMark.hmm|333_aa|+|3|1004_MGM_gi|1991418014|gb|CAJNDT010003802.1|_Symbiodinium_sp._CCMP2592_genome_assembly,_contig:_Stri_CCMP2592.scaffold442,_whole_genome_shotgun_sequence:172310-173748
ETFSPEDILVDNLSFKLQKGASYITDRRSVRFYPSGSSVYRPTSGNRVLKFSLNAEDNAWLDPQSVRVCFTVQNLDQDLDRKIRPLSPPYSFFRRMRIIAGNQVVEDFDNYNRVHHMFSKLMSQGARQDEANEGFGYRYDDEVKTLVNNVGTQLDYEVNANNCKGFKNQMTVCLKPLAGLFTSNFKYLPLKYMGNLTIELELVNNDLDCVINPDDYDEADTRIPELLRQRFTQDVALPAGASTNTSKVFELNNAFVDCDICTLDNNLNNEYVKHLLEGKGLPITYTTYTTQSQSVEGKNDISVPVIRSVSKLVASFITFYRTDDPSVGYEYAN
>Symbiodinium_sp._CCMP2592_gene_339|GeneMark.hmm|472_aa|-|3|1418_MGM_gi|1991417543|gb|CAJNDT010003913.1|_Symbiodinium_sp._CCMP2592_genome_assembly,_contig:_Stri_CCMP2592.scaffold452,_whole_genome_shotgun_sequence:385984-387402
DNMINSLQFGLPESAAYVTDRKQVHFPSVSGNIFSSSNGNKYLKFVITGEDNNYIDLSSVCLFFDLVNTSTTAGEYLRPLGESHAFFTRYRCNGSGQQINDIDNYNQVCEEMKSFKSEEVRNLDDIQEGCLTRYDSRINRLFAYTIESHDATATAGSNQRGAVLPKLTRLNTTGIEQGKFVRMGHKPICGFIHSGYYPQIRYCPLEFIFEIVSDAGEPVVRPATPVALTQAEDDENGLYFTTRNTTTSWAIQNAILRCELIQVDNTVNNNIVSHLLKGGRLRMVYPAYHSFSQTFTAGNTEINMNIVKSSTRLSQMFFTFSNSNINNDNTAGNYDRKRWNYFFHPMAVTIDNLEGVIDSDKQISAQIQIANKKFPEQEISSISEFMYFLRRAVNVMSPYYDGFSIDIYRYANDKFIGGINFDKQPDMNFTGSNTKMGSLITFKIKGANANFALGIERVFITAVSEQIFELSE
>Symbiodinium_sp._CCMP2592_gene_344|GeneMark.hmm|314_aa|-|3|944_MGM_gi|1991416822|gb|CAJNDT010004079.1|_Symbiodinium_sp._CCMP2592_genome_assembly,_contig:_Stri_CCMP2592.scaffold467,_whole_genome_shotgun_sequence:12436-13380
QRMQLFANGQRVEDISYYGRSCFMYSLLKPSDWWTELHWEGLPVDAGGWAQPVQPGQKRDVLMHPHLLGMFNCGKMLPPQLNLVLEIEFAEPEQAMSAGVGSSLSYQIENVHLLADQVTLDSALRESFERILLSNRSLLFSFPSLHVQQSSIPAGSTSYNITVARAFTKLLGAFVHFNKTGENHVSNFEYPGEAFPNVSAATVMEGQLQLGAMQFPRNSVKSIAEYHHFLAIMAGTYDSKLRNMRLPNYDNTHFIAAFPTERVPKHPTSGLSTRSGDLCRFTFKQMLADRVDQCFIGLVSMQIVTLSGSGVSVL
>Symbiodinium_sp._CCMP2592_gene_345|GeneMark.hmm|472_aa|-|3|1418_MGM_gi|1991416426|gb|CAJNDT010004168.1|_Symbiodinium_sp._CCMP2592_genome_assembly,_contig:_Stri_CCMP2592.scaffold475,_whole_genome_shotgun_sequence:426073-427491
DNMINSLQFGLPESAAYVTDRKQVHFPSVSGNIFSSSNGNKYLKFVITGEDNNYIDLSSVCLFFDVVNTSTTAGEYLRPLGESHAFFTRYRCNAAGQQINDIDNYNQVCEQMKSFKSEEVRNLDDIQEGCLTRYDSRINRLFAYTIESHDATATAGSNQRGAVLPKLTRLNTTGIEQGKFVRMGHKPVCGFVQSGYYPPIRYCPLEFIFEIVSDAGEPVIRPSATVAGTQAEDDENGLYFTTRNTTTSWAIQNAILRCELIQVDNTVNNNIVSHLLKGGRLRMVYPAYYSFSQTFTAGNTEINMNIVKSSTRLSQMFFTFSNSNINNDNTAGNYDRKRWNYFFHPMAVTIDNLEGVIDSDKQISAQIQIANKKFPEQEISSISEFMYFLRRAVNVMSPYYDGFSIDIYRYANDKFIGGINFDKQPDMNFTGSNTKMGSLITFKIKGANANFALGIERVFVTAVSEQIFELSE
>Symbiodinium_sp._CCMP2592_gene_348|GeneMark.hmm|478_aa|-|3|1436_MGM_gi|1991415948|gb|CAJNDT010004268.1|_Symbiodinium_sp._CCMP2592_genome_assembly,_contig:_Stri_CCMP2592.scaffold484,_whole_genome_shotgun_sequence:317816-319252
METFAPEDILIDNLSFKLNKGSSYITDRRSVSFFPTTSNVYKPSSGARVIKFTLNGEDNSWLDPQSVRIFFTLNNKDGTNFREIRPLSSPYSFFRRMRIIAGSQVIEDFDSYNRVHHMFSKLMSQGSRRDEANEGFGYRYDDELLTLVNNAGNTALTYEVNAANCQGFYSEMTVGFKPLCGLFSQFKYLPLKYMGNLTIELELVSNAVDCVIDPNNYDESDTGLDEDIRTRFTVAVAGDVGKATNTSIDWEISNPRVVCDVCTLDNNLNNEYTKHLLEGKGLPITYTTYMTQSQTVKGSTDISVPVIRSVSKLVASFVTFYKNGDPSTGYEYADKEFCRFYHPHQNHIPLDAGIYDKDKDLEFQIQLGSKLYPEYPCNSITQCFYHLRKALNLPMFHQHSMNINFKQYRDRQFIFAFSFEKVPDSSYTGINTRAGQQMLLRVKPAGATIPANEMPDTMYITMLSEQILEVRDLGLKVF
>Symbiodinium_sp._CCMP2592_gene_353|GeneMark.hmm|420_aa|+|3|1265_MGM_gi|1991415797|gb|CAJNDT010004312.1|_Symbiodinium_sp._CCMP2592_genome_assembly,_contig:_Stri_CCMP2592.scaffold488,_whole_genome_shotgun_sequence:42816-44310
DNMINSLQFGLPESAAYITDRKQVHFPSVSGNIFSSSNGNKYLKFVITGEDNNYIDMSSVCLFFDVVNTSTTAGQYLRPLGESHSFFTRYRCNGAGQQLNDIDNYNQVCEEMKSFKSEEVRNLDDIQEGCLTRYDSRINRLFAYTIESHDATATAGANQRGAVLPKLTRLNTTGIEQGKFVRMGHKPCCGFVQSGYYPPIRYCPLEFIFEIVSDAGEPVIRPATPVAGTQAEDDENGLYFTTRNTTTSWAIQNAILRCELIQVDNTVNNNIVSHLLKGGRLRMVYPAYHSFSQTFTAGNTEINMNIVKSSTRLSQMFFTFSNSNIDNDNTAGNYDRKRWNYFFHPMAVTIDNLEGVIDSDKQISAQIQIANKKFPEQEISSISEFMYFLRRAVNVMSPYYDGFSIDIYRYANDKLIHWWY
>Symbiodinium_sp._CCMP2592_gene_354|GeneMark.hmm|514_aa|-|3|1544_MGM_gi|1991415685|gb|CAJNDT010004334.1|_Symbiodinium_sp._CCMP2592_genome_assembly,_contig:_Stri_CCMP2592.scaffold49,_whole_genome_shotgun_sequence:1653312-1654856
DVMSPALDFGLPKTAQYVVDRRHVNYFPSGSNIYTSATGNKNIRFYITGEDGTYLDLSSIRMFANLQNDGDTDAQFLRPLTGLHGFFSRYRCTVGGQLTQDIDQYNRHCELYNSFKSVEARHMDDIESSANPRWDDDWRHKYANGLDQFVRIADPEATPGTVQPSPGTSGDPAVQDPDFRDHNKWGKISNRYTRHSVSGIRKGEHFRLGHQFKCGFLESNYYLPVRYAPLEIEITIVSDADEPVIKGVSSASATTIGKDRGGAYFTEGDTTTKWQLNNIILRAEVVQLDSAVNNNITSHLLQGGSLKFVYPMYHTLTQSFNANGTEINMNVVKSASKLNGAFITFYRTQRGNHLVAGKEDNYYLSFYNPMINSRFNDRGYNATGDNRGFGFADKNYNISWQIQIANKKYPEFESQSLAEHMYFLRRMLNYMNPDQDACSITYEQYATNKFIIGITFEKMNEQNLTGINTKMGSLMTAKIKPYKTLTENELIQEIFVHLISENVIEIRSDGAVVY
>Symbiodinium_sp._CCMP2592_gene_358|GeneMark.hmm|473_aa|-|48|1469_MGM_gi|1991415285|gb|CAJNDT010004423.1|_Symbiodinium_sp._CCMP2592_genome_assembly,_contig:_Stri_CCMP2592.scaffold498,_whole_genome_shotgun_sequence:63738-65207
METFSPEDILVDNLSFKLSSGASYITDRRSVRFYPSGSNVYKPTSGNRVLKLSLNAEDNGWLDPQSVRVFFTVQNLDQGLNRKLRPLAPPYSFFRRMRIIAGNQVVEDFDNYNRVHQMFSKLMSQGARKDEANEGFGYRYDDEVKTLVNNVGADLQYEVNAVNCPGFKNQMTVGFKPLCGLFSQFKYLPLKYMGNLTIELEFVNNDIDFIINPDDNTEANAIGDHFTTDVALPGGSASNTSKVFELNNAFVSCDICTLDNNLNNEYVKHLLEGKGLPITYTTYITQSQSVAGYSDISVPVIRSVSKLVASFITFYRTDDPSLGYEYANKRFCRFYHPHQSHDSAVEGIYDINKDLEFQIQLGSKLYPEYPCNSLTQCFYHLRKALNLPVFHQHSISIDFKQYRDRQFIFGFSFEKVPDSSYTGINTRAGQQMLIRVKPAGATIPVDDMPDEMFITMLSEQILEVKDLGLKVYD
>Symbiodinium_sp._CCMP2592_gene_360|GeneMark.hmm|316_aa|-|3|950_MGM_gi|1991414526|gb|CAJNDT010004557.1|_Symbiodinium_sp._CCMP2592_genome_assembly,_contig:_Stri_CCMP2592.scaffold51,_whole_genome_shotgun_sequence:682075-683025
FIERIQLFANGNRVEDISHYGRSCFMYSLLKNEDWWKDLHWEGLPVDAGGWAQPVQPGQKRDVLMAPHLLGMFNCGKMLPSQLGLVVEIEFAEPEHAMRAGVGSSLSYQIENVRLLADQVTLDSALRSSFDSILLSNRSLLFSFPSLHVHQSSIPAGSTSYNVSISRAFTKLLGSFVTFNKSGENWVSNMEYPGEAFPNVSANTVMEGQLQLGSMQFPRNSIKSIAEYHHFLSIMAGTYDSKIRNMRLPNYDNTNFIAAFPTERVPKHPTSGLSTRSGDLARFTFKNMLADRVDSIFVGLVSLQICTLSGSGVSVL
>Symbiodinium_sp._CCMP2592_gene_362|GeneMark.hmm|485_aa|-|3|1457_MGM_gi|1991414041|gb|CAJNDT010004668.1|_Symbiodinium_sp._CCMP2592_genome_assembly,_contig:_Stri_CCMP2592.scaffold52,_whole_genome_shotgun_sequence:469943-471506
VPQETKNIRFYVTGEDGTYLDLSSLRLFANLQNDGDTDAQFLRPLTGLHGFFNRYRCTVGGQLVQDIDQYNRHCELYNSFQSVEARHMDDIETSANPRWDDDWRHKYANGLDQFVRVNNANDGVTRTESKLPTGADAKDYTDHNKWGKISNRYTRHSVSGIRKGEYFRLGHQFKCGFLESNFYLPVRYAPLEIEITIVSDADEPVIKGVSSASATTFGGDRGGAYFTEGDTTTKWQLNNIILRAEVVTLDSAVNNSITSHLLQGGSLKIVYPMYHTITQSFNVNGTEINMNVLESASKLNGAFITFYRKQRGNHLTNGKEDNYYLPDNYVNKRFNYFYNPMINSRFNDRGVNATGADAGYGFADKNYNISWQVQIANRKYPEFESQSLAEHMYFLRRMLNYINPDQDACSITYEQYATNKFISGITFEKMNSEHLTGVNTKMGSLITAQIKPYKPLSENEVIQEIFVHLISENIIEIRSDGAVVY
>Symbiodinium_sp._CCMP2592_gene_363|GeneMark.hmm|456_aa|-|3|1370_MGM_gi|1991413735|gb|CAJNDT010004746.1|_Symbiodinium_sp._CCMP2592_genome_assembly,_contig:_Stri_CCMP2592.scaffold527,_whole_genome_shotgun_sequence:28889-30259
SFFLCNRRTVTFWPSGSDIYKPSSGNRVLKFTLNGEDNSWLDPQSVRIFFTLNNKDGTNFRKLRPLSSPYSFFTRMRIIAGHQVIEDFDSYNRVHHMFSKLMSSGARRDEANEGFGYRYDDELLTLVTKGGSALIYEVDSANCLGFYDEMTVGFKPLCGLFSQFKYLPLKYMGNLTIELELVTNAVDCIINPNDYDESDTGINADIRNRFTVVVAGDVGKATNTSIDWEISNARVVCDVCTLDNNLNNEYVKHLLEGKGLPITYTTYITQSQSIKGLTDISVNVIRSVSKLVASFVTFYKSGDPSFGYEYADKEFCRFYHPHQQHNPLDEGIYDKNKDLEFQIQVGSKLYPGYPCNSITQCFYHLRKALNLPLFHQHSMNINFKQYRDRQFVFAFDFQKVSDSSYTGLNLRAGQMMRLIVKPAGATIPANEMPDNIYITMVSEQILEIKDLGLKVY
>Symbiodinium_sp._CCMP2592_gene_364|GeneMark.hmm|303_aa|-|3|911_MGM_gi|1991413690|gb|CAJNDT010004757.1|_Symbiodinium_sp._CCMP2592_genome_assembly,_contig:_Stri_CCMP2592.scaffold528,_whole_genome_shotgun_sequence:40508-41458
LHGHEPDEALIHAVREHVFECEAAQVAGTGRQTAGGVLRDTLRGERGDEVRVVVVRETHVSDLGVVGAGHDREEVVVFGDAFDTVSGKLHGPELQLALHDRGRRDVREGLPGVLEVGNVVLARLVEVHKGSQHLGKRSRDGDIVARGARRDRGLLHVEAREAENQRSVGQQYALEALPEGTIKGHLVGQKVHVLDLIRQAGAHAGAHGHLGFSKLYLQDESELTWQHLLAVEHAEEMRRHEHIALLPGLHGLRPAAGVHRQALPVQVLPPVFVLEKAVHEARPPVVADVFHPLPVGEELHPLD
>Symbiodinium_sp._CCMP2592_gene_365|GeneMark.hmm|478_aa|-|3|1436_MGM_gi|1991413590|gb|CAJNDT010004779.1|_Symbiodinium_sp._CCMP2592_genome_assembly,_contig:_Stri_CCMP2592.scaffold53,_whole_genome_shotgun_sequence:1690968-1692404
METFAPEDILIDNLSFKLNKGSSYITDRRSVSFFPTTSNVYKPSSGARVIKFTLNGEDNSWLDPQSVRIFFTLNNKDGTNFRKIRPLSSPYSFFRRMRIIAGSQVIEDFDSYNRVHHMFSKLMSQGARRDEANEGFGYRYDDELLTLVNNAGNTALTYEVNANNCQGFYNEMTVGFKPLCGLFSQFKYLPLKYMGNLTIELELVSNAVDCVIGPNNYDESDTGLDEDIRTRFTVAVAGDVGKATNTSIDWEISNPRVVCDVCTLDNNLNNEYTKHLLEGKGLPITYTTYITQSQTVKGSTDISVPVIRSVSKLVASFVTFYKNGDPSTGYEYADKEFCRFYHPHQNRIPLDAGIYDKDKDLEFQIQLGSKLYPEYPCNSITQCFYHLRKALNLPMFHQHSMNINFKQYRDRQFIFAFSFEKVPDSSYTGINTRAGQQMLLRVKPAGATIPATEMPDTMYITMLSEQILEIKDLGLKVF
>Symbiodinium_sp._CCMP2592_gene_371|GeneMark.hmm|517_aa|-|3|1553_MGM_gi|1991413044|gb|CAJNDT010004906.1|_Symbiodinium_sp._CCMP2592_genome_assembly,_contig:_Stri_CCMP2592.scaffold5413,_whole_genome_shotgun_sequence:3095-4648
DVMSPALDFGLPKTAQYVTDRRHVNYFPSGSNIYTSATGNKNIRFYVTGEDGTYLDLSSIRLFANLQNDGDNAEQFLRPLTGLHGFFNRYRCTVGGQLAQDIDQYNRHCELYNSFKSVEARHMDDIESSANPRWDDDWRHKYANGLDQFVRIADPSVSPGTVETAPATNADFRDHNKWGKISNRYTRHSVSGIRKGEYFRLGHQFKCGFLESNYYLPVRYAPLEIELTIVSDAEEPVIKGVNSSSATTIGGDRGGAYFREGDTTTKWQLNNIILRAEVVTLDSVVNNNITSHLLQGGSLKIVYPMYHTITQSFNVNGTEINMNVVKSASKLNGAFITFYRTQRGNHLVAGKEDGYYLPDNYVHKRFNYFYNPMINSRFNDRGVNATGANAGYGFADKNYNISWQVQIANKKYPEFESQSLAEHMYFLRRMLSYMNPDQDACSITYEHYATNKFIIGITFEKMNSEHLTGINSKMGSLLTCKIRPYKTLSENEVIQEIFVHLISENIIEIRSDGAVVY
>Symbiodinium_sp._CCMP2592_gene_376|GeneMark.hmm|472_aa|-|3|1418_MGM_gi|1991412787|gb|CAJNDT010004968.1|_Symbiodinium_sp._CCMP2592_genome_assembly,_contig:_Stri_CCMP2592.scaffold547,_whole_genome_shotgun_sequence:162165-163583
METFSPEDILVDNLSFKLNKGASYITDRRSVRFYPSGSNVYKPTSGNRVLKFSLNAEDNGWLDPQSVRVFFTVQNLDQTLNRKLRPLAPPYSFFRRMRIIAGNQVVEDFDNYNRVHQMFSKLMSQGARKDEANEGFGYRYDDEVKTLVNNAGAILTYEVNGTNCPGFKNQMTVGFKPLCGLFSQFKYLPLKYMGNLTIELELVNNDIDCIINPDDNTEANAIGDRFTTDVALPGGNASNTSKLFELNNAFVSCDICTLDNNLNNEYVKHSLEGKGLPITYTTYITQSQSVAGYSDISVPVIRSVSKLVASFITFYRTDDPSLGYEYANKRFCRFYHPHQSHDSAAEGIYDINKDLEFQIQLGSKLYPEYPCNSLTQCFCHLRKALNLPVFHQHSISIDFKQYRDRQFIFGFSFEKVPDSSYTGINTRAGQQMLIRVKPAGASIPVDDMPDEMFITMLSEQVIEIKDLGLKVF
>Symbiodinium_sp._CCMP2592_gene_377|GeneMark.hmm|311_aa|-|3|935_MGM_gi|1991412683|gb|CAJNDT010004990.1|_Symbiodinium_sp._CCMP2592_genome_assembly,_contig:_Stri_CCMP2592.scaffold549,_whole_genome_shotgun_sequence:203441-204816
VNCPGFKNQMTVGFKPLCGLFSQFKYLPLKYMGNLTIELELVNNDIDCVINPDDNTEANAIGDRFTTDVALPAGNASNTSKVFELHNAFVSCDICTLDNNLNNEYVKHLLEGKGLPITYTTYITQSQSVAGYSDINVPVIRSVSKLVASFITFYRSDDPSLGYEYANKRFCRFYHPHQSHDSTVEGIYDINKDLEFQIQLGSKLYPEYPCISLTQCFYHLRKALNLPVFHQHSISIDFKQYRDRQFIFGFSFEKVPDSSYTGINTRAGQQMLIRVKPAGASIPVDDMPDEMFITMLSEQVIEIKDLGLKVF
>Symbiodinium_sp._CCMP2592_gene_379|GeneMark.hmm|478_aa|-|3|1436_MGM_gi|1991412622|gb|CAJNDT010005001.1|_Symbiodinium_sp._CCMP2592_genome_assembly,_contig:_Stri_CCMP2592.scaffold55,_whole_genome_shotgun_sequence:658966-660402
IETFSPEDILVDNLSFKLNKGSSYVQQKRSVRFYPSGTNVYTPQSGNRVVKISLNGEDNTWLDPQSVRIFFNLQNKDPNLNRKLRPLSPAYSFFRRIRIIAGSQVVEDFDNYNRVHHMFSKMMSQGARKDEANESFGYRYDDEVKSLNNEVGTRLDYDVNSTTCPGFRDEMTVAFKPLAGLFSQFKYLPLKYMGNLTIELELVNSANDCLINPDDFDETDTGIGENLRNKFTKDVALPAGNASNTSTQFEINNVFCACDVSTLSNELNNEYVKHLLEGKGLPITYTTYITQSQSIVNASDHISVPVIRSVSKLVASFITFYKSGSPSLGYEYADKEFCRFYHPHQTHNEQEHGIYDVNKDLEFQIQLGSQLFPEYPCNSITQCFYHLRKALNLPMFHQHSLAVDFIQYRDRQFIFGFNFERVIDSSYTGINTRAGQQMLIRIKPAGASIPSNEMPDQMYITLLSEQILEIKDLGLKVY
>Symbiodinium_sp._CCMP2592_gene_380|GeneMark.hmm|473_aa|-|3|1421_MGM_gi|1991412427|gb|CAJNDT010005046.1|_Symbiodinium_sp._CCMP2592_genome_assembly,_contig:_Stri_CCMP2592.scaffold554,_whole_genome_shotgun_sequence:487482-488903
QDNMINSLQFGLPESAAYITDRKQVHFPSVSGNIFSSNNGNKYIKFVVTGEDNNYIDMSSICLFFDVVNTSQTAGQYLRPLGESHAFFTRYRCNASGQQINDIDNYNLVCEEMKSFKSEEVRNLDDIQEGCLTRYDSRINRLYAFAIETHDATATTGRNDRGIVLPKLTRANTTGIEQGKFVRMGHKPCCGFVQSGYYPPIRYCPLEFIFEICSDPQEPVINPATPVAGTQAADDVNGLYFTTRNTTTSWAIQNCILRCELITVDNSVNNNVVSHLLKGGRLRMVYPAYHSFSQTFTSGNTEINMNIVKSSTRLSQMFFTLSNSSINDNNTAGNYAKKKWTWFYHPMTASIDNLEGVIDSDKQISYYMQIANKKFPEQAVESIAEAMYFLRRTVNVMSPYYDGFSIDIYRYANDKFIGGINFDKQPDMNFTGTNTKMGSLLTFKIRGANQTFALGVEQVYVTLVSEHVFELSE
>Symbiodinium_sp._CCMP2592_gene_381|GeneMark.hmm|478_aa|-|3|1436_MGM_gi|1991411963|gb|CAJNDT010005157.1|_Symbiodinium_sp._CCMP2592_genome_assembly,_contig:_Stri_CCMP2592.scaffold564,_whole_genome_shotgun_sequence:312080-313516
METFSPEDILIDNLSFKLNKGSSYITDRRSVSFFPSTSNVYKPSSGARVLKFSLNGEDNAWLDPQSVRICFTLNNKDGTNFRKIRPLSSPYSFFRRMRIIAGSQVVEDFDNYNRVHHMFSKMMSQGARRDEANEGFGYRYDDELLTLVTKGGSALTYEVNSANCPGFYNEMTCCFKPLAGIFSQYKYLPLKYMGNLTIELELVTNATDCIINPNDFDESDTGINADIRNRFTVAVAGDVGKATNTSIDWEISNPRVICDVCTLDNNLNNEYVKHLLEGKGLPITYTTYITQSQNIKGSTDNISVPVIRSVSKLVASFVTFYKSGDPSLGYEYADKEFCRFYHPHQAHNPLDSGIYEKNLDLEFQIQLGSKLYPEYPCNSITQCFYHLRKALNLPMFHQHSMNINFKQYRDRQFIFAFSFEKVPDSSYTGINTRAGQQMLLRVKPAGATITSNNMPDTMYITMLSEQILEIKDLGLKVF
>Symbiodinium_sp._CCMP2592_gene_382|GeneMark.hmm|473_aa|-|3|1421_MGM_gi|1991411356|gb|CAJNDT010005301.1|_Symbiodinium_sp._CCMP2592_genome_assembly,_contig:_Stri_CCMP2592.scaffold577,_whole_genome_shotgun_sequence:23751-25172
EPNMINSFQFGLPESAAYITDRKQVHYPSVSGNIFSASNGNKYLKFVVTGEDNTYVDLSSVCLFFDLVNTSTTPGEYLRPLEESHAFFTRYRCNANGQQVNDVDNYNQVCEQMKSFKSEEVRNLDDIQEGCLTRYDSRINRLFAQVIEGHDATANVGENERGIVLPKLTRANTTGIEQGKFVRMGHKPCCGFVQSGYYPPIRYCPLEFIFEIVSDAGEPVIRPATPVAGTQLEDDVNGLFFTTRNTTTSWAIQNAILRLECRSVDNTVNNNIVSHLLKGGRLRMVYPAYHSFSQTFALGNEEINMNIVKSFTRLSQMFFTFSNSSINNDNTASNYDKKKWNYFFHPMAVTIDNLEGVINSDKQISAQIQIANKKFPEQEITSIADFLYFLRRAVNVMSPHYDGFSIDIYKYANDKFIGGINFDKQPDMNFTGSNTQMGSLITFKIKGANAKFALGIERVFVTMVSEHIFELSE
>Symbiodinium_sp._CCMP2592_gene_383|GeneMark.hmm|315_aa|-|3|947_MGM_gi|1991411192|gb|CAJNDT010005335.1|_Symbiodinium_sp._CCMP2592_genome_assembly,_contig:_Stri_CCMP2592.scaffold580,_whole_genome_shotgun_sequence:60997-61944
FIERMQLFANGQRVEDISYYGRSCFMYSLLKPSDWWTELHWEGLPVDAGGWAQPVQPGQKRDVLMHPHLLGMFNCGKMLPPQLNLVLEIEFAEPEQAMRAGVGSSLSYQIENVHLLADQVTLDSALRESFERILLSNRSLLFSFPSLHVQSSVPAGSTSYNITVARAFTKLLGAFVHFNKTGENHVSNFEYPGEAFPNVSAATVMEGQLQLGAMQFPRNSVKSIAEYHHFLSIMAGTYDSKLRNMRLPNYDNTNFIAAFPTERVPKHPTSGLSTRSGDLCRFTFKSMLADRVDQCFIGLVSLQIVTLSGSGVSVL
>Symbiodinium_sp._CCMP2592_gene_384|GeneMark.hmm|316_aa|-|3|950_MGM_gi|1991410980|gb|CAJNDT010005401.1|_Symbiodinium_sp._CCMP2592_genome_assembly,_contig:_Stri_CCMP2592.scaffold586,_whole_genome_shotgun_sequence:285590-286540
FIERIQLFANGQRVEDISYYGRSCFMYSLLKPSDWWTELHWEGLPVDAGGWAQPVQPGQKRDVLMHPHLLGMFNCGKMLPPQLNLVLEIEFAEPEQAMRAGVGSSLSYQIENVHLLADQVTLDSALRESFERILLSNRSLIFSFPSLHVQQSSVPAGSTSYNITVARAFTKLLGAFVHFNKTGENHVSNFEYPGEAFPNVSAATVMEGQLQLGAMQVPRNAVKSIAEYHHFLSIMAGTYDSKLRNMRLPNYDNTHFIAAFPTERVPKHPTSGLSTRSGDLCRFTFKQMLADRVDQCFVGLVSLQICTLSGSGVSVL
>Symbiodinium_sp._CCMP2592_gene_388|GeneMark.hmm|316_aa|-|3|950_MGM_gi|1991410179|gb|CAJNDT010005591.1|_Symbiodinium_sp._CCMP2592_genome_assembly,_contig:_Stri_CCMP2592.scaffold603,_whole_genome_shotgun_sequence:502823-503773
FIERIQLFANGQRVEDVNYYGRSCFMYSLLKNEDWWKDLHWEGLPVDAGGWAQPVQPGQKRDVLMTPHLLGMFNCGKMLPSQLGLVVEIEFAEPQQAMRAGVGSSLSYQIENVHLLADQVTLDSALRESFERILLSNRSLIFSFPSLHVQQSSVPAGSTSYNITVARAFTKMLGAFVHFNKTGENHVSNFEYPGEAFPNVSAATVMEGQLQLGAMQFPRNSVKSIAEYHHFLAIMAGTYDSKLRNMRLPNYDNTHFIAAFPTERVPKHPTSGLSTRSGDLCRFTFKSMLADRVDQCFVALVSLQICTLSGSGVSIL
>Symbiodinium_sp._CCMP2592_gene_396|GeneMark.hmm|469_aa|-|3|1409_MGM_gi|1991409152|gb|CAJNDT010005835.1|_Symbiodinium_sp._CCMP2592_genome_assembly,_contig:_Stri_CCMP2592.scaffold629,_whole_genome_shotgun_sequence:262314-263723
METFSPEDILIDNLSFKLNKGSSYIVDRRSVSFFPSTSNVYKPSSGARVLKFSLNGEDNAWLDPQSVRICFTLNNKDGTNFRKIRPLSSPYSFFRRMRIIAGSQVVEDFDNYNRVHHMFSKMMSQGARRDEANEGFGYRYDDELLTLVTKGCANCPGFYNEMTCCFKPLAGIFSQYKYLPLKYMGNLTIELELVTNATDCIINPNDFDESDAGINADIRNRFTVAVAGDVGKATNTSIDWEISNPRVICDVCTLDNNLNNEYVKHLLEGKGLPITYTTYITQSQNIKNSTDNIGVPVIRSVSKLVASFVTFYKSGDPSFGYEYADKEFCRFYHPHQAHNPLDSGIYEKNLDLEFQIQLGSKLYPEYPCNSITQCFYHLRKALNLPMFHQHSMNINFKQYRDRQFIFAFSFEKVPDSSYTGINTRAGQQMLLRVKPAGATIPANDMPDTMYITMLSEQILEIKDLGLKVY
>Symbiodinium_sp._CCMP2592_gene_400|GeneMark.hmm|463_aa|+|6|1397_MGM_gi|1991408868|gb|CAJNDT010005846.1|_Symbiodinium_sp._CCMP2592_genome_assembly,_contig:_Stri_CCMP2592.scaffold639,_whole_genome_shotgun_sequence:468379-469943
MSPALDFGLPKTAQYVVERRHSNYFVSGGDRYTSVTGNKTIRFYITGEDGTYLDLSSICMFANLQNDGDNDTQFLRPLSGLHGFFSRYRCTVGGQLVQDIDQYNRHCELYNSFKSVEARHMDDIESSANPRWDDDWRHKHANGLDQFVRVNNANDDVVRTAGELPTGADAKDYTDHNKWGKISNRYTRHSVSGIRKGEYFRLAHRFKDGFTESGYYLPIRYAPLEIEITIVSDADEPVIKGVSAASADTIGRDRGGAYFTEGDTTTKWQLNNIILRAEIVSLDSQVSNNITSHLLQGGSLKIVYPMYHTITQSFNASGTEINMNVVKSASKLNGAFITFYRTQRGNHLTNGKEDNYYYLPDNYVLKRFNYFYNPMINSRFNDRGSNATGADAGYGFADKKYNISWQIQKANKKYPEFESQSLSEHMYFLRRMLNYMNPDQDTCSITYEQYATNKSIIGITFEK
>Symbiodinium_sp._CCMP2592_gene_401|GeneMark.hmm|472_aa|-|3|1418_MGM_gi|1991408778|gb|CAJNDT010005848.1|_Symbiodinium_sp._CCMP2592_genome_assembly,_contig:_Stri_CCMP2592.scaffold640,_whole_genome_shotgun_sequence:86278-87696
METFSPEDILVDNLSFKLNKGASYITDRRSVRFYPSGSNVYKPTSGNRVLKFSLNAEDNGWLDPQSVRVFFTVQNLDQTLNKKLRPLAPPYSFFRRMRIIAGNQVVEDFDNYNRVHQMFSKLMSQGARKDEANEGFGYRYDDEVKTLVNNAGNILSYEVNATNCPGFKNQMTVGFKPLCGLFSQFKYLPLKYMGNLTIELELVNSDTDCIINPDDYTDDNNLGNRFTTDVALPGGNASNTSKIFELNNAFVSCDICTLDNNLNNEYVKHLLEGKGLPITYTTYITQSQSVEGKNDISVPVIRSVSKLVASFITFYRTDDPSLGYEYANKRFCRFYHPHQTHISVEQGIYDVDKDLEFQIQLGSKLYPEYPCNSLTQCFYHLRKALNLPVFHQHSISIDFKQYRDRQFIFGFSFEKVPDSSYTGINTRAGQQMLIRVKPARASIPVDDMPDEMFITMLSEQVIEIKDLGLKVF
>Symbiodinium_sp._CCMP2592_gene_402|GeneMark.hmm|478_aa|-|3|1436_MGM_gi|1991408732|gb|CAJNDT010005850.1|_Symbiodinium_sp._CCMP2592_genome_assembly,_contig:_Stri_CCMP2592.scaffold642,_whole_genome_shotgun_sequence:104885-106321
METFSPEDILVDNLSFKLNKGASYITDRRSVTFWPSGSNIYKPSSGNRVLKFTLNGEDNTWLDPQSVRIFFTLNNKDGTNFRKLRPLSSPYSFFRRMRIIAGSQVVEDFDSYNRVHHMFSKLMSQGARRDEANEGFGYRYDDELLTLVNNAGSTALTYEVNSDNCQGFYNEMTVGFKPLCGLFSQFKYLPLKYMGNLTIELELVTNAIDCIIDPNNYDESDTGIVTDLRNRFTVAVAGDVGKATNTSIDWEISNARVICDVCTLDNNLNNEYVKHLLEGKGLPITYTTYITQSQSIKGLTDISVNVIRSVSKLVASFVTFYKAGDPSTGYEYADKEFCRFYHPHQNHEPLDEGIYDKNKDLEFQIQLGSKLYPEYPCNSINQCFYHLRKALNLPLFHQHSMNINFKQYRDRQFVFAFDFQKVPDSSYSGISTRAGQMMRLIVKPAGATIPANEMPDQIYITMLSEQILEIKDLGLKVY
>Symbiodinium_sp._CCMP2592_gene_410|GeneMark.hmm|321_aa|-|452|1417_MGM_gi|1991408201|gb|CAJNDT010005869.1|_Symbiodinium_sp._CCMP2592_genome_assembly,_contig:_Stri_CCMP2592.scaffold66,_whole_genome_shotgun_sequence:1535966-1537383
MESFSPEDILVDNLSFKLNKGASYITDRRSVRFYPSGSNVYKPTSGNRVLKFSLNAEDNGWLDPQSVRVFFTVQNLDQDLNRKLRPLAPPYSFFKRMRIIAGNQVVEDFDNYNRVHQMFSKLMSQGARKDEANEGFGYRYDDEVKTLVNNVGAELDYEVNSVNCQGFKNQMTVGFKPLCGLFSQFKYLPLKYMGNLTIELELVNNDTNCIINPDDNTEANAIGDRFTSDVALPGGNASNTSKIFELNNAFVSCDICMLDNNLNNEYVKHLLEGKGLPITYTTYITQSQSVAGYTDINVPVVRSVSKLVASLSPFIEPMTQV
>Symbiodinium_sp._CCMP2592_gene_411|GeneMark.hmm|316_aa|-|3|950_MGM_gi|1991408166|gb|CAJNDT010005870.1|_Symbiodinium_sp._CCMP2592_genome_assembly,_contig:_Stri_CCMP2592.scaffold660,_whole_genome_shotgun_sequence:191276-192226
FIERIQLFANGQRVEDISYYGRSCFMYSLLKPSDWWTELHWEGLPVDAGGWAQPVQPGQKRDVLMHPHLLGMFNCGKMLPPQLNLVLEIEFAEPEQAMRAGVGSSLSYQIENVHLLADQVTLDSALRESFERILLSNRSLIFSFPSLHVQQSSIPAGSTSYNITVARAFTKMLGAFVHFNKTGENHVSNFEYPGEAFPNVSAATVMEGQLQLGALQFPRNSVKSIAEYHHFLSIMAGTYDSKLRNMRLPNYDNTHFIAAFPTERVPKHPTSGLSTRSGDLCRFTFKQMLADRVDQCFVGLVSLQICTLSGSGVSVL
>Symbiodinium_sp._CCMP2592_gene_413|GeneMark.hmm|416_aa|-|3|1250_MGM_gi|1991407970|gb|CAJNDT010005879.1|_Symbiodinium_sp._CCMP2592_genome_assembly,_contig:_Stri_CCMP2592.scaffold669,_whole_genome_shotgun_sequence:468688-470155
LSNKEGGNFKKVRPLSSPYCFFRRMRIIAGSQVLEDFDNYNRVHHMFSKMMSQGARRDEANEGFGYRYDDELLTLVNNAGNTALTYEVNASNCQGFHNEMTVGFKPLCGLFSQFKYLPLKYMGNLTIELELVTNATDCIINPNDFTTAGADGAFPTEDIVNRFTVDVAGDVGKATNTAIDYEISNPRVVCDLCTLDNNLNNEYTKHLLESKGLPITYTTFITQSQTVKGLTDISVPVIRSVSKLVATFITFYKKYDPLIEASRPSTGYEYCDKEFCRFYHPHQQHDALDQGIYDKNKDLEFQIQLGSKLYPEYPCNSITQCFYHLRKALNLPVFHQHSLNINFKQYRDRQFIFAFSFEKVPDSSYTGINTRAGQQMLLRVKPAGAQIPATEMPDTMYITMLSEQILEIKDLGLKVY
>Symbiodinium_sp._CCMP2592_gene_419|GeneMark.hmm|514_aa|-|3|1544_MGM_gi|1991407140|gb|CAJNDT010005912.1|_Symbiodinium_sp._CCMP2592_genome_assembly,_contig:_Stri_CCMP2592.scaffold699,_whole_genome_shotgun_sequence:21460-23004
EPTMLNSLQFGLPSTAQYITERHQQAYPSVSGNVFTSSNGNRYLKFVITGDSNLYLDLSSVCLFFDLVNTDPVASRYLRPLGESHAFFQSYRISVNGVEVNRIDDYNRTCELMKTFKSEEVRQMDDIMEGCLSRYDSRVNRLYAKNIEGAGAGMNTGENNRGAVNPQLTRYNTTGINSGKFVRMGHRPVCGFLNSNYFIPIRYAPIEIVFEIVSDATIPVINPTPSAFLPTPTPAQAADPGNLSLTNPDPAAFRMPSSAIPERSVEYNSDAVGLFFTELNTTTSFAIQNCLLNLELVRIDDSINNNIVSSLLSGAILRVVFPQYNTMSQTFNTGGKEINMNIVKSATRLSSCFFTLYKQVDDKTPGNYDKKIWNYFYHVMKGSSDNLAGLVDSELQLAYDMQIANKKYPETKRVESIAEAMYYLRRAINVISPNYDGFAIDIVRYTNDKFIAGITFDKSEMNFSGENTKMGSLITLRIKGANGDIPNVDSIDRVFVTMVNEAILEIGESSTVLL
>Symbiodinium_sp._CCMP2592_gene_439|GeneMark.hmm|478_aa|-|3|1436_MGM_gi|1991405269|gb|CAJNDT010005970.1|_Symbiodinium_sp._CCMP2592_genome_assembly,_contig:_Stri_CCMP2592.scaffold750,_whole_genome_shotgun_sequence:9318-10754
METFSPEDILIDNLSFKLNKGSSYIVDRRSVSFFPSTSNVYKPSSGARVLKFSLNGEDNAWLDPQSVRICFTLNNKDGTNSRKIRPLSSPYSLFRRMRIIAGSQVVEDFDNYNRVHHMFSKMMSQGARRDEANEGFGYRYDDELLTLVTKRGTALTYEVNSANCPGFYNEMTCCFKPLAGIFSQFKYLPLKCMGNLTIEFELVTNATDCINNPDDFDESDTALSADIRNRFTVEVAGDVGKATNTSIDWEISNPRVICDLCTLDNNLNNEYVKHLSEGKGLPITYTTYITQSQNIKNSTDNISVPVIRSVSKLVASFVTFYKSGDPSSGYEYADKEFCRFYHPHQAHNPLNSGIYDKNLDLEFQIQLGSKLYPEYPCNSITQCFYHLRKALNLPMFHQHSMNINFKQYRDRQFIFAFSFEKVPDSSYTGINTRAGQQMLLRVKPAGATIPANDMPDRLYITMLSEQILEIKDLGLKVY
>Symbiodinium_sp._CCMP2592_gene_440|GeneMark.hmm|520_aa|-|3|1562_MGM_gi|1991405235|gb|CAJNDT010005972.1|_Symbiodinium_sp._CCMP2592_genome_assembly,_contig:_Stri_CCMP2592.scaffold752,_whole_genome_shotgun_sequence:371991-373553
DVMSPALDFGLPKTAQYVTDRRHVNYFPSGSNIYTSSTGNKNVRFYITGEDGTYLDLSSIRMFANLQNDGDTDAQFLRPLSGLHGFFNRYRCTVGGQLVQDIDQYNRHCELYNSFKSNEVRHMDDIESSANPRWDDDWRHKYANGLDQFVRVNNANNGVTRTEGELPTGASAKDYGDHNKWGKISNRYTRHSVSGIRKGEYFRLGHQFKCGFLESNYYLPVRYAPLEIEITIVSDAEEPVIKGVTSESRGTIGGDRGGAYFSEGDTTTKWQLNNIILRAEVVTLDSAVNNNITSHLLQGGSLKIVYPMYHTITQTFNASGTEINMNVVKSASKLNGCFITFYRTQRGAVLANGKEDNYYLPDNYVHKRFNYFYNPMINSRFNDRGIDASGADAGYGFADKNYNISWQLQIANKKYPDFESQSLAEHMYFLRRMLNYMNPDQDACSITYEQYATNKFILGITFEKMNEANMTGINSKMGALMTAKIRPYKTLTTDEMIQEIFCHMISEAVVEIRSDSSVVY
>Symbiodinium_sp._CCMP2592_gene_442|GeneMark.hmm|520_aa|-|3|1562_MGM_gi|1991405162|gb|CAJNDT010005978.1|_Symbiodinium_sp._CCMP2592_genome_assembly,_contig:_Stri_CCMP2592.scaffold758,_whole_genome_shotgun_sequence:8643-10205
DVMSPALDFGLPKTAQYVTDRRHVNYFPSGSNIYTSATGNKNIRFYVTGEDGTYLDLSSLRLFANLQNDGDTDAQFLRPLTGLHGVFNRYRCTVGGQLVQDIDQFNRHCELYNSFKSVEARHMDDIESSANPRWDDDWRHKYANGLDQFVRVNNANDGVTRTEAELPTGADAKDYTDHNKWGKISNRYTRHSVSGIRKGKYFRLGHQFKCGFLESNYYLPVRYAPLEIELTIVSDADEPVIKGVSSASATTIGGDRGGAYFTEGDTTTKWQLNNIILRAEVVTLDSAVNNNITSHLLQGGSLKIVYPMYHTITQSFNASGTEINMNVVKSASKLNGAFITFYRTQRGNHLTNGKEDNYYLPDNYVNKRFNYFYNPMINSRFNDRGVNATGDDAGYGFADKNYNISWQIQIANKKYPEFESQSLAEHMYFLRRMLSYMNPDQDACSITYEQYATNKFIIGITFEKMNEQNLTGINTKMGSLMTAKIKPYKTLTENELVQEIFVHLISENVIEIRSDGAVVY
>Symbiodinium_sp._CCMP2592_gene_443|GeneMark.hmm|315_aa|-|3|947_MGM_gi|1991405105|gb|CAJNDT010005980.1|_Symbiodinium_sp._CCMP2592_genome_assembly,_contig:_Stri_CCMP2592.scaffold76,_whole_genome_shotgun_sequence:513181-514128
VERVQLFANGQRVEDISYYGRICFMYSLLKPSDWWTELHWEGLPVDAGGWAQPVQPGQKRDVLMHPHLLGMFNCGKMLPPQLNLVLEVEFAEPEQAMRAGVGSSLSYQIENVHLLADQVTLDSALGESFERILLSNRSLIFSFPSLHVQQSSIPAGSTSYNITVARAFTKMLGAFVHFNKTGENHVSNFEYPGEAFPNVSAATVMEGQLQLGAMQFPRNSVKSIAEYHHFLAIMAGTYDSKLRNMRLPNYDNTHFIAAFPTERVPKHPTSGLSTRSGDLCRFTFKQMLADRVDQCFVGLVSLQICTLSGSGVSVP
>Symbiodinium_sp._CCMP2592_gene_444|GeneMark.hmm|316_aa|-|3|950_MGM_gi|1991405039|gb|CAJNDT010005984.1|_Symbiodinium_sp._CCMP2592_genome_assembly,_contig:_Stri_CCMP2592.scaffold763,_whole_genome_shotgun_sequence:84381-85331
FIERMQLFANGQRVEDISYYGRSCFMYSLLKPSDWWTELHWEGLPVDAGGWAQPVQPGQKRDVLMHPHLIGMFNCGKLLPSQLNLVLEIEFAEPEQAMRAGVGSSLSYQIENVHLLADQVTLDSALRESFERILLSNRSLLFSFPSLHVQQSSVPAGSTSYNITVARAFTKLLGAFVHFNKTGENHVSNFEYPGEAFPNVSAATVMEGQLQLGAMQFPRNSVKSIAEYHHFLAIMAGTYDSKLRNMRLPNYDNTHFIAAFPTERVPKHPTSGLSTRSGDLCRFTFKQMLADRVDQCFVDLVSLQIVTLSGSGVSVL
>Symbiodinium_sp._CCMP2592_gene_445|GeneMark.hmm|315_aa|-|1|948_MGM_gi|1991404908|gb|CAJNDT010005989.1|_Symbiodinium_sp._CCMP2592_genome_assembly,_contig:_Stri_CCMP2592.scaffold768,_whole_genome_shotgun_sequence:101331-102279
FIERVQLFANGQRVEDISYYGRSCFMYSLLKPSDWWTELHWEGLPVDAGGWAQPVQPGQKRDVLMHPHLLGMFNCGKMLPPQLNLVLEVEFAEPQQAMRAGVGSSLSYQIENVHLLADQVTLDSALRESFERILLSNRSLLFSFPSLHVQQSSVPAGSTSYNITVARAFTKLLGAFVHFNKTGENHISNFEYPGEAFPNVSAATVMEGQLQLGAMQFPRNSVKSIAEYHHFLAIMAGTYDSKLRNMRLPNYDNTHFIRVPHGACTQAPHQRFVDEERRPVPLHLQANARGPRGSVLRWPRIAPNLHSFRLRRLSP
>Symbiodinium_sp._CCMP2592_gene_446|GeneMark.hmm|476_aa|-|3|1430_MGM_gi|1991404304|gb|CAJNDT010006013.1|_Symbiodinium_sp._CCMP2592_genome_assembly,_contig:_Stri_CCMP2592.scaffold79,_whole_genome_shotgun_sequence:1052670-1054100
METFAPEDILIDNLSFKLNKGSSYITDRRSVTFWPSGSNIYKPTSGNRVLKFSLNAEDNAWLDPQSVRIFFALQNLDPGTFNNKLRPLSPPYSFFRRMRIIAGNQVVEDFDNYNRVHHMFSKMMSQGARKDEANEGFGHRYDDEIKTLVNDNDTRLKYEVNGLTCQGFKDKMIVGFKPLCGLFSQFKYLPLKYMGNLTIELELVTNATDCVINPEDVTTADAVGNRFVTDVNPATEADAEFRNTSVDWEINNARVVCDVCTLDNNLNNEYVKHLLEGKGLPITFTTYITQSQSVKGTNDINVQVIRSVSKLVASFITFYKEGDPSTGYEYCDKEFCRFYHPQQQSDEQTEGIYDNNFDLQMQIQLGSKLYAEYPITSLQECYYYLRKALNLPMFHQHSMSIDFRQYRDRQFVFGFSFEKVPDSSYTGINTRAGQQMLVKVKPANASITTAAMPDNIYITLLSEQILEIKDLGLKVY
>Symbiodinium_sp._CCMP2592_gene_450|GeneMark.hmm|472_aa|-|3|1418_MGM_gi|1991403791|gb|CAJNDT010006029.1|_Symbiodinium_sp._CCMP2592_genome_assembly,_contig:_Stri_CCMP2592.scaffold803,_whole_genome_shotgun_sequence:417431-418849
METFTPEDILVDNLSFKLNKGASYITDRRSVRFYPSGSNVYKLTSGNRVLKFSLNAEDNGWLDPQSFRVFFTVQNLDQDLNRKLRPLAPPYSFFRRMRIIAGNQVVEDFDNYNRVHQMFSKLMSQGARKDEANEGFGYRYDDEVKTLVNNVGTELDYEVNAVNCPGFKNQMTVGFKPLCGLFSQFKYLPLKYMGNLTIELELVNNDIDCIINPDDNTEANAIGDRFTTDVALPGGNASNTSKLFELNNAFVSCDICTLDNNLNNEYVKHLLEGKGLPITYTTYITQSQSVAGYSDISVPVIRSVSKLVASFVTFYRTDDPSLGYEYANKRFCRFYHPHQSHDSAAEGIYDINKDLEFQIQLGSKLYPEYPCNSLTQCFYHLRKALNLPVFHQHSISIDFKQYRDRQFIFGFSFEKVPDSSYTGINTRAGQQMLIRVKSAGAQIPVDDMPDEMFITMLSEQVIEIKDLGLKVF
>Symbiodinium_sp._CCMP2592_gene_451|GeneMark.hmm|472_aa|-|3|1418_MGM_gi|1991403617|gb|CAJNDT010006036.1|_Symbiodinium_sp._CCMP2592_genome_assembly,_contig:_Stri_CCMP2592.scaffold81,_whole_genome_shotgun_sequence:210734-212152
DNMINSLQFGLPESAAYVTDRKQVHFPSVSGNIFSSSNGNKYLKFVITGEDNNYIDLSSVCLFFDVVNTSTTTGQYLRPLGESHAFFTRYRCNGAGQQLNDIDNYNQVCEEMKSFKSEEVRNLDDIQEGCLTRYDSRINRLFAYTIESHDATATAGSNQRGVVLPKLTRINTTGIEQGKFVRMGHKPCCGFVQSGYYPPIRYCPLEYIFEIVSDAGEPVIRPATPVAGTQAADDENGLYFTTRNTTTSWSIQNCILRCELIQVDNTVNNNIVSHLLKGGRLRMVYPAYHSFSQTFTAGNTEINMNIVKSSTRLSQMFFTFSNSNINNDNTAGNYDRKRWNYFFHPMAVSIDNLEGVIDSDRQISAQIQIANKKFPEQEISSISEFMYFLRRAVNVMSPYYDGFSIGIYRYANDKFIGGINFDKQPDMNFTGSNTKMGSLITFKIKGANANFALGIERVFVTAVSEQIFELSE
>Symbiodinium_sp._CCMP2592_gene_452|GeneMark.hmm|316_aa|-|3|950_MGM_gi|1991403258|gb|CAJNDT010006050.1|_Symbiodinium_sp._CCMP2592_genome_assembly,_contig:_Stri_CCMP2592.scaffold822,_whole_genome_shotgun_sequence:270210-271160
FIERIQLFANGQRVEDISYYGRSCFMYSLLKPSDWWTELHWEGLPVDAGGWAQPVQPGQKRDVLMHPHLLGMFNCGKMLPPQLNLVLEVEFSEPQQAMRAGVGSSLSYQIENLHLLADQVTLDSALGESFERILLSNRSLLFSFPSLHVQQSSVPAGSTSYNITVARAFTKLLGAFVHFNKTGENHVSNFEYPGEAFPNVSAATVMEGQLQLGAMQFPRNSVKSIAEYHHFLAIMAGTYDSKLRNMRLPNYDNTHFIAAFPTERVPKHPTSGLSTRSGDLCRFTFKQMLADRVDQCFVGLVSLQICTLSGSGVSVL
>Symbiodinium_sp._CCMP2592_gene_453|GeneMark.hmm|525_aa|-|3|1577_MGM_gi|1991403181|gb|CAJNDT010006054.1|_Symbiodinium_sp._CCMP2592_genome_assembly,_contig:_Stri_CCMP2592.scaffold826,_whole_genome_shotgun_sequence:140766-142343
TAEASDVMSPALDFGLPKTAQYVTDRRHVNYFPSGSNIYTSATGNKNIRFYVTGEDGTYLDLSSLRLFANLQNDGDTDAQFLRPLTGLHGFFNRYRCTVGGQLVQDIDQYNRHCELYNSFKSVEARHMDDIESSANPRWDDDWRHKYANGLDQFVRVNNANDGVTRTEAELPTGADAKDYTDHNKWGKISNRYTRHSVSGIRKGEYFRLGHQFKCGFLESNYYLPVRYAPLEIEITIVSDADEPVIKGVTTASATTIGGDRGGAYFTEGDTTTKWQLNNIILRAECVNLDSAVNNNITSHLLQGGSLKIVYPMYHTITQSFNASGTEINMNVVKSASKLNGAFITFYRTQRGNHLTNGKEDNYYLPDNYVNKRFNYFYNPMINSRLNDRGVNATGADAGYGFADKNYNISWQIQIANKKYPEFESQSLAEHMYFLRRMLSYMNPDQDACSITYEQYATNKFIIGITFEKMNEQNLTGINTKMGSLMTAKIKPYKTLTENELIQEIFVHLISENVIEIRSDGAVVY
>Symbiodinium_sp._CCMP2592_gene_458|GeneMark.hmm|478_aa|-|3|1436_MGM_gi|1991402580|gb|CAJNDT010006080.1|_Symbiodinium_sp._CCMP2592_genome_assembly,_contig:_Stri_CCMP2592.scaffold85,_whole_genome_shotgun_sequence:796230-797666
METFAPEDILIDNLSFKLNKGSSYITDRRSVSFFPTTSNVYKPSSGARVIKFTLNGEDNSWLDPQSVRIFFTLSNKDGTNFRKIRPLSSPYSFFRRMRIIAGSQVVEDFDSYNRVHHMFSKLMSQGARRDEANEGFGYRYDDELLTLVSKGGTALTYEVNSANCLGFYNEMTVGFKPLCGLFSQFKYLPLKYMGNLTIELELVTNAVDCIIDPNDYDESDTALNADIRNRFTVVVAGDVGKATNTSIDWEISNPRVVCDVCTLDNNLNNEYTKHLLEGKGLPITYTTYITQSQNIKGSTDNISVPVIRSVSKLVASFVTFYKKGDPSFGYEYADKEFCRFYHPHQAHNPLDEGIYDKNKDLEFQIQLGSKLYPEYPCNSITQCFYHLRKALNLPMFHQHSMNINFKQYRDRQFIFAFSFEKVPDSSYTGINTRAGQQMLLRVKPAGARIPSTEMPDTMYITMLSEQILEIKDLGLKVF
>Symbiodinium_sp._CCMP2592_gene_461|GeneMark.hmm|477_aa|-|3|1433_MGM_gi|1991402066|gb|CAJNDT010006104.1|_Symbiodinium_sp._CCMP2592_genome_assembly,_contig:_Stri_CCMP2592.scaffold871,_whole_genome_shotgun_sequence:27022-28455
METFSPEDILIDNLSFKLNKGSSYVQNKRSVRFYPSGGNIYTPQSGARVIKISLNGEDNTWLDPQSVRIFFTVKNNDTTLNRKLRPLSPAYSFFRRIRIIAGSQVVEDFDNYNRVHHMFSKMMSQGARKDEANESFGYRYDDEVKSLNNEVGTRLDYDVNSTTCPGFKEEMICGFKPLAGLFSQFKYLPLKYMGNLTIELELVNATTDCVINPDDYDEADGGIALDLRTKFTKDVALPGGNASNTSTNFHLENVFCACDVSALDNNLNNEYVKHLLEGKGLPITYTTYITQSQSVAGLSSISVPVIRSVSKLVASFITFYKSGDPSLGYEYVDKEFCRFYHPHQQHNASEEGIYDVNKDLEWQIQIGSQLFPEYPCNSLTQCFYHLRKALNLPLFHQHSLAVDFIQYRDRQFIFGFNFEKVIDSSYSGLNLRAGQQMVIKVKPAGSAIPANEMPDQIYITMLSEQILEIKDLGLKVF
>Symbiodinium_sp._CCMP2592_gene_462|GeneMark.hmm|478_aa|-|3|1436_MGM_gi|1991401961|gb|CAJNDT010006108.1|_Symbiodinium_sp._CCMP2592_genome_assembly,_contig:_Stri_CCMP2592.scaffold875,_whole_genome_shotgun_sequence:263411-264847
METFSPEDILVDNLSFKLNKGSSYVQQKRSVRFYPSGTNVYTPQSGNRVIKISLNGEDNTWLDPQSVRIFFNLQNKDANLNRKLRPLSPAYSFFRRIRIIAGSQVVEDFDNYNRVHHMFSKMMSQGARKDEANESFGYRYDDEVKSLNNEVGTRLDYDVNSTTCPGFRDEMTVAFKPLAGLFSQFKYLPLKYMGNLTIELELVNSANDCLINPDDFDETDTGIGENLRNKFTKDVALPAGNASNTSTQFEINNVFCACDVSSLSNELNNEYVKHLLEGKGLPITYTTYITQSQSIVNASDHISVPVIRSVSKLVASFITFYKSGSPSLGYEYADKEFCRFYHPHQTHNEQEHGIYDVNKDLEFQIQLGSQLFPEYPCNSITQCFYHLRKALNLPMFHQHSLAVDFIQYRDRQFIFGFNFERVIDSSYTGINTRAGQQMLIRIKPAGASIPSNEMPDQMYITLLSEQILEIKDLGLKVY
>Symbiodinium_sp._CCMP2592_gene_463|GeneMark.hmm|477_aa|-|3|1433_MGM_gi|1991401915|gb|CAJNDT010006110.1|_Symbiodinium_sp._CCMP2592_genome_assembly,_contig:_Stri_CCMP2592.scaffold877,_whole_genome_shotgun_sequence:269787-271220
METFSPEDILVDNLSFKLNKGASYITDRRSVRFYPPGSNVYKPTSGNRVLKLSLNAEDNGWLDPQSVRVFFTVQNLDQDLDRKLRPLAPPYSFFRRMRIIAGNQVVEDFDNYNRVHQMFSKLMSQGARKDEANEGFGYRYDDEVKTLVNNVGAQLDYEVNSNNCKGFKNQMTEGFKPLCGLFSQFKYLPLKYMGNLTIELELVNNDLDCVINPDDYDEADTGIAINLRDRFTKDVLLPAGGATNTSKVFELNNCFVSCDICTLDNNLNNEYVKHLLEGKGLPITYTTYIAQTQSVAGMSDINVPVIRSVSKLVASFFTFYRDDDPSLGYEYANKRFCRFYHPHQSHDSLKEGIYDVNKDLEFQIQLGSKLYPEYPCNSLTQCFYHLRKSLNLPVFHQHSISIDFQQYRDRQFIFGFSYEKIPDSSYTGINTRAGQQMLIRVKPAGASIPVNDMPDEMFVTLLSEQILEIKDLGLRVY
>Symbiodinium_sp._CCMP2592_gene_469|GeneMark.hmm|457_aa|+|3|1376_MGM_gi|1991401516|gb|CAJNDT010006128.1|_Symbiodinium_sp._CCMP2592_genome_assembly,_contig:_Stri_CCMP2592.scaffold893,_whole_genome_shotgun_sequence:212037-213473
ETFAPEDILIDNLSFKLNKGSSYITDRRSVSFFPTTSNVYKPSSGARVIKFTLNGEDNSWLDPQSVRIFFTLNNKDGTNFRKIRPLSSPYSFFRRMRIIAGSQVIEDFDSYNRVHHMFSKLMSQGARRDEANEGFGYRYDDELLTLVNNAGNTALTYEVNAANCQGFYSEMTVGFKPLCGLFSQFKYLPLKYMGNLTIELELVTNAVDCVIDPNNYDESDTGIAADIRNRFTVAVAGDVGKATNTSIDWEISNPRVVCDVCTLDNNLNNEYTKHLLEGKGLPITYTTYITQSQTVKGSTDISVPVIRSVSKLVASFVTFYKNGDPSTGYEYADKEFCRFYHPHQNHIPLDAGIYDKDKDLEFQIQLGSKLYPEYPCNSITQCFYHLRKALNLPMFHQHSMNINFKQYRDRQFIFAFSFEKVPDSSYTGINTRAGQQMLLRVKPAGATIPATEMPDTM
>Symbiodinium_sp._CCMP2592_gene_476|GeneMark.hmm|314_aa|-|3|944_MGM_gi|1991400119|gb|CAJNDT010006200.1|_Symbiodinium_sp._CCMP2592_genome_assembly,_contig:_Stri_CCMP2592.scaffold958,_whole_genome_shotgun_sequence:234277-235221
ERMQLFANGQRVEDISYYGRSCFMYSLLKPSDWWTELHWEGLPVDAGGWAQPVQPGQKRDVLMHPHLLGMFNCGKMLPPQLNLVLEIEYAEPEQAMRAGVGSSLSYQIENVHLLADQVTLDSALRESFERILLSNRSLLFSFPSLHVQQSSIPAGSTSYNITVARAFTKLLGAFVHFNKTGENHVSNFEYPGEAFPNVSAATVMEGQLQLGAMQFPRNSVKSIAEYHHFLAIMAGTYDSKLRNMRLPNYDNTNFIAAFPTERVPKHPTSGLSTRSGDLCRFTFKSMLADRVDQCFIGLVSMQIVTLSGSGVSVL
>Symbiodinium_sp._CCMP2592_gene_477|GeneMark.hmm|473_aa|-|3|1421_MGM_gi|1991399942|gb|CAJNDT010006207.1|_Symbiodinium_sp._CCMP2592_genome_assembly,_contig:_Stri_CCMP2592.scaffold964,_whole_genome_shotgun_sequence:135002-136423
QDNMINSLQFGLPESAAYITDRKQVHFPSVSGNIFSSSNGNKYLKFVITGEDNNYIDMSSVCLFFDVVNTSTTAGQYLRPLGESHSFFTRYRCNAAGQQINDIDNYNQVCEEMKSFKSEEVRNLDDIQEGCLTRYDSRINRLFAYTIESHDATTTAGANQRVAVLPKLTRLNTTGIEQGKFVRMGHKPCCGFVQSGYYPPIRYCPLEFIFEIVSDAGEPVIRPATPVALTQAEDDENGLYFTTRNTTTSWAIQNAILRCELIQVDNTVNNNIVSHLLKGGRLRMVYPAYHSFSQTFTAGNTEINMNIVKSSTRLSQMFFTFSNSNIDNDNTAGKYDRKRWNYFFHPMAVTIDNLEGVIDSDKQISAQIQIANKKFPEQEISSISEFMYFLRRAVNVMSPYYDGFSIDIYRYANDKFIGGINFDKQPDMNFTGSNTKMGSLITFKIKGANANFALGIERVFVTMVSEHIFELSE
>Symbiodinium_sp._CCMP2592_gene_479|GeneMark.hmm|316_aa|-|3|950_MGM_gi|1991399548|gb|CAJNDT010006224.1|_Symbiodinium_sp._CCMP2592_genome_assembly,_contig:_Stri_CCMP2592.scaffold98,_whole_genome_shotgun_sequence:756436-757386
FIERVQLFANGQRVEDISYYGRSCFMYSLLKPSDWWTELHWEGLPVDAGGWAQPVQPGQKRDVLMRPHLLGMFNCGKMLPPQLNLVLEVEFSEPQQAMRAGVGSSLSYQIENVHLLADQVTLDSALRESFERILLSNRSLLFSFPSLHVQQSSVPAGSTSYNITVARAFTKLLGAFVHFNKTGENHVSNFEYPGEAFPNVSAATVMEGQLQLGAMQFPRNSVKSIAEYHHFLAIMAGTYDSKLRNMRLPNYDNTHFIAAFPTERVPKHPTSGLSTRSGDLCRFTFKQMLADRVDQCFVGLVSLQICTLSGSGVSVL
>Symbiodinium_sp._CCMP2592_gene_481|GeneMark.hmm|316_aa|-|3|950_MGM_gi|1991399371|gb|CAJNDT010006233.1|_Symbiodinium_sp._CCMP2592_genome_assembly,_contig:_Stri_CCMP2592.scaffold988,_whole_genome_shotgun_sequence:66010-66960
FIERMQLFANGQRVEDISYYGRSCFMYSLLKPSDWWTELHWEGLPVDAGGWAQPVQPGQKRDVLMHPHLLGMFNCGKMLPPQLNLVLEVEFAEPQQAMRAGVGSSLSYQIENVHLLADQVTLDSALRESFERILLSNRSLLFSFPSLHVQQSSVPAGSTSYNITVARAFTKLLGAFVHFNKTGENHVSNFEYPGEAFPNVSAATVMEGQLQLGAMQFPRNSVKSIAEYHHFLAIMAGTYDSKLRNMRLPNYDNTHFIAAFPTERVPKHPTSGLSTRSGDLCRFTFKQMLADRVDQCFVGLVSLQICTLSGSGVSVL
>Symbiodinium_sp._CCMP2592_gene_482|GeneMark.hmm|478_aa|-|3|1436_MGM_gi|1991399263|gb|CAJNDT010006235.1|_Symbiodinium_sp._CCMP2592_genome_assembly,_contig:_Stri_CCMP2592.scaffold99,_whole_genome_shotgun_sequence:38293-39729
METFAPEDILIDNLSFKLNKGSSYVTDRRSVTFWPSGSNIYKPSSGNRVLKFTLNGEDNTWLDPQSVRIFFTLNNKDGTNFKKVRPLSSPYSFFRRMRIIAGSQVVEDFDSYNRVHHMFSKLMSSGARRDEANEGFGYRYDDELLTLVNNAGNTALTYEVNAANCQGFYNEMTVGFKPLCGLFSQFKYLPLKYMGNLTIELELVTNAIDCIINPNDYDESDTGIDAGLRNRFTLAVAGDVGKATNTSIDWEISNARVICDVCTLDNNFNNEYVKHLLEGKGLPITYTTYITQSQSVKGLTDISVNVIRSVSKLVASFVTFYKAGDPSTGYEYADKEFCRCYHPHQNHEPLDAGIYDKDKDLEFQIQVGSKLYPEYPCNSITQCFYHLRKALNLPLFHQHSMNINFKQYRDRQFVFAFDFQKVSDSSYTGLNLRAGQMMRLIVKPAGASIPATEMPDNIYITMLSEQILEVKDLGLKVF
>Symbiodinium_sp._CCMP2456_gene_5|GeneMark.hmm|349_aa|-|386|1435_MGM_gi|1990940232|gb|CAJNDV010000871.1|_Symbiodinium_sp._CCMP2456_genome_assembly,_contig:_Slin_CCMP2456.scaffold10781,_whole_genome_shotgun_sequence:2078-3513
VEQFSPEDILIDNLSFKLNKGSSYINDRRSVSFWPAGSNVYKPSSGNRVIKFTLNGEDNAWLDPQSVRVFFALNNKDGTNFRKLRPLSPPYSFFRRMRIIAGNQVVEHFDNYNRVHHMFSKLMSQGARKDEASEGFGYRYDDELNTLVNNAGSTALVYEVNSENCQGFYNEMTVCFKPLAGIFSQFKYLPLKYMGNLTIELELVNSALDCIIDPNNYDESDTGIATDLRNRFTVAVAGDVGKATNTSIDWEISNARVVCDVCTLDNNLNNEYVKHLLEGKGLPITYTTYITQSQTVKGLTDISVQAIRSVSKLVATFITFHKLETQVMAMNMLIKNFVDFIILINRTTH
>Symbiodinium_sp._CCMP2456_gene_6|GeneMark.hmm|333_aa|-|3|1001_MGM_gi|1990938400|gb|CAJNDV010001747.1|_Symbiodinium_sp._CCMP2456_genome_assembly,_contig:_Slin_CCMP2456.scaffold1157,_whole_genome_shotgun_sequence:69559-70973
KTLVNNVGAQLDYEVNSNNCKGFKNQMTVGLKPLCGLFSQFKYLPLKYMGNLTIELELVNNDLDCVINPDDYDEADTGIAINLRDRFTKDVALPAGGATNTSKVFELNNCFVSCDICTLDNNLNNEYVKHLLEGKGLPITYTTYITQTQSVAGMSDINVPVIRSVSKLVASFITFYRDDDPSLGYEYANKPCCRFYHPHQSHDSLSKGIYDVNKDLEFQIQLGSKLYPEYPCNSLTQCFYHLRKSLNLPVFHQHSISIDFKLYRDRQFIFGFSFEKVPDSSYTGINTRAGQQMLIRVKPAGASIPVDDMPDEMFVTLLSEQVIEIKDLGLKVF
>Symbiodinium_sp._CCMP2456_gene_9|GeneMark.hmm|418_aa|-|161|1417_MGM_gi|1990938286|gb|CAJNDV010001799.1|_Symbiodinium_sp._CCMP2456_genome_assembly,_contig:_Slin_CCMP2456.scaffold11616,_whole_genome_shotgun_sequence:4839-6256
DNMINSLQFGLPESAAYITDRKQVHFPSVSGNIFSSSNGNKYLKYVITGEDNNYIDLSSVCLFFDVVNTSTTAGQYLRPLGESHAFFTRYRCNGAGQQLNDIDNYNQVCEKMKSFKSEEVRNLDDIQEGCLTRYDSRINRLFAYNIESHSATATTGANQRGVVVPKLTRINTTGIEQGKFVRMGHKPVCGFVQSGYYPPIRYCPLEYVFEIVSDAGEPVVRPSATVAGTQAEDDENGLYFTTRNTTTSWAIQNAILRCELVQVDNAVNNNIVSHLLKGGRLRMVYPAYHSFSQTFTAGNTEINMNIVKSSTRLSQMFFTFSNSNINNDNTAGNYERKKWNYFFHPMAVTIDNLEGVVDSAKQISCQVQIANKKFPEQAVENLSEAMYFLRRAVNVMSPYYDGFQLTFIVMLLTSFSWD
>Symbiodinium_sp._CCMP2456_gene_16|GeneMark.hmm|332_aa|-|3|998_MGM_gi|1990937338|gb|CAJNDV010002249.1|_Symbiodinium_sp._CCMP2456_genome_assembly,_contig:_Slin_CCMP2456.scaffold12020,_whole_genome_shotgun_sequence:4712-6129
LFAYNIETHTATATTGANQRGVVVPNLTRINTTGIEQGKFVRMGHKPVCGFVQSGYYPPIRYCPLEFIFEIVSDAGEPVVRPSATVAGTQAEDDENGLFFTTRNTTSSWAIQNAVLRCELIQVDNTVNNNIVSHLLKGGRLRMVYPAYHSFSQTFAAGNTEINMNIVKSSTRLSQMFFTFSNNNIDNNNTASNYDKKRWNYFFHPMAVTIDNLEGVIDSDKQISAQIQIANNKFPEQEISSISEFMYFLRRAVNVMSPYYDGFSIDIYRYANDKFIGGFNFDKQPDMNFTGTNTKMASLITFKIKGANANFAVGIERVFITAVSEHIFELSE
>Symbiodinium_sp._CCMP2456_gene_22|GeneMark.hmm|319_aa|-|325|1284_MGM_gi|1990936832|gb|CAJNDV010002501.1|_Symbiodinium_sp._CCMP2456_genome_assembly,_contig:_Slin_CCMP2456.scaffold12248,_whole_genome_shotgun_sequence:4310-5711
MYRPSSGNRVLKFSLNDENGWLDPQSVVIYFTVQNLDTTLFRRLRPISGNPPVFFRRGRLLAGSQVLEDFNDFGRLSEMFDMLSNENVRDNITAQGFGYRYDDYEQTLWSEGVTGQTFNEMNGKTVPGFFNKMTVGFKPIFGLFNNNYKYLPLKYMGNLTIELELVNNETECIITPDDDAGTTFTKDIAGDADASVTNTSVLFELNQCRCVCDIVTLESNLQNEYVKHLLSSKTLPITYTTFVTQSQSVTGLTDINVQVVRSVSKFVATFISFYKSGDVSAGFEYADKEALRFYNPMTQSVDNPHGIYDSNAISVTNRC
>Symbiodinium_sp._CCMP2456_gene_24|GeneMark.hmm|522_aa|-|3|1568_MGM_gi|1990936244|gb|CAJNDV010002771.1|_Symbiodinium_sp._CCMP2456_genome_assembly,_contig:_Slin_CCMP2456.scaffold12491,_whole_genome_shotgun_sequence:5902-7470
DVMSPALDFGLPKTAQYVTDRRHVNHFPSGSNVYKSDGSGNLNIRFYITGEDGTYLDLSSIRLFANLKNNDVESHFLRPLSGLHGFFTRYRCTVGGQLVQDIDQYNRHCELYSSLKSADARHSDDIESAANPRWDDDWRHKYANGLDQFVGLDYAPTTVNPSTVTVVEAAPAGNKNYRDFNAFGDIGNRYTRHSVSGIRGGEYVRLGHKFKSGFRESNYYLSVRDAPLEVEVTLTSDPEAPIIKPVVTAGDYSDSAGDRYGHYFTTGDTSTLYELNSLIIRAEVVTLDSQVNNNITSHLLQGGSLKIVYPMYHTLSQTFSTDGNEINMNVVKSASKLNGMFITLYRQQRGASLGAGDTAGMENGYYLPDNYVYKRWNYFYNPMINARLNDLGANATGADKGYGFANKNLNISWQVQIHNKKYPEFESQSLAEHWYFLNRMLSYINPDQDACSITYEQYRSDKFIIGINFEKMSEQHMTGVNTKMSGLPNIKIKPFRTLAEAEKIQEIFCHIISETVLEIRSD
>Symbiodinium_sp._CCMP2456_gene_25|GeneMark.hmm|308_aa|-|3|926_MGM_gi|1990936119|gb|CAJNDV010002823.1|_Symbiodinium_sp._CCMP2456_genome_assembly,_contig:_Slin_CCMP2456.scaffold12538,_whole_genome_shotgun_sequence:3056-4523
VGCFSQFKYLPLKYMGNLTIELELVTNATDCIITSNDFTTAGAAGAFPTADIVDRFTAAEAGDAGKATNTSIDFEISNPRVVCDLCTLDNNLNNEYSKHLLESKGLPITYTTFITQSSNVKGSTDFSVPVIRSVSKLVATFVTFFKKYDPLVEASRPSTDYEYCDKEFCRFYHPHQQHDALDQGIYDKNKDLEFQIRLGSKLYPEYPCNSITQCFYHLRKALNLPVFHQHSLNINFKQYRDRQFIFAFSFEKVPDSSYTGINTRAGQQMLLRVKPAGVTIPAEEMPDTMYITMLSEQILEIKDLGLKV
>Symbiodinium_sp._CCMP2456_gene_30|GeneMark.hmm|491_aa|-|3|1475_MGM_gi|1990935734|gb|CAJNDV010003004.1|_Symbiodinium_sp._CCMP2456_genome_assembly,_contig:_Slin_CCMP2456.scaffold12700,_whole_genome_shotgun_sequence:4606-6081
DVMSSNLDFGIPNTAQYVIDRRHQRYYPSGSNIYNATSGNKQVKFNLTASDDNTFLDLSSVRMFANLKNNDPSQDHYLRPITGLHGFMSRLRIMVAGQLVEDIDFYARHCELYKNFKSQATKDNDEIEESVSPNYDNDFAHAYAGGLEEDVQNGGDRNDFGRLITRYTRHTKTGIIGGGFMRLGHKFESGLMNSNYYIPLRVAPIEIEITITTDPNAPVIQPVNSPASGNPLDANNTDENGYFFTTGDTSGGEMWALENVNLAVETVMLDQTVANNITRHMLEGGSLKLTFPVYNTLTQTFNTGGTELNFNIVKSSSKLNGMFLTFYRAPRPNPLDEYIFKKFNYFYNPMINSKIYPSAVIATDDDRGYGYQDYRKNLEISLQIANKKYPEFPSQSLSEHCYYLKRFLNYINKSQDSFSISYKRYREDKFVFGIDFQKMNDGQSFFTGQNTKQGSLLVAKVKPYQTLGAGEEIQEVFIHLISEAVLELRSE
>Symbiodinium_sp._CCMP2456_gene_33|GeneMark.hmm|475_aa|-|3|1427_MGM_gi|1990935138|gb|CAJNDV010003312.1|_Symbiodinium_sp._CCMP2456_genome_assembly,_contig:_Slin_CCMP2456.scaffold12979,_whole_genome_shotgun_sequence:6369-7796
METFTAEDILIDNLSFKLNKGSSYITDRRSVSFFPTTSNVYKPSSGARVIKFTLNGEDKSWLDPQSVRIFFTLNNKDAGTNFKKLRPLSSPYSFFRRMRIICGSQVVEDFDSYNRVHHMFSKLMSQGARRDEANEGFGYRYDHELLTLVNNAGSALSYEVNAANCQGFYNEMTVGFKPLCGLFSQFKYLPLKYMGNLTIELELVTNATDCIINPNDVAPPVEAVIVNRFTVDAVGDAGKLTNTSIDWEISNPRVVCDVCTLDNNLNNEYVKHLLEGKGLPITYMTYITQSQNVKSSGNFSIPVIRSVSKLVASFVTFYKSGEASTGYEYVDKEFCKFNHPHQSHIPADQGIYDVTKDLEFQLQLGSKLYPEYPCNSLTQCFYHLRKALNLPMFHQHSMNINFKQYRDRQFVFAFSFEKVPDSSYTGMNTRAGQQLLLRVKPAGAAIPTADMPDTAYITLLSEQILKKKDLGLKVF
>Symbiodinium_sp._CCMP2456_gene_38|GeneMark.hmm|304_aa|-|3|914_MGM_gi|1990932503|gb|CAJNDV010004712.1|_Symbiodinium_sp._CCMP2456_genome_assembly,_contig:_Slin_CCMP2456.scaffold14238,_whole_genome_shotgun_sequence:2228-3655
MIVGFKPLCGLFSQFKYLPLKYMGNLTIELELVTNATDCVINHEDVTVGDAADRFVTDVNPATEADAEFRNTSIDWHIENARVVCDVCTLDNNLNNEYVKHLLEGKGLPITYTTYTTQSQSIKNTTDINIQVIRSVSKLVASFITFYKEGDPSTGYEYCDKEFCRFYHPQQQSDEQIEGIYDSNFDLQMQIQLGSKLYGEYPITSLQECYYHLRKALNLPMFHQHSLSIDFRQYRDRQFVFGFSFEKVPDSSYTGINTRAGQQMLVKIKPANASIDVSKMPDNIYITMLSEQILEIKDLGLKVF
>Symbiodinium_sp._CCMP2456_gene_45|GeneMark.hmm|438_aa|-|3|1316_MGM_gi|1990931007|gb|CAJNDV010005523.1|_Symbiodinium_sp._CCMP2456_genome_assembly,_contig:_Slin_CCMP2456.scaffold14969,_whole_genome_shotgun_sequence:1039-2473
VYKPSSGARVIKFSLNGEDNTRLDPQSVRIFFTSNNKDGTNFRKNRPLSSPYSFFRRMRIIAGSQVVEDFDSYNRVHHMFAKLMSQGARRDEANEGSGYRYDDELFTLVNKGGTALTYEVNSANCQVFCNEMTVGFKPLCGLFSQFRYLPLKYMSTLTIELELVTNAVDCIINSNDYDESDTGISADIRNRFTVAVAGDVGKATNTSIDWEISNPRVVCDVCTLDNNLDNEYVKHPLEGKGLPITYTTFFTQPQTVKGSTDFSVPVIRSVSKLVASFVTVYKAGDPSSGYEYADKEFCLFYHPHQAHNPLDEGIYDKDKDLEFQIQLGSKLYPEYPCNSITQCFYHLRKALNLPLFHQHSMNINCKQYRDRQFIFAFSLERLQDSSWSGISTRAGQQMLIRVKPAGATIPANEMPDTMYITLLSEQMLEIKDLGLKVV
>Symbiodinium_sp._CCMP2456_gene_46|GeneMark.hmm|473_aa|-|3|1421_MGM_gi|1990930541|gb|CAJNDV010005763.1|_Symbiodinium_sp._CCMP2456_genome_assembly,_contig:_Slin_CCMP2456.scaffold15184,_whole_genome_shotgun_sequence:703-2124
QDNMINSLQFGLPESAAYITDRKQVHFPSVSGNIFSSKNGNKYIKFVITGEDNNYIDLSSICLFFDVFNNSQTAGQYLRPLGESHAFFTRYRCNAAGQQINDVDNYNLVCEKMKSFKSEEVRNLDDIQEGCLTRYDSRINRLYAFAIEAPTATVKHPANDRGIVLPKLTRANTTGIEKGKFVRMGHKPCCGFVQSGYYPPIRYCPLEFIFEICGDEQEPVINPAAPVAGTQAEDDKNGLYFTTRNTTTSWTIQNCILRCELIQVDNTVNNNVVSHLLKGGRLRMVYPAYHSFSQSFSATSQNINMNIVKSSTRLSQMCFTFSNSQIQDNNTAGNFTKKKWTWFWHPMSASIDNLEGVIDSDKQISYYVQIANKKFPEQRIESIAEAMYFLRRAVNVMSPYYDGFSIDIYRYANDKFIGGINFDKQPDMNFTGSNTKMGSLITFNIKGANQSFDLGIEQVFVTMVSEHIFELSE
>Symbiodinium_sp._CCMP2456_gene_47|GeneMark.hmm|472_aa|-|3|1418_MGM_gi|1990929720|gb|CAJNDV010006211.1|_Symbiodinium_sp._CCMP2456_genome_assembly,_contig:_Slin_CCMP2456.scaffold15588,_whole_genome_shotgun_sequence:309-1727
QDNMINSLQFGLPESAAYITDRKQVHFPSVSGNIFSSNNGNKYIKFVITGEDNNYIDMSSICLFFDVVNTSLTAGEYLRPLGQSHTFFTRYRCNAAGQQINDIDNYNLVCDKMKSFKSEEVRNLDDIQEGCLTRYDSRINRLYAFAIENHDATANTPANDRGIVLPKLTRLNTTGIAQGKFVRMGHKPCCGFVQSGYYPPIRYCPLEFIFEICSDPQEPAIDPATNGTNQAADDAAGKFFTERNTTTSWAIQNCILRCELITVDNSVNNNVVSHLLKGGRLRMVYPAYHSFSQSFATGNAEINMNIVKSSTRLSQMFFTFSNAQIQNNNTANNYAKKKWNWFYHPMQVTIDNLQGVIDSDRQISYNVQIANKKFPEQAVESLAEAMYFLRRAVNVMSPFYDGFSIDIYRYANDKFIGGINFDKQPDMNFTGSNTKMGSLLTFKLKGANQTFALGIEQVYVTLVSEHVFELSE
>Symbiodinium_sp._CCMP2456_gene_54|GeneMark.hmm|307_aa|-|486|1406_MGM_gi|1990928803|gb|CAJNDV010006699.1|_Symbiodinium_sp._CCMP2456_genome_assembly,_contig:_Slin_CCMP2456.scaffold16026,_whole_genome_shotgun_sequence:3722-5128
QDNMINSLQFRLPESISYITDRKQVHFPSVSGNIFSSSNGTKYFKFVITGEDNNYIDMSSVCLFFDVVNTSTTAGQYLRPLGESHAFFTRYRCNGAGQQLNDIDNYNQVCEEMRSFKSEEVRNLDDIQEGCLTRYDSRINRLYAYAIEGHDAVATVGANDRGIVLPRLTRANTTGIEQGKFVRMGHKPVCGFVQSEYYPPIRHCPLEFIFEIVSDAGEPVIRPATPVPGTQPEDDANGSYFTTRNTTTSWSIQNCILRCELIQIDNTVNNNIFSHLLKGGRLRMVYPAYHSFSQTFTAGNTEINMNI
>Symbiodinium_sp._CCMP2456_gene_61|GeneMark.hmm|313_aa|-|3|941_MGM_gi|1990927722|gb|CAJNDV010007278.1|_Symbiodinium_sp._CCMP2456_genome_assembly,_contig:_Slin_CCMP2456.scaffold16548,_whole_genome_shotgun_sequence:727-1668
IKRIQLFANGQRTDDIDNYGRTVHLLKPREWWINQANEGFEVNEIGGFPQPLPESHFQEVLMAPTLVGLLGCGKMLPPQLNLVLEIEFADAADTIRGGQSSSVDFSIQNVRVLASQVTLDSALVESFNRVLLSGRSLVFSYPTVHTQVTSVPAGSTEFNVTVARAYTKLLGAFVTFRATGAQEGITDLEHPGNQVNGTSFLESQMQIGSLQYPHYPAKDFAEHHHFLQVMAGTYDSTFRNMRLTKNMYEGSSFIAAYPVERVPRMPLSGISTRAGDLARFTFKGLQANKVQECYVHMVSYQVVTLSGSGVSVL
>Symbiodinium_sp._CCMP2456_gene_67|GeneMark.hmm|410_aa|-|3|1232_MGM_gi|1990925051|gb|CAJNDV010008795.1|_Symbiodinium_sp._CCMP2456_genome_assembly,_contig:_Slin_CCMP2456.scaffold17913,_whole_genome_shotgun_sequence:3163-4600
VFFTLNNKDGTNFRKLRPLSPPYSFFRRVRIIAGNQVVEDFDNYNRVHRMFSKLMSQGARKDEASEGLGYRYDDELNTLVSNAGSTALVYEVNSENCQGFYNEMTVCFKPLAGIFSQFKYLPLKYTGNLTIELELVNSAVDCIIDPNNYDESDTGIATDLRNRFTVAVAGDVGKATNTSIDWEISNARVVCDVCTRDNNLDNEYVKHLLEGKGLPITYTTYITQSQTVKGLTDIGVQAIRSVSKVVATFISFYKNGDPSSGYEYADKEFGRFYHPHQSHDPLDQGFYDVNKDLEFQIQLGSKLMPGYPCKSITEAFYHLRKALNLPMFHQHSMAINFKQYRDRQFVFGFSMERVPDSSYTGNNTRAGQMMQIRVKPTGASIPSTDMPDQIYITLLSEQILEVRDLGTKVF
>Symbiodinium_sp._CCMP2456_gene_68|GeneMark.hmm|478_aa|-|3|1436_MGM_gi|1990924649|gb|CAJNDV010009022.1|_Symbiodinium_sp._CCMP2456_genome_assembly,_contig:_Slin_CCMP2456.scaffold18117,_whole_genome_shotgun_sequence:1291-2727
MESFSVEDILIDNLSFKLNKGSSYITDRRSVSFWPTGSNIYKPSSGNRVIKFTLNGEDNAWLDPQSVRVFFTLNNKDGTNFRKLRPLSPPYSFFRRMRIIAGNQIVEDFDNYNRVHHMFSKLMSQGARKDEASEGFGYRYDDELNTLVNNAGSTALVYEVNSENCQGFYNEMTVSFKPLAGIFSQFKYLPLKYMGNLTIELELVNSAVDCIIDPNNYDESDTGIATDLRNRFTVAVAGDVGKGTNTSIDWEISNARVVCDVCTLDNNLNNEYVKHLLEGKGLPITYTTYITQSQTVKGLTDISVQAIRSVSKLVATFITFYKNGDPSEGYEYADKEFCRFYHPHQSHDPLDQGIYDVNKDLEFQIQLGSKLMPEYPCKSITEAFYHLRKALNLPMFHQHSMAINFKQYRDRQFVFGFSMERVPDSSYTGINTRAGQMMQIRVKPTGASIPSTDMPDQIYITLLSEQILEVKDLGIKVF
>Symbiodinium_sp._CCMP2456_gene_89|GeneMark.hmm|474_aa|-|3|1424_MGM_gi|1990921421|gb|CAJNDV010010960.1|_Symbiodinium_sp._CCMP2456_genome_assembly,_contig:_Slin_CCMP2456.scaffold19862,_whole_genome_shotgun_sequence:1091-2515
METFSPEDILIDNLSYKLNKGSSYITDRRIVRFYSQSTNVFRPKSGNRIMKFSLNSEDNTWLDPQSVRVCFTVQNLEYATLNRKLRPLAHPYSFFRRMRIICGSQVVEDFDNYNRVHQMFSKLMSQGARKDEANEGFGYRYDDEVKTLVNSSGSSLEYEVNSNNCPGFLNQMTVCFKPLCGLFSQFKYLPLKYMGNLTIELELVNDDLDCIINPDDYSEGDGSIGDRFTKDVALPGGNATNTSKTVELNNAFVSCDVCTLDNNLNNEYVKHLLEGKGLPITYTTFITQSQSVEGSKSTSVPVIRPVSKLIASFITFYRDDDPSTGYQYANKRFCRFYHPHQNHDESVQGIYDVNKDLEFQIQLGSKLYPEYPCNSLSQCFYHLRKALNLPVFHQHSISIDFTQYRDRQFIFGFSFEKVPDSSYTGVNTRAGQQMLIKIKPAGVEIPADDMPDEMFITLLSEQILELKDLGIKVF
>Symbiodinium_sp._CCMP2456_gene_91|GeneMark.hmm|382_aa|-|3|1148_MGM_gi|1990919783|gb|CAJNDV010011961.1|_Symbiodinium_sp._CCMP2456_genome_assembly,_contig:_Slin_CCMP2456.scaffold20762,_whole_genome_shotgun_sequence:1059-2482
MRIIAGSQAVEDFDSYNRVHHMFSKLMSSGARRDEANEGFGYRYDDELLTLVNNSDSTALTYEVNAENCQGFYNEMTVGFKPLCGLFSQFKYLPLKYMGNLTIELELVTNAVDCIIDPNNYDESDTGIVTDLRNRFTVAVAGDVGKATNTSIDWEISNDRVICDVCTLDNNLNNEYVKHLLEGKGLPITYTTYITQSQSVKGLDSISVNVIRSVSKLVASFVTFYKQGDPSTGYEYADKEFCRFYHPHQNHEPLDAGIYDINKDLEFQIQLGSKLYPGYPCNSITQCFYHLRKALNLPLFHQHSMNINFKQYRDRQFVFAFDFQKLSDSSYSGISTRVGQMMRLIVKPAGASIPANEMPDQIYITMLSEQILEVKDLGLKVF
>Symbiodinium_sp._CCMP2456_gene_99|GeneMark.hmm|318_aa|+|6|962_MGM_gi|1990919033|gb|CAJNDV010012439.1|_Symbiodinium_sp._CCMP2456_genome_assembly,_contig:_Slin_CCMP2456.scaffold21192,_whole_genome_shotgun_sequence:301-1637
MINSLQFGLPESAAYITDRKQVHFPSVSGNIFSSLNGNKYLKLVITGEDNNYIDLSSVCLFFDVVNTSQTAGQYLRPVGESHAFFTRYRCNVAGQQLNDIDNYNQVCEEMKSFKSEEVRNLDDIQEGCLKRYDSRINRLFAYNIETHSATATTGANQRGVVVPKITRINTTGIEQGKFVRVGHKPVCGFVQSGYYPPIRYCPLELIFEIVSDAGEPVVRPSATVATTQAEDDENGLYFTTRNTTTSWAIQNSILRCELVQVDNTVNNNIVSHLLKGGRLRMVYAAYHSFSQTFxILIMITQQVIMIERSGIISVILWR
>Symbiodinium_sp._CCMP2456_gene_106|GeneMark.hmm|382_aa|-|3|1148_MGM_gi|1990917898|gb|CAJNDV010013130.1|_Symbiodinium_sp._CCMP2456_genome_assembly,_contig:_Slin_CCMP2456.scaffold21814,_whole_genome_shotgun_sequence:805-2146
MRIIAGSQVVEDFDSYNRVHHMFSKLMSQGARRDEANEGFGYRYDDELLTLVNNAGTTALTYEVNANNCQGFYNEMTVGFKPLCGLFSQFKYLPLKYMGNLTIELELVTNAIDCIIDPNNYDESDTDIAETLRNRFTVAVAGDIGKATNTSIDWEISNARVICDVCTLDNNLNNEYVKHLLGGKGLPITYTTYITQSQSVKGLDSISVNVIRSVSKLVASFVTFYKAGDPSIGYEYADKEFCRFYHPHQNHNPLDDGIYDKDKDLEFQIQIVSKLYPEYPCNSITQCFYHLRKALNLPLFHQHSMNINFKQYRDRQFVFAFDMQKVPDSSYSGLNLKSGQMMRLIVKPAGSAIPVNEMPDNIYITLLSEQILEIKDVGLKIW
>Symbiodinium_sp._CCMP2456_gene_108|GeneMark.hmm|338_aa|-|3|1016_MGM_gi|1990917149|gb|CAJNDV010013573.1|_Symbiodinium_sp._CCMP2456_genome_assembly,_contig:_Slin_CCMP2456.scaffold22212,_whole_genome_shotgun_sequence:1-1017
QDNMINSLQFGLPESAAYITDRKQVHFPSVSGNIFSSSNGNKYLKFVFSGEDNNHIDMSSVCLFFDVVNTSTTAGQYLRPLGESHSFFTRYRCNAAGQQINDIDNYNQVCEEMKSFKSEEVRNLDDIQEGCLTRYDSRINRLFAYTIESHDATATAGSNQRGVVLPKLTRINTTGIEQGKFVRMGHKPCCGFVQSGYYPPIRYCPLEFIFEIVSDAGEPVIRPATPVAGTQAADDENGLYFTTRNTTTIWAIQNAILRCELIQVDNTVKNNIVSHLLKGGRLRMVYPAYHSFSQTFTSGNTEINMNIVKSSTRLSRMFFTFSNSNIDNDNTAGNYDRK
>Symbiodinium_sp._CCMP2456_gene_109|GeneMark.hmm|301_aa|-|3|905_MGM_gi|1990916265|gb|CAJNDV010014129.1|_Symbiodinium_sp._CCMP2456_genome_assembly,_contig:_Slin_CCMP2456.scaffold22713,_whole_genome_shotgun_sequence:1923-2828
TVGFKPLCGLFSQFKYLPLKYMGNLIIELELVNNDTDCIINPDDNTEANAIGDCFTSDVALPAGNASNTSKVFELNNAFVSCDICTLDNNLNNEYVKHLLEGKGLPITYTNYITQSQSVEGKNDISVPVIRSVSKLVASFITFYRTDDPSLGYEYANKRFCRFYHPHQSHDSAVEGVYDVNEDLEFQIQLGSKLFPEYPCNSLTQCFYHLRKALNLPVFHQHSISIDFKQYRDRQFIFGFSFERLIDSSYTGIKTRTCQQMLIRVKSTGASIPVDDMPDEMYITLLSEQILEIRDLGINVF
>Symbiodinium_sp._CCMP2456_gene_110|GeneMark.hmm|379_aa|-|3|1139_MGM_gi|1990916112|gb|CAJNDV010014224.1|_Symbiodinium_sp._CCMP2456_genome_assembly,_contig:_Slin_CCMP2456.scaffold228,_whole_genome_shotgun_sequence:150744-152169
MRIIAGNQVVEDFDNYNRVHHMFSKMMPQGARKDEANEGFGQRYDDEVKTLVNKVGTELSHEVNGFTLQGFRDTMTVGFKPLCGLFSQFKYFPLKYMGNLTIELELVTNATDCIIDYRNYQLNDDVGNRFVHNVDPAGDAGANIRNTSIQWEINNARVVCDVCTLDNNLNNEYVKHLLEGKGLPITYTTYITQSQTISNTDNISIPVIRSVSKLVASFITFYKSGDPSTGFEHCDKEFCRFYHPMQTSDEAVDGLYSENKDLEFQIQLGSKLYPEYPCRSMTECFYHLRKALNLPMFHQHSMSVSFRHYRDRQFIFAFSFEKVPDSSYTGINTRAGQQMLVKIKPVGTSIPTFDMPENIYITMLSEQILEIKDLGLKVF
>Symbiodinium_sp._CCMP2456_gene_121|GeneMark.hmm|357_aa|-|328|1401_MGM_gi|1990910735|gb|CAJNDV010017735.1|_Symbiodinium_sp._CCMP2456_genome_assembly,_contig:_Slin_CCMP2456.scaffold2596,_whole_genome_shotgun_sequence:7345-8746
MESFSPEDILVDNLSFKLGTGASYITDRRSVRFYPSGSNVYKPTSGNRVLKFPLNAEDNGWLDPQSVRVFFTVQNLDQGLNRKLRPLAPPYSFFRRMRIIAGNQVVEDFDNYNRVHQMFSKLMSQGARKDEANEGFGYRYDDEVKTLVNNVGTELNYEVNAVNCPGFKNQMTVGFKPLCGLFSQFKYLPLKYMGNFTIELELVNNDIDCIINPDDNTEANAIGDRFTTDVALPGGNASNTSKVFELNNAFVSCDICTLDNNLNNEYVKHLLEGKGLPITYTTYITQSQSVAGYSDISVPVIRSVSKLVASFITFYRTDDPSLGYEYANKRFCRFYHPHQSHDSTVEGRFRVPNSIRF
>Symbiodinium_sp._CCMP2456_gene_148|GeneMark.hmm|307_aa|-|499|1422_MGM_gi|1990894337|gb|CAJNDV010029391.1|_Symbiodinium_sp._CCMP2456_genome_assembly,_contig:_Slin_CCMP2456.scaffold3645,_whole_genome_shotgun_sequence:12888-14310
EPNMINSLQFGLPESAAYITDRKQVHFPSVSGNIFSVSNGNKYLKFVITGEDNNYLDLSSVSLFFDVVNTDTDVAKYLRPLGESHAFFTRYRCNGAGQQLNDIDNYNQVCEEMKSFKSEEVRNLDDIQEGCLTRYDSRINRLYAYSIEGHDATATTGGNNRGIVLPKLTRLNTTGIESGKFVRMGHKPCCGFVHSGYYPPIRYCPMEFIFEIVSDATEPVIEPAANGADQAMDDANGKYFTERNTTTQWSIQNAILRCELIQVDNTVNNNIVSHLLKGGRLRMDYPAYHSFFANLFVRKHRDQHEHS
>Symbiodinium_sp._CCMP2456_gene_149|GeneMark.hmm|475_aa|-|3|1427_MGM_gi|1990892277|gb|CAJNDV010030863.1|_Symbiodinium_sp._CCMP2456_genome_assembly,_contig:_Slin_CCMP2456.scaffold378,_whole_genome_shotgun_sequence:56951-58378
EPNMINSLQFGLPESAPYITDRKQVHFPSVSGNIFSAANGNKYLKFVITGEDNNYLDLSSVSLFFDLVNTDTDAAKYLRPLGESHAFFTRYRCNAAGQQINDIDNYNLVCEEMKPFKSEEVRNLDDTQEGCLTRYDSRINRLYAYTIEGHSATATVGRNNRGIVLPQLTRLNTTGIESGKFVRMGHKPCCGFVQSGYSPPIRYCPLEFIFEIVSDPQEPVINPATNGADQATDDENGKFFTARNTTTSWSIQNAILRCELIQVDNTVNNNIVYTVSHLLKGGRLRMVYPAYHSFSQTFATGNTEINMNIVKSSNRLSQMFFTFSNNSIDNNNTAGNYDKKKWNYFFHPMAVTIDNLEGVIDSNRQISAQIQIANKKFPEQEVTSIAEFMYFLRRAVNVMSPYYDGFSIDIYKYANDKFIGGINFDKQPDVNFTGSNTKMGSLITFKIKGANQNFALGIERVFVTMVSEHVFELSE
>Symbiodinium_sp._CCMP2456_gene_150|GeneMark.hmm|336_aa|+|6|1016_MGM_gi|1990891960|gb|CAJNDV010030954.1|_Symbiodinium_sp._CCMP2456_genome_assembly,_contig:_Slin_CCMP2456.scaffold3861,_whole_genome_shotgun_sequence:32672-34033
MINSLQFGLPESAAYITDRKQVHFPGVSGNIFSSSKGNKYLKFVITGEDNNNIDLSSVCLFFDVVDTSTTAGQYLRPLGESHAFFTRYRCNGAGQQLNDIDNYNQVCEEMKSFKSEEVRNLDDIQEGCLTRYDSRINRLFAYNIETHTATATTGANQRGVVVPKLTRINTTGIEQGKFVRMGHKPICGFVQSGYYPPIRYCPLEFIVEIVSDAGEPVIRPSATVAGTQAEDDENGLFFTTRNTTSSWATQNAILRCELIQVDNTVNNNIVSHLLKGGRLRMVYPAYHSFSQTFTAGNTEISMNIVKSSTRLSQMFFTFSNSKIDDDTKAGDYDKKR
>Symbiodinium_sp._CCMP2456_gene_155|GeneMark.hmm|378_aa|-|115|1251_MGM_gi|1990887746|gb|CAJNDV010032098.1|_Symbiodinium_sp._CCMP2456_genome_assembly,_contig:_Slin_CCMP2456.scaffold4891,_whole_genome_shotgun_sequence:1447-2813
MFINQHQETEYVRVFFTVQNLDQDLNRKLRPLAPPYSFFRRMRIIAGNQVVEDFDNYNRLHQMFSKLMSQGARKDEANEGFGYRYDDEVKTLVNNVGADLQYEVNAVNCPGFKNQMTVGFKPLCGLFSQFKYLPLKYMGNLTIELELVNNDIDCIINPDDNTEANAIGDRFTSDVALPGGNASNTSKLFELSNAFVSCDICTLDNNLNNEYVKHLLEGIGIPITYTTYITQSQSVAGYSDISVPVIRSVSKLVASFITFYRDDDPSLGYEYANKRFCRFYHPHQSHDSTVEGIYDINKDLVFQIQSGSKLYPEYPCNSLTQCFYHLRKALNLPVFHQHSISLILNNIVTVNLFSASLLKRCQIVATLELIQEPDNKCL
>Symbiodinium_sp._CCMP2456_gene_156|GeneMark.hmm|472_aa|-|3|1418_MGM_gi|1990886867|gb|CAJNDV010032357.1|_Symbiodinium_sp._CCMP2456_genome_assembly,_contig:_Slin_CCMP2456.scaffold5123,_whole_genome_shotgun_sequence:17244-18662
DNMINSLQFGLPESAAYITDRKQVHFPSVSGNIFSSSNGNKYIKFVITGEDNNYIDLSSICLFFDVVNTSTTTGQYLRPLGESHAFFTRYRCNAAGQQINDIDNYNLVCEMMKSFKSEEVRNLDDIQEGCLTRYDSRINRLFAYNIEIHNATETAGANQRGVVLPKLTRINTTGIEQGKFVRMGHKPCCGFVQSGYYPPIRYCPLEFIFEICSDAQEPVINPGNPVLGTQALDDENGLYFTTRNTTTSWAIQNCILRCELIQVDNAVNNSVVSHLLKGGRLRMVYPAYHSFSQSFAAGNQEVNMNIVKSSTRLSQMFFTFSNSNIITNDSSGTFERKKWTYFWHPMAVSIDNLEGVIDSNRQLSYYVQIANKKFPEQQVESLAEAMYFLRRAVNVMSPYYDGFSIDIYRYANDKFIGGINFDKQPDMNFTGSNTKMGSLITFKVKGANANFALGIEQVFVTMISEHIFELSE
>Symbiodinium_sp._CCMP2456_gene_168|GeneMark.hmm|351_aa|+|350|1405_MGM_gi|1990881584|gb|CAJNDV010034096.1|_Symbiodinium_sp._CCMP2456_genome_assembly,_contig:_Slin_CCMP2456.scaffold669,_whole_genome_shotgun_sequence:125446-126877
MFSKLLSQGARKDEANEGFGYRYDDEIKALKKGAGDNLIYDVDAVAVPGFKNQMTVAFKPLVGIFNQFKYLPLKYMGNLTIELELVSNDTDCIVNPDDYDEADTGIAQNLREKVTADVELPAGNATHTSKLFELNNAFVQCDVCTLDNNLNNEYVKHLLEGKGLPITYTTYITQSQSVEGSTDISVPVIRSVSKLVETFITFYRTDQPSLGYEYANKRFCRFYHPHQSHDSSVEGLYDVNKDLEFQIQLGSKLFPEYPCNSLSQCFYHLRKAVNLPVFHQHSISIDFKQYRDRQFIFGFSSERVPDSSYTGVTTRAGQQMLIEIKPAGATIPVADMPDEMFITMLSEQIWK
>Symbiodinium_pilosum_gene_4|GeneMark.hmm|350_aa|-|3|1052_MGM_gi|1991383991|gb|CAJNIZ010008969.1|_Symbiodinium_pilosum_genome_assembly,_contig:_Spil_CCMP2461.scaffold1807,_whole_genome_shotgun_sequence:94494-95863
RRDEANEGFGYRYDDELLTLVSKGGTALTYEVNSANCLGFYNEMTVGFKPLCGLCSQFKFLPLKYMGNLTIELELVMNAVDCIINPNDYDESDTGIAEDIRNRFTVVVAGDVGKATNTSIDWEISNARVVCDVCTLDNNLNNEYVKHLLEGKGLPITYTTYITQSQSVKGTNDINVQVVRSVSKLVASFITFYKEGDPSTGYEYCDKEFCRFYHPQQQSDEQTEGIYDNNFDLQMQIQLGSKLYAEYPITSLQECYYHLRKALNFPMFHQHSMSIDFRQYRDRQFVFGFSFEKVPDSSYTGINTRAGQQMLVKVKPANASITTTAMPDNIYITLLSEQILEIKDLGLKVY
>Symbiodinium_pilosum_gene_6|GeneMark.hmm|356_aa|-|3|1070_MGM_gi|1991382904|gb|CAJNIZ010009707.1|_Symbiodinium_pilosum_genome_assembly,_contig:_Spil_CCMP2461.scaffold18734,_whole_genome_shotgun_sequence:6-1076
VEQFSPEDILVDNLSFKLNKGASYITDRRSVRFYPSGSNVYKPTSGNRVLKFSLNAEDNGWLDPQSVRVFFTVQNLDQSLNKKLRPLAPPYSFFRRMRIIAGNQVVEDFDNYNRVHQMFSKLMSQGARKDEANEGFGYRYDDEVKTLVNNVGADLQYEVNAVNCPGFKNQMTVGFKPLCGLFSQFKYLPLKYMGNLTIELELVNNDIDCIINPDDNTEANATGDRFTSDVALPGGNASNTSKLFELNNAFVSCDICTLDNNLNNEYVKHLLEGKGLPITYTTYITQSQSVAGYSDISVPVIRSVSKLVASFITFYRDDDPSLGYEYANKRFCRFYHPHQSHDATVEGIYDINKDLE
>Symbiodinium_pilosum_gene_11|GeneMark.hmm|478_aa|-|3|1436_MGM_gi|1991380293|gb|CAJNIZ010011407.1|_Symbiodinium_pilosum_genome_assembly,_contig:_Spil_CCMP2461.scaffold20263,_whole_genome_shotgun_sequence:277-1713
METFSPEDILIDNLSFKLNKGSSYISDRRSVRFYSQSTNVFTPSSGNRVMKFSLNGEDNTWLDPQSVRVCFTVKNKDVTLNRKLRPLAPPYSFFRRMRIIAGSQVLEDFDNYNRVHQMFSKLMSQGARKDEANEGFGYRYDDEVKTLKKQVGSENLIYDVDAVAIPGFKNLMTVCFKPLAGIFSQFKYLPLKYMGNLTIELELVSSALDCIVNPDDYPEDDTGIAQLLREKFTRDVAIPGGNATNTSKDFELNNAFVQCDVCTLDNNLNNEYVKHLLEGKGLPITYTTYITQSQSVENNDSISVPVIRSVSKLVASFITFYRTDQPSLGYEYTNKRFCRFYHPHQSHDGQVEGIYDVNKDLEFQIQLGSKLFPEYPCNSLSQCFYHLRKALNLPVFHQHSISIDFKQYRDRQFIFGFSFEKVPDSSYTGINTRAGQQMLIKIKPAGSAIPVADMPDEMFITLLSEQILEIKDLGLKVY
>Symbiodinium_pilosum_gene_12|GeneMark.hmm|473_aa|-|3|1421_MGM_gi|1991379331|gb|CAJNIZ010012087.1|_Symbiodinium_pilosum_genome_assembly,_contig:_Spil_CCMP2461.scaffold20876,_whole_genome_shotgun_sequence:3635-5056
QDNMINSLQFGLPESAAYITDRKQVHFPSVSGNIFSSSNGNKYLKFVITGEDNNYIDMSSVCLFFDVVNTSTTAGQYLRPLGESHSFFTRYRCNAAGQQINDIDNYNQVCEEMKSFKSEEVRNLDDIQEGCLTRYDSRINRLFAYTIEGHEATATAGSNQRGVVLPKLTRINTTGIEQGKFVRMGHKPCCGFVQSGYYPPIRYCPLEFIFEIVSDAGEPVIRPATPVAGTQAEDDENGLYFTTRNTTTSWAIQNAILRCELIQVDNTVNNNIVSHLLKGGRLRMVYPAYHSFSQTFTAGNTEINMNIVKSSTRLSQMFFTFSNSRIDDDNTAGNYDKKRWNYFFHPMAVTIDNLEGVIDSDKQISAQIQIANKKFPEQEISSIAEFMYFLRRAVNVMSPYYDGFSIDIYRYANDKFFGGVNFDKQPDMNFSGSNTKMGSLITFKIKGANANFALGIERVFVTMISEHIFELSE
>Symbiodinium_pilosum_gene_18|GeneMark.hmm|520_aa|-|3|1562_MGM_gi|1991378157|gb|CAJNIZ010012902.1|_Symbiodinium_pilosum_genome_assembly,_contig:_Spil_CCMP2461.scaffold21609,_whole_genome_shotgun_sequence:2241-3803
DVMSPALDFGLPKTAQYVTDRRHVNYFPSGSNIYTSATGNKNIRFYVTGEDGTYLDLSSLRLFANLLNDGDNDTQFLRPLTGLHGFFNRYRCTVGGQLVQDIDQYNRHCELYNSFKSVEARHMDDIETSANPRWDDDWRHKYANGLDQFVRVNNANDGVTRTEAELPTGADAKDYTDHNKWGKISNRYTRHSVSGIRKGEYFRLGHQFKCGFLESNYYLPVRYAPLEIEITIVSDADEPVIKGVSSGSATTIGLDRGGAYFTEGDTTTKWQLNNIILRAEVVTLDSAVNNNITSHLLQGGSLKIVYPMYHTITQSFNVNGTEINMNVVQSASKLNGAFITFYRTQRGSHLTNGKEDNYYLPDNYVHKRFNYFYNPMINSRFNDRGVNATGADAGYGFADKNYNISWQVQIASKKYPEFESQSLAEHMYFLRRMLSYMNPDQDACSITYEQYATNKFIIGITFEKMNEQNLTGINTKMGSLMTAKIKPYKTLTENEMIQEIFVHLISENIIEIRSDGSVVY
>Symbiodinium_pilosum_gene_19|GeneMark.hmm|316_aa|-|3|950_MGM_gi|1991377809|gb|CAJNIZ010013115.1|_Symbiodinium_pilosum_genome_assembly,_contig:_Spil_CCMP2461.scaffold21800,_whole_genome_shotgun_sequence:6671-7621
IKRIQLFANGQRTDDIDNYGRTVHLYTLLKPREWWINQANEGFEINDVGEFPFALPTSHFQEVLMAPTLVGLLGCGKMLPPQLNLVLEIEFADAADAIRGGQNSSVDYSIQNLRILASQVTLDSALVESFNRVLLSGRSLVFSYPTVHTQVTSVPAGSTEFNVTVARACSKLLGAFVTFRTHGAQEGITDLEHPGTQANGTSFLESQMQLGPLQYPHYPAKDFAEHHHFLQILAHTYDSTFRNMRLTKGDYQGSSFIAAYPVERVPGMPLSGISTRAGDLARFTFKGLQANKVQQCYVHMLSYQVVTLSGSGASVL
>Symbiodinium_pilosum_gene_27|GeneMark.hmm|340_aa|+|3|1025_MGM_gi|1991369856|gb|CAJNIZ010018899.1|_Symbiodinium_pilosum_genome_assembly,_contig:_Spil_CCMP2461.scaffold27006,_whole_genome_shotgun_sequence:2607-3999
DNMINSLQFGLPESAAYITDRKQVHFPSVSGNIFSSSNGNKYLKFVITGEDNNYIDMSSVCLFFDVVNTSTTAGQYLRPLGESHSFFTRYQCNAAGQQINDIDNYNQVCEEMKSFKSEEVRNLDDIQEGCLTRYDSRINRLFAYTIESHDATATAGSNQRGVVLPKLTRINTTGIKQGKFVRMGHKPCCGFVQSGYYPPIRYCPLEFIFEIVSDAGEPVIRPATPVAGTQAEDDENGLYFTTRNTTTSWAIQNAILRCELIQVDNTVNNNIVSHLLKGGRLRMVYPAYHSFSQAFTAGNTEINMNIVKSSTRLSQMFFTFSNSNITQQVIMTGRGGISNH
>Symbiodinium_pilosum_gene_40|GeneMark.hmm|316_aa|-|3|950_MGM_gi|1991365801|gb|CAJNIZ010021994.1|_Symbiodinium_pilosum_genome_assembly,_contig:_Spil_CCMP2461.scaffold29793,_whole_genome_shotgun_sequence:429-1379
IKRIQLFANGQRTDDIDNYGRTVHLYTLLKPREWWINQSNEGFEINDVSSFPQPLPESHFQEVLMAPTLVGLLGCGKMLPPQLNLVLEIEFADPADAVRGGQNSSVDFSIQNVRVLASQVTLDSALVESFNRVLLSGRSLVFSYPTVHTQVTSVPAGSTEFNVTVARAYSKLLGAFVTFRATAAPEGVTDLEHPGNQADGASFLESQMQIGSLQYPHYPAKDFAEHHHFLQVMAGTYDSTFRNMRLTKNMYEGSSFIAAYPVERVPRMPLSGISTRAGDLARFTFKGLQADKVQQCYVHMVSYQVVTLSGSGVSVL
>Symbiodinium_pilosum_gene_47|GeneMark.hmm|317_aa|+|3|956_MGM_gi|1991364694|gb|CAJNIZ010022737.1|_Symbiodinium_pilosum_genome_assembly,_contig:_Spil_CCMP2461.scaffold30460,_whole_genome_shotgun_sequence:2490-3556
ETFSPEDILIDNFSFQLNKGSSYITDRRAVTFWPSDSNIYKPTSGNRVFKFSLNGEDNSWLDPQSVRIFFILQNLDTGTYNNKLRPLSPPYCFFRRMRIIAGNQVVEDFNDYNRVHHMFSRMMSQGARKDEANEGFGYRYDDEIKTLVNDSDTRLKYEVNGLTCQGFRDKMTVGFKPLCGLFSQFKYLPSKYMGNLTIELELVTNATDCIIDYNDVTSADAIGKRFVNGVNPATEADAEFRNTSIDWEINNARVVCDVCTLDNNLNNEYVKHFLEGKGLPITYTTYITQSQSVKGVSDINVQVIRSVSKLVASFITF
>Symbiodinium_pilosum_gene_79|GeneMark.hmm|508_aa|-|3|1526_MGM_gi|1991357818|gb|CAJNIZ010028121.1|_Symbiodinium_pilosum_genome_assembly,_contig:_Spil_CCMP2461.scaffold35306,_whole_genome_shotgun_sequence:545-2071
LDFGLPKTAQYVIDRRHVNYFPSGSNIYKSDSGNLNIRFYITGEDGTYLDLSSFSMFANFQNEDTTESHFLRPISGLHGFFARYRCTVGGQLVQDIDQYNRHCELYNSFESADARHSDDIEGSAQPRWDDDWRHKYANGLDQFVTLNAAGDGVEPSPDANSNFKDHNAWGDISNRYTRHSMTGIREGEHVRLGHKFKCGFLESNYYLPVRYAPLEIEVTLVSDKFVPSIQPVPTATATAQGGDRAGYYFTEGDTSTQWQLNSLILRAEVVNLDSQVNNNVTRHLLEGGSLKIVYPMYHTLSQTFNTNGTEINMNVVKSSSKLNGMFITLYRTQRGAHLTNGKEDDKYVSDNYIYKRWNYFYNPMSNTRLNDHGTGATGANRGFGFANNNLNISWKVQVHNKKYPEFESQSLSEHWYFLNRFLSYMNPDQDACSITYEQYRSDKFIISISFEKMSESNMTGVNTKMSGLTTLKLKPYRTLTTNEAIQEVFTHIISESVLEIRSDGSVVY
>Symbiodinium_pilosum_gene_90|GeneMark.hmm|310_aa|-|3|932_MGM_gi|1991355552|gb|CAJNIZ010029908.1|_Symbiodinium_pilosum_genome_assembly,_contig:_Spil_CCMP2461.scaffold36915,_whole_genome_shotgun_sequence:433-1365
FIKRIQLYSNGQRTDDISEYGRSCFLYSLLKPQEWYNQRGLEGFWQDLGGNAVEIPAGEYRDVLMSPTLIGLFQSGKMLPPQLNLVAEAGDALRPAGGTSDFSIESVRVLASQVTLDSALVESFNKVLLSGRSLVFSYPTMHTQVSNVPAGVTSHNVTVARAYTKLMGAFVTFRQTTDSLGERRNLEYPGPAAHPFNLEGQMQLGALQYPRYPVSSSAEFHHFLEIMGGTYDSKIKNMRIVDQFYPNTEFIAAFPTERVPKHPLSGISTRSGDLARFTFKNMLADRAQRMYIHLVSYQIVTLSGAGVSVL
>Symbiodinium_necroappetens_gene_6|GeneMark.hmm|473_aa|-|3|1421_MGM_gi|1991111097|gb|CAJNJA010006885.1|_Symbiodinium_necroappetens_genome_assembly,_contig:_Snec_CCMP2469.scaffold12068,_whole_genome_shotgun_sequence:9525-10946
QDNMINSLQFGLPESAAYITDRKQVHFPSVSGNIFSSNNGNKYIKFVVTGEDNNYIDMSSICLFFDVVNTSETAGQYLRPLGESHAFFTRYRCNAAGQQINDIDNYNLVCEKMKSFKSEEVRNLDDIQEGCLTRYDSRINRLYAFAIEDHDATATTGRNDRGIVLPKLTRANTTGIEKGKFVRMGHKPCCGFVQSGYYPPIRYCPLEFIFEICSDQQEPVINPATPVAGTQAEDDVNGLYFTTRNTTTSWAIQNCILRCELITVDNSVNNNVVSHLLKGGRLRMVYPAYHSFSQTFTAGNTEINMNIVKSSTRLSQMFFTLSNSQINNNTTAGNYAKKKWTWFFHPMVATIDNLEGVIDSDKQISYYMQIANKKFPEQAVESISEAMYFLRRAVNVMSPYYDGFSIDIYRYANDKFIGGINFDKQPDMNFTGTNTKMGSLLTFKIKGANQTFALGIEQVYVTLVSEHVFELSE
>Symbiodinium_necroappetens_gene_21|GeneMark.hmm|473_aa|-|3|1421_MGM_gi|1991102089|gb|CAJNJA010011707.1|_Symbiodinium_necroappetens_genome_assembly,_contig:_Snec_CCMP2469.scaffold16408,_whole_genome_shotgun_sequence:6410-7831
METFSPEDVLIDNLSFKLNKGSSYISDRRSVTFWPSGSNIYKPTSGNRVLKFSLDGEDNSWLDPQSVRIFFTLQNNDTGAYDNKLRPLSPPYCFFRRMRIIAGNQVVEDFNDYNRVHHMFSKMMSQGARKDEANEGFGYRFDDEVKTLVNKVGTELVPEVNSFTCLGFKHKMTVGFKPLCGLFSQFKYFPLKYMGNLTIELELITNATDCIIDYNAYTDDNDVGNRFTSDVAGTVGQLTNTSIDWEINKARVVCDVCTLDNNLNNEYVKHLLEGKGLPITYTTYITQSQSVKGLTDINVQVIRSVSKLVASFITFYKQGDPSTGYEYCDKEFCRFYHPHQASDEAVNGMYDENYDLEFQIQLGSKLYPEYPCNSLTQCFYHLRKALNLPMFHQHSMSIDFKQYRDRQFVYAFSFEKVPDSSYTGINTRAGQQMLIKVKPINSSINVADMPDQLYATLLSEQVLEIKDLGLKVY
>Symbiodinium_necroappetens_gene_22|GeneMark.hmm|472_aa|-|3|1418_MGM_gi|1991101362|gb|CAJNJA010012116.1|_Symbiodinium_necroappetens_genome_assembly,_contig:_Snec_CCMP2469.scaffold16777,_whole_genome_shotgun_sequence:1887-3305
METFSPEDILVDNLSFKLNKGSSYVTDRRSVRFYPSGSNVYKPTSGNRVLKFSLNAEDNGWLDPQSVRVFFTVQNLDQDLNRKLRPLAPPYSFFRRMRIIAGNQVVEDFDNYNRVHQMFSKLMSQGARKDEANEGFGYRYDDEVKTLVNNVGADLQYEVNAVNCPGFKNQMTVGFKPLCGLFSQFKYLPLKYMGNLTIELELVNNDIDCIINPDDNTEENAIGDRFTSDVALPGGNASNTSKLFELNNAFVSCDICTLDNNLNNEYVKHLLEGKGLPITYTTYITQSQSVAGYSDISVPVIRSVSKLVASFITFYRDDDPSLGYEYANKRFCRFYHPHQSHDSAVEGIYDINKDLEFQIQLGSKLYPEYPCNSLTQCYYHLRKALNLPVFHQHSISIDFKQYRDRQFIFGYSHERVPDSSYTGINTRSGQQMLIRVKSAGAQIPVDDMPDEMFITLLSEQVIEIKDLGLKVY
>Symbiodinium_necroappetens_gene_23|GeneMark.hmm|477_aa|-|3|1433_MGM_gi|1991099282|gb|CAJNJA010013307.1|_Symbiodinium_necroappetens_genome_assembly,_contig:_Snec_CCMP2469.scaffold17849,_whole_genome_shotgun_sequence:192-1625
QDNMINSLQFGLPESAAYITDRKQVHFPSVSGNIFSSNNGNKYIKFVITGEDNNYIDMSSICLFFDVVNTDQSTPPELPKYLRPLGESHAFFTRYRCNAAGQQINDIDNYNLVCEEMKSFKSEEVRNLDDIQEGCLTRYDSRINRLFAYLIEGHNATATTGSNQRGVVLPKLTRINTTGIEQGKFVRMGHKPCCGFVHSGYYPPIRYCPLEFIFEICSDAQEPVINPATPVADTQAEDDINGVYFTTRNTTTSWSIQNCILRCELVTVDDTVNNNVVSQLLKGGRLRMVYPAYHSFSQTFSAGNTEINMNIVKSSTRLSQMFFTLSNSQIDDNNTAGNFAKKKWTWFWHPMSASIDNLEGVIDNDKQISYYMQVANKKFPEQAVESIAEAMYFLRRAVNVMSPFYDGFSIDIYRYANDKFIGGINFDKQPDMNFTGSNTKMGSLLTFKLKGANKTFALGIEQEFATQDYVDDQIANI
>Symbiodinium_necroappetens_gene_26|GeneMark.hmm|316_aa|-|3|950_MGM_gi|1991097548|gb|CAJNJA010014280.1|_Symbiodinium_necroappetens_genome_assembly,_contig:_Snec_CCMP2469.scaffold18724,_whole_genome_shotgun_sequence:2674-3624
VKRIQLFANGQRTDDIDYYSRSVHMYTLLKPREYWINQANEGFEINEISNFPAALPENHFQEVLMAPTLVGLLGCGKLLPPQLNLVLEIEFADPAEAVRGGQNSSVDYELQNVRVLASQVTLDSALVESFNRVLLSGRSLVFSYPTVHTQVTSVPAGSTEFNVTVARAYTKLLGAFVTFRNAADQSGVVALNHPAVQADGTSFLESQMQLGPMQVPHYPAKDFAEHHHFLQILAQTYDSSIRNMRLTKNMYEGSSFIAAYPVQRVPGMPLSGISTRSGDLARFTFKGLQADRVQQCYVHLVSYQVITLSGSGVSVL
>Symbiodinium_necroappetens_gene_31|GeneMark.hmm|472_aa|-|3|1418_MGM_gi|1991095918|gb|CAJNJA010015221.1|_Symbiodinium_necroappetens_genome_assembly,_contig:_Snec_CCMP2469.scaffold19571,_whole_genome_shotgun_sequence:4456-5874
DNMINSLQFGLPESAAYITDRKQVHFPSVSGNIFSSSNGNKYLKFVITGEDNNYIDLSSVCLFFDVVNTSTTAGQYLRPLGESHAFFTRYRCNGAGQQLNDIDNYNQVCEEMKSFKSEEVRNLDDIQEGCLTRYDSRINRLFAYNIESHSATATTGANDRGVVVPKLTRINTTGIEQGKFVRMGHKPVCRFVQSGYYPPIRYCPLEFIFEIVSDAGEPVVRPATPVAGTQAEDDENGLYFTTRNTTTSWSIQNCILRCELIQVDNTVNNNIVSHLLKGGRLRMVYPAYHSFSQTFTAGNTEINMNIVKSSTRLSQMFFTFSNSNINNDNTAGNYDRKRWNYFVHPMAVTIDNLEGVIDSDKQISAQIQIANKKFPEQEISSISEFMYFLRRAVNVMSPYYDGFSIDIYRYANDKFIGGINFDKQPDMNFTGSNTKMGSLITFKIKGANANFALGIERVFVTAVSEQIFELSE
>Symbiodinium_necroappetens_gene_35|GeneMark.hmm|418_aa|-|164|1420_MGM_gi|1991090798|gb|CAJNJA010018251.1|_Symbiodinium_necroappetens_genome_assembly,_contig:_Snec_CCMP2469.scaffold22298,_whole_genome_shotgun_sequence:1759-3179
QDNMINSLQFGLPESAAYITDRKQVHFPSVSGNVFSSNNGNTYTKFVITRENNNYIDMSSICLFFDVVNRSETAGQYLRPLGESHTFFTRYRCNGAGQQINDIDNYNLVCEKMKSFKSQEVRNLDDIQDGCLTRYDSRINRLYAFAIEGDGVTTTAANDRGIVLPKLTRLNTTGIAPGKFVRMGHKPCCGFVHSAYYPPIRYCPLEFIIEICSDAQEPVTNPATPVAGTQAEDDANGLFFTTRNTTTDWLIQNCILRCELVTVDNTANNNVVSHLLKGGRLRMVYPAYHSFSQFFTAGNSEINMNIVKSSTRLSQMFFTMSNSQVQNNNTANNFAKKKWSWFYHPMQVTIGNLQGVIDSAKQISYYVQIANKKVPEQAIECIAESMYFLRRAVNVMSPYSDGFLLTFIDTPMLHLLAE
>Symbiodinium_necroappetens_gene_36|GeneMark.hmm|477_aa|-|3|1433_MGM_gi|1991089701|gb|CAJNJA010018907.1|_Symbiodinium_necroappetens_genome_assembly,_contig:_Snec_CCMP2469.scaffold22889,_whole_genome_shotgun_sequence:4591-6024
METFSPEDILVDNLSFKLNKGASYITDRRSVRFYPSGSNVYKPTSGNRVLKFSLNAEDNGWLDPQSVRVFFTVQNLDQDLDRKLRPLAPPYSFFRRMRIIAGNQVVEDFDNYNRVHQMFSKLMSQGARKDEANEGFGYRYDDEVKTLVNNVGAQLDYEVNSNNCKGFKNQMTVGFKPLCGLFSQFKYLPLKYMGNLTIELELVNNDLDCVINPDDYDEADTGIAINLRDRFTKDVALPAGGATNTSKVFELNNCFVSCDICTLDNNLNNEYVKHLLEGKGLPITYTTYITQTQSVAGMSDINVPVIRSVSKLVASFITFYRDDAPSLGYEYANKRFCRFYHPHQSHDSLKEGIYDVNKDLEFQIQLGSKLYPEYPCNSLTQCFYHLRKSLNLPVFHQHSISIDFKQYRDRQFIFGFSFEKVPDSSYTGINTRAGQQMLIRVKPAGASIPVDDMPDEMFVTLLSEQVIEIKDLGLKVF
>Symbiodinium_necroappetens_gene_39|GeneMark.hmm|414_aa|-|195|1439_MGM_gi|1991086958|gb|CAJNJA010020614.1|_Symbiodinium_necroappetens_genome_assembly,_contig:_Snec_CCMP2469.scaffold24424,_whole_genome_shotgun_sequence:3649-5088
QDNMINSLQFGLPESAAYITDRKQVHFPSVSGNIFSATNGNKYLKFVVTREDNNYVDLSSICLFFDLVNTSTTAGQYLRPSGESHAFFTRYRCNAAGQQINDIDNYNQVCEEMKSFKSEEVRNLDDIQEGCLTRYDSRINRLFAQVIEAHDATATAGANQRGVVLPKLTRINTTGIEQGKFVSMGHKPCCGFVQSGYYPPIRYCPLEFIFEIVSDAGEPLIRPATPVAGTQAEDDENGLFFTTRNTTTSFALQNCILRMDLISVDNNINNNIISHLLKGGRLRMVYPAYHSFSQTFTAGNTEINMNIVKSSTRLSQMFFTFSNSNIDNDNTAGNYDKKRWNYFFHPMAVTIANLEGVIDSNKQISAQIQIANKKFPEQEISSISEFMYFLRRAVNVMSPYYDGFSIDIYRYAND
>Symbiodinium_necroappetens_gene_49|GeneMark.hmm|345_aa|+|62|1099_MGM_gi|1991081861|gb|CAJNJA010023858.1|_Symbiodinium_necroappetens_genome_assembly,_contig:_Snec_CCMP2469.scaffold27344,_whole_genome_shotgun_sequence:5309-6683
VYTPQSGNRVVTISLNGEDNTWLDPQSLRIFFNVQNKDANLNRKFRPLSPAYSVFRRIRIFAGSQVVEDFDNYSRIHHMFSKMMSQGARKDEVDKSFGYRYDDEVKSLNNEIGTRLDYDVHSTTCPGFRDEMTVGFKPLAGLFSQFKHLPLKYMGNLTIELELVNSSTDCLINPNDYNETDTGIGENLRNKFTVDVALPAGNASNTSTQFELNNVFCACDVSTLSNELNNEYVKRLLEGKGLPITYTTYVTQSQSIKTATDHISVFRSVSKLVASFITFYKSGNPSLDYEYADKELGRFYHPHQAHNEQEHGIYDMNKDLEFQIQLDSQLFPEYPCNSITQSFYY
>Symbiodinium_necroappetens_gene_57|GeneMark.hmm|319_aa|-|3|959_MGM_gi|1991075961|gb|CAJNJA010027660.1|_Symbiodinium_necroappetens_genome_assembly,_contig:_Snec_CCMP2469.scaffold30766,_whole_genome_shotgun_sequence:4402-5361
FVKRVQLFANGQRVEDVQEYGRCMQLYSCLKPKEWWDNRGVEGFKQGNDAFTRPESIAATRYWDVLMAPSLLGLFKAGKMLPPELNLVLEIEFAPPAEAVRPGDAGSEDYEIQNVRVLASQVTLDSALVESFRRVLLSGRSLVFSFPAMHTQVSSIPDAATSHNVTVARAFTKLLGAFVMFYNSASVEGPVRDLRNPSQTVGVEGVMESQMQLGSLQYPHNPMSSTAEHFHFLSILAHTYDSSIKNMRITTDTYRFREFIAAFPTERVPGMPLSGISTRSGDLARFSFKNLAADAVDRVYLYLLSYQAVTLSGAGVSVL
>Symbiodinium_necroappetens_gene_62|GeneMark.hmm|471_aa|+|3|1418_MGM_gi|1991071597|gb|CAJNJA010030649.1|_Symbiodinium_necroappetens_genome_assembly,_contig:_Snec_CCMP2469.scaffold33456,_whole_genome_shotgun_sequence:3221-4657
ETFAPEDILVDNLSFKLNKGSSYVTQKRSVRFYPSGTNVYTPQSGNRVIKISLNGEDNTWLDPQSVRIFFNVQNKDTPLNRKLRPLSPAYSFFRRIRIIAGSQVVEDFDNYNRVHHMFSKMMSQGARKDEANESFGYRYDDEVKSLNNDVGTRLDYDVNSTTCPGFKEKMTVGFKPLAGLFSQFKYLPLKYMGNLTIELELVNNATDCLINPNDYDETDYTIPENLRNKFTVNTALPAGNASNTSTHFEINNVFCACDVSTLSNDLNNEYVKHLLEGKGLPITYTTYITQSQSITNATDNISVPVIRSVSKLVASFITFYKSGGASLGYEYADKEFCRFYHPHQNHNEQEEGIYDVNKDLEFQIQLGSQLFPEYPCNSITQCFYHLRKALNLPMFHQHSLAVDFIQYRDRQFIFGFNFERVVDSSYTGINTRAGQQMLIRIKPAGASIPSAEMPDQMYITLLSEQILEIKD
>Symbiodinium_necroappetens_gene_65|GeneMark.hmm|468_aa|-|3|1406_MGM_gi|1991070854|gb|CAJNJA010031173.1|_Symbiodinium_necroappetens_genome_assembly,_contig:_Snec_CCMP2469.scaffold33928,_whole_genome_shotgun_sequence:833-2239
DNMINSLQFGLPESAAYITHFPSVSGNIFSSSNGNRHLKFVITGEDNNYIDLSSVCLFFDVVNTDTDANKYLRPLAESHAFFTRYRLNAAGQQINDIDNYNLVCEEMKSVKSEEVRNLDDIQEGCLTRYDSRINRLFAYEIEAHNAGATTGANQRGVVLPKLTRINTTGIEQGKFVRMGHKPVCGFCQSGYYPPIRYCPLEFTFEIVSDATEPVITPATNGADQATDDAAGKYFSARNTTTSWALQNCILRCELIQVDNALNNNIVSHLLKGGRLRMVYPACHSFSQTFSSGNTEINMNIVKSSTRLSQTFFTFSNSRVNSDSNNAAGEYDKKKWNFFWHPMGASIDNLEGVIDSNKQISAQIQIANKKFPEQEISSLAEFMYFLRRSVNVMSPYYDGFSIDIYRYANDKFIGGISFEKQPDMNFSGTNTKMGSLITFKVRGANQNFALGIERVFVTAVSEHVFELSE
>Symbiodinium_necroappetens_gene_70|GeneMark.hmm|443_aa|-|3|1331_MGM_gi|1991067983|gb|CAJNJA010033156.1|_Symbiodinium_necroappetens_genome_assembly,_contig:_Snec_CCMP2469.scaffold35712,_whole_genome_shotgun_sequence:3-1334
DNMINSLQFGLPESAAYITDRKQVHFPSVSGNIFSSNNGNKYLKLVITGEDNNYIDLSSVCLFFDVVNTSTTAGQYLRPLGESHAFFTRYRCNAAGQQINDIDNYNLVCEQMKSFKSEEVRNLDDIQEGCLTRYDSRINRLFAYEIEAHNAGATTGANQRGVVLPKLTRINTTGIEQGKFVRMGHKPVCGFCQSGYYPPIRYCPLEFIFEIVSDATEPVITPSANGVDQATDDTAGKYFTERNTTTSWAIQNCILRCDLIQVDNTVNNNIVAHLLKGGRLRMVYPAYHSFSQTFANTNTELNMNIVKSSTRLSQMFFTFSNSRVNSDSNNAAGEYDKKKWNFFWHPMNVSIDNLEGVIDSDKQISAQIQIANKKYPEQEISSISEFMYFLRKAVNVMSPYYDGFSIDIYRYANDKFIGGIDFQKQPDMNFTGSNTKMGSLITF
>Symbiodinium_necroappetens_gene_82|GeneMark.hmm|473_aa|-|3|1421_MGM_gi|1991061454|gb|CAJNJA010037753.1|_Symbiodinium_necroappetens_genome_assembly,_contig:_Snec_CCMP2469.scaffold39850,_whole_genome_shotgun_sequence:237-1658
QDNMINSLQFGLPESAAYITDRKQVHFPSVSGNVFSSNNGNKYIKFVITGEDNNYIDMSSICLFSDLVNDDPDANKFLRPLGESHAFFTRYRCNAAGQQINDIDNYNLVCEEMKSFKSEEVRNLDDIQEGCLTRYDSTINRLCAFAIEGHDATATSAANDRGVVLPKLTRLNTTGIAQNKFVRMGHKPCCGFVQSGYYPPIRYCPLEFIFEICSDAQEPVINPATPVAGTQAADDRNGLYFTTRNTTTSWKIQNCILRCELITVDNTVNNNVVSHLLKGGRLRMVYPAYHSFSQTFDAGNTEINMNIVKSSTRLSQMFFTMSNSDIQNNNVKGNFAYKKWNYFYHPMKVTIDNVRGVVDSDKQISYYMQIANKKFPEQAIESIAEAMYFLRRAVNVMSPFYDGFSIDIYRYTNDKFIGGINFDKQPDMNFTGTNTKMGSLLTFKLKGANQTFALGIEQLYVTLVSEHIFELSE
>Symbiodinium_necroappetens_gene_84|GeneMark.hmm|373_aa|-|312|1433_MGM_gi|1991061022|gb|CAJNJA010038012.1|_Symbiodinium_necroappetens_genome_assembly,_contig:_Snec_CCMP2469.scaffold40082,_whole_genome_shotgun_sequence:2637-4070
METFSPEDILVDILSFKLNKGSSYIVDRRSVRFYSQSTNVFRPTSGNRVMKFSLNGEDNTWLDPQSVRVCFTVQNLDQNLNRKLRPLAPPYSFFRRIRIVAGSQVLEDFDYSNRVQQMFSKLMSQGARKDEANEGFGYRYDDEVKTLVNNVGSRLDYEVNSENCQGFKNQMTVCFKPLAGLFSQFKYLPRKYMGNLTSELELVSNDLDCIINPDDYDETDAGVALELRQRFTKDVALPAGSQTNTSKVFELNNACVQCDVCTVDNDLNNEYVKHLLEGKGLPITYTTFITQMQSVEGSTDISVPVIRSVSKLVAAFITFYRTDQPSGGYEYVNKRFCRFYHPYQAHDGLTEGIYDVNKDLEFQIQLGSKLFPE
>Symbiodinium_necroappetens_gene_94|GeneMark.hmm|303_aa|-|3|911_MGM_gi|1991048368|gb|CAJNJA010047560.1|_Symbiodinium_necroappetens_genome_assembly,_contig:_Snec_CCMP2469.scaffold48677,_whole_genome_shotgun_sequence:1-912
VETFSPEDILVDNLSFRSNKGSSYIVDRRNVRFYSQSTNVFRATSGNRVMKFSLNGEDNAWLDPQSVRVFFTVQNLDETLNRKLRPLAPPYSFFRRMCILAGNQVIEDFDNYNRVHQMFSKLMSQGARKDEANEGFGYRYDDEVKTLKKGAGDNLIYDVDAVAVPGFKNQMTVGFKPLAGIFSQFKYLPLKYMGNLTIELELVNNDLDCVVNPDDYDEADTGIAQNLREKFTADVALPGGNATNTSKVFELNNAFVSCDICTLDNNLNSEYVKHLLEGKGLPITYTTYITQSQSVEGKNDISV
>Symbiodinium_necroappetens_gene_95|GeneMark.hmm|476_aa|-|3|1430_MGM_gi|1991048186|gb|CAJNJA010047703.1|_Symbiodinium_necroappetens_genome_assembly,_contig:_Snec_CCMP2469.scaffold48805,_whole_genome_shotgun_sequence:1463-2893
METFSPEDILVDNLSFKLNKGSSYITNRRSVRFYSQSTNVFRPTSGNRVMKFSLNDESGWLDPQSVRVCFTVQNLDETLNRKLRPLAPPYSFFRRMRILCGSQVVEDFDNYNRVHQMFSKLMSQGARKDEANEGFGYRYDDEVKTLVNNTGSDLTYEVNSVNCPGFKNQMTVCFKPLCGLFSQFKYLPLKYMGNLTIELELVNNDLDCIINPDDYDEADTGIAQNLRERFTQDVALPGGNASNTSKVFELNNAFVSCDVCTLDNNLNNEYVKHLLEGKGLPITYTTFITQSQSVAGYSDISVPVIRSVSKLVASFITFYRTDQPSLGYEYANKRFCRFYHPHQSHDSSVEGIYDVNKDLEFQIQLGSLLFPEQACNSLTQCFMHLRKALNLPVFHQHSISIDFRQYRDRQFIFGFSFEKVPDSSYTGVNTRAGQQMLIKIKPAGASIPVDDMPDEMFITMLSEQILEIKDLGLKVF
>Symbiodinium_necroappetens_gene_100|GeneMark.hmm|473_aa|-|3|1421_MGM_gi|1991045946|gb|CAJNJA010049372.1|_Symbiodinium_necroappetens_genome_assembly,_contig:_Snec_CCMP2469.scaffold50306,_whole_genome_shotgun_sequence:1828-3249
QDNMINSLQFGLPESSSYITDRKQVHFPSVSGNIFSSSNGNKYLKFVITGEDNNYIDLSSVCLFFDVVNTSTTAGQYLRPLGESHAFFTRYRCNGAGQQLNDVDNYNQVCEEMKSFKSEEVRNLDDIQEGCLTRYDSRINRLFAYNIESHSATATTGANDRGVVVPKLTRINTTGIEQGKFVRMAHTPLCGFCRSGYYPPIRYCPLEFIFEIVSDAGEPVVRPATPVALTQAEDDENGLYFTTRNTTTSWAIQNAILRCELIQVDNTVNNNIVSHLLKGGRLRMVYPAYHSFSQTFAAGNTEINMNIVKSSTRLSQMFFTFSNSNINNDNTAGNFDKKRWNYFFRPMAVTIDNLEGVIDSDKQISAQIQIANKKFPEQEISSISEFMYFLRRAVNVMSPYYDGFSIDIYRYANDKFIGGINFDKQPDMNFTGSNTKMGSLITFKIKGANANFALGIERVFITAVSEHIFELSE
>Symbiodinium_necroappetens_gene_101|GeneMark.hmm|472_aa|-|3|1418_MGM_gi|1991044773|gb|CAJNJA010050278.1|_Symbiodinium_necroappetens_genome_assembly,_contig:_Snec_CCMP2469.scaffold51121,_whole_genome_shotgun_sequence:1077-2495
METFSPEDILVDNLSFKLNKGSSYIVDRRSVRFYSQSTNVFRPTSGNRVMKFSLNGEDNTWLDPQSVRVCFTVKNLDETLNRKLRPSAPPYSFFRRMRIIAGSQVIEDFDNYNRVHQMFSKLMSQGARKDEANEGFGYRYDDEVKTLKKGAGDNLIYDVDSVAVPGFKNQMTVCFKPLAGLFSQFKYLPLKYMGNLTIELELVSNDLDCIVNPDDYDEADAGIAQNLREKFTADVALPGGNSTNTSKLFELNNAFVQCDVCTLDNNSNNEYVKHLLEGKGLPITYTMQSVEGSTDICVPVIRSVSKLVASFITFYRTDQPSLGYEYANKRFCRFYHPHQSHDSSTEGLYDINKDLEFQLQLGSKLFPEYPCNSLSQCFYHLRKALNLPVFHQHSISVDFKQYRDRQFIFGFDFQKVPDSSYSGINSRAGQQLLIKIKPAGASIPANDMPDEMYITLLSEQILEIKDLGLKVF
>Symbiodinium_necroappetens_gene_102|GeneMark.hmm|353_aa|-|3|1061_MGM_gi|1991044358|gb|CAJNJA010050590.1|_Symbiodinium_necroappetens_genome_assembly,_contig:_Snec_CCMP2469.scaffold51402,_whole_genome_shotgun_sequence:81-1451
FGYRYDDEPLTLVNNAGETALTYEVNASNCQGFYNEMTVGFKPLCGLFSQFKYLPLKYMGNLTIELELVTNATDCIINPNDFTTAGADGAFPSADIVNRFTVDVDGDVGKATNTSIDFEISNPRVVCDLCSLDNNLNNEYTKHLLESKSLPITYTTFITQSQTVKGSTDISVPFIRSVSKLVAAFVTFYKKYDPLVEASRPSTGYEYCDKEFCRFYHPNQQHDALEQGIYDKNKDLEFQIQLGSKLYPEYPCNSITQCFYHLRKALNLPVFHQHSLNINFKQYRDRQFIFAFSFERVPDSSYTGINTRAGQQMLLRVKPAGTAIPADEMPDTMYITMLSEQILEIEDLGLKVY
>Symbiodinium_necroappetens_gene_114|GeneMark.hmm|348_aa|+|144|1190_MGM_gi|1991039366|gb|CAJNJA010054533.1|_Symbiodinium_necroappetens_genome_assembly,_contig:_Snec_CCMP2469.scaffold54952,_whole_genome_shotgun_sequence:236-1563
LFFDVVNTSTTAGQYLRPLGESHSFFTRYRCNAAGQQINDIDNYNQVCEEMKSFKSEEVRNLDDIQEGCLTRYDSRINRLFAQVIEGHSATATAGANQRGVVLPKLTRINTTGIEQGKFVRMGHKPCCGFVQSGYYPPIRYCPLEFIFEIVSDAGEPVIRPSATVAGTQAEDDENSLYFTTRNTTTSWAIQNAILRCELIQVDNTVNNNIVSHLLKGGRLRMVYPAYHSFSQTFTAGNTEINMNIVKSSTRLSQMFFTFSNSNIDNDNTAGNYDRKRWNYFFHPMAVTIDNLEGVIDSNRQISAQIQxxxxxxxxxxxxLIMMVLALIFTVMQTINLLVVLILTNSLT
>Symbiodinium_necroappetens_gene_116|GeneMark.hmm|395_aa|-|238|1425_MGM_gi|1991039025|gb|CAJNJA010054812.1|_Symbiodinium_necroappetens_genome_assembly,_contig:_Snec_CCMP2469.scaffold55202,_whole_genome_shotgun_sequence:297-1722
METFAPEDILVDNLSFKLNKGSSYVTQKRSVRFYPSGTNVYTPQSGNRVIKISLNGEDNTWLDPQSVRIFFNLQNRDANLNRKLRPLSPAYSFFRRIRIIAGSQVVEDFDNYNRVHHMFSKMMSQGARKDEANESFGYRYDDEVKSLNNEVGTRLDCDVNSTTCPGFRDEMICAFKPLAGLFSQFKYLPLKNMGNLTIELELVNSATDCLINPDDFDETDTGIAENLRNKFTKDVALPACNASNTSTQFEINNVFCACDVSTLTNELNNEYVKHLLESKGLPITYTTYITQSQSIANASDHISVPVIRSVSKLVASFITFYKKGSPSLGYEYADKEFCRFYHPHQAHNEQEHGIYDVNKDLEFQIQLGSQLFPEYPCNSITQCFYHLRTAYVSSA
>Symbiodinium_necroappetens_gene_117|GeneMark.hmm|477_aa|-|3|1433_MGM_gi|1991037675|gb|CAJNJA010055898.1|_Symbiodinium_necroappetens_genome_assembly,_contig:_Snec_CCMP2469.scaffold56180,_whole_genome_shotgun_sequence:907-2340
METFSPDDILIDNLSFKLNKGSSYITDRRSVRFYSQSTNVFRPTSGNRVMKFSLNGEDNAWLDPQSVRVCFTVQNLDETLNRKLRPLAPPYSFFRRMRILCGSQVCEDFDYSGRVQQMFSKLMSQGARKDEANEGFGYRYDDEVKTLVNNTGSDLTYEVNSVNCPGFKNQMTVCFKPLCGLFSQFKYLPLKYMGNLTIELELVNNDLDCIINPDDYDEADTGIALELRERFTKDVALPAGNASNTSKVFELNNAFVSCDVCTLDNNLNNEYVKHLLEGKGLPITYTTFITQSQSVAGYSDISVPVIRSVSKLVATFITFYREDQPSLGYEYANKRFCRFYHPHQSHDSQVEGIYDVNKDLEFQIQLGSKLFPEYPCNSLTQCFYHLRKALNLPVFHQHSISIDFKQYRDRQFIFGFSFEKVPDSSYTGVNTRAGQQMLIKIKPAGASIPVDDMPDEMFITMLSEQILEIKDLGLKVF
>Symbiodinium_necroappetens_gene_118|GeneMark.hmm|377_aa|+|3|1136_MGM_gi|1991037322|gb|CAJNJA010056178.1|_Symbiodinium_necroappetens_genome_assembly,_contig:_Snec_CCMP2469.scaffold56432,_whole_genome_shotgun_sequence:1950-3113
ETFSPEDILVDNLSFKLNKGSSYIVDRRSVRFYSQSTNVFRPTSGNRVMKFSLNGEDNTWLDPQSVRICFTVQNLDQTLNRKLRPLAPPYSFFRRIRIIAGSQVLEDFDYSNRVNQMFSKLMSQGARKDEANEGFGYRYDDEIKTLKKGAGDNLIYDVDSVAVPGFKNQMTVAFKPLAGIFNQLKYLPLKYMGNLTIELELVSNDLDCIVNPDDYDEADTGIAQNLREKFTKDVALPAGNATNTSKVFELNNAFVQCDVCTLDNNLNNEYTKHLLEGKGLPITYTTYITQSQSVEGNDSISVPVIRSVSKLVAAFITFYRTDQASLGYEYANKRFCRFYHPHQSHDSAVEGLYDVNKDLEFQIQLGSKLYPEYPCNA
>Symbiodinium_necroappetens_gene_123|GeneMark.hmm|304_aa|-|438|1349_MGM_gi|1991036388|gb|CAJNJA010056905.1|_Symbiodinium_necroappetens_genome_assembly,_contig:_Snec_CCMP2469.scaffold57087,_whole_genome_shotgun_sequence:68-1417
METFSPEDILVDNLSFKLNKGASYITDRRSVTFWPSGSNIYKPSSGNRVLKFTLNGEDNSWLDPQSVRIFFTLNNKDGTNFRKLRPLSSPYSFFRRMRIIAGSQVVEDFDSYNRVHHMFSKLMSAGARRDEANEGFGYRYDDELLTLVTKGGSSLIYEVNSANCLGFYNEMTVGFKPLCGLFSQFKYLPLKYMGNLTIELELVTNAIDCIIDPNNYDESDTNITPDIRNRFTVAVAGDVGKATNTSIDWEISNARVVCDVCTLDNSLNNEYVKHLLEGKGLPITYTTYITQSQSVKDLTDISVN
>Symbiodinium_necroappetens_gene_129|GeneMark.hmm|314_aa|-|3|944_MGM_gi|1991034167|gb|CAJNJA010058688.1|_Symbiodinium_necroappetens_genome_assembly,_contig:_Snec_CCMP2469.scaffold58692,_whole_genome_shotgun_sequence:1381-2794
MKLIPLIGFKNQMTVCFKPLCGLFSQFKYLPLKYMGNLTIELELVSNDTDCIINPDDNTEANAIGDRFTSAVALPAGNATNTSKQFELNNAFVQCDVCTLDNILNNEYVKHLLEGKGLPITYTTYITQMQSVENKNDISVPVIRSVSKLVASFITFYRTDDPSLGYEYANKRFCRFYHPHQSHDSLVEGIYDVNKDLEFQIQLGSKLFPEYPCNSLSQCFYHLRKALNLPVFHQHSISIDFKQYRDRQFIFGFSFEKVPDSSYTGINTRAGQQMLIKIKPAGASIPVDDMPDEMYITMLSEQILEIKDLGIKVY
>Symbiodinium_necroappetens_gene_134|GeneMark.hmm|314_aa|-|467|1408_MGM_gi|1991033026|gb|CAJNJA010059594.1|_Symbiodinium_necroappetens_genome_assembly,_contig:_Snec_CCMP2469.scaffold59507,_whole_genome_shotgun_sequence:17-1425
METFSPEDILVDNLSFKLNKGASYITDRRSVTFWPSGSNIYKPSSGNRVLKFTLNGEDNSWLDPQSVRIFFTLNNKDGTNFRKLRPLSSPYSFFRRMRIIAGSQVVEDFDSYNRAHHMFSKLMSAGARRDEANEGFGYRYDDELLTLVTKGGSALVYEVNSANCLGFYDEMTVGFKPLCGLFSQFKYLPLKYMGNLTIELELVNNAIDCIINPNDYDESDTGISPDIRSRFTVAVAGDVGKATNTSIDWEISNARVVCDVCTLDNSLNNEYVKHLLEGKGLPITYTTYITQSQSVKDLNEISVNVIRSVSKLVA
>Symbiodinium_necroappetens_gene_136|GeneMark.hmm|359_aa|+|3|1082_MGM_gi|1991030925|gb|CAJNJA010061274.1|_Symbiodinium_necroappetens_genome_assembly,_contig:_Snec_CCMP2469.scaffold61018,_whole_genome_shotgun_sequence:658-2075
ETFAPEDILIDNLSFKLNKGSSYITDRRSVSFFPTTSNVYKPSSGARVIKFTLNGEDNSWLDPQSVRIFFTLNNKDGTNFRKIRPLSSPYSFFRRKRIIAGSQVVEDFDSYNRVHHMFSKLMSQGARRDEAHEGFGYRYDDELLTLVTKGGSALTYEVNSANCPGFYNEMTVGFKPLCGLFSQFKYLPLKYMGNLTIELELVTNAVDCIIDPNNYDESDTDIAPDIRNRFTVAVAGDVGKATNTSIDFEISNPRVVCDICSLDSNLNNEYTKHLLESKGLPITYTTFITQSQNIKGSTDNISVPVIRSVSKLVAAFVTFYKSGDPSSGYEYADKEFCRFYHPHxxxxxxxxxxxxxKFN
>Symbiodinium_necroappetens_gene_139|GeneMark.hmm|473_aa|-|3|1421_MGM_gi|1991029905|gb|CAJNJA010062111.1|_Symbiodinium_necroappetens_genome_assembly,_contig:_Snec_CCMP2469.scaffold61772,_whole_genome_shotgun_sequence:421-1842
QDNMINSLQFGLPESAAYVTDRKQVHFPSVSGNIFSSSNGNKYLKFVITGEDNNYIDLTSVSLFFDVVNTSTTAGQYLRPLGESHAFFTRYRCNGAGQQLNDVDNYNQVCEEMKSLKSEEVRNLDDIQEGCLTRYDSRINRILAYNIESHSATATTGANDRGVVVPKLTRINTTGIEQGKFVRMAHTPVCGFCRSGYYPPIRYCPLEFIFEIVSDAGEPVVRPATPVAGTQAEDDENGLYFTTRNTTTSWAIQNAILRCELIQVDNTVNNNIVSHLLKGGRLRMVYPAYHSFSQTFAAGNTEINMNIVKSSTRLSQMFFTFSNSNINNDNTAGNYDKKRWNYFFHPMAVTIDNLEGVIDSDKQISAQIQIANKKFPEQEISSISEFMYFLRRAVNVMSPYYDGFSIDIYRYANDKFIGGINFDKQPDMNFTGSNTKMGSLITFKIKGANANFALGIERVFITAVSEHIFELSE
>Symbiodinium_necroappetens_gene_141|GeneMark.hmm|473_aa|-|3|1421_MGM_gi|1991029187|gb|CAJNJA010062692.1|_Symbiodinium_necroappetens_genome_assembly,_contig:_Snec_CCMP2469.scaffold62295,_whole_genome_shotgun_sequence:421-1842
QDNMINSLQFGLPESAAYITDRKQVHFPSVSGNIFSSSNGNKYLKFVITGEDNNYIDLSSVCLFFDVVNTSTTTGQYLRPLGESHAFFTRYRCNAAGQQINDIDNYNQVCEEMKSFKSEEVRNLDDIQEGCLTRYDSRINRLFAYNIETHNATATTGANDRGVVVPKLTRINTTGIEQGKFVRMGHKPVCEFVQSGYYPPIRYCPLEFIFEIVSDAGEPVIRPATPVALTQAEDDRNGLYFTTRNTTTSWSIQNCILRCELIQVDNTVNNNIVSHLLKGGRLRMVYPAYHSFSQTFDTGKEEINMNIVKSSTRLSQMFFTFSNSNINNDNTAGNFDRKRWNYFFHPMAVTIDNLEGVIDSNKQISAQIQIANKKFPEQEISSISEFMYFLRRAANVMSPYYDGFSIDIYRYANDKFIGGINFDKQPDMNFTGSNTKMGSLITFKIKGANAKFALGIERVFITAVSEHIFELSE
>Symbiodinium_necroappetens_gene_147|GeneMark.hmm|476_aa|-|3|1430_MGM_gi|1991027473|gb|CAJNJA010064093.1|_Symbiodinium_necroappetens_genome_assembly,_contig:_Snec_CCMP2469.scaffold63556,_whole_genome_shotgun_sequence:324-1754
METFSPEDILVDNLSFKLNKGSSYIVDRRSVRFYSQSTNVFRPTSGNRVMKFSLNGEDNTWLDPQNVRVCFTVKNLDETLNRKLRPLAPPYSFFRRIRIIAGSQVLEDFDYSNRVHQKFSKLMSQGARKDEANEGFGYRYDDEVKTLQKGAGDNLIYDVDAVAVPGFKNQMTVAFKPLAGLFNQFKYLPLKYMGNLTIELELVSNDTDCIVNPDDYDEADTGIAQNLREKFTADVELPAGNATNTSKQFELNNAFVQCDVCTLDKNLNNEYVKHLLEGKGLPITYTTYITQSQSVEGSTDISVPVIRSVSKLVATFITFYRTDQPSLGYEYVNKRFCRFYHPHQSHDGSVEGIYDINKDLEFQIQLGSKLFPEYPCNSLSQCFYHLRKALNLPVFHQHSISIDFKQYRDRQFIFGFSFEKVPDSSYTGINTRAGQQMLTKIKPAGASIPVDDMPDEMFITMLSEQILEIKDLGLKV
>Symbiodinium_necroappetens_gene_149|GeneMark.hmm|520_aa|-|3|1562_MGM_gi|1991026390|gb|CAJNJA010064956.1|_Symbiodinium_necroappetens_genome_assembly,_contig:_Snec_CCMP2469.scaffold64332,_whole_genome_shotgun_sequence:749-2311
DVMSPALDFGLPKTAQYVQDRRHVNYFPSGSNIYTSATGNKNIRLYITCEDGTYLDLSSIRMFANLQNDDLDERKFLRPLSGLHAFFSRYRCTVGGQLVQDIDQYNRHCELYNSFKSVETRHMDDIESSANPRWHDDWRHKYASGLDQFVRVNNANDDVVRTEGQLPTGGDAKDYTDHNKWGKIANRYTRHSVSGIRGKEYVRLGHSFKDDFLESGYYLPVRYAPLEIEITIVSDAEEPVIKGVNSASATTIGGDRGGAYFTEGDTSILWQLNNIILRAEVVTLDSSVNNNITSHLLQGGSLKIVYPMYHTITQTFNASGTEINMNVVKSASKLNGCFITFYRAQRGNHLVAGKEDNYYLPDNYVNKRFNYFYNPMINSRFNDRGYGATGDDRGFGFADKNYNISWQLQIANKKYPEFESQSLAEHMYFLRRMLNYMNPDQDSCSITYEQYATNKFILGITFEKMNEVNMTGINTKMGSLMTAKIKPYKTLTENEMIQEIFVHMISEAVVEIRSDSSVVY
>Symbiodinium_necroappetens_gene_150|GeneMark.hmm|309_aa|-|3|929_MGM_gi|1991025724|gb|CAJNJA010065511.1|_Symbiodinium_necroappetens_genome_assembly,_contig:_Snec_CCMP2469.scaffold64832,_whole_genome_shotgun_sequence:1078-2007
FIKRVQLFSNGQRTDDITDYGRCCWLYSLLKPQEWYNGRAYEGFYPTNLGNPPAILDGNFRDVLMPPTLVGLFQGGKMLPPQLNLVLEIEFAEAADALWPGGAGSTSYSIENVRVLASQVTLDSALVESFNKVLLSGRSLVFSYPTMHTQVSGSTQHSVTVARAYTKLMGAFVTFKDDDDALGEVMNLEYPAINGQLESQMQLGALQYPRYPMASLAEHHHFLEIMAGTYDSKIKNMRLNRLEYEDTQFIAAFPVERVPKHPLSGISTRSGDLARFTFKNLQVDRAQQLYIHLISYQIVTLSGSGVSVL
>Symbiodinium_necroappetens_gene_168|GeneMark.hmm|331_aa|-|3|995_MGM_gi|1991020939|gb|CAJNJA010069447.1|_Symbiodinium_necroappetens_genome_assembly,_contig:_Snec_CCMP2469.scaffold68375,_whole_genome_shotgun_sequence:1058-2053
EGFGYRYDDEVKTLYADGVTPQLKYEVNGYNCQGFKNKMVVGFKPLCGLFSQFKYFPLKYMGNLTIELELVTNATDCIIDYRDDNADTVVGNRFVNDVNPADAGQADARYRNTSIEWEINNARIVCDVCTLDNNLNNEYVKHLLEGKGLPITYTTYITQSQALSGKENFSVQVIRSVSKLVATFVAFYKSGDPSTGFEYCDKEFCRFYHPQQASLPANEGIYDPDLDLEFQMQLGSKLYPEYPCASITECFYHLRKALNLPMFHQHSISVDFKQYRDRQFVFAFSFEKVPDSSYTGINTRAGQQMLLKVKPANASITNTNMPENVYITMLS
>Symbiodinium_necroappetens_gene_184|GeneMark.hmm|300_aa|-|3|902_MGM_gi|1991016051|gb|CAJNJA010073524.1|_Symbiodinium_necroappetens_genome_assembly,_contig:_Snec_CCMP2469.scaffold72043,_whole_genome_shotgun_sequence:925-1827
YLPVRYAPLEIEITIVSDADEPVIKGVSSASATTIGGDRGGAYFTEGDTTTKWQLNNIILRAEVVTLDSAVNNNITSHLLQGGSLKIVYPMYHTITQTFNASGTEINMNVVKSASKLNGAFITFYRTQRRAPLANGKEDNYYLPDNYVHKRFNYFYNPMINSRFNDRGSNATGDDAGYGFADKNYNISWILQIGNKKFPEFESQSLAEHMYFLRRMLNYMNPDQDACSITYEQYATNKFILGITFEKMNEANMTGINSKMGSLMTCKVRPFKTLTENEMIQEVFCHLLSENILEIRSDSS
>Symbiodinium_necroappetens_gene_185|GeneMark.hmm|384_aa|+|35|1189_MGM_gi|1991014671|gb|CAJNJA010074660.1|_Symbiodinium_necroappetens_genome_assembly,_contig:_Snec_CCMP2469.scaffold73066,_whole_genome_shotgun_sequence:36-1252
MQRGINDIDNYNLVCEEMKSFKSEEVRNLDDIQEGCLTRYDSTINRLYAFVIEGDGEATTAANDRGIVLPKLTRLNTTGIANGKFVRMGHKPCCGFVHSGYYPPIRYCPLEFIFEICSDPQEPVINPATPVGADQAEDDTNGLYFTTRNTTTSWKIQNCILRCELITVDNTVNNNVVSHLLKGGRLRMVYPAYHSFSQTFDAGNTEINMNIVKSSTRLSQMFFTMSNSDIQNNNVKGKFAYKKWNYFYHPMKVTIDNVRGVVDSDKQISCYMQIANKKFPEQAIESIAEAMYFLRRAVNVMSPFYDGFSIDIYRYTNDKFIGGINFDKQPDMNFTGSNTKMGSLLTFKLKGANQTFALGIEQVYVTLVSEHIFELSESASTVLD
>Symbiodinium_necroappetens_gene_188|GeneMark.hmm|346_aa|-|290|1330_MGM_gi|1991014208|gb|CAJNJA010075069.1|_Symbiodinium_necroappetens_genome_assembly,_contig:_Snec_CCMP2469.scaffold73434,_whole_genome_shotgun_sequence:3-1333
DNMINSLQFGLPESAAYITDRKQVHFPSVSGNIFSSNNGNKYLKFVITGEDNNYIDLSSVCLFFDVVNTSTTAGQYLRPLGESHAFFTRYRCNAAGQQINDIDNYNLVCEQMKSFKSEEVRNLDDIQEGCLTRYDSRINRLFAYEIEAHNAGATTGANQRGVVLPKLARTNTTGIEQGKFVRMGHKPVCGFCQSGYYPPIRYCPLEFIFEIVSDATEPVTTPSANGVDQATDDTARKYFTERNTTTSWAIQNCILRCDLIQVDNTVNNNIVAHLLKGGRLRMVYPAYHSFSQTFANTNTELNMNIVKSSTRLSQMFLHLAIVVLIAIATTLLASTIKRNVTFSGIQ
>Symbiodinium_necroappetens_gene_195|GeneMark.hmm|326_aa|-|3|980_MGM_gi|1991012439|gb|CAJNJA010076573.1|_Symbiodinium_necroappetens_genome_assembly,_contig:_Snec_CCMP2469.scaffold74789,_whole_genome_shotgun_sequence:8-988
EPNMINSLQFGLPESAAYITDRKQVHFPSVSGNIFSSSNGNKYLKFVITGEDNNYIDLSSVCLFFDLVNTSQAAGEFLRPLGESHAFFTRYICNANGQQINDIDNYNQVCEQMKSFKSEEVRNLDDIQEGCLTRYDSRINRLFAQVIEEHDATATAGANERGVVLPRLTRVNTTGIEQGKFVRMGHKPCCGFVQSGYYPPVRYCPLEFTFEIVSDAGEPVIRPATPVAGTQAEDDVNGLYLTTRNTTTSWAIQNAILRCELIQVDNTVNNNIVSHLLKGGRLRMVYPAYHSFSQTFATGNTEINMNIVKSSTRLSQMFFTFSNSNI
>Symbiodinium_necroappetens_gene_215|GeneMark.hmm|435_aa|-|3|1307_MGM_gi|1990999244|gb|CAJNJA010087878.1|_Symbiodinium_necroappetens_genome_assembly,_contig:_Snec_CCMP2469.scaffold84963,_whole_genome_shotgun_sequence:3-1310
EPNMINSLQFGLPESAAYITDRKQVHYPSVSGNIFSASNGNKYLRFVVTGEDNVYVDLSSVCLFFDLVNTSETAGQYLRPLGESHAFFTRYRCNANGQQINDIDNYNQVCEQMKSFKSEEVRNLDDIQEGCLTRYDSRINRLFAQVIEGHDATATAGANQRGVVLPKLTRINTTGIEKGKFVRMGHKPCCGFVQSGYYPPIRYCPLEFTFEIVSDAGEPVIRPATPVATTQAEDDENGLFFTDRNTTTSWAIQNAILRLECISVDNTVNNNIVSHLLKGGRLRMVYPAYHSFSQTFTTGNEEINMNIVKSSTRLSQMFFTFSNSNINEDNKAGNYDKKKWNYFFHPMAVTIDNLEGVIDSDKQISAQIQIANKKFPEQEITSIAEFMYFLRRAVNVMSPYYDGFSIDIYRYANDKFIGGINFDKQPDMNFTGSYT
>Symbiodinium_necroappetens_gene_224|GeneMark.hmm|346_aa|-|3|1040_MGM_gi|1990987753|gb|CAJNJA010097930.1|_Symbiodinium_necroappetens_genome_assembly,_contig:_Snec_CCMP2469.scaffold94009,_whole_genome_shotgun_sequence:32-1072
METFSPEDILVDNLSFKLHKGASYITDRRSVTFWPSGSNIYKPSSGNRVLKFTLNGEDNSWLDPQSVRIFFTLNNKDGTNFRKLRPLSSPYSFFRRMRIIAGSQVVEDFDSYNRVHHMFSKLMSAGARRDEANEGFGYRYDDELLTLVNNSGSTALTYEVNAENCQGFYNEMTVGFKPLCGLFSQFKYLPLKYMGNLTIELELVTNAVDCIIDPNNYDESDTGIVTDLRNRFTVAAAGDVGKATNTSIDWEISNARVVCDVCTLDNNLNNEYVKHxLLEGKGLPITYTTYITQSQSVKDLTDISVNVIRSVSKLVASFVTFYKKGDPSFGYEYADKEFCRFYHPHQ
>Symbiodinium_necroappetens_gene_228|GeneMark.hmm|373_aa|-|3|1121_MGM_gi|1990985770|gb|CAJNJA010099680.1|_Symbiodinium_necroappetens_genome_assembly,_contig:_Snec_CCMP2469.scaffold95585,_whole_genome_shotgun_sequence:3-1124
SSGARVLKFSLNGEDNTWLDPQSVRIFFTLNNKDGTNFKKIRPLSSPYSFFKRMRIIAGSQVVEDFDNYNRVHHMFSKLMSQGARRDEANEGFGYRYDELLTLVNNAGETALTYEVNASNCQGFYNEMTVGFKPLCGLFSQFKYLPLKCMGNLTIELELVTNAADCIINPNDFTTAGADGAFPTADIVDRFTVDVAGDVGKATNASIDFEISNPRVVCDLCSLDNNLNSEYSKHLLESKWLPITYTTFITQSQNVKGSTDFSVPVIRSVSRLVATFVTFYKKYDSLVEANRPSTGYEYCDKEFCRFYHPHQQHDALDQGIYDKNKDLEFQIQLGSKLYPEYPCNSITQCFYHLRKALNLPVFHQHSLNINFKQ
>Symbiodinium_microadriaticum_gene_1|GeneMark.hmm|316_aa|-|3|950_MGM_gi|1129213962|gb|LSRX01000010.1|_Symbiodinium_microadriaticum_strain_CCMP2467_Smic.scaffold10,_whole_genome_shotgun_sequence:1305112-1306062
IKRIQLFANGQRTDDIDNYARTVHLYTLLKPREWWINQSNEGFEINDVGGFPNALPESHFQEVLMAPTLVGLLGCGKMLPPQLNLALEIEFADPADTVRGGQNSSVDFSIQNVRVLASQVTLDSALVESFNRVLLSGRSLVFSYPTVHTQVTSVPAGSTEFNVTVARAYSKLLGAFVTFRANAAQEGVTDLEHPGNQADGTSFLESQMQIGSLQYPHYPAKDFAEHHHFLQIMAGTYDSTFRNMRLTKNMYEGSSFIAAYPVERVPKMPLSGISTRAGDLARFSFKGLQGNKVQQCYVHMVSYQVITLSGSGVSVL
>Symbiodinium_microadriaticum_gene_3|GeneMark.hmm|473_aa|-|3|1421_MGM_gi|1129213246|gb|LSRX01000018.1|_Symbiodinium_microadriaticum_strain_CCMP2467_Smic.scaffold18,_whole_genome_shotgun_sequence:781972-783393
QDNIINSLQFGLPESAAYITDRKQVHFPSVSGNIFSSSNGNKYLKFVITGEDNNYIDLSSVCLFFDVVNTSLTAGQYLRPLGESHAFFTRYRCNAAGQQLNDIDNYNQVCEEMKSFKSEEVRNLDDIQEGCLTRYDSRINRLFAYNIETHNATATTGANDRGVVVPKLTRINTTGIEQGKFVRMGHKPVCGFVQSGYYPPIRYCPLEFIFEIVSDAGEPVVRPATPVALTQAEDDENGLYFTTRNTTASWAIQNAILRCELIQVDNTVNNNIVSHLLKGGRLRMVYPAYHSFSQTFTAGNTEINMNIVKSSTRLSQMFFTFSNSNINNDNTAGNFDRKRWNYFFHPMAVTIDNLEGVIDSDKQISAQIQIANKKFPEQEISSISEFMYFLRRAVNVMSPYYDGFSIDIYRYANDKFIGGINFDKQPDMNFTGSNTKMGSLITFKIKGANANFALGIERVFITAVSEHIFELSE
>Symbiodinium_microadriaticum_gene_4|GeneMark.hmm|473_aa|-|3|1421_MGM_gi|1129209997|gb|LSRX01000059.1|_Symbiodinium_microadriaticum_strain_CCMP2467_Smic.scaffold59,_whole_genome_shotgun_sequence:716934-718355
EPNMINSLQFGLPESAAYITDRKQVHFPSVSGNIFSSSNGNRYLKFVITGEDNNYIDLSSVCLFFDLVNTSQTAGEFLRRLGESHAFFTRYRCNANGQQINDIDNYDQVCEQMKSFKSEEVRNLDDIQEGCLTRYDSRINRLFAQVIEEHDATATAGANERGAVLPKLTRVDTTGLEQGKFVRMGHKPCCGFVQSGHYPPVRYCPLEFTFEIVSDAGEPVIRPATPVAGTQAEDDVNGLYFTTRNTTTSWAIQKAILRCELIQVDNTVNNNIVSHLLKGGRLRMVYPAYHSFSQTFATGNTEINMNIVKSSTRLSQMFFTFSNSNINDDNKAGNFDKKKWNYFFHPMAVSIDNLEGVIDSDKQISAQIQIANKKFPEQEITSISEFMYFLRRAVNVMSPFYDGFSIDIYRYANDKFISGINFDKQPDMNFTGSNTKMGSLITFKIKGANANFALGIERVFITAVSEHIFELSE
>Symbiodinium_microadriaticum_gene_5|GeneMark.hmm|302_aa|-|47|955_MGM_gi|1129209496|gb|LSRX01000067.1|_Symbiodinium_microadriaticum_strain_CCMP2467_Smic.scaffold67,_whole_genome_shotgun_sequence:19552-20507
IKRIQLFANGQRTDDIDNYARTVHLYTLLKPREWWINQSSEGFEINDVGGFPHALPESHFQEVLMAPTLVGLLGCGKMLPPQLNLVLEIEFADPADTVRGGQNSSVDFSIQNVRVLASQVTLDSALVESFNRVLLSGRSLVFSYPTVHTQVTSVPAGSTEFNVTVARAYSKLLEAFVTFRANAAQEGVTDLEHPGNQADGTSSLESQMQIGSLQYPHYPAKDFAEHHHFLQIMAGTYDCTFRNMRLTKPRTCTRAAPSSQPTQWNACRRCPSAASAPELATLRASHSRGCRRTRCSSATCTW
>Symbiodinium_microadriaticum_gene_6|GeneMark.hmm|300_aa|-|47|949_MGM_gi|1129208154|gb|LSRX01000087.1|_Symbiodinium_microadriaticum_strain_CCMP2467_Smic.scaffold87,_whole_genome_shotgun_sequence:1193836-1194785
RVQLFANGQRCDDISEYGRCCFLYSLLKPAEWYKNKGITGFWELAGLTPAPVPAQSFKDVLMTPTLIGMFQSGKFLPPQLNLVLELEFAEPADALRPGGGSTDYAIENVRVLASQVTLDSALYESYQKILLSGRSLVFAYPTMHTQVSSIPAGSTSHNVTVARAFTKLLGAFVSFRDIDDANLGECSNFEHAGDGNQFSTSPLESQMQLGALQYPRTPMASDAEHFHFLEILAGTYDSSIKNMRIADNLWNNVQFIAAFPVERVPKHPLSGISTRSGDLARGSHSRACRPTGCSACTSTC
>Symbiodinium_microadriaticum_gene_10|GeneMark.hmm|316_aa|-|3|950_MGM_gi|1129207621|gb|LSRX01000095.1|_Symbiodinium_microadriaticum_strain_CCMP2467_Smic.scaffold95,_whole_genome_shotgun_sequence:1135508-1136458
FIERIQLFANGQRVEDISYYGRSAFMYSLLKPDEWWKGRQWEGLPVDAGGWALPVQPGQKRDVLMAPHLIGMFNCGKMLPPQLNLVLEIEFAEPAMAMRAGVGSSLSYQIENVHLLADQVTLDSALRESFERILLSNRSLVFSFPSLHVQQSSIPAGATSYNITVARAFTKLLGAFVTFNKTGENHVSNFEYPGEAFPNVTAATVMEGQLQLGAMQFPRNSVKSIAEYHHFLEIMAGTYDSKIRNMRLPNFDNTDFIAAFPTERVPKHPTSGISTRSGDLCRFTFKSMLADRVDSCFIGLVSMQIVTLSGSGVSVL
>Symbiodinium_microadriaticum_gene_19|GeneMark.hmm|477_aa|-|3|1433_MGM_gi|1129193939|gb|LSRX01000396.1|_Symbiodinium_microadriaticum_strain_CCMP2467_Smic.scaffold396,_whole_genome_shotgun_sequence:337033-338466
METVAPEDILIDNLSFKLNKGSSYITQKRSVRFYPSGSNVYRPQSGNRVIKISLNGEDNTWLDPQSVRIFLNVQNLDTTLNRKLRPLSPAYSFFRRMRIIAGNQVVEDFDNYNRVHHMFSKLMSQGARKDEANESFGYRYDDEVKSLNNEVGTRLDYDVNSTTCPGFKEQMTVGFKPLAGLFSQFKYLPLKYMGNLTIELELVNATTDCVINPDDYDEADGGIAINLREKFTADVALPAGNASNTRTQFELNNVFCACDVSTLSNDLNNEYVKHLLEGKGLPITYTTYITQSQSVKGSTDISVPVIRSVSKLVASFITFYKSGDPSLGYEYVDKEFCRFYHPHQNHNEQEEGIYDVNKDLEFQIQLGSQLFPEYPCNSITQCFYHLRKALNLPMFHQHSLSVDFIQYRDRQFIFGFNFERVVDSSYTGINTRAGQQMLIRIKPAGASIPATEMPDQMYITLLSEQILEIKDLGLKVY
>Symbiodinium_microadriaticum_gene_29|GeneMark.hmm|316_aa|-|3|950_MGM_gi|1129185176|gb|LSRX01000657.1|_Symbiodinium_microadriaticum_strain_CCMP2467_Smic.scaffold657,_whole_genome_shotgun_sequence:2098-3048
IKRIQLFANGQHTDDIDNYARSVHLYTLLKPREWWINQANEGFEINEVSNFPQPLPESHFREVLMAPTLVGLLGCGKLLPPQLNLVLEIEFADPADVARGGTNSSVDYDIQNVRVLASQVTLDSALVESFNRVLLSGRSLVFSYPTVSTQVTSVPAGSTEFNVTVSRAFTKLLGAFVTFRTLADQSNVAALNHPGTQADGTSFLESQMALGPMQVPHYPQKDFAEHLHFLSILACTYDSSIRNMRLTKNMFEGSSFIAAFPVQRVPGMPLSGISTRSGDLARFSFKGLQADKVQQCYVHLVSYQVVTLSGSGVSVL
>Symbiodinium_microadriaticum_gene_33|GeneMark.hmm|360_aa|+|3|1085_MGM_gi|1129182938|gb|LSRX01000737.1|_Symbiodinium_microadriaticum_strain_CCMP2467_Smic.scaffold737,_whole_genome_shotgun_sequence:307811-308951
VDDVLIDALSFKHHAGGSYVTERRSVRYFSMGSNIYKPSGGNRVLKFQLASGNNGWLDPQSVMVFFTVQNLDKSNNKKLRFISGNPVTNPACLFRRVRVLMGNTLIEDYTDSNRVEMIFSKLMSDGARDNQDAMGFGYRYDDNWTKAKVELTGTGDATGNIISAYTPDNMGGFLDKMTVGFKPLLGIFNQFKMIPLRFAPTTLEFELVNAETEVVIQPSGSTSGLFTTTATGDDEPSNTSTLWELNNCFVNCDIVSLDDSLNNAYIDHLNRGGELPITFTTYITQSQSIAGLKDINVQVLRSVSRLVAGFITFYKSPSNGGLTDGTYGNNDFYVQREFNRFYHPMDSNNEALNGFYISFN
>Symbiodinium_microadriaticum_gene_38|GeneMark.hmm|305_aa|+|3|920_MGM_gi|1129180197|gb|LSRX01000841.1|_Symbiodinium_microadriaticum_strain_CCMP2467_Smic.scaffold841,_whole_genome_shotgun_sequence:322708-323639
IKRVQLYSNGQRTDDISEYGRSCYLYSLLKPQEWYNQRGLEGFWQDPGGHAVEIPAGEYREVLMAPTLIGLFQCGKMLPPQLNLVLELEFAEPADALRPGGGSTDFSIENVRVLASQVTLDSALQESFNKVLLSGRSLIFSYPTMHTQVSNVPAGVTSHNVTVARAYTKLMGAFVTFRQLSDSEGECKNLEYPGPGAHAFNRRGRCSWGPSSTPGTRSPARRNSTTSWRSWAASGTCASWTTSTPTTSSSPPSPRSASPSTPSPASARGRGTLRASRSRTCWRTAWSACTSTWYRIKLSLCRAPV
>Symbiodinium_microadriaticum_gene_47|GeneMark.hmm|477_aa|-|3|1433_MGM_gi|1129165868|gb|LSRX01001736.1|_Symbiodinium_microadriaticum_strain_CCMP2467_Smic.scaffold1736,_whole_genome_shotgun_sequence:57694-59127
METFSPEDILVDNLSFKLNKGASYITDRRSVSFWPSGSNVYKADSGNRVLKFSLNGEDNTWLDPQSVRIFFTLVNKGTGTRFNKLRPLSPPYCFFRRMRIIAGNQVVEDFDNYNRVHHMFSKMMSAGARKDEANEGFGYRFDDEIKTLVNDNDVTLKHEVNALNCQGFYNQMTVGFKPLCGLFSQFKYLPLKYMGNLTIELELVTNATDCIIDYRDVVTADAVGNRFVNEVDPAVEADARFRNTSIDWQIENARVVCDVCTLDNNLNNEYVKHLLEGKGLPITYTTYITQSQTVTNVVDINVPVIRSVSKLVAAFITFYNKTQTPSTGYEYCNKEFCRFYHPQQASNEELQGIYDENFDLQFQIQLGSKLYPEYPCRSMTECFYHLRKALNLPMFHQHSLSTNFREYRDRQFVFAFSFERLQDSSWSGINTRAGQQALIRIKPAAATITAAIMPEQMYITLLSEQILEIRDLGLKVF
>Symbiodinium_microadriaticum_gene_1|GeneMark.hmm|477_aa|-|3|1433_MGM_gi|1991215452|gb|CAJNJV010000450.1|_Symbiodinium_microadriaticum_genome_assembly,_contig:_Smic_04-503SCI.03.scaffold10401,_whole_genome_shotgun_sequence:81-1514
VEQFSPEDILIDNLSFKLNKGSSYITDRRSVSFWPAGSNVYKPSSGNRVIKFTLNGEDNSWLDPQSVRVFFTLNNKDGTNFRKLRPLSPPYSFFRRMRITGNQIVEDFDNYNRVHHMFSKSMSQGARKDEASEGFGYRYDDELNTLVNNAGSTALVYEVNAENCQGFYNEMTVCFKPLAGIFSQFKYLPLKYMGNLTIELELVNSAVDCIIDPNSYDESDTGITTDLRNRFTVAVAGDVGKATNTSIDWEISNARVVCDVCTLDNNLNNEYVKHLLEKKGLPITYTTYITQSQTVKGLTDIRVQAIRSVSKLVATFITFYKQGDPSEGYEYADKEFCRFYHPHQSHDPLDQGIYDVNKDLEFQIQLGSKLMPEYPCKSITEAFYHLRKALNLPMFHQHSMAINFKQYRDRQFVFGCSMERVPDSSYTGISTRAGQMMLVRIKPTGASIPANDMPDQIYITLLSEQILEVKDLGIKVF
>Symbiodinium_microadriaticum_gene_3|GeneMark.hmm|477_aa|-|3|1433_MGM_gi|1991209693|gb|CAJNJV010003037.1|_Symbiodinium_microadriaticum_genome_assembly,_contig:_Smic_04-503SCI.03.scaffold12730,_whole_genome_shotgun_sequence:4765-6198
METVAPEDILIDNLSFKLNKGSSYITQKRSVRFYPSGSNVYRPQSGNRVIKISLNGEDNTWLDPQSVRIFLNVQNLDTTLNRKLRPLSPAYSFFRRMRIIAGNQVVEDFDNYNRVHHMFSKLMSQGARKDEANESFGYRYDDEVKSLNNEVGTRLDYDVNSTTCPGFKEQMTVGFKPLAGLFSQFKYLPLKYMGNLTIELELVNATTDCVINPDDYDEADGGIAINLREKFTADVALPAGNASNTRTQFELNNVFCACDVSTLSNDLNNEYVKHLLEGKGLPITYTTYITQSQSVKGSTDISVPVIRSVSKLVASFITFYKSGDPSLGYEYVDKEFCRFYHPHQNHNEQEEGIYDVNKDLEFQIQLGSQLFPEYPCNSITQCFYHLRKALNLPMFHQHSLSVDFIQYRDRQFIFGFNFERVVDSSYTGINTRAGQQMLIRIKPAGASIPATEMPDQMYITLLSEQILEIKDLGLKVY
>Symbiodinium_microadriaticum_gene_5|GeneMark.hmm|319_aa|-|389|1345_MGM_gi|1991207789|gb|CAJNJV010003925.1|_Symbiodinium_microadriaticum_genome_assembly,_contig:_Smic_04-503SCI.03.scaffold1353,_whole_genome_shotgun_sequence:81408-82753
DNMINSLQFGLPESAAYITDRKQVHFPTVSGNIFSASNGNKYLKFVITGEDNNYIDLSSVSLFCDLVNTDADANKYLRPLGESHAFFTRYRCNAAGQQINDIDNYNLVCEEMKSFKSEEVRNLDDIQEGCLTRYDSRINRLYAQAIEGHSATATTGRNDRGMVLPLLTRANTTGIESGKFVRMGHKPCCGFVQSGYYPPIRYCPLEFIFEIVSDPQEPVINPATNGADQATDDLNGKFFTVRNTTTSWSIQNAILRCELIQVDNAVNNNIVSHLLKGGRLRMVYPAYHSFSQTFATGNTEINMNIVKSSTRLSQMFFTF
>Symbiodinium_microadriaticum_gene_13|GeneMark.hmm|348_aa|-|388|1434_MGM_gi|1991204967|gb|CAJNJV010005320.1|_Symbiodinium_microadriaticum_genome_assembly,_contig:_Smic_04-503SCI.03.scaffold14786,_whole_genome_shotgun_sequence:3875-5309
METFSPEDILVDNLSFKLNKCSSYIVDRRSVRFYSQSTNVFQPTSGNRVMKFSLNGEDNTWLDPQSVRVCFTIQNKDQNLNRKLRPLAPPYSFFRRMRIIAGSQVLEDFDNYNRVHQMFSKLMSQGARKDEANEGFGYRYDDEVKTLVNNVGSRLDYEVNSENCQGFKNQMTVCFKPLAGLFSQFKYLPLKYMSNLTIELELVSNDLDCIINPDDYLETDAGIALELRQRFTKDVALPAGSQTNTSKVFELNNAFVQCDVCTLDNNLNNEFVKHLLEGKGLPITYTTYITQMQSVEGSTDISVPVIRSVSKLVAAFITFYRTDQPSGGYEYVNKRFCRFIIHTKHMMD
>Symbiodinium_microadriaticum_gene_17|GeneMark.hmm|305_aa|+|3|920_MGM_gi|1991201117|gb|CAJNJV010007253.1|_Symbiodinium_microadriaticum_genome_assembly,_contig:_Smic_04-503SCI.03.scaffold16525,_whole_genome_shotgun_sequence:2161-3092
IKRVQLYSNGQRTDDISEYGRSCYLYSLLKPQEWYNQRGLEGFWQDPGGHAVEIPAGEYREVLMAPTLIGLFQCGKMLPPQLNLVLELEFAEAADALRPAGGTTDFSIENVRVLASQVTLDSALQESFNKVLLSGRSLIFSYPTMHTQVSNVPAGVTSHNVTVARAYTKLMGAFVTFRQLSDSEGECKNLEYPGPGAHAFNRRGRCSWGPSSTPGTRSPARRNSTTSWRSWAASGTCASWTTSTPTTSSSPPSPRSASPSTPSPASARGRGTLRASRSRTCWRTAWSACTSTWYRIKLSLCRAPV
>Symbiodinium_microadriaticum_gene_18|GeneMark.hmm|313_aa|+|162|1103_MGM_gi|1991200492|gb|CAJNJV010007568.1|_Symbiodinium_microadriaticum_genome_assembly,_contig:_Smic_04-503SCI.03.scaffold16809,_whole_genome_shotgun_sequence:5450-6828
MFKTKTQILHRKFRPLSPAYSFFRRIRIFAGSQVVEDFDNYSRIHHMFSKMMSQGARKDEVNKSFGYRYDDEVKSLNNESGTRLDYDVHSTTCPGFRDEITVGFKPLAGLFSQFNYLPLKYMGNLTIELELINSSTDCLMDPNDYNETDTGIGENLRNKFTVDVALPAGKASNTSIQFELNNVFCACDISALSNELNKEYVKRLLEGKGLPITYTTYVAQSQSIKTATDHIGVFRSVSKLVPSFIIFYKSGNPSLGYEYADKELGRFYHPHQAHNEQEHGINDMSKDLEFQVQLDSQLFPEYPCNSITQSLYY
>Symbiodinium_microadriaticum_gene_19|GeneMark.hmm|477_aa|-|3|1433_MGM_gi|1991200436|gb|CAJNJV010007600.1|_Symbiodinium_microadriaticum_genome_assembly,_contig:_Smic_04-503SCI.03.scaffold16838,_whole_genome_shotgun_sequence:491-1924
IETFSPEDVLIDNLSFKLNKGSSYITDRRSVRFYPSGSNVYKPTSGNRVLKFSLNAEDNGWLDPQSVRVFFTVQNLDQTLDRKLRPLAPPYSFFRRMRIIAGNQVVEDFDNYNRVHQMFSKLMSQGARKDEANEGFGYRYDDEVKTLVNNTGTALDYEVNSVNCKGFKNQMTVGFKPLCGLFSQFKYLPLKYMGNLTIELELVNSDLDCIINPDDYDEADAGIAQNLRERFTQDVALPGGSATNTSKLFELNNCFVSCDICTLDNNLNNEYVKHLLEGKGLPITYTTYITQSQSVVGLTDISVPVIRSVSKLVASFITFYRDDDPSLGYEYANKRFCRFYHPHQTHDATVEGIYDINKDLEFQIQLGSKLYPEYPCNSLTQCFYHLRKALNLPVFHRHSISIDFKQYRDRQFIFGFSFEKVPDSSYTGINTRAGQQMLIRVKPAGATIPADDMPDELFVTLLSEQVIEIRDLGLKVF
>Symbiodinium_microadriaticum_gene_21|GeneMark.hmm|311_aa|-|3|935_MGM_gi|1991199902|gb|CAJNJV010007873.1|_Symbiodinium_microadriaticum_genome_assembly,_contig:_Smic_04-503SCI.03.scaffold17083,_whole_genome_shotgun_sequence:78-1013
FVKRVQLFANGQRVEDVQEYGRCMQLYSCLKPKEWWDNRGVEGFKQGNDAFTRPESIAATRHRDVLMAPSLLGLFKAGKMLPPELNLVLEIEFAPPAEAVRPGGAGSEDYEIQNVRVLASQVTLDSALVESFRRVLLSGRSLVFSFPAMHTQVSSIPGAATSHNVTVARPFTKLLGAFVTFYNSASVEGPVRDLRNPSQTAGVEGIMESQTQLGSLQYPHNPMSSTAEHFHFLSMLAHTYDSSIKNMRITTDTYRFREFIAAFPTERVPGMPLSGISTRSGDLAADAVDRVYLHLLSYQVVTLSGAGVSVL
>Symbiodinium_microadriaticum_gene_23|GeneMark.hmm|361_aa|-|334|1419_MGM_gi|1991199774|gb|CAJNJV010007941.1|_Symbiodinium_microadriaticum_genome_assembly,_contig:_Smic_04-503SCI.03.scaffold17144,_whole_genome_shotgun_sequence:666-2085
SVDDVLIDALSFKHHAGGSYVTERRSVRYFSMGSNIYKPSGGNRVLKFQLASGNNGWLDPQSVMVFFTVQNLDKSNNKKLRFISGNPVTNPACLFRRVRVLMGNTLIEDYTDSNRVEMIFSKLMSDGARDNQDAMGFGYRYDDNWTKAKVELTGTGDATGNIISAYTPDNMGGFLDKMTVGFKPLLGIFNQFKMIPLRFAPTTLEFELVNAETEVVIQPSGSTSGLFTTTATGDDEPSNTSTLWELNNCFVNCDIVSLDDSLNNAYIDHLNRGGELPITFTTYITQSQSIAGLKDINVQVLRSVSRLVAGFITFYKSPSNGGLTDGTYGNNDFYVQREFNRFYHPMDSNNEALNGFYISFN
>Symbiodinium_microadriaticum_gene_24|GeneMark.hmm|477_aa|-|3|1433_MGM_gi|1991199291|gb|CAJNJV010008188.1|_Symbiodinium_microadriaticum_genome_assembly,_contig:_Smic_04-503SCI.03.scaffold17367,_whole_genome_shotgun_sequence:771-2204
METFSPEDILVDNLSFKLNKGSSYIVDRRSVRFYPSGSNVYKPTSGNRVLKFSLNAEDNGWLDPQSVRVFFTVQNLDQNLNRKLRPLAPPYSFFRRMRIIAGNQVIEDFDNYNRVHQMFSKLMSQGARKDEANEGFGYRYDDEIQTLTNKVTEYLRYEVNAINCKGFKIQMTVGFKPLAGIFNQFKYLPLKYMGSLTIELELVSNDLDCIINPDDYAEDDGALDADVRGRFTRDVALPAGGDTNTSKVFELNNAFVSCDICTLDNNLNNEYVKHLLEGKGLPITYTTYRTQSQSVAGLTDINVPVIRSVSKLVASFITFYRDDQPSLGYEYANKRFCRFYHPHQSHDALVEGIYDVNKDLEFQIQLGSKLYPEYPCNSLTQCFYHLRKALNLPVFHQHSISVDFKQYRDRQFIFGFSFEKVPDSSYTGINTRAGQQMLIRVKSAGTSIPANDMPDEMFITLLSEQILEVKDLGLKVF
>Symbiodinium_microadriaticum_gene_25|GeneMark.hmm|447_aa|+|6|1349_MGM_gi|1991198022|gb|CAJNJV010008851.1|_Symbiodinium_microadriaticum_genome_assembly,_contig:_Smic_04-503SCI.03.scaffold17964,_whole_genome_shotgun_sequence:5076-6642
MSPALDFGLPETAQYVQDRRHVNYFPSGSNIYTSATGNKNLKFYITGEDGTYLDLSSIRMFANLQNDDLDERKFLRPLSGLHAFFSRYRCTVGGQLVQDIDQYNRHCELYNSFKSVETRHMDDIESSANPRWDDDWRHKYANGLDQFVRVNNANDDVVRTERQLPTGGDAKDYTDHNKWGKIANRYTRHSVSGIRGGGEYVRLGHSFKDGFLESGYYLPVRYAPLEIEITIVSDAEEPVIKGVNSASATTIGGDRGGAYFTEGDTFILWQLNNIILRAEVVTLDSSVNNNITSHLLQGGSLKIVYPMCHTITQTFNASGTEINMNVVKSASKLNGCFITFYRAQRGNHLVAGKEDNYYLPDNYVNKRFNYFYNPMIISRFNDRGYGATGDDRGFGFADKNYNISWQLQIANKKYPEFESQSLAEHMFFFTSDVKLHEPRPRQLQYYK
>Symbiodinium_microadriaticum_gene_28|GeneMark.hmm|425_aa|-|3|1277_MGM_gi|1991196760|gb|CAJNJV010009523.1|_Symbiodinium_microadriaticum_genome_assembly,_contig:_Smic_04-503SCI.03.scaffold18569,_whole_genome_shotgun_sequence:6-1283
QDNMINSLQFGLPESAAYITDRKQVHFPSVSGNIFSSKNGNKYIKFVITGEDNNYIDMSSICLFFDLVNTDETEPAVKYLRPLGESHAFFTRYRCNAAGQQLNDIDNYNLVCEKMKSFKSEEVRNLDDIQEGCLTRYDSRINRLYAFSIEGHNATATTGRNDRGIVLPKLTRANTTGIEQGKFVRMGHKPCCGFVQSGYYPPIRYCPLEFIFEICSDAQEPVINPATPVGADQAADDINGLYFTTRNTTTSWSIQNCILRCELITVDNSVNNNVVSHLLKGGRLRMVYPAYHSFSQTFSTGNTEINMNIVKSSTRLSQMFFTLSNSQIDNNNTAGNFAKKKWTWFYHPMSATIDNLEGVIDSTKQISYYMQIANKKFPEQAVESIAEAMYFLRRAVNVMSPFYDGFSIDIYRYANDKFIGGINFD
>Symbiodinium_microadriaticum_gene_31|GeneMark.hmm|477_aa|-|3|1433_MGM_gi|1991196397|gb|CAJNJV010009721.1|_Symbiodinium_microadriaticum_genome_assembly,_contig:_Smic_04-503SCI.03.scaffold18747,_whole_genome_shotgun_sequence:3319-4752
METFSPEDILIDNLSFKLNKGSSYITDRRSVRFYPSGSNVYKPTSGNRVLKFSLNAEDNGWLDPQSVRVFFTVQNLDQTLDRTLRPLAPPYLFFRRMRIIAGNQVVEDFDNYNRVHQMFSKLMSQGARKDEANEGFGYRYDDEVETLVNNTGTALDYEVTSVNCKGFKNQMTVGFKPLCGLFSQFKYLPLKYMGNLPIELELVNNDLDCVINPDDYDEADTGIALNLRERFTQDVALPAGASTNTSKLFELNNCFVACDICTLDNNLNNEYVKHLLEGKGLPITYTTYITQSQSVAGLTDINVPVIRSVSKLVASFINFYRDDDPSLGYEYANKRFCRFYHPHQSHDSLVEGIYDINKDLEFQIPLGSKLYPEYPCNSLTQCFYHLRKALNLPVFHQHSISIDFKQYRDRQFIFGWSMERVPDSSYTGINTRAGQQMLVRVKSAGAQILADDMPDEMFITLLSENILEIRDLGLKVF
>Symbiodinium_microadriaticum_gene_37|GeneMark.hmm|473_aa|-|3|1421_MGM_gi|1991194115|gb|CAJNJV010010979.1|_Symbiodinium_microadriaticum_genome_assembly,_contig:_Smic_04-503SCI.03.scaffold1988,_whole_genome_shotgun_sequence:39487-40908
EPNMINSLQFGLPESAAYITDRKQVHYPSVSGNIFSASNGNKYLRFVVTGEDNVYVDVSSVCLFFDLVNTSETTGQYLRPLGESHAFFTRYRCNANGQQIKDIDNYNQVCEHMKSFKSEEIRNLDDIQEGCLTRYDSRINRLFAQVIEGHDATATAGANQRGVVLPKLTRINTTGIEKGKFVRMGHKPCCGFVQSGYYPPIRYCPLEFTFEIVSDAGEPVIRPATPVAATQLEDDENGLFFTDRNTTTSWAIQNAILRLECISVDNTVNNNIVSHLLKGGRLRMVYPAYHSFSQTFTAGNEEINMNIVKSSTRLSQMFFTFSNSNINEDNKAGNYDKKKWNYFFHPMAVTIDNLEGVIDSDKQISAQIQIANKKFPEQEITSIAEFTYFLRRAVNVMSPYYDGFSIDIYRYANDKFIGGINFDKQPDMNFTGSNTKMGSLITFKIKGANQKFALGIERVFITAVSEHIFELSE
>Symbiodinium_microadriaticum_gene_40|GeneMark.hmm|316_aa|-|3|950_MGM_gi|1991192354|gb|CAJNJV010011876.1|_Symbiodinium_microadriaticum_genome_assembly,_contig:_Smic_04-503SCI.03.scaffold20686,_whole_genome_shotgun_sequence:374-1324
IKRIQLFANGQRTDDIDNYARTVHLYTLLKPREWWINQSNEGFEINDVGGFPNALPESHFQEVLMAPTLVGLLGCGKMLPPQLNLALEIEFADPADTVRGGQNSSVDFSIQNVRVLASQVTLDSALVESFNRVLLSGRSLVFSYPTVHTQVTSVPAGSTEFNVTVARAYSKLLGAFVTFRANAAQEGVTDLEHPGNQADGTSFLESQMQIGSLQYPHYPAKDFAEHHHFLQIMAGTYDSTFRNMRLTKNMYEGSSFIAAYPVERVPKMPLSGISTRAGDLARFSFKGLQGNKVQQCYVHMVSYQVITLSGSGVSVL
>Symbiodinium_microadriaticum_gene_46|GeneMark.hmm|302_aa|-|47|955_MGM_gi|1991188832|gb|CAJNJV010013926.1|_Symbiodinium_microadriaticum_genome_assembly,_contig:_Smic_04-503SCI.03.scaffold22530,_whole_genome_shotgun_sequence:1311-2266
IKRIQLFANGQRTDDIDNYARTVHLYTLLKPREWWINQSSEGFEINDVGGFPHALPESHFQEVLMAPTLVGLLGCGKMLPPQLNLVLEIEFADPADTVRGGQNSSVDFSIQNVRVLASQVTLDSALVESFNRVLLSGRSLVFSYPTVHTQVTSVPAGSTEFNVTVARAYSKLLEAFVTFRANAAQEGVTDLEHPGNQADGTSSLESQMQIGSLQYPHYPAKDFAEHHHFLQIMAGTYDCTFRNMRLTKPRTCTRAAPSSQPTQWNACRRCPSAASAPELATLRASHSRGCRRTRCSSATCTW
>Symbiodinium_microadriaticum_gene_51|GeneMark.hmm|561_aa|-|3|1685_MGM_gi|1991185401|gb|CAJNJV010015998.1|_Symbiodinium_microadriaticum_genome_assembly,_contig:_Smic_04-503SCI.03.scaffold24396,_whole_genome_shotgun_sequence:151-1836
MLVPETYRWQTPENAQFGARLGNRAINHNRISSNEAGSVTEGTVSFDARIPDGLVDSNFEKGMDLVLRYTFPAGVVAGADRAARRASMLALFKDKIGLQAAAGNNCIDVAEVQLNEFSTTTRVHDMLQIHLNSTSYEKLAMATSTPETDDYDIFAANVLNDPLKAGASSTSVGKTRGVGGAYNYEIVPNVATDTDYQIRVRFFVNDLLMANPLQYNNPRLAQPFKDLNTVKVTLQLGDIAARCANLNPEIVPAAGAAALGKGLVVDCISAVHTLTVRSWNPSTALEIPESLAWGSPRIQRISNDRHVVSANVISPPLESKTFTMTGVPNMLAIYVERPRLLKTDAGVDIPGTEWAFPNRFCPIQSVSIDIGNKTDLLGARVTPTELYKISTGNGYSKREATFAGIPSGIGSTQRGAGSIFYVRPSDLGLTDEIMNGSGETIDGIVRVTVKGASTDEVCYLRVFLLYDVFVYEEGDVFTEWRPRYSPATLLDSEFVFTDDSSQMNAIMGGWSIPRPIQNAWSSFTSWLKTPRVKKAIRQARNHPIASAYVGDSSLPGGFAKS
>Symbiodinium_microadriaticum_gene_74|GeneMark.hmm|315_aa|-|130|1074_MGM_gi|1991174660|gb|CAJNJV010022732.1|_Symbiodinium_microadriaticum_genome_assembly,_contig:_Smic_04-503SCI.03.scaffold30456,_whole_genome_shotgun_sequence:85-1509
MSQGARKDEANEGFGYRYDDEVKTLFNNAGVVLSYEVNGTSCPGFKNQMTVGFKPLCGLFSQFKYLPLKYMGNLTIELELVNNDTDCVINPNDNTEANAIGDRFTTDVALPGGNISNTSTLFELNNAFVSCDICTLDNNLNNEYVKHLLEGKGLPITYTTYITQMQSVAGYSDINVPVIRSVSKLVASFITFYRTDDPSLGYEYANKRFCRFYHPHQSHDSSAEGIYDINKDLEFQIQLGSKLFPEYPCNSLTQCFYHLRKALNLPVFHQHSISIDFKQYRDRQFIFGFSFEKVPDSSYTGINTRAGQQMLIRIK
>Symbiodinium_microadriaticum_gene_84|GeneMark.hmm|477_aa|-|3|1433_MGM_gi|1991171840|gb|CAJNJV010024601.1|_Symbiodinium_microadriaticum_genome_assembly,_contig:_Smic_04-503SCI.03.scaffold32138,_whole_genome_shotgun_sequence:806-2239
METFSPEDILVDNLSFKLNKGASYITDRRSVSFWPSGSNVYKADSGNRVLKFSLNGEDNTWLDPQSVRIFFTLVNKGTGTRFNKLRPLSPPYCFFRRMRIIAGNQVVEDFDNYNRVHHMFSKMMSAGARKDEANEGFGYRFDDEIKTLVNDNDVTLKHEVNALNCQGFYNQMTVGFKPLCGLFSQFKYLPLKYMGNLTIELELVTNATDCIIDYRDVVTADAVGNRFVNEVDPAVEADARFRNTSIDWQIENARVVCDVCTLDNNLNNEYVKHLLEGKGLPITYTTYITQSQTVTNVVDINVPVIRSVSKLVAAFITFYNKTQTPSTGYEYCNKEFCRFYHPQQASNEELQGIYDENFDLQFQIQLGSKLYPEYPCRSMTECFYHLRKALNLPMFHQHSLSTNFREYRDRQFVFAFSFERLQDSSWSGINTRAGQQALIRIKPAAATITAAIMPEQMYITLLSEQILEIRDLGLKVF
>Symbiodinium_microadriaticum_gene_85|GeneMark.hmm|374_aa|-|3|1124_MGM_gi|1991171126|gb|CAJNJV010025083.1|_Symbiodinium_microadriaticum_genome_assembly,_contig:_Smic_04-503SCI.03.scaffold32572,_whole_genome_shotgun_sequence:1232-2356
LNDIDNYNQVCEEMKSFKSEEVRNLDDIQEGCLTRYDSRINRLFAYNIETHNATATTGANQRGVVLPKLTRINTTGIEQGKFVRMGHKPVCGFVQSGYYPSIRYCPLEFIFEIVSDAGEPVIRPATPVAGTQAADDENGLYFTTRNTTTSWSIQNCILRCELIQVDNTVNNNIVSHLLKGGRLRMVYPAYHSFSQTFAAGNTEINMNIVKSSTRLSQMFFTFSNSNISDDNTAGNYDRKRWNYFFHPMAVSIDNLEGVIDSDKQISAQIQIANKKFPEQEISSISEFMYFLRRAVNVMSPYYDGFSIDIYRYANDKFIGGINFDKQPDMNFTGSNTKMGSLITFKIRGANANFALGIKRVFITAVSEQIFELSE
>Symbiodinium_microadriaticum_gene_86|GeneMark.hmm|476_aa|-|3|1430_MGM_gi|1991170929|gb|CAJNJV010025223.1|_Symbiodinium_microadriaticum_genome_assembly,_contig:_Smic_04-503SCI.03.scaffold32699,_whole_genome_shotgun_sequence:385-1815
METFSPEDILIDNLSFKLNKGSSYITDRRSVTFWPSGSNIYKPSSGNRVLKFSLNAEDNAWLDPQSVRIFFTLENKDPGTYNNKLRPLSPPYCFFRRMRIIAGNQVVEDFDNYNRVHHMFSKMMSQGARKDEANEGFGYRYDDEIKTLVYDSDTRLNYEVNGLTCPGFRSKMIVGFKPLCGLFSQFKYLPLKYMGNLTIELELVTNATDCIIDPEDVTTDDAVGNRFVTDVNPGTEGDAEFRNTSTDWEISNARVVCDVCTLDNNLNNEYVKHLLEGKGLPITYTTYITQSQSVKNSPNINVQVIRSVSKLVASFITFYKEGDPSTGYEYCDKEFCRFYHPQQQSNEQIEGIYDNDFDLEMQIQLGSKLYVEYPITSLQECYYHLRKALNLPMFHQHSMSIDFRQYRDRQFVFGFSFEKVPDSSYTGINTRAGQQMLVKIKPANASITSTAMPDNIYITLLSEQILEIKDLGLKVF
>Symbiodinium_microadriaticum_gene_88|GeneMark.hmm|301_aa|-|116|1021_MGM_gi|1991170747|gb|CAJNJV010025350.1|_Symbiodinium_microadriaticum_genome_assembly,_contig:_Smic_04-503SCI.03.scaffold32812,_whole_genome_shotgun_sequence:1333-2354
RYDDEVKTLFADGVNPELKYEVNGYNCQGFKNKMTVAFKPLCGLFSQFKYLPLKYMGNLTIELELVTNATDCIIDYNDDTADTAVGNRFVNNVNPADAGQANARYRNTSIQWQINNARVVCDVCTLDNNLNNEYVKHLLEGKGLPITYTTYITQSQALTGNDNFSVQVIRSVSKLVASFVTFYKSGDPSTGYEYCDKEFCRFYHPQQASFPANEGIYDPDLDLEFQIQLGSKLYPECPCASITECFYHLRKALNLPMFHQHSLSIDFKQYRDRQFVFAFSFERVPDSSYTGINTRAGQQCY
>Symbiodinium_microadriaticum_gene_100|GeneMark.hmm|320_aa|-|450|1412_MGM_gi|1991167082|gb|CAJNJV010027837.1|_Symbiodinium_microadriaticum_genome_assembly,_contig:_Smic_04-503SCI.03.scaffold35050,_whole_genome_shotgun_sequence:23-1435
QDNMISSLQFGLPESAAYITDRKQIHFPSVSGNVFSSSNGNTYIKFVITGEDNNYIDMSSICLFFDVVNKSETAGQYLRPLGESHTFFTRYRCNGAGQQINDIDNYNLVWMKSFKSEEVRNLDDIQEGCLTRYDSRINRLYAFAIEGDGVATAAANDRGIVLPKLTRLNTTGIAPGKFVRIGHKPCCGFVHSGYYPPIRYCPLEFIFEICSDAQEPVINPATPVGANQAADDANDLYFTTRNTTTNWVIQNCILRCELVTVDNTVNNNVVSHLLKGGRLRMVYPAYHSFCQTFTAGNTEINMNIVKSSTRLSQMFFTMSN
>Symbiodinium_microadriaticum_gene_102|GeneMark.hmm|342_aa|+|3|1031_MGM_gi|1991166468|gb|CAJNJV010028264.1|_Symbiodinium_microadriaticum_genome_assembly,_contig:_Smic_04-503SCI.03.scaffold35435,_whole_genome_shotgun_sequence:803-2094
ETFSPEDILVDNLSFKSNKGSSNITDRRNVRFYPSGSNVYKPTSGNRVLKFSLNAEDNGWLDPQSVRVFFTVQNLDQTLNKKLRPLAPPYSFFRRMRIIAGxxxxxxRVHQMFSKLMSQGARKDEANEGFGYRYDDEVKTLVNNAGNILSYEVNATNCPGFKNQMTVGFKPLCGLFSQFKYLPLKYMGNLTIELELVNNDIDCIINPDDNTDDNNVGNRFTTDVIRPAGNASNTSKVFELNNAFVSCDICTLDNNLNNEYVKHLLEGKGLPITYTTYITQMQSVAGYSDINVPVIRSVSKLVASFITFYRTDDPSLAYEYANKRFCRFYHPHQTHIAVEQGI
>Symbiodinium_microadriaticum_gene_106|GeneMark.hmm|482_aa|-|3|1448_MGM_gi|1991162284|gb|CAJNJV010031152.1|_Symbiodinium_microadriaticum_genome_assembly,_contig:_Smic_04-503SCI.03.scaffold38034,_whole_genome_shotgun_sequence:93-1541
METFSPEDILIDNLSFKLNKGSSYIVDRRSVSFFPSTSNVYKPSSGARVLKFSLNGEDNTWLDPQSVRIFFTLNNKDGTNFKKIRPLSSPYSFFRRMRIIAGSQVVEDFDNYNRVHHMFSKLMSQGARRDEANEGFGYRYDDELFGETALTYEVNASNCQGFYNEMTVGFKPLCGLFSQFKYLPLKYMGNLTIELELVTNATDCIINPNDFTTAGADGAFPSADIVNRFTVNVADDVGKATNTSIDFEISNPRVVCDLCTLDNNLNNEYSKHLLESKGLPITYTTFITQSQNVKGSTDFSVPVIRSVSKLVATFVTFYKKYDPTNEASRPSTGYEYCDKEFCRFYHPHQNHEPLDEGIYDKNKDLEFQIQLGSKLYPEYPCNSITQCFYHLRKALNLPVFHQHSLNINFKQYRDRQFIFAFSFEKVPDSSYTGINTRAGQQMLLRVKPAGVTIPAEEMPDTMYITMLSEQILEIKDLGLKVY
>Symbiodinium_microadriaticum_gene_110|GeneMark.hmm|338_aa|-|3|1016_MGM_gi|1991157666|gb|CAJNJV010034274.1|_Symbiodinium_microadriaticum_genome_assembly,_contig:_Smic_04-503SCI.03.scaffold40844,_whole_genome_shotgun_sequence:661-1677
YDDELLTLVSKGGSSLTYEVNSANCLGFYNEMTVGFKPLCGLFSQFKYLPLKYMGNLTIELELVNNAIDCIIDPNNYDESDTDIAPDIRNRFTVAVAGDVGKATNTSIDWEISNARVVCDVCTLDNNLNNEYVKHLLEGKGLPITYTTYITQSQSIKGLTDISVNVIRSVSKLVASFVTFYKAGDPSFGYEYADKEFCRFYHPHQAHNPLDSGIYEKNKDLEFQIQLGSKLYPEYPCNSITQCFYHLRKALNLPLFHQHSMNINFKQYRDRQFVFAFDFQKLSDSSYSGISTRAGQMMRLIVKPAGSTIPANEMPDNIYITMLSEQILEIKDLGIKVY
>Symbiodinium_microadriaticum_gene_123|GeneMark.hmm|371_aa|-|3|1115_MGM_gi|1991150398|gb|CAJNJV010039677.1|_Symbiodinium_microadriaticum_genome_assembly,_contig:_Smic_04-503SCI.03.scaffold45707,_whole_genome_shotgun_sequence:297-1412
MFSKMMSQGARRDEANEGFGYRYDDELLTLVNNTGETALTYEVNASNCQGFYNEMTVGFKPLCGLFFQFKHLPLKYMGNLTIEFELVTNATDCIINPNDFTTAGADGAFPSADIVNRFTTSVADDVGKATNTSIDFEISNPRVVCDLCSLDNNLNSEYSKHLLESKGLPITYTTFITQSQNVKGSTDFSVPVIRSVSKLVATFVTFYKKYDPLNGKSRPSTGYEYCDKEFCRFYHPHQNHEPLDEGIYDKNKNLEFQTQLGSKLYPEYPCNSITQCFYHLRKALNLPVFHQHSLNINFKQYRDRQFIFAFSFEKVPDSSYTGSNTRAGQQMLLRVKPAGVTIPAEEMPDTMYITMLSEQILEIKDLGLKVY
>Symbiodinium_microadriaticum_gene_124|GeneMark.hmm|429_aa|-|3|1289_MGM_gi|1991146283|gb|CAJNJV010042860.1|_Symbiodinium_microadriaticum_genome_assembly,_contig:_Smic_04-503SCI.03.scaffold48572,_whole_genome_shotgun_sequence:1-1290
DIIQTRGPGGRYESVVDANPTTHEVKIKVKPSAMIMANPFQYREKTPTPFPSLSKFEMTLTLHNLLNLLNLHHKRIDPAAAGGAPLDEGIKRHLATAPLTVKVDSARHKIVMESYEESELLDTPSEVLYNCPEVETVGNSDSRTSVAPGAKVTFRLNETRIMRGVPTRLLVVAKHRRADSDVFSPTRYAVPGAMTLDVDNVPALYAGMEATQRYEENVKAGFNGSFATYQGLNASVSRGNPGAGGVVAIEFNSLPLGSFIVPNVLTDVTVGGTFEFTNQLNEPSTIDFVVYEVHDNFMLYKDGAYSVFRPTISKEDVAKAKVVFADDEASRNSVRGGSWYGDMWNTFRRFINSKGARAGIRSFRNVPMISQFVGDRTMPGRMLRSVGYGKAGGKPPKKKTGGKATKVGGALHRVGGSRASPEDLDGYLF
>Symbiodinium_microadriaticum_gene_126|GeneMark.hmm|404_aa|-|3|1214_MGM_gi|1991143311|gb|CAJNJV010045051.1|_Symbiodinium_microadriaticum_genome_assembly,_contig:_Smic_04-503SCI.03.scaffold50543,_whole_genome_shotgun_sequence:1-1215
WLDPQSVRVCFTVQNLDQTLNRKLRPLAPPYSFFRRMRIIAGSQVIEDFDNYNRVHQMFSKLMSQGARKDEANEGFGYRYDDEVKTLKKGAGDNLIYDVDAVAVPGFKNQMTVCFKPLAGLFSQFKYLPLKYMGNLTIELELVSNDLDCIVNPDDYDEADAGIAQNLREKFTADVALPGGNPTNTSKVFELNNAFVQCDVCTLDNNLNNEYVKHLLEGKGLPITYTTYITQMQSVEGSTDFSVPVIRSVSKLVASFITFYRTDQPSLGYEYANKRFCRFYHPHQSHDSSTEGLYDVNKDFEFQIQLGSKLFPEYPCNSLSQCFYHLRKALNLPVFHQHSISVDFKQYRDRQFIFGFSFEKVPDSSYTGINTRAGQQMLIKIKPAGATIPVADMPDEMFITMLSE
>Symbiodinium_microadriaticum_gene_130|GeneMark.hmm|359_aa|-|3|1079_MGM_gi|1991140327|gb|CAJNJV010047305.1|_Symbiodinium_microadriaticum_genome_assembly,_contig:_Smic_04-503SCI.03.scaffold52572,_whole_genome_shotgun_sequence:64-1143
RVHQMFSKLMSQGARKDEANEGFGYRYDDEVKTLVNNAGNILSYEVNATNCPGFKNQMTVAFKPLAGIFSQFKYLPLKYMGNLTIELELVNNDIECIINPDDYTDDNNLGNRFTTDVALPGGNASNTSKVFELNNAFVSCDICTLDNNLNNEYVKHLLEGKGLPITYTTYITQMQSVAGYSDINVPVIRSVSKLVASFITFYRTDDPSLGYEYANKRFCRFYHPHQTHIAVEQGIYDINKDLEFQIQLGSKLFPEYPCNSLTQCFYHLRKALNLPVFHQHSISIDFKQYRDRQFIFGFSFEKVPDSSYTGINTRAGQQMLIRIKPAGASIPVDDMPDEMFITMLSEQILEIKDLGLKVY
>Symbiodinium_microadriaticum_gene_135|GeneMark.hmm|344_aa|-|3|1034_MGM_gi|1991138569|gb|CAJNJV010048673.1|_Symbiodinium_microadriaticum_genome_assembly,_contig:_Smic_04-503SCI.03.scaffold53803,_whole_genome_shotgun_sequence:69-1103
GFGYRYDDELLTLVSKGGSALTYEVNSANCPGFYNEMTCCFKPLAGIFSQFKYLPLKYMGNLTIELELVNNATDCIINPNDFDESDSGINADIRNRFTVAVAGDVGKATNTSIDWEISNPRVICDVCTLDNNLNNEYVKHLLEGKGLPITYTTYITQSQNIKGSTDNISVPVIRSVSKLVASFITFYKSGDPSLGYEYADKEFCRFYHPHQAHDPLDEGIYDKNLDLEFQIQLGSKLYPEYPCNSITQCFYHLRKALNLPMFHQHSMNINFKQYRDRQFIFGFSFEKVPDSSYTGINTRAGQQMLLRVKPAGATIPANDMPDTMYITMLSEQILEIKDLGLKVF
>Symbiodinium_microadriaticum_gene_137|GeneMark.hmm|361_aa|-|3|1085_MGM_gi|1991137824|gb|CAJNJV010049235.1|_Symbiodinium_microadriaticum_genome_assembly,_contig:_Smic_04-503SCI.03.scaffold54309,_whole_genome_shotgun_sequence:2-1087
MFSKMMSQGARRDEANEGFGYRYDDELLTLVNNAGNTALTYEVNASNCQGFYNEMTVGFKPLCGLFSQFKYLPLKYMGNLTIELELVTNATDCIINPNDFDTAGADGAFPTEDIVNRFTDNVAGDVGKATNTSIDFEISNPRVVCDLCTLDNNLNNEYSKHLLEGKGLPITYTTFITQSQTVKGLTDISVPVIRSVSKLVATFVTFYKKYDPLVEASRPSTGYEYCDKEFCRFYHPHQQHDALDQGIYDKNKDLEFQIQLGSKLYPEYPCNSITQCFYHLRKALNLPVFHQHSLNINFKQYRDRQFIFAFSFEKVPDSSYTGINTRAGQQMLLRVKPAGATIPSNEMPDSMYITMLSEQIL
>Symbiodinium_microadriaticum_gene_143|GeneMark.hmm|474_aa|-|3|1424_MGM_gi|1991132950|gb|CAJNJV010052947.1|_Symbiodinium_microadriaticum_genome_assembly,_contig:_Smic_04-503SCI.03.scaffold5848,_whole_genome_shotgun_sequence:29614-31038
EPNMINSLQFGLPESAAYITDRKQVHFPSVSGNVFSSNNGNKYIKFVITGEDNNYIDLSSVCLFFDLVNTSQTAGQYLRPLGESHAFFTRYRCNAAGQQINDIDNYNLVSEKMKSFKSEEVRNLDDIQEGCLTRYDSRINRLFAISIEGHDATATSGTNIRGIVLPKLTRANTTGIEQGKFVRMGHKPSACGFVNSGYYPPIRYCPLEFIFEICSDAQEPVINPATPVASTQAQDDINGLYFTTRNTTTSWSIQNCILRCELITVDNSVNNNVVSHLLKGGRLRMVYPAYHSFSQTFASGSNEINMNIVKSSTRLSQMFFTLSNTAIENNNTAGNFSRKKWNWFFHPMAASIDNLEGVIDSNRQISYYMQIANKKFPEQAIESIAEAMYFLRRAVNVMSPFYDGFAIDIYRYANDKFIGGINFDKQPDMNFTGSNTKMGSLLTFKLKGANQTFALGIEQVYITLVSEHIFELSE
>Symbiodinium_microadriaticum_gene_7|GeneMark.hmm|522_aa|-|3|1568_MGM_gi|2008636907|gb|BLBA01000694.1|_Symbiodinium_microadriaticum_AJIS2-C2_DNA,_scaffold1148,_whole_genome_shotgun_sequence:99900-101468
DVMSPALDFGLPKTARYVTDRRHVNYFPSGSNIYKSDGSGNLNIRFCITGEDGTYLDLSSIRLFANLKNNDVKSHFLRALLGLHAFFSRYRCTVGGQLVQDIDQYNRHCDLYNSFKSADARHSDDIESAANPRWDDDWRHRYANGLEQFVGLDYEPTTNNPSTVAAVEAAPTGNKNYRDFNAFGDISNRYTRHSMSGIRGGEYVRLGHKFKCGFLESNYYLPVRYAPLEIEVTLTSDPEAPIIKPVVTAGDYSDSKGDRYGHYFTTGDTSTLYELNSLIVRAEVVTLDSQVNNNITSHLLQGGSLKIVYPMYRTLSQTFSTDGNEINMNVVKSASKLNGMFITLYRQQRGASLGTGNTAGMENGYYLPDNYVYKRWNYFYNPMINTRLNDLGAGATGADRGFGFANKNLNISWQVQIHNKKYPEFESQSLAEHWYFLNRMLSYINPDQDACSITYEQYRSDKFIIGINFQKMDEQHMTGVNTKMSGLSNIRIKIFRTLAEAEKIQEIFCHIISETVLEIRSD
>Symbiodinium_microadriaticum_gene_9|GeneMark.hmm|353_aa|-|413|1474_MGM_gi|2008636805|gb|BLBA01000796.1|_Symbiodinium_microadriaticum_AJIS2-C2_DNA,_scaffold1258,_whole_genome_shotgun_sequence:126730-128204
QDNMINSLQFGLPESAAYITDRKQVHFPSVSGNIFSSNNGNKYIKFVVTGEDNSYIDMSSICLFFDVVNTSETAGQYLRPLGESHAFFTRYRCNAAGQQINDIDNYNLVCEKMKSFKSEEVRNLDDTQEGCLTRYDSRINRLYAFAIEDHDATATTGRNDRGIVLPKLTRANTTGIEKGKFVRMGHKPCCGFVQSGYYPPILYCPLEFIFEICSDQQEPVINPATPVAGTQVEDDVNGLYFTTRNTTTSWAIQNCILRCELITVDNSVNNNVVSHLLKGGRLRMVYPAYHSFSQTFKAGNTEISMNIVKSSTRLSQMFFTLSNSQINNNTTAGNYAKRNGPGFSIQWLQRLTI
>Symbiodinium_microadriaticum_gene_13|GeneMark.hmm|479_aa|-|3|1439_MGM_gi|2008636344|gb|BLBA01001257.1|_Symbiodinium_microadriaticum_AJIS2-C2_DNA,_scaffold1674,_whole_genome_shotgun_sequence:120978-122417
EPNMINSLQFGLPESAAYITDRKQVHFPSVSGNIFSSSNGNKYLKFVITGEDNNYIDLSSVCLFFDLVNTSQTAGEFLRPLGESHAFFTRYRCNANGQQINDIDNYNQVCEHMKSFKSEEVRNLDDIQEGCLTRYDNIINRLFAQVIEEHDATATAGANERGIVLPKLTRVNTTGIELGKFVRMGHKPCCGFVQSGYYPPVRYCPLEFTFEIVSDAGEPVIRPATPVAGTQAEDDVNELYFTTRNTTTSWAIQNAILRCELIQVDNTVNNNIVSHLLKGGRLRMVYPAYHSFSQTFATGNTEISMNIVKSSTRLSQMFFTFSNSNINDDNKAGNFDKKKWKYFFHPMAVSIDNLEGVIDSDKQISAQIQIANKKFPEQEITSISEFMYFLRRGVNVMSPYYDGFSIDIYRYANDKFIGGINFDKQPDMNFTGSNTKMGSLITFKIKGANANFALGIERVFITAVSEHIFELSESASTVL
>Symbiodinium_microadriaticum_gene_16|GeneMark.hmm|308_aa|-|3|926_MGM_gi|2008636144|gb|BLBA01001457.1|_Symbiodinium_microadriaticum_AJIS2-C2_DNA,_scaffold1855,_whole_genome_shotgun_sequence:112098-113648
MWILESNYSLPVRYVPLEIEITIVSDAEEPVIKGVTSASATTIGFDRGGAYFTTGDTSTKWQLNNIVLRVEVVTLDSAVNNNITSHLLQGGSLKIVYPMYHTITQTFNASGTEINMNVVKSASKLHGCFITFYRTQRGAPLPNGKEDNYYLPDNYVHKRFNYFYNPMINRRFNDRGVNATGADAGYGFADKNYNISWQLQIANKKYPEFESQSLSEHMYFLRRMLNYMNPDQDACSITYEQYATNKFILGITFEKMNEANMTGINTKMGSLMTAKIKPFKTLTENEMIQEVSCHMISEAVVEVRSDSS
>Symbiodinium_microadriaticum_gene_23|GeneMark.hmm|314_aa|-|3|944_MGM_gi|2008636061|gb|BLBA01001540.1|_Symbiodinium_microadriaticum_AJIS2-C2_DNA,_scaffold1940,_whole_genome_shotgun_sequence:89287-90231
RIQLFANGQRTDDIDNYARSVHLYTLLKPREWWINQANEGFEINEVSNFPQPLPESHFQEVLMAPTLVGLLGCGKLLPPQLNLVLEIEFADPADVARGGTNSSVDYDIQNVRVLASQVTLDSALVESFNRVLLSGRSLVFSYPTVSTQVTSVPAGSTEFNVTVSRAFTKLLGAFVTFRTLADQSNVAALNHPGTQADGTSFLESQMALGPMQVPHYPQKDFAEHLHFLSILACTYDSSIRNMRLTKNMFEGSSFIAAFPVQRVPGMPLSGISTRSGDLARFSFKGLQADKVQQCYVHLVSYQVVTLSGSGMSVL
>Symbiodinium_microadriaticum_gene_24|GeneMark.hmm|477_aa|-|3|1433_MGM_gi|2008635811|gb|BLBA01001790.1|_Symbiodinium_microadriaticum_AJIS2-C2_DNA,_scaffold2168,_whole_genome_shotgun_sequence:11123-12556
METFSPEDILVDNLSFKINKGASYITDRRSVRFYPSGSNVYKPTSGNRVLKFSLNAEDNGWLDPQSVRVFFTVQNLDQNLNRKLRPLAPPYSFFRRMRIIAGNQVIEDFDNYNRVHQMFSKLMSQGARKDEANEGFGYRYDDEIQTLTNKVTEYLRYEVNAVNCKGFKNQMTVGFKPLAGIFNQFKYLPLKYMGNLTIELELVSNDLDCIINPDDYAEDDGALDADVRGRFTGDVALPAGGDTNTSKVFELNNAFVSCDICTPDNNLNNEYVKHLLEGKGLPITYTTYITQSQSVAGLTDINVPVIRSVSKLVASFITFYRDDQPSLGYEYANKRFCRFYHPHQSHDALVEGIYDVNKDLEFQIQLGSKLYPEYPCNSLTQCFYHLRKALNLPVFHQHSISVDFKQYRDRQFIFGFSFEKVPDSSYTGINTRAGQQMLIRVKPAGATIPADDLPDELFVTLLSEQILEIKDLGLKVY
>Symbiodinium_microadriaticum_gene_39|GeneMark.hmm|381_aa|-|3|1145_MGM_gi|2008634587|gb|BLBA01002977.1|_Symbiodinium_microadriaticum_AJIS2-C2_DNA,_scaffold3253,_whole_genome_shotgun_sequence:2-1147
QDNMINSLQFGLPESAAYITDRKQVHFPSVSGNVFSSNNGNKYIKFVITGEDNNYIDMSSICLFFDVVNTSTTAGEYLRPLGESHAFFTRYRCNAAGQQINDIDNYNLVCEKMKSFKSEEVRNLDDIQEGCLTRYDSRINRLYAFAIEGHSATATTGRNDRGIVLPKLTRANTTGIEQGKFVRMGHKPCCGFVQSGYYPPIRYCPLEFIFEICSDAQEPVINPATPVAGTQEEDDVNGLYFTTRNTTTSWAIQNCILRCELITVDNAVNNNVVSHLLKGGRLRMVYPAYHSFSQTFAAGNTEINMNLVKSSTRLSQMFFTLSNSEINNNNTAANFAKKKWTWFYHPMVATIDNLEGVIDSTKQISYYMQIANKKFPEQAVE
>Symbiodinium_microadriaticum_gene_41|GeneMark.hmm|520_aa|-|3|1562_MGM_gi|2008634413|gb|BLBA01003150.1|_Symbiodinium_microadriaticum_AJIS2-C2_DNA,_scaffold3415,_whole_genome_shotgun_sequence:67799-69361
DVMSPALDFGLPKTAQYVTDRRHVNYFPSGSNIYTSATGNKNIRFYVTGEDGTYLDLSSIRLFANLQNDGDTDAQFLRPLSGLHAFFNRYRCTVGGQLVQDIDQYNRHCELYNSFKSVEARHMDDIESSANPRWDDDWRHKYANGLDQFVRVNNANDDVVRTEGELPTGGDAKDYTDHNKWGKISNRYTRHSVSGIRKGEYFRLGHQFKCGFLESNYYLPVRYAPLEIEITIVSDAEEPVIKGVNSASATTIGGDRGGAYFTEGDTTTKWQLNNIILRAEVVTLDSAVNNNITSHLLQGGSLKIVYPMYHTLTQSFNANGTEINMNVVKSASKLNGAFITLYRTQRGDKLVAGKEDGYYIPDNYVHKRFNYFYNPMINSRFNDRGYGATGDDRGFGFADKNYNISWQVQIASKKYPEFESQSLSEHMYFLRRMLNYMNPDQDACSITYEQYATNKFIFGITFEKMNEQNLTGINTKMGSLATVKLKPFKPLSENELIQEIFFHAISENVAEIRSDGTIVY
>Symbiodinium_microadriaticum_gene_43|GeneMark.hmm|477_aa|-|3|1433_MGM_gi|2008634242|gb|BLBA01003321.1|_Symbiodinium_microadriaticum_AJIS2-C2_DNA,_scaffold3572,_whole_genome_shotgun_sequence:3958-5391
METFSPEDILIDNLSFKLNKGSSYITDRRSVRFYPSGSNVYKPTSGNRVLKFSLNAEDNGWLDPQSVRVFFTVQNLDQTLDRTLRPLAPPYLFFRRMRIIAGNQVVEDFDNYNRVHQMFSKLMSQGARKDEANEGFGYRYDDEVETLVNNTGTALDYEVTSVNCKGFKNQMTVGFKPLCGLFSQFKYLPLKYMGNLTIELELVNNDLDCVINPDDYDEADTGIALNLRERFTQDVALPAGASTNTSKLVELNNCFVACDICTLDNNLNNEYVKHLLEGKGLPITYTTYITQSQSVAGLTDINVPVIRSVSKLVASFITFYRDDDPSLGYEYANKRFCRFYHPHQSHDSLVEGIYDINKDLEFQIPLGSKLYPEYPCNSLTQCFYHLRKALNLPVFHQHSISIDFKQYRDRQFIFGWSMERVPDSSYTGINTRAGQQMLVRVKSAGAQILADDMPDEMFITLLSENILEIRDLGLKVF
>Symbiodinium_microadriaticum_gene_44|GeneMark.hmm|454_aa|-|3|1364_MGM_gi|2008634195|gb|BLBA01003368.1|_Symbiodinium_microadriaticum_AJIS2-C2_DNA,_scaffold3615,_whole_genome_shotgun_sequence:3998-5362
FYLFYLNIFSSNNGNKYIKFVITGEDNNYIDMSSICLFFDVVNTETAAEAKYLRPLGESHAFFTRYRCNAAGQQINDIDNYNLVCEEMKSFKSEEVRNLDDIQEGCLTRYDSRINRLYAYTIEAHDATATAGRNGRGIVLPQLTRANTTGIEKGKFVRMGHKPCCGFVQSGYYPPIRYCPLEFIFEICSDAQEPVINPATPVEDTQAEDDENGLFFTTRNTTTSWAIQNCILRCELITVDNSVNNNVVSHLLKGGRLRMVYPAYHSFSQSFTAGNTEINMNIVKSSTRLSQMFFTLSNSQIDNNNTNGNYAKKKWTWFYHPMSASIDNLEGVIDSTKQISYYVQIANKKFPEQAIESLAESMYFLRRAVNVMSPFYDGFSIDIYRYANDKFIGGINFDKQPDMNFTGSNTKMGSLLTFKLKGANNSFALGIEQVYVTLVSEHVFELSESASTVL
>Symbiodinium_microadriaticum_gene_60|GeneMark.hmm|477_aa|-|3|1433_MGM_gi|2008628435|gb|BLBA01005491.1|_Symbiodinium_microadriaticum_AJIS2-C2_DNA,_scaffold5575,_whole_genome_shotgun_sequence:4117-5550
METFSPEDILVDNLSFKLNKGSSYIVDRRSVRFYPSGSNVYKPTSGNRVLKFSLNAEDNGWLDPQSVRVFFTVQNLDQNLNRKLRPLAPPYSFFRRMRIIAGNQLIEDFDNYNRVHQMFSKLMSQGARKDEANEGFGYRYDDEIQTLTNKVTEYLRYEVNAVNCKGFKNQMTVGFKPLAGIFNQFKYLPLKYMGNLTIELELVSNDLDCIINPDDYAEDDGALDADVRGRFTRDVALPAGGDTNTSKVFELNNAFVSCDICTLDNNLNNEYVKHLLEGKGLPITYTTYITQSQSVAGLTDINVPVIRSVSKLVASFITFYRDDQPSLGYEYANKRFCRFYHPHQSHDALVEGIYDVNKDLEFQIQLGSKLYPEYPCNSLTQCFYHLRKALNLPVFHQHSISVDFKQYRDRQFIFGFSFEKVPDSSYTGINTRAGQQMLIRVKPAGATIPADDLPDELFVTLLSEQILEIKDLGLKVY
>Symbiodinium_microadriaticum_gene_64|GeneMark.hmm|315_aa|-|3|947_MGM_gi|2008624094|gb|BLBA01006052.1|_Symbiodinium_microadriaticum_AJIS2-C2_DNA,_scaffold6109,_whole_genome_shotgun_sequence:5545-6492
FIKRVQLYSNGQRTDDISEYGRSCYLYSLLKPQEWYNQRGLEGFWQDPGGHAVEIPAGEYRDVLMAPTLIGLFQCGKMLPPQLNLVLELEFAEAADALRPAGGTTDFSIENVRVLASQVTLDSALQESFNKVLLSGRSLIFSYPTMHTQVSNVPAGVTSHNVTVARAYTKLMGAFVTFRQLSDSEGERKNLEYPGPGAHPFNLEGQMQLGALQYARNPITSPAEFHHFLEVMGGTYDSKIRNMRIVDHLYSNDQFIAAFPTERVPKHPLSGISTRSGDLARFTFKNMLADRVERMYIHLVSYQIVALSSAGVSVL
>Symbiodinium_microadriaticum_gene_66|GeneMark.hmm|319_aa|-|3|959_MGM_gi|2008621685|gb|BLBA01006353.1|_Symbiodinium_microadriaticum_AJIS2-C2_DNA,_scaffold6393,_whole_genome_shotgun_sequence:8630-9589
FVKRVQLFANGQRVEDVQEYGRCMQLYSCLKPKEWWDNRGVEGFKQGNDAFTRPETIPATRYRDVLMAPSLLGLFKAGKMLPPELNLVLEIEFAPPAEAVRPGDAGSEDYEIQNVRVLASQVTLDSALVESFRRVLLSGRSLVFSFPAMHTQVSSIPDAATSHNVTVARAFTKLLGAFVTFYNSASVEGPVRDLRNPSQTVGVEGVMESQMQLGSLQYPHNPMSSKAEHFHFLSILAHTYDSSIKNMRITTDTYRFREFIAAFPTERVPGMPLSGISTRSGDLARFSFKNLAADAVDRIYLHLLSYQVVTLSGAGVSVL
>Symbiodinium_microadriaticum_gene_68|GeneMark.hmm|343_aa|-|374|1405_MGM_gi|2008619706|gb|BLBA01006652.1|_Symbiodinium_microadriaticum_AJIS2-C2_DNA,_scaffold6679,_whole_genome_shotgun_sequence:8324-9729
DNMINSLQFGPPESAAYITDRKQVHFPSVSGNIFSASNGNKYLKFVITGEDNNYIDLSSVSLFFDVVNTDADANKYLRPSGESHAFFTRYRCNAAGQQINDVDNYNLVCEEMKSFKSEEVRNLDDIQEGCLTRYDSRINRLYAFNIEAHDAGATTGANDRGIVVPKLTRLNTTGIEQGKFVRMGHKPCCGFVQSGYYPPIRYCPLEFIFEIVSDPTEPVIEPAATVAGTQAEDDTNGLYFTTRNTTTSWAIQNAILRCELIQVDNAVNNNIVSHLLKGGRLRMVYPAYHSFSQTFAAGNTEINMNIVKSSTRFSPSATATSIRTTRREITTRRNGTTFSTPWQ
>Symbiodinium_microadriaticum_gene_69|GeneMark.hmm|476_aa|-|3|1430_MGM_gi|2008616576|gb|BLBA01007142.1|_Symbiodinium_microadriaticum_AJIS2-C2_DNA,_scaffold7156,_whole_genome_shotgun_sequence:4158-5588
IETFSPEDILIDNLSFKLNKGSSYITDRRSVSFWPNGSNIYKPSSGNRVLKFSLNGEDNSWLDPQSVRIFFTLQNLDPGTFNNKLRPLSPPYCFFRRMRIIAGNQVDEDFDNYNRVHHMFSKMMSSGARKDEANEGFGYRFDDELKTLVNKVGSELIPEVNGINCLGFRDKMTVGFKPLCGLFSQFKYLPLKYMGNLTIELELITNATDCIIDYRDDTADTGIGNRFTNDVNTTTTPGAEFTNTSVDWEINNARVVCDVCTLDNNLNNEYVKHLLEGKGLPITYTTYITQSQTVKGLTDISVQVIRSVSKLVASFITFYKQGDPSIGYEYYDKEFCRFYHPQQASDEVTQGVYDANYDLQFQIQLGSKLYPEYPCGSLTECFYHLRKALNLPMFHQHSLSIDFKQYRDRQFIFGFSFEKVPDSSYTGINTRAGQQMLVRVKPANGAINATDMPDNVYITMLSEQIQEIKDLGLKVF
>Symbiodinium_microadriaticum_gene_70|GeneMark.hmm|382_aa|-|3|1148_MGM_gi|2008615690|gb|BLBA01007248.1|_Symbiodinium_microadriaticum_AJIS2-C2_DNA,_scaffold7258,_whole_genome_shotgun_sequence:6-1154
QDNMINSLQFGLPESAAYITDRKQVHFPSVSGNVFSSNNGNKYIKFVITGEDNNYIDMSSICLFFDVVNDDLDANKFLRPLGESHAFFTRYRCNAAGQQINDIDNYNLVCEKMKSFKSEEVRNLDDIQEGCLTRYDSTINRLYAFVIEGHDATATAAANDRGIVLPKLTRLNTTGIANGKFVRMGHKPVCGFVQSGYYPPIRYCPLEFIFEICSDPQEPVINPATPVAGTQAEDDVNGLFFTTRNTTTSWKIQNCILRCELITVDNTVNNNVVSHLLKGGRLRMVYPAYHSFSQTFAAGNTEINMNIVKSSTRLSQMFFTLSSSDIQTNNVKDKFALKKWTYFYHPMKVTIDNVRGVVDSDKQISYYMQIANKKFPEQAIES
>Symbiodinium_microadriaticum_gene_74|GeneMark.hmm|388_aa|-|3|1166_MGM_gi|2008613477|gb|BLBA01007570.1|_Symbiodinium_microadriaticum_AJIS2-C2_DNA,_scaffold7577,_whole_genome_shotgun_sequence:1090-2256
PYSFFRRMRIIAGSQVIEDFDNYNRVHQMFSKIMSQGARKDEANEGFGYRYDDEIKTLKKGAGDNLIYDVDAVAVPGFKNQMTVCFKPLAGLFSQLKYLPLKYMGNLTIELELVSNDVDCIVNPDDYDEADGAIAQNLREKFTADVALPAGNATNTSKLFELSNAFVQCDVCTLDNNLNNEYVKHLLEGKGLPITYTTYITQMQSVEGSTDFSVPVIRSVSKLVASFITFYRTDEPSLGYEYANKRFCRFYHPHQSHLSSEEGIYDINKDLEFQIQLGSKLFPEYPCNSLSQCFYHLRKALNLPVFHQHSISIDFKQYRDRQFIFGFSFEKVPDSSYTGINTRAGQQMLIKIKPAGATIPVADMPDEMFITMLSEQILEIKDLGLKVF
>Symbiodinium_microadriaticum_gene_75|GeneMark.hmm|311_aa|-|3|935_MGM_gi|2008611826|gb|BLBA01007709.1|_Symbiodinium_microadriaticum_AJIS2-C2_DNA,_scaffold7714,_whole_genome_shotgun_sequence:8-943
DVMSPALDFGLPKTAQYVQDRRHVNYFPSGSNIYTSATGNKNIRFYITGEDGTYLDLSSIRMFANLQNDDLDERKFLRPLSGLHAFFSRYRCTVGGQLVQDIDQYNRHCELYNSFKSVETRHMDDIESSANPRWDDDWRHKYANGLDQFVRVNNANNDVVRTEGELPTGGDAKDYTDHNKWGKIANRYTRHSVSGIRGGGEYVRLGHSFKDGFLESGYYLPVRYAPLEIEITIVSDAEEPVIKGVNSASATTIGGDRGGAYFTEGDTFILWQLNNIILRAEVVTLDSSVNNNITSHLLQGGSLKIVYPMYH
>Symbiodinium_microadriaticum_gene_77|GeneMark.hmm|361_aa|-|334|1419_MGM_gi|2008611116|gb|BLBA01007810.1|_Symbiodinium_microadriaticum_AJIS2-C2_DNA,_scaffold7816,_whole_genome_shotgun_sequence:56-1475
SVDDVLIDALSFKHHAGGSYVTERRSVRYFSMGSNIYKPSGGNRVLKFQLASGNNGWLDPQSVMVFFTVQNLDKSNNKKLRFISGNPVTNPACLFRRVRVLMGNTLIEDYTDSNRVEMIFSKLMSDGARDNQDAMGFGYRYDDNWTKAKVELTGTGDATGNIISAYTPDNMGGFLDKMTVGFKPLLGIFNQFKMIPLRFAPTTLEFELVNAETEVVIQPSGSTSGLFTTTATGDDEPSNTSTLWELNNCFVNCDIVSLDDSLNNAYIDHLNRGGELPITFTTYITQSQSIAGLKDINVQVLRSVSRLVAGFITFYKSPSNGGLTDGTYGNNDFYVQREFNRFYHPMDSNNEALNGFYISFN
>Symbiodinium_microadriaticum_gene_79|GeneMark.hmm|313_aa|-|276|1217_MGM_gi|2008608659|gb|BLBA01008104.1|_Symbiodinium_microadriaticum_AJIS2-C2_DNA,_scaffold8126,_whole_genome_shotgun_sequence:1817-3196
MFKTKTQILHRKFRPLSPAYSFFRRIRIFAGSQVVEDFDNYSRIHHMFSKMMSQGARKDEVNKSFGYRYDDEVKSLNNESGTRLDYDVHSTTCPGFRDEMTVGFKPLAGLFSQFNYLPLKYMGNLTIELELINSSTDCLMDPNDYNETDTGIGENLRNKFTVDVALPAGKASNTSIQFELNNVFCACDISALSNELNKEYVKRLLEGKGLPITYTTYVAQSQSIKTATDHIGVFRSVSKLVPSFIIFYKSGNPSLGYEYADKELGRFYHPHQAHNEQEHGINDMSKDLEFQVQLDSQLFPEYPCNSITQSLYY
>Symbiodinium_microadriaticum_gene_82|GeneMark.hmm|442_aa|+|3|1331_MGM_gi|2008605033|gb|BLBA01008610.1|_Symbiodinium_microadriaticum_AJIS2-C2_DNA,_scaffold8654,_whole_genome_shotgun_sequence:75-1525
ETFSPEDILIDNLSFKLNKGSSYITDRRSVTFWPSGSNIYKPSSGNRVLKFSLNAEDNAWLDPQSVRIFFTLENKDPGTYNNKLRPLSPPYCFFRRMRIIAGNQVVEDFDNYNRVHHMFSKMMSQGARKDEANEGFGYRYDDEIKTLVNDSDTRLKHEVNGLTCPGFRSKMIVGFKPLCGLFSQFKYLPLKYMGNLTIELELVTNATDCIIDPEDVTTDDAVGNRFVTDVNPGTEGDAEFRNTSTDWEISNARVVCDVCTLDNNLNNEYVKHLLEGKGLPITYTTYITQSQSVKNSPNINVQVIRSVSKLVASFITFYKEGDPSTGYEYCDKEFCRFYHPQQQSNEQIEGIYDNDFDLEMQLQLGSKLYAEYPITSLQECYYHLRKALNLPMFHQHSMSIDFRQCQLISDNIATVSLYLVFHLKKFLIVHILELIHVLVNRC
>Symbiodinium_kawagutii_gene_1|GeneMark.hmm|504_aa|-|3|1514_MGM_gi|1785914373|gb|VSDK01000257.1|_Symbiodinium_kawagutii_strain_SL-2019_scaffold1424,_whole_genome_shotgun_sequence:49787-51301
DVDIPELNFGLPQTAQFITDRRQVNYFPSGASIYSPKDNKNIRFYISGDANQYLDLSSLRLFATLQNRNGDRAKFLRPLGGLHAFFNRYRASVAGQLVQDIVEYNRHCELYKSFKSKEVNDMDDIEFSANPSWDSDYHKYANGLDNFVQINNAGDGANYYPNGDHNEWGRLGSRPTRHTVSGIPGANGKVRLGHKPVCGLLESNYYLPLRVAPLELEFTVVSDGKEPIIVPKGNGTTQTDKNGYYFQDGNTATGDDWVLTSCFIRADTITLDNTVDNSITQALLSGTSLKMVIPQYHTITQTFNTGGGEINMNIVKSASKLSHAFVTLYRTPKTGERYNYFRPDNYLHKRWNYFYNTMINSEINDGMNPDTVPEEVGQGFADSTRALSWQLQIANKKYPEFECQSLSEAFYFLRRTVNLVNPEQNSLNISYNQYRSNKFVIAVSMEKMASVNFTSVNTKMGSLITFKLKGTEGALAPAEEIQEIFVHLINESILELRSDGALVY
>Symbiodinium_kawagutii_gene_3|GeneMark.hmm|460_aa|+|3|1385_MGM_gi|1785914149|gb|VSDK01000481.1|_Symbiodinium_kawagutii_strain_SL-2019_scaffold1796,_whole_genome_shotgun_sequence:23081-24660
DVDIPELNFGLPQTAQFITDRRQVNYFPSGSSIYSPRDNKNIRFYISGDANQYLDLSSVRLFATLQSRNGDRAKFLRPLGGMHAFFNRYRATVAGQLVQDIVEYNRHCELYKSFKSKDVNEMDDIESSANPSWDADYHKYANGLDNFLQLDSIEDGRVVGDPDKATSGKTSGAGTNGDPRAVINGYSNGDHNEWGRLGNRPTRHSVSGIPGDNGKVRLGHKPVCGLLESNYYLPLRVAPLELEFTVVSDGNEPIIVPQGDGITQTDRNGYYFQDGNTATGVDWVLTSCFIRADTITLDNTVDNSITSALLSGTSLKMVIPQYHTITQTFNAGGGEINMNIVKSASKLSHAFITLYRTPKTGLRYGYFRPDNYVHKRWNYFYNTMINSEINDGMNPDPENNPEEVGQGFADSTRALSWQMQIGNKKYPEFNAESLSEAWYFLRRTINLLNPDQNSLEITNL
>Symbiodinium_kawagutii_gene_6|GeneMark.hmm|316_aa|+|3|953_MGM_gi|1785913930|gb|VSDK01000700.1|_Symbiodinium_kawagutii_strain_SL-2019_scaffold92,_whole_genome_shotgun_sequence:42547-44064
QMINQLNFGLPETSQYITSRRFVNFFPSGSNVYAPNQGNKNIRFNLSADDNNYIDLSSIRVFATLQNTDADQTHFLRPLAGLHSFFQRYMLNVAGQQVQDIIEYNRHCELYECLKPKSVRDMDDIESGANPRWDADFHNYANGLDVFLQPNTAGTPGTVDVYTDGDHNEWGRVDKRYTRHSLTGIAGANGKVRLSHKPCCGLLNSNYYIPLRYAPLELQFQIVSDGNEPIVVPFGAGANQTDKQGYYFRDGDTSTSWELNNVFIRAEIIQLDNTVNNNIVKHLLDGQSLKLVFPMYHTITQSFNAGGGEINMNIVK
>Symbiodinium_kawagutii_gene_10|GeneMark.hmm|531_aa|-|3|1595_MGM_gi|1785913380|gb|VSDK01001250.1|_Symbiodinium_kawagutii_strain_SL-2019_scaffold1594,_whole_genome_shotgun_sequence:166349-167944
QDVDIPELNFGLPQTAQFITERRQVNYFPSGASIYSPRDNKNIRFYISGDANQYLDLSSVRLFATLQNRNGDRAKFLRPLGGMHAFFNRYRATVAGQLVQDIVEYNRHCELYKSFKSKDVNEMDDIEFSANPSWDCDYHKYANGLDNMVQLDSIEDGRVAGDPGKATEGKTDGAGTNGDPKAIINGYMNGDHNEYGRLGSRPTRHTVSGIPGNNGKVRLGHKPVCGLLENNYDLPLRVAPLELEFTVVSNGDEPIIVPAGDGVTQTDRNGYYFQDGNTATGDDWVLTSCFIRADTISLDNTVDNSITSALLSGTSLKMVVPQYHTITQTFNTGGGEINMNIVKSASKLSHAFITLYRQPKTGLRYNYYRPDNYLHKRWNYFYNAMINSEINDGMNPNTVPEEVGQGFADSTRALSWQMQIGNKKYPEFECQSLSEAFYFLRRTVNLVNPEQNSLNISYNQYRSNKFVIAVSMEKMTSVNFTGQNTKMGSLITFKLKGTEGALDPAEEIQEIFVHLVNESILEIRSDGSLIY
>Symbiodinium_kawagutii_gene_11|GeneMark.hmm|516_aa|-|21|1571_MGM_gi|1785913354|gb|VSDK01001276.1|_Symbiodinium_kawagutii_strain_SL-2019_scaffold2005,_whole_genome_shotgun_sequence:66730-68301
DTMINALNFGLPETSQYITSRRFVNFFVSGSNVYSSNLGNKNIRFNISADDNNYIDLSSIRVFATLQNTDPDQKKFLRPLAGLHGFFQRYMLTVAGQQVQDIIEYNRHCELYECLKPKNVRDMDDIESGANPRWDSDFHDYATGLDVFLQPKTDGDTDGAGVVTVTTGGDHNEFGRIDKNYTRHSLTGIPGANGKARFSHKPCCGLLNSNYYIPLRYAPLELQFQIVSDGNEPIVVPTDGAGGKDDTKGYYFTTGDVSTSWELNNVFIRAEVITLDNTVNNNIVSHLLQGQSLKLVFPMYHTITQSFNAGGGEINMNIVKSSSKLTGAFITLYRNIRTGDGLTDAGEFQGRYLPDNYVYKRFNYFYNPMINKRINNSGAADTDALKGEGFQSWSKNLSWQIQLSNSQKYPEFESQSLAETFYFLRRAINYMNPNQDSLSFSYKQYRENKFIIGMSFEKMADTNFTGYNSKLSGITNFKIKGTEGALPVDEQIQELFVHLISEAVLEIKESGSTIFD
>Symbiodinium_kawagutii_gene_13|GeneMark.hmm|531_aa|-|3|1595_MGM_gi|1785912890|gb|VSDK01001740.1|_Symbiodinium_kawagutii_strain_SL-2019_scaffold538,_whole_genome_shotgun_sequence:941-2536
QDVDIPELNFGLPQTAQFITERRQVNYFPSGASIYSPRDNKNIRFYISGDANQYLDLSSVRLFATLQNRNGDRAKFLRPLGGLHAFFSRYRATVAGQLVQDIVEDNRHTALYRSFKSKDVNDMDDIEFSANPSWDSDYHKYANGLDNMLQLDSIVDGRVAGDPDKATEGKTSGAGTNGDPKAIINGYMNGDHNEYGRLGSRPTRHTVSGIPGNNGKVRLGHKPVCGLLESNYYLPLRVAPLELEFTVVSNGDEPIIVPAGDGVTQTDRNGYYFQDGNTATGEDWVLTSCFIRADTISLDNTVDNSITSALLSGTSLKMVVPQYHTITQTFNTGGGEINMNIVKSASKLSHAFITLYRQPKTGLRYNYYRPDNYLHKRWNYFYNTMINSEINDGMNPNTVPEEVGQGFADSTRALSWQMQIGNKKYPEFNAESLSEAWYFLRRTINLLNPEQNSMNISYNQYRSNKFVIGVSMEKMQSVNFTGQNTKMGSLITFRIKGTEGSLDPAEEIQELFCHLVSESILEIRSDGSLLY
>Symbiodinium_kawagutii_gene_17|GeneMark.hmm|397_aa|-|322|1515_MGM_gi|1785912612|gb|VSDK01002018.1|_Symbiodinium_kawagutii_strain_SL-2019_scaffold207,_whole_genome_shotgun_sequence:92728-94243
DQMINQLNFGLPETSQYITSRRFVNFFPSGSNVYAPNQGNKNIRFNLSADDNNYIDLSSIRVFATLQNTDGNQGHFLRPLTGLHGFFQRYMLNVAGQQVQDITEYNRHCELYECLKPKNVRDMDDIESGANPRWDADFHDYANGLDVFLQPHTTGDTDGAGVVSVFTTGDHNEWGRVDKRYTRHSLTGIAGANGKVRLSHKPCCGLLNSNYYIPLRYAPLELQFQIVSDGNEPIVVPQGTGGAGQTDKEGYYFRDGDTSTSWQLNNVFIRAEVIQLDNTVNNNIVKHLLDGQSLKLVFPMYHTITQSFNATGEINMNIVKSSSKLTGAFITLYRSPRTGTFDARYLPDNYVFKRFNYFYNPMINKRINNSGNADTDALQGEGFQAWSKNFIMANSII
>Symbiodinium_kawagutii_gene_18|GeneMark.hmm|353_aa|-|3|1061_MGM_gi|1785912481|gb|VSDK01002149.1|_Symbiodinium_kawagutii_strain_SL-2019_scaffold328,_whole_genome_shotgun_sequence:477368-478429
DANTAGGVVVYTDGDHNEWGRVDKRYTRHSLTGIPGNQGKARFSHKPCCGLLNSNYYVPLRYAPLELQFQIVSDGTEPIVVPKGAGANQTDKEGYYFRDGDTSTSWELNNVFIRAEVITLDNTVNNNIVKHLLDGQSLKLVFPMYHTITQSFNAGGGEINMNIVKSSSKLTGAFITLYRAPRTGEFDNRLLPDNYVFKRWNYMYNPMINKRINNSGLADTDALQGEGFQSWSKNLSWQIQLSNSQKYPEFEAQSLAETFYFLRRAIHYMNPDQDALSFSYKQYRENKFIIGMSFEKMADVNFTGYNSKMSGITNFKIKGTEGALPVGEQINEIFVHLISEAVLELRESGCVIY
>Symbiodinium_kawagutii_gene_20|GeneMark.hmm|351_aa|-|208|1260_MGM_gi|1785912354|gb|VSDK01002276.1|_Symbiodinium_kawagutii_strain_SL-2019_scaffold5243,_whole_genome_shotgun_sequence:56174-57704
MLNVAGQQVQDIIEYNRHCELYECLKPKSVRDMDDIESGANPRWDADFHDYANGLDVFLQPNTAGTPGTVDVYTDGDHNEWGRVDKRYTRHSLTGIPGANGKARFSHKPCCGLLNSNYYIPLRYAPLELQFQIVSNGTDPVVVPFGAGANQTDKQGYYFRQGDTSTSWELNNVFIRAEIIQLDNTVNNNIVKHLLDGQSLKLVFPMYHTITQSFNAGGGEINMNIVKSSSKLTGAFITLYRAPRTGEFDNRYLPDNYVFKRWNYFYNPMINKRINNSGAANTDALRGEGFQAWSKNLSWQIQLSNSQKYPEFECQSLAETFYFLRRAIHYMNPDQDSLSFSYKQYRENKFI
>Symbiodinium_kawagutii_gene_24|GeneMark.hmm|504_aa|-|3|1514_MGM_gi|1785911975|gb|VSDK01002655.1|_Symbiodinium_kawagutii_strain_SL-2019_scaffold1351,_whole_genome_shotgun_sequence:43581-45095
DQMINQLNFGLPETSQYITSRRFVNFFPSGSNVYAPNQGNKNIRFNISADDNNYIDLSSIRVFATLQNTDADQAKFLRPLAGLHSFFQRYMLNVAGQQVQDVIEYNRHCELYECLKPKSVRDMDDIESGANPRWDADFHDYANGLDVFLQPNTAGLTNAAGVVEVFTDGDHNEWGRVDKRYTRHSLTGVAGANGKVRLSHKPCCGLLNSNYYIPLRYAPLELQFQIVSDGTEPVVVPQGTGAGVQTDKEGYYFTDGNTSTSWELNNVFIRAEVITLDNTVNNNIVKHLLDGQSLKLVFPMYHTITQSFNAGGGEINMNIVKSSSKLTGAFITLYRAPRTGTFDQRFLPDNYVFKRWNYMYNPMINKRINNSGAANTDALQGEGMQAWSRNLSWQIQLSNSQKYPEFESQSLAETFYYLRRAIHYMNENQDSLSFSYKQYRENKFIIGMSFEKMADVNFTGYNSKMSGITNFKIKGTDGPLNAGEEITELFVHLISESVLELRES
>Symbiodinium_kawagutii_gene_34|GeneMark.hmm|499_aa|-|3|1499_MGM_gi|1785910954|gb|VSDK01003676.1|_Symbiodinium_kawagutii_strain_SL-2019_scaffold226,_whole_genome_shotgun_sequence:34164-35663
DQMINQLNFGLPETSQYITSRRFVNFFPSGSNVYAPNQGNKNIRFNISADDNNYIDLSSIRVFATLQNTDGNQGHFLRPLSGLHAFFQRYMLNVAGQQVQDIIEYNRHCELYECLKPKSVRDMDDIESGANPRWDADYHDYANGLDVFMQVNNAGDGVDVFPNGDHNEWGRVDKRYTRHSITGIAGANGKMRLSHKPCCGLLNSNYYIPLRYAPLELQFQIVSNATDPIIVPQGNGGAGQTDKEGYYFRDGDTSTQWELNNVFIRAEIIQLDNTVNNNIVKHLLDGQSLKLVFPMYHTITQSFNAGGGEINMNIVKSSSKLTGAFITLYRTPRDGLFDARFLPDNYVYKRWNYFYNPAINKRINNSGLANTPALQGEGFQSWSKNLSWQIQLSNSQKYPEFESQSLAETFYYLRRAIHYMNENQDSLSFSYRQYRESKFIIGMSFEKMADVNFTGYNSKMSGITNFKIKGTEGPLPADEQIQECFVHLISESVLELRES
>Symbiodinium_kawagutii_gene_37|GeneMark.hmm|408_aa|+|3|1229_MGM_gi|1785910331|gb|VSDK01004299.1|_Symbiodinium_kawagutii_strain_SL-2019_scaffold541,_whole_genome_shotgun_sequence:74598-76131
QVINQLNFGLPETSQYITSRRFVNFFPSGSNVYAPNQGNKNIRFNISADDNNYIDLSSIRVFATLQNTDADQAKFLRPLAGLHSFFQRYMLNVAGQQVQDVIEYNRHCELYECLKPKSVRDMDDIESRANPRWDADFHDYANGLDVFLQPLTASADANTAGEVVVYTTGDHNEWGRVDKRYTRHSLTGIPGANGKARFSHKPCCGLLNSNYYIPLRYAPLELQFQIVSDGTEPVVVPKGAGGAQNDNKGYYFQDGNTSTSWELNNVFIRAEVITLDNTVNNNIVKHLLDGQSLRLVCPMYHTITQSFATGTGAGGELSMNIVKSSSKLTGAFITLYRSPRTGEFDDRYLPDNYVYKRWNYMYNPMINKRINNSGAADTDALQGEGFQSWSRNLSWQIQLKQQSKISRV
>Symbiodinium_kawagutii_gene_42|GeneMark.hmm|508_aa|-|3|1526_MGM_gi|1785910073|gb|VSDK01004557.1|_Symbiodinium_kawagutii_strain_SL-2019_scaffold2366,_whole_genome_shotgun_sequence:331851-333377
DQMINQLNFGLPETSQYITSRRFVNFFPSGSNVYAPNQGNKNIRFNLSADDNNYIDLSSIRVFATLQNTDPDQTHFLRPLAGLHSFFQRYMLNVAGQQVQDIIEYNRHCELYECLKPKTVRDMDDIESGANPRWDADFHDYANGLDVFLQPKTTGDTDAAGVVSVFTTGDHNEWGRVDKRYTRHSLTGIAGANGKVRLSHKPCCGLLNSNYYIPLRYAPLELQFQIVSDGNDPVVVPQGAGANQTDKEGYYFRDGDTSTSWELNNVFIRAEIIQLDNTVNNNIVKHLLDGQSLKLVFPMYHTITQSFNAGGGEINMNIVKSSSKLTGAFITLYRAPRNGEFDNRYLPDNYVFKRWNYMYNPMINKRINNSGLANTDALRGEGFQAWSKNLSWQIQLSNSQKYPEFECQTLAETFYYLRRAIHFMNPDQDSLSFSYKQYRENKFIIGMSFEKMADVNFTGYNSKMSGITNFKIKGTEAPLGAGEEITELFCHLISESVLELRESGAVVY
>Symbiodinium_kawagutii_gene_43|GeneMark.hmm|510_aa|-|3|1532_MGM_gi|1785909886|gb|VSDK01004744.1|_Symbiodinium_kawagutii_strain_SL-2019_scaffold72,_whole_genome_shotgun_sequence:835872-837404
DEMINQLNFGLPQTSQYITSRRFVNFFPSGSNVYAPNQGNKNIRFNLSADDNNYIDLSSIRVFATLQNTDGDQKKFLRPLAGLHSFFQRYMLNVAGQQVQDIIEYNRHCELYECLKPKNVRDMDDIESGANPRWDSDFHDYAVGLDVFLQPKTDGDTDGAGVVTVTTGGDHNEFGRINKNYTRHSLTGIPGNQGKARFSHKPCCGLLNSNYYIPLRYAPLELQFQIVSDGNEPIVVPTDGAGGKDDSKGYYFTTGDVSTSWELNNVFIRAEVITLDNTVNNNIVSHLLQGQSLKLVFPMYHTITQSFNVKGGEINMNIVKSSSKLTGAFITLYRSTRTGDGLTDAGEFQGRYLPDNYVFKRWNYFYNPMINKRINNSGLANTDALKGEGFQAWSKNLSWQIQLSNSQKYPEFESQSLAETFYFLRRAIHYMNPDQDSLSFSYRQYRENKFIIGMSFEKMADVNFTGYNSKMSGITNFKIKATEGTLPESESIEEIFCHLISEAVLEIRES
>Symbiodinium_kawagutii_gene_44|GeneMark.hmm|509_aa|+|6|1535_MGM_gi|1785909565|gb|VSDK01005065.1|_Symbiodinium_kawagutii_strain_SL-2019_scaffold4510,_whole_genome_shotgun_sequence:112876-114432
MINQLNFGLPETSQYITSRRFVNFFPSGSNVYAPNQGNKNIRFNISADDNNYIDLSSIRVFATLQNTDANQEKFLRPLAGLHSFFQRYMLNVAGQQVQDVIEYNRHCELYECLKPKSVRDMDDIESGANPRWDADFHDYANGLDVFLQPLTASVDANTAGDVVVYTNGDHNEWGRVDKRYTRHSLTGIAGANGKVRLSHKPCCGLLNSNYYIPLRYAPLELQFQIVSDGNEPVVVPNGTGAGTQTDKEGYYFTDGNTSTSWELNNVFIRAEVITLDNTVNNNIVKHLLDGQSLKLVFPMYHTITQSFNAGGGEINMNIVKSSSKLTGAFITLFRTPRTGTFDQRFLPDNYVFKRWNYFYNPMINKRINNSGAANTDALQGEGFQSWSRNLSWQIQLSNSQKYPEFESQSLAETFYYLRRAIHFMNPDQDSLSFSYKQYRENKFIIGMSFEKMADVNFTGYNSKMSGITNFKIKGTDGPLNAGEEITELFCHLISESVLELRESGAIIYD
>Symbiodinium_kawagutii_gene_45|GeneMark.hmm|509_aa|-|3|1529_MGM_gi|1785909505|gb|VSDK01005125.1|_Symbiodinium_kawagutii_strain_SL-2019_scaffold524,_whole_genome_shotgun_sequence:564141-565670
DQMINQLNFGLPETSQYITSRRFVNFFPSGSNVYAPNQGNKNIRFNLSADDNNYIDLSSIRVFATLQNTDGDQKKFLRPLAGLHSFFQRYMLNVAGQQVQDIIEYNRHCELYECFKPKTVRDMDDIESGANPRWDADFHDYANGLDVFLQPHTAGDTGSGGVVSVYTDGDHNEWGRVDKRYTRHSLTGIPGANGKARFSHKPCCGLLNSNYYVPLRYAPLELQFQIVSDGTEPVVVPQGTGTAPQDDDKGYYFTAGDTSTSWELNNVFIRAEVITLDNTVNNNIVKHLLDGQSLKLVFPMYHTITQSFNAGGGEINMNIVKSSSKLTGAFITLYRTPRSGEFDNRFLPDNYVFKRWNYMYNPAINKRINNSGLADTDALKGEGFQSWSKNLSWQIQLSNSQKYPEFEAQTLSETFYYLRRAIHFMNPDQDSLSFSYRQYRENKFIIGMSFEKMADVNFTGYNSKMSGITNFKIKGTDGPLPTDEQISEVFCHLISEAVLEIRESGSVVY
>Symbiodinium_kawagutii_gene_48|GeneMark.hmm|511_aa|-|3|1535_MGM_gi|1785909406|gb|VSDK01005224.1|_Symbiodinium_kawagutii_strain_SL-2019_scaffold1116,_whole_genome_shotgun_sequence:90231-91766
DQMINQLNFGLPETSQYITSRRFVNFFPSGSNVYAPNQGNKNIRFNLSADDNNYIDLSSIRVFATLQNTDADQTHFLRPLAGLHSFFQRYMLNVAGQQVQDIIEYNRHCELYECLKPKNVRDMDDIESGANPRWDADFHDYANGLDVFLQPKTTGDTDGGGAGAVTVYTTGDHNEWGRVDKRYTRHSLTGIPGANGKARFSHKPCCGLLNSNYYIPLRYAPLELQFQIVSDGTEPVVVPNGTGGAGQTDKEGYYFQAGNTSTTWELNNVFIRAEIITLDNTVNNNIVKHLLDGQSLKLVYPQYHTITQSFNAGGGEINMNIVKSSSKLTGAFITLYRSPRTGTFDARFLPDNYVYKRWNYMYNPMINKRINNSGAADTDALRGEGFQAWSKNLSWQIQLSNSQKYPEFESQSLAETFYYLRRAIHYMNENQDSLSFSYKQYRENKFVIGMSFEKMADVNFTGYNSKLSGITNFKIKGTEGPLPAGEEIQELFVHLISEAVLEIRESGSVIY
>Symbiodinium_kawagutii_gene_49|GeneMark.hmm|532_aa|-|3|1598_MGM_gi|1785909296|gb|VSDK01005334.1|_Symbiodinium_kawagutii_strain_SL-2019_scaffold89,_whole_genome_shotgun_sequence:250367-251965
QDVDIPELNFGLPQTAQFITDRRQVNYFPSGASSYSPKDNKNIRFYISGDANQYLDLSSVRLFATLQNKNGDHAKFLRPLGGLHAFFNRYRATVAGQMVQDIVEYNRHCELYKSFKSKDVNEMDDIESSANPSWDADYHKYANGLDNFLQLNSIEDGRVVGDPNKATTGKTDGDGTNGNPKAIINGYTNGDHNEWGRLGSRPTRHTLSGIPGNGKVRLGHKPVCGLLESNYYLPLRVAPLELEFTVVSDGNEPVIVPQGDGVTQTDRNGYYFQDGNTATGEDWVLTSCFIRADTISLDNTVDNSITSALLSGTSLKMVIPQYHTITQTFNTGGGEINMNIVKSASKLSHAFITLYRTPKTGLRYGYFRPDNYLHKRWNYFYNTMINSEINDGMNPDPDNNPEEVGQGFADSARALSWQLQIGNKKYPEFECQSLSEAFYFLRRTVNLVNPEQNSLNISYNQYRSNKFVIAVSMEKMQSVNFTSVNTKMGSLITFKLKGTDNTIAPAEEVQEIFVHLINESILELRSDGALVY
>Symbiodinium_kawagutii_gene_50|GeneMark.hmm|463_aa|-|3|1391_MGM_gi|1785909104|gb|VSDK01005526.1|_Symbiodinium_kawagutii_strain_SL-2019_scaffold2976,_whole_genome_shotgun_sequence:80619-82147
LSADDNNYIDLSSIRVFATLQNTDADQTHFLRPLAGLHSFFQRYMLNVAGQQVQDIIEYNRHCELYECLKPKTVRDMDDIESGANPRWDADFHNYANGLDVFLQPLTASVDANTAGGVVVYTDGDHNEWGRVDKRYTRHSLTGIAGANGKVRLSHKPCCGLLNSNYYIPLRYAPLELQFQIVSDGNEPIVVPQGAGANQTDKEGYYFRQGDTSTSWELNNVFIRAEIIQLDNTINNNIVKHLLDGQSLKLAFPMYHTITQSFNAGGGEINMNIVKSSSKLTGAFITLYRTPRTGTFDARYLPDNYVYKRWNYMYNPMIHKRINNSGLANTDDLRGEGFQAWSKNLSWQIQLSNSQKYPEFECQTLAETFYYLRRAIHYMNPEQDSLSFSYKQYRENKFIIGMSFEKMADVNFTGYNSKMSGITNFKIKGTEGALPADEAITELFVHLISESVLELRESGAVVY
>Symbiodinium_kawagutii_gene_52|GeneMark.hmm|331_aa|+|3|998_MGM_gi|1785908801|gb|VSDK01005829.1|_Symbiodinium_kawagutii_strain_SL-2019_scaffold80,_whole_genome_shotgun_sequence:399041-400057
PTRHTLSGISGANGKVRLGHKPVCGLLESNYYLPLRVAPLELEFTVVSDGNEPIIVPQGDGITQTDRNGYYFQDGNTATGDDWVLTSCFIRADTITFDNTVDNSITSALLSGTSLKMVVPQYHTITQTFNTGGGEINMNIVKSASKLSHAFITLYRQPKTGLRYNYFRPDNYLHKRWNYFYNTMINSEINDGMNPNTNPEEVGQGFADSTRALSWQMQIGNKKYPEFECQSLSEAFYFLRRTVNLVNPEQNSLNISYNQYRNNKFVIAVSMEKMASVNFTSVNTKMGSLITFKLKGTEGALDPAEEVQEIFVHLVNESILELRSDGALVYD
>Symbiodinium_kawagutii_gene_53|GeneMark.hmm|530_aa|-|3|1592_MGM_gi|1785908797|gb|VSDK01005833.1|_Symbiodinium_kawagutii_strain_SL-2019_scaffold179,_whole_genome_shotgun_sequence:207054-208646
DVDIPELNFGLPQTAQFITDRRQVNYFPSGASIYSPKDNKNIRFYISGDANQYLDLSSLRLFATLQNRNGDRAKFLRPLGGLHAFFNRYRASVAGQLVQDIVEYNRHCELYKSFKSKDVNDMDDIEFSANPSWDSDYHKYANGLDNFLQLDSIEDGRVVGDPDKATSGKTNGAGTNGNPTAVINGYSNGDHNEWGRLGNRPTRHTLSGISGANGKVRLGHKPVCGLLESNYYLPLRVAPLELEFTVVSDGNEPVIVPQGDGVTQTDRNGYYFQDGNTATGDDWVLTSCFIRADTITLDNTVDNSITSALLSGTSLKMVIPQYHTITQTFNTGGGEINMNIVKSASKLSHAFVTLYRQPKTGLRYGYFRPDNYVHKRWNYFYNTMINSEINDGMNPNTVPEEVGQGFADSTRALSWQLQIANKKYPEFECQSLSEAFYFLRRTVNLVNPEQNSLNISYNQYRSNKFVIAVSMEKMASVNFTSTNTKMGSLITFKLKGTEGALAPAEEIQEIFVHLINESILELRSDGALVY
>Symbiodinium_kawagutii_gene_54|GeneMark.hmm|317_aa|-|3|953_MGM_gi|1785908582|gb|VSDK01006048.1|_Symbiodinium_kawagutii_strain_SL-2019_scaffold2478,_whole_genome_shotgun_sequence:381691-382644
DQMINQLNFGLPETSQYITSRRFVNFFPSGSNVYAPNQGNKNIRFNISADDNNYIDLSSIRVFATLQNTDADQTHFLRPLAGLHSFFQRYMLNVAGQQVQDIIEYNRHCELYECLKPKSVRDMDDIESGANPRWDADFHDYANGLDVFLQPNTAGTPGTVDVYTDGDHNEWGRVDKRYTRHSLTGIPGANGKARFSHKPCCGLLNSNYYIPLRYAPLELQFQIVSNGTDPVVVPFGAGANQTDKQGYYFRQGDTSTSWELNNVFIRAELIQLDNTVNNNIVKHLLDGQSLKLVFPMYHTITQSFNAGGGEINMNIVK
>Symbiodinium_kawagutii_gene_56|GeneMark.hmm|426_aa|-|235|1515_MGM_gi|1785908522|gb|VSDK01006108.1|_Symbiodinium_kawagutii_strain_SL-2019_scaffold2392,_whole_genome_shotgun_sequence:106553-108068
DQMINQLNFGLPETSQYITSRRFVNFFPSGSNVYAPNQGNKNIRFNISADDNNYIDLSSIRVFATLQNTDADQAKFLRPLAGLHSFFQRYMLNVAGQQVQDIIEYNRHCELYECLKPKNVRDMDDIECGANPRWDSDFHDYAVGLDVFLQPHTAGNTSGAGVVTVFTDGDTNEWGRIDKKYTRHSLTGIPGANGKARFSHKPCCGLLNSNYYIPLRYAPLELQFQIVSDGTEPVVVPQGTGGAGQTDKEGYFFQDGNTSTLWELNNVFIRAEIITLDNTVNNNIVKHLLEGQSLKMVFPMYHTITQSFNAGGGEINMNIVKSSSKLTGAFITLYRAPRTGTFDARYLPDNYVYKRWNYMYNPMINKRINNSGAANTDALQGGGFQAWSKNLSWQIQLSNSQKYPEFEAQSLAETFLLLKTSNPLYE
>Symbiodinium_kawagutii_gene_62|GeneMark.hmm|511_aa|-|3|1535_MGM_gi|1785907428|gb|VSDK01007202.1|_Symbiodinium_kawagutii_strain_SL-2019_scaffold923,_whole_genome_shotgun_sequence:785529-787064
DTMINSLNFGLPETAQYITDRRHVNYFPSGSNVYNPNAGNKNIRFYISGEDNTYLDLSSVRLFANLQNTDGTRSHFLRPLGGLSAFMQRYRCSIGGQLIQDIVEYNRHCELYNSFKSKDVREMDEIESSANPSFWNDYHDYANGLDEFLKPHTTGDTPTPGVVSVNTAGNHNKWGKMDKRYTRHSVTGIPGANGYARFGHKPVCGVMESNYYLPLRYSPLELEFTIVNNEHEPVITPFNVQDANTQNDDTGYYFTTGDTSTSWELNNVIIRAEVIHLDNTVNNNIVKHLLEGQSLKLVFPIYHTISQTFNNAGTEINMNIVKSASKLNGCFITLYRAPKTGVANGKYLPDNYVYKRWNYQYNPMINSPIVDGIDPDGANPQNQGKGFQDSSRNLSWQIQIGSKKYPEFECQSLAETMYFLRRSIHYLNPDQDALSFSYKQYRHDKFVIGMSYEKMQDINFSGVNTKMGSLLTFKLKGTNQALQAGEEVTEIFTHLISESITEIRQDGVVLY
>Symbiodinium_kawagutii_gene_64|GeneMark.hmm|509_aa|-|3|1529_MGM_gi|1785906995|gb|VSDK01007635.1|_Symbiodinium_kawagutii_strain_SL-2019_scaffold1597,_whole_genome_shotgun_sequence:378473-380002
DQMINQLNFGLPETSQYITSRRFVNFFPSGSNVYAPNQGNKNIRFNLSADDNNYIDLSSIRVFATLQNTDADQTHFLRPLAGVDSFIQRYMLNVAGQQVQDIIEYNRHCELYECLKPKNVRDMDDIESGANPRWDADFHDYANGLDVFLQPHTTGDTNGAGVVSVFTTGDHNEWGRVDKRYTRHSLTGIPGANGKARFSHKPCCGLLNSNYYIPLRYAPLELQFQIVSDGTEPVVVPQGTGGAGQTDKEGYYFQAGNTSTSWELNNVFIRAEIITLDNTVNNNIVKHLLDGQSLKLVFPMYHTITQSFNAGGGEINMNIVKSSSKLTGAFITLYRAPRTGTFDARFLPDNYVYKRWNYMYNPMINKRINNSGLANTDALRGEGFQAWSKNLSWQIQLSNSQKYPEFECQTLAETFYYLRRAIHYMNPDQDSLSFSYKQYRENKFIIGMSFEKMADVNFTGYNSKMSGITNFKIKGTEGPFAAEEEINELFVHLISESVLELRESGAVVY
>Symbiodinium_kawagutii_gene_65|GeneMark.hmm|326_aa|-|3|980_MGM_gi|1785906986|gb|VSDK01007644.1|_Symbiodinium_kawagutii_strain_SL-2019_scaffold3354,_whole_genome_shotgun_sequence:600-2121
RHSLSGIAGNNSKVRLSHKPVCGLMESSYYLPLRFAPLELEFTIVSDGNEPIVVPYGNGTTETDKNGYYFQDGNTSTSWEINNVIIRADVITLDNTVDNNITKHLLEGQSLKLIVPQYHTITQTFNTGGGEINMNIVKSASKLTNAFITLYREPRGGEVYSNYLVDNYVNKRFNYFYNPMINGEINDGPDPENVPLQQGKGFADSSRALTYQLQIANKKFPEFEVSSLSEAFYFLRRTLHFMNPEQNSVNISYRQFRENKFVMAFSFEKMPDVNFTGQNTKMGSLITFKVKGTEGPLATTEQIQEIFVNLVSESVVELTESGCLIY
>Symbiodinium_kawagutii_gene_68|GeneMark.hmm|503_aa|-|3|1511_MGM_gi|1785905117|gb|VSDK01008513.1|_Symbiodinium_kawagutii_strain_SL-2019_scaffold3288,_whole_genome_shotgun_sequence:28131-29642
DVMINQLNFGIPETAQYITDRRQVNYFPSGSNVYAPNAGNKNIRFYISGDANQYLDLNSVRLFATLQNTDGTRAKFLRPLGGLHSFFNRYRATVGGQMVQDITEYNRHCALYSNFKSKEVNEMDDIESSANPSYDNDYHKYANGIDNFVQINEAGDGANYYPQGDHNEYGRVDFRHTRHSLSGIPGANAKVRLAHKPVCGLLESNYYLPLRFAPLELEWTIVSDGTEPIVVPQGNGTTQTDKNGYYFQDGNTSTSWEINNVIIRADVITLDNTVDNNITKHLLEGQSLKLIVPQYHTITQTFNTGGGEINMNIVKSASKLTNAFVSLYRQPRIGEVYNNYLVDNYVYKRWNYFYNPMINGQINDGGDPDNVPFQQGKGFADSSRALAYQMQVQSKKFPEFEVSSLSEAFYFLRRTLHFLNADQNSVNISYREFRENKFVMAFSFEKMADVNFTGINTKMGSLITFKVRGNEGKLDVNEQISEIFVNLVSESVLELTESGAIVY
>Symbiodinium_kawagutii_gene_72|GeneMark.hmm|509_aa|-|3|1529_MGM_gi|1785897251|gb|VSDK01008957.1|_Symbiodinium_kawagutii_strain_SL-2019_scaffold182,_whole_genome_shotgun_sequence:18476-20005
QDVMINNLNFGLPQTSQYITDRRQVNYFPSGSNVYAPNAGNKNIRFYISGEANQYLDLSSVRLFAYLQNTDGTRAKFLRPLGGLHSFFQRYRATVGGQMVQDIVEYNRHCELYKSFKSKDVNDMDDIESCANPSYDNDYHKYANGLNNFIDYTTSGATNAAGVATVNTDADHNEYGRIDFRHTRHSMSGIAGANSKVRLSHKPVCGLMESSYYLPLRFAPLELEFTIVSDGNEPIVVPYGNGTTQTDKNGYYFQDGNTSTSWEINNVIIRADVITLDNTVDNNITKHLLEGQSLKLIVPQYHTITQTFNAGGGEINMNIVKSASKLTNAFITLYRTPRTGEVYANYLVDNYVNKRFNYFYNPMINGEINDGPDPENVPLQQGKGFADSSRALTYQLQIANKKYPEFEVQSLSEAFYFLRRTLHFMNADQNSVNISYRQFRENKFVMAFSFEKMPDVNFTGTNTKMGSLITFKVKGTEGPLATTEQIQEVFVNLVSESVVELTESGCLIY
>Symbiodinium_kawagutii_gene_73|GeneMark.hmm|350_aa|+|3|1052_MGM_gi|1785894562|gb|VSDK01009219.1|_Symbiodinium_kawagutii_strain_SL-2019_scaffold792,_whole_genome_shotgun_sequence:106369-107893
QMINQLNFGLPETSQYITSRRFVNFFPSGSNVYAPNQGNKNIRFNLSADDNNYIDLSSIRVFATLQNTDGDQKKFLRPLAGLHSFFQRYMLNVAGQQVQDIIEYNRHCELYECLKPKSVRDMDDIESGANPRWDSDFHDYATGLDVFLQPHTDGDTGSGGVVTVTTGGDHNEFGRINKNYTRHSLTGIPGANGKARFSHKPCCGLLNSNYYIPLRYAPLELQFQIVSDGNEPIVVPTDGAGGKDDTKGYYFTTGDVSTSWELNNVFIRAEVITLDNTVNNNIVSHLLQGQSLKLVFPMYHTITQSFNVKGGEINMNIVKSSSKLTGCFITLYRSIRTGDGLTDAGEFQGR
>Symbiodinium_kawagutii_gene_76|GeneMark.hmm|511_aa|-|3|1535_MGM_gi|1785889677|gb|VSDK01009674.1|_Symbiodinium_kawagutii_strain_SL-2019_scaffold39,_whole_genome_shotgun_sequence:438715-440250
DDMINQLNFGLPSTSQYITSRRFVNFFPSGSNVYAPNQGNKNIRFNLSADDNNYIDLSSIRVFATLQNTDADQAKFLRPLTGLHGFFQRYMLNVAGQQVQDIIEYNRHCELYECLKPKSVRDMDDIESGANPRWDADFHDYANGLDVFLQPKTTGDTDGGGTGAVTVYTTGDHNEWGRLDKRYTRHSLTGIPGANGKARFSHKPCCGLLNTNYYIPLRYAPLELQFQIVSDGTDPVVVPQGTGGAGQTDNEGYYFQAGNTSTSWELNNVFIRAEVITLDNTVNNNIVSHLLQGQSLKLVFPMYHTITQSFNAGGGEINMNIVKSSSKLTGAFITLYRTPRDGLFDARFLPDNYVYKRWNYFYNPAINKRINNSGAANTDALQGEGFQAWSKNLSWQIQLSNSQKYPEFECQSLAETFYFLRRAINFMNPDQDSLSFSYRQYRENKFIIGMSFEKMADVNFTGYNSKMSGITNFKIKGTEGALPADEQIQEIFVHLISEAVLEIRESGSIVY
>Symbiodinium_kawagutii_gene_77|GeneMark.hmm|515_aa|-|3|1547_MGM_gi|1785885093|gb|VSDK01009837.1|_Symbiodinium_kawagutii_strain_SL-2019_scaffold142,_whole_genome_shotgun_sequence:241608-243155
DQMINQLNFGLPETSQYITSRRFVNFFPSGSNVYAPNQGNKNIRFNLSADDNTYIDLSSIRVFGTLQNTDTDQKKFLRPLAGLHAFFQRYQLNVAGQQVQDIIEYNRHCELYECLKPKNVRDMDDIESGANPRWDSDFHDYANGLDVLLQATTDGATGSGGVVTVSTGGDRNEWGRVDKRYTRHSLTGIAGANGKVRLSHKPCCGLLNSNYYIPLRYAPLELQFQIVSDGNEPIVVPTDGTGGKDDTKGYYFTTGDVSTSWELNNVFIRAEVISLDNTVNNNIVKHLLDGQSLKLVFPMYHTITQSFNAGGGEINMNIVKSSSKLTGAFITLYRGIRTGDGLTEAGEFQGRYLPDNYVYKRWNYFYNPMINKRINNSGLANTDALKGEGFQSWSKNLSWQIQLSNSQKYPEFEAQSLSETFYYLRRAIHYMNENQDSLSFSYRQYRENKFIIGMSFEKMADVNFTGYNSKMSGITNFKIKGTEGALPADEQIQEIFCHLISEAVLEIRESGSVVY
>Symbiodinium_kawagutii_gene_78|GeneMark.hmm|501_aa|-|3|1505_MGM_gi|1785884518|gb|VSDK01009868.1|_Symbiodinium_kawagutii_strain_SL-2019_scaffold169,_whole_genome_shotgun_sequence:411057-412562
DDMINQLNFGLPSTSQYITSRRFVNFFPSGSNVYAPNQGNKNIRFNISADDNNYIDLSSIRVFATLQNTDGDQAKFLRPLAGLHSFFQRYMLNVAGQQVQDIIEYNRHCELSECLKPKTVRDMDDIESGANPRWDADFHDYAVGLDVFLQPATAGTPGTVNVYTDGDTNEWGRVDKKYTRHSLTGIPGANGKARFSHKPCCGLLNSNYYIPLRYAPLELQFQIVSNSEEPVVVPQGTGGAGQTDKEGYFFQDGNTSTSWELNNVFIRAEIITLDNTVNNNIVKHLLEGQSLKMVFPLYHTITQSFNAGGGEINMNIVKSSSKLTGAFITLYRAPRTGLFDARYLPDNYVYKRWNYMYNPMINKRINNSGAANTDALQGGGFQAWNKNLSWQIQLSNSQKYPEFESQSLSETFYYLRRAIHYMNENQDSLSFSYKQYRENKFIIGMSFEKMADVNFTGYNSKMSGITNFKIKPTEGTLPAGEEITEVFTHLISEAVLELRES
>Symbiodinium_kawagutii_gene_79|GeneMark.hmm|513_aa|-|3|1541_MGM_gi|1785880647|gb|VSDK01010005.1|_Symbiodinium_kawagutii_strain_SL-2019_scaffold3716,_whole_genome_shotgun_sequence:120976-122517
DQMINQLNFGLPETSQYITSRRFVNFFPSGSNVYAPNQGNKNIRFNISADDNSYIDLSSIRVFATLQNTDADQAKFLRPLAGLHSFFQRYMLNVAGQQVQDVIEYNRHCELYECLKPKSVRDMDDIESGANPRWDADFHDYANGLDVFLQPLTASVDANTAGGVVVYTTGDHNEWGRVDKRYTRHSLTGIPGANGKARFSHKPCCGLLNSNYYIPLRYAALELQFQIVSDGTEPVVVPNGTGAGTQTDKEGYYFTDGNTSTSWELNNVFIRAEIINLDNTVNNNIVKHLLDGQSLKLVFPMYHTITQSFNAGGGEIDMNIVKSSSKLTGAFITLYRAPRTGTFDQRFLPDNYVFKRWNYMYNPMITKRINNSGAADTDALQGEGFQSWSRNLSWQIQLSNSQKYPEFEAQSLSETFYYLRRAIHYMNEGQDSLSFSYKQYRENKFIIGMSFEKMHSNEGTSFTGYNSKMSGITNFKLKGTDGPLNAGEEITELFCHLMSEAVLELRESGAVVY
>Symbiodinium_kawagutii_gene_80|GeneMark.hmm|511_aa|-|3|1535_MGM_gi|1785874044|gb|VSDK01010240.1|_Symbiodinium_kawagutii_strain_SL-2019_scaffold1319,_whole_genome_shotgun_sequence:148873-150408
DTMINSLNFGLPETAQYITDRRHVNYFPSGSNVYNPNAGNKNIRFYISGEDNTYLDLSSVRLFANLQNTDGARSHFLRPLGGLSAFMQRYRCSIGGQQMQDIVEYNRHCELYNSFKSKDVREMDEIESSANPSFWNDYHNYANGLDEFLKPNTTGNTDGAGIVEVDTAGNHNKWGQMDKRYTRHSVTGISGANGYVRLGHKPVCGVMESNYYLPLRYCPLELEFTIVNDEHTPVIKPFTVTDANTQNDDTGYYFTTGDTSTSWELNNVIIRAEVIHLDNTVNNNIVKHLLEGQSLKLVFPIYHTISQTFNNAGTEINMNIVKSASKLNGCFITLYRAPRDGVANGKYLPDNYVYKRWNYQYNPMINAPIVDGIDPDGANPENQGKGFQDSSRNLSWQIQIGSKKYPEFECQSLSETMYFLRRAIHYLNPDQDALSFSYKQYRHDKFVIGMSYEKMQDINFSGVNTKMGSLLTFKLKGTNQALQAGEEVTEIFTHLISEAVAEIRQDGVVLY
>Symbiodinium_kawagutii_gene_85|GeneMark.hmm|515_aa|-|3|1547_MGM_gi|1785857947|gb|VSDK01010940.1|_Symbiodinium_kawagutii_strain_SL-2019_scaffold2932,_whole_genome_shotgun_sequence:159808-161355
DQMINQLNFGLPETSQYITSRRFVNFFPSGSNVYAPNQGNKNIRFNLSADDNNYIDLSSIRVFATLQNTDGDQKKFLRPLAGLHSFFQRYMLNVAGQQVQDIIEYNRHCELYECFKPKDVRDMDDIESGANPRWDADFHDYANGLDVLLQATTDGATSGAGVVTVSTGGDRNERGRIDKRYTRHSLTGIPGANGKARFSHKPCCGLLNSNYYIPLRYAPLELQFQIVSDGTEPVVVPTDGAGGKDDKLGYYFTTGDVSTSWELNNVFIRAEIITLDNTVNNNIVKHLLDGQSLKLVFPMYHTITQSFNAGGGEINMNIVKSSSKLTGCFITLYRSIRTGDGLTDAGEFQGRYLPDNYVFKRWNYFYNPMINKRISNSGLANTDALKGEGFQSWSKNLSWQIQLSNSQKYPEFEAQSLAETFYYLRRAIHYMNENQDSLSFSYRQYRENKFIIGMSFEKMADVNFTGYNSKMSGITNFKIKGTDGPLPTDEQISEVFCHLISEAVLELRESGAVVY
>Symbiodinium_kawagutii_gene_87|GeneMark.hmm|510_aa|-|3|1532_MGM_gi|1785855643|gb|VSDK01011031.1|_Symbiodinium_kawagutii_strain_SL-2019_scaffold4340,_whole_genome_shotgun_sequence:86908-88440
DQMINQLNFGLPETSQYITSRRFVNFFPSGSNVYAPNQGNKNIRFNLSADDNNYIDLSSIRVFATLQNTDPDQKKFLRPLAGLHGFFQRYMLNVAGQQVQDIIEYNRQCELYECLKPKNIRDMDDIESGANPRWDADFHDYANGLDVFLQATTDGVTPTPGVVTVSTGGDHNEWGRIDKRYTRHSLTGIPGDQGKARFSHKPCCGLLNSNYYIPLRYAPLELQFQIVSNGTEPVVVPTDGTGGKDDTKGYYFTTGDVSTSWELNNVFIRAEVITLDNTVNNNIVSHLLQGQSLKLVFPMYHTITQSFNVKGGEINMNIVKSSSKLTGAFITLYRNVRTGDGLTDAGEFQGRYLPDNYVFKRWNYFYNPMINKRISNSGLANTDALKGEGFQAWPKNLSWQIQLSNSQKYPEFECQSLAETFYFLRRAIHYMNPDQDSLSFSYRQYRENKFIIGMSFEKMADVNFTGYNSKMSGITNFKIKATEGTLPESESIEEVFVHLISEAVLEIRES
>Symbiodinium_kawagutii_gene_89|GeneMark.hmm|531_aa|-|3|1595_MGM_gi|1785853250|gb|VSDK01011218.1|_Symbiodinium_kawagutii_strain_SL-2019_scaffold3145,_whole_genome_shotgun_sequence:407-2002
QDVDIPELNFGLPQTAQFITERRQVNYFPSGASIYSPRDNKNIRFYISGDANQYLDLSSVRLFATLQNRNGDRAKFLRPLGGLHAFFSRYRATVAGQLVQDIVEYNRHTELYRSFKSKDVNDMDDIEFSANPSWDSDYHKYANGLDNMLQLDSIEDGRTAGDPDKATEGKTNGAGTNGDPKAIINGYMNGDHNEYGRLGSRPTRHTVSGIPGNNGKVRLGHKPVCGLLESNYYLPLRVAPLELEFTVVSNGDEPIIVPAGDGVTQTDRNGYYFQDGNTAGKDDWVLTSCFIRADTISLDNTVDNSITSALLSGTSLKMVIPQYHTITQTFNTGGGEINMNIVKSASKLSHAFITLYRQPKTGLRYNYYRPDNYLHKRWNYFYNTMINSEINDGMNPNTVPEEVGQGFADSTRALSWQMQIGNKKYPEFECQSLSEAFYFLRRTVNLVNPEQNSLNISYNQYRSNKFVIAVSMEKMTSVNFTGQNTKMGSLITFKLKGTEGALDPAEEIQEIFVHLVNESILEIRSDGSLIY
>Symbiodinium_kawagutii_gene_90|GeneMark.hmm|322_aa|-|3|968_MGM_gi|1785846463|gb|VSDK01011372.1|_Symbiodinium_kawagutii_strain_SL-2019_scaffold1915,_whole_genome_shotgun_sequence:8560-9528
IPGANGKARFSHKPCCGLLNSNYYIPLRYAPLELQFQIVSDGNEPIVVPTDGAGGKDDTKGYYFTTGDVSTSWELNNVFIRAEVITLDNTVNNNIVSHLLQGQSLKLVFPMYHTITQSFNVKGGEINMNIVKSSSKLTGAFITLYRSIRTGDGLTDAGEFQGRYLPDNYVFKRWNYFYNPMINKRISNSGLADTDALKGEGFQSWSKNLSWQIQLSNSQKYPEFESQSLAETFYFLRRAIHYMNPDQDSLSFSYRQYRESKFIIGMSFEKMADVNFTGYNSKMSGITNFKIKATEGTLPESESIEEIFMHLISEAVLEIRES
>Symbiodinium_kawagutii_gene_98|GeneMark.hmm|531_aa|-|3|1595_MGM_gi|1785833335|gb|VSDK01012298.1|_Symbiodinium_kawagutii_strain_SL-2019_scaffold2293,_whole_genome_shotgun_sequence:65231-66826
QDVDIPELNFGLPQTAQFITDRRQVNYFPSGASIYSPRDNKNIRFYISGDANQYLDLSSVRLFATLQNRNGDPAKFLRPLGGMHAFFNRYRATVAGQLVQDIVEYNRHCELYKAFKSKDVNEMDDIESSANPSWDADYHKYANGLDNFLQLDSIEDGRVVGDPDKATTGKTDGAGTNGDPKAIINGYTNGDHNEWGRLGNRPTRHSVSGIPGANGKVRLGHKPVCGLLESNYYLPLRVAPLELEFTVVSDGNEPIIVPQGDGVTQTDSNGYYFQDGNTATGDDWVLTSCFIRADTITLDNTVDNSITSALLSGTSLKMVVPQYHTITQTFNAGGGEINMNIVKSASKLSHAFITLYRTPKTGLRYGYFRPDNYVHKRWNYFYNTMINSEINDGMNPNTVPEEVGQGFSDSTRALSWQMQIGNKKYPEFECQSLSEAFYFLRRTVNLVNPEQNSLNISYNQYRNNKFVIAVSMEKMPSVNFTSASTKMGSLITFKLKGTEGALDPNEEVQEIFVHLVNESILELRSDGALVY
>Symbiodinium_kawagutii_gene_99|GeneMark.hmm|334_aa|-|3|1004_MGM_gi|1785831287|gb|VSDK01012554.1|_Symbiodinium_kawagutii_strain_SL-2019_scaffold744,_whole_genome_shotgun_sequence:176511-177515
TRHSLTGIPGANGKARFSHKPCCGLLNSNYYIPLRYAPLELQFQIVSDGNEPIVVPQGGTGGKDDSKGYYFTSGDVSTSWELNNVFIRAEVISLDNTVNNNIVKHLLDGQSLKLVFPMYHTITQSFNAGGGEINMNIVKSSSKLTGAFITLYFGIRTGDGLTDAGEFQGRYLPDNYVYKRWNYFYNPMINKRINNSGLADTDALKGEGFQSWSKNLSWQIQLSNSQKYPEFEAQSLSETFYFLRRAIHYMNENQDSLSFSYRQYRENKFIIGMSFEKMADVNFTGYNSKMSGITNFKIKGTEGALPADEQIQEIFVHLISEAVLEIRESGSVVY
>Symbiodinium_kawagutii_gene_100|GeneMark.hmm|377_aa|-|3|1133_MGM_gi|1785830326|gb|VSDK01012688.1|_Symbiodinium_kawagutii_strain_SL-2019_scaffold1395,_whole_genome_shotgun_sequence:292530-293663
QDVDIPELNFGLPQTAQFITDRRQVNYFPSGASIYSPKDNKNIRFYISGDANQYLDLSSLRLFATLQNRNGDRAKFLRPLGGLHAFFNRYRASVAGQLVQDIVEYNRHCELYKSFKSKDVNDMDDIEFSANPSWDADYHKYANGLDNFLQLDSIEDGRVVGDPDKATSGKTNGAGTNGDPKAIINGYTNGDHNEWGRLGNRPTRHTLSGIPGANGKVRLGHKPVCGLLESNYYLPLRVAPLELEFTVVSDGNEPIIKPEGDGITETDRNGYYFQEGNTAKGDDWVLTSCFIRADTITLDNTVDNSITSALLSGTSLKMVIPQYHTITQTFNTGGGEINMNIVKSASKLSHAFVTLYRQPKTGLRYGYFRPDNYVHKR
>Symbiodinium_kawagutii_gene_101|GeneMark.hmm|531_aa|-|3|1595_MGM_gi|1785830036|gb|VSDK01012728.1|_Symbiodinium_kawagutii_strain_SL-2019_scaffold1376,_whole_genome_shotgun_sequence:421001-422596
QDVDIPELNFGLPQTAQFITERRQVNYFPSGASIYSPRDNKNIRFYISGDANQYLDLSSVRLFATLQNRNGDRAKFLRPLGGMHAFFNRYRATVAGQLVQDIVEYNRHCELYKSFKSKDVNEMDDIEFSANPSWDCDYHKYANGLDNMLQLDSIEDGRVAGDPDKATEGKTDGAGTNGDPKAIINGYMNGDHNEYGRLGSRPTRHTVSGIPGNNGKVRLGHKPVCGLLESNYYLPLRVAPLELEFTVVSNGDEPIIVPAGDGVTQTDRNGYYFQDGNTATGDDWVLTSCFIRADTISLDNTVDNSITSALLSGTSLKMVVPQYHTITQTFNTGGGEINMNIVKSASKLSHAFITLYRQPKTGLRYNYYRPDNYLHKRWNYFYNTMINSEINDGMNPDTVPEEVGQGFADSTRALSWQMQIGNKKYPEFNCESLSEAWYFLRRTVNLVNPEQNSMNISYNQYRSNKFVIGVSMEKMASVNFTGQNTKMGSLITFRIKGTDGALDPAEEIQELFVHLVSESILEIRSDGSLIF
>Symbiodinium_kawagutii_gene_104|GeneMark.hmm|461_aa|+|6|1391_MGM_gi|1785828909|gb|VSDK01012897.1|_Symbiodinium_kawagutii_strain_SL-2019_scaffold1849,_whole_genome_shotgun_sequence:271408-272929
MINQLNFGLPSTSQYITSRRFVNFFPSGSNVYAPNQGNKNIRFNISADDNNYIDLSSIRVFATLQNTDGDQAKFLRPLAGLHSFFQRYMLNVAGQQVQDIIEYNRHCELYECLKPKTVRDMDDIESGANPRWDADFHDYANGLDVFLQPKTTGDTDGTPAGAVTVYTDGDHNEWGRVDKRYTRHSLTGIPGNQGKARFSHKPCCGLLNSNYYIPLRYAPLELQFQIVSNSEEPVVVPQGTGGAGQTDKEGYFFQDGNTSTSWELNNVFIRAEIITLDNTVNNNIVKHLLEGQSLKMVFPMYHTITQSFNAGGGEINMNIVKSSSKLTGAFITLYRAPRTGLFDARYLPDNYVYKRWNYMYNPMINKRINNSGLANTDDLRGEGFQAWSKNLSWQIQLSNSQKYPEFEAQSLAETFYYLRRAIHYMNENQDSLSFSYRQYRENKFIIGMSFEKNGRCKFHRL
>Symbiodinium_kawagutii_gene_106|GeneMark.hmm|509_aa|-|3|1529_MGM_gi|1785827978|gb|VSDK01013039.1|_Symbiodinium_kawagutii_strain_SL-2019_scaffold199,_whole_genome_shotgun_sequence:167130-168659
DQMINQLNFGLPETSQYITSRRFVNFFPSGSNVYAPNQGNKNIRFNLSADDNNYIDLSSIRVFATLQNTDADQAKFLRPLAGLHSFFQRYMLNVAGQQVQDVIEYNRHCELYECLKPKGVRDMDDIESGANPRWDADFHDYANGLDVFLQPHTTGDTGSGGVVSVFTTGDHNEWGRVDKRYTRHSLTGIAGANGKVRLSHKPCCGLLNSNYYIPLRYAPLELQFQIVSDGTDPVVVPQGTGAGAQTDKEGYYFTDGNTSTSWELNNVFIRAEVITLDNTVNNNIVKHLLDGQSLKLVFPMYHTITQSFNAGGGEINMNIVKSSSKLTGAFITLYRAPRNGLFDQRYLPDNYVFKRWNYFYNPAINKRINNSGAANTDALQGEGFQSWSRNLSWQIQLSNSQKYPEFESQSLAETFYYLRRAIHFMNPDQDSLSFSYKQYRESKFIIGMSFEKMADVNFTGYNSKMSGITNFKIKGTDGPLNAGEEITELFVHLISESILELRESGAIVY
>Symbiodinium_kawagutii_gene_116|GeneMark.hmm|508_aa|-|3|1526_MGM_gi|1785812514|gb|VSDK01014073.1|_Symbiodinium_kawagutii_strain_SL-2019_scaffold1457,_whole_genome_shotgun_sequence:77188-78714
NFGLPETSQYITSRRFVNFFPSGSNVYAPNQGNKNIRFNLSADDNTYIDLSSIRVFGTLQNTDGDQKKFLRPLAGLHAFFQRYQLNVAGQQVQDIIEYNRHCELYECLKPKNVRDMDDIESGANPRWDSDFHDYANGLDVLLQATTDGATGSGGVVTVSTGGDRNEWGRIDKRYTRHSLTGIPGANGKARFSHKPCCGLLNSNYYIPLRYAPLELQFQIVSDGNEPIVVPTDGTGGKDDTKGYYFTTGDVSTSWELNNVFIRAEVISLDNTVNNNIVKHLLEGQSLKLVFPQYHTITQSFNAGGGEINMNIVKSASKLTGCFITLYRGIRTGDGLTEAGEFQGRYLPDNYVYKRWNYFYNPAINKRINNSGLANTDALKGEGFQAWSKNLSWQIQLSNSQKYPEFESQSLAETFYYLRRAIHYMNPDQDSLSFSYRQYREDKFIIGMSFEKMADVNFTGYNSKMSGITNFKIKGTDGPLPADEQIQELFVHLISESVLEIRESGSVVF
>Symbiodinium_kawagutii_gene_117|GeneMark.hmm|504_aa|-|3|1514_MGM_gi|1785810986|gb|VSDK01014150.1|_Symbiodinium_kawagutii_strain_SL-2019_scaffold1390,_whole_genome_shotgun_sequence:82761-84275
DQMINQLNFGLPETSQYITSRRFVNFFPSGSNVYAPNQGNKNIRFNISADDNNYIDLSSIRVFATLQNTDGNQGHFLRPLSGLHAFFQRYMLNVAGQQVQDIIEYNRHCELYECLKPKSVRDMDDIESGANPRWDADYHDYANGLDVFMQVNNAGDGVDVFPNGDHNEWGRVDKRYTRHSITGIAGANGKMRLSHKPCCGLLNSNYYIPLRYAPLELQFQIVSNATDPIVVPQGNGGAGQTDKEGYYFRDGDTSVAWELNNVFIRAEIIQLDNTVNNNIVKHLLDGQSLKLVFPMYHTITQSFNAGGGEINMNIVKSSSKLTGAFITLYRTPRNGLFDNRYLPDNYVYKRWNYFYNPAINKRINNSGLANTDALQGEGFQSWSKNLSWQIQLSNSQKYPEFESQSLAETFYYLRRAIHYMNENQDSLSFSYRQYRESKFIIGMSFEKMADVNFTGYNSKMSGITNFKIKGTDGPLPVAEEIQEIFVHLISESVLELRESGAVVF
>Symbiodinium_kawagutii_gene_119|GeneMark.hmm|510_aa|-|3|1532_MGM_gi|1785804130|gb|VSDK01014632.1|_Symbiodinium_kawagutii_strain_SL-2019_scaffold3534,_whole_genome_shotgun_sequence:80706-82238
DQMINQLNFGLPETSQYITSRRFVNFFPSGSNVYAPNQGNKNIRFNLSADDNNYIDLSSIRVFATLQNTDGDQKKFLRPLAGLHSFFQRYMLNVAGQQVQDIIEYNRHCELYECLKPKNVRDMDDIESGANPRWDSDFHDYAVGLDVFLQPKTTGDTDGAGVVTVTTDGDHNEFGRINKNYTRHSLTGIPGNQGKARFSHKPCCGLLNSNYYIPLRYAPLELQFQIVSDGNEPIVVPTDGAGGKDDSKGYYFTTGDVSTSWELNNVFIRAEVITLDNTVNNNIVSHLLQGQSLKLVFPMYHTITQSFNVKGGEINMNIVKSSSKLTGAFITLYRSTRTGDGLTDAGEFQGRYLPDNYVFKRWNYFYNPMINKRINNSGLANTDALKGEGFQAWSKNLSWQIQLSNSQKYPEFESQSLAETFYFLRRAIHCMNPDQDSLSFSYRQYRENKFIIGMSFEKMADVNFTGYNSKMSGITNFKIKATEGTLPESESIEEVFVHLISEAVLEIRES
>Symbiodinium_kawagutii_gene_122|GeneMark.hmm|302_aa|+|270|1178_MGM_gi|1785801000|gb|VSDK01014881.1|_Symbiodinium_kawagutii_strain_SL-2019_scaffold1173,_whole_genome_shotgun_sequence:147212-148732
MLNVAGQQVQDIIEYNRHCELYECLKPKSVRDMDDIESGANPRWDAEFHGYANGLDVFLQPRTAGTPGDVDVYTDGDHNEWGRVDKRYTRHSLTGITGANGKARFSHKPCCGLLNSNYYIPLRYAPLELQFQIVSNGTDPVVVPFGAGANQTDKEGYYFRQGDTSTSWELNNVFIRAEIIQLDNTVNNNIVKHLLDGQSLKLVFPMYHTITQSFNAGGGEINMNIVKSSSKLTGAFITLYRAPRTGEFDNRYLPDNYVFKRWNYFYNPMINKRINNSGAANTDALGGEAFQAWSKIYRGKSN
>Symbiodinium_kawagutii_gene_124|GeneMark.hmm|510_aa|-|15|1547_MGM_gi|1785800166|gb|VSDK01014927.1|_Symbiodinium_kawagutii_strain_SL-2019_scaffold1519,_whole_genome_shotgun_sequence:20988-22535
DEMINALNFGLPSTSQYITSRRFVNFFPSGSNVYAPNQGNKNIRFNISADDNNYIDLSSIRVFATLQNTDTDQKKFLRPLAGLHSFFQRYMLNVAGQQVQDIIEYNRHCELYECLKPKTVRDMDDIESGANPRWDADFHDYANGLDVFLQPLTASANDTTAGGVLVYPNGDHNEWGRVDKRYTRHSLTGIPGSNGKARFSHKPCCGLLNSNYYIPLRYAPLELQFQIVSDGKEPVVVPQGAGGAQNDNKGYYFQDGNTSTSWELNNVFIRAEVITLDNTVNNNIVKHLLDGQSLKLVFPMYHTITQSFNAGGGEINMNIVKSSSKLTGAFITLYRTPRNGEFDNRFLPDNYVFKRWNYFYNPAINKRINNSGAADTDALKGEGFQAWSKNLSWQIQLSNSQKYPEFECQTLSETFYYLRRAIHYMNENQDSLSFSYKQYRENKFIIGMSFEKMADVNFTGYNSKMAGITNFKLKGTEGALPADEQVQEIFTHLISEAVLELRESGAIIYD
>Symbiodinium_kawagutii_gene_127|GeneMark.hmm|360_aa|-|3|1082_MGM_gi|1785799670|gb|VSDK01014962.1|_Symbiodinium_kawagutii_strain_SL-2019_scaffold755,_whole_genome_shotgun_sequence:1118353-1119872
VFVQPNTAGTPGTVDVYTTGDHNEWGRVDKRYTRHSLTGIPGNQGKARFSHKPCCGLLNSNYYIPLRYAPLELQFQIVSNATDPIVTPQGTGGAGQTDKEGYYFRDGDTSVEWQLNNVFIRAEIIQLDNTVNNNIIKHLLDGQSLKLVFPMYHTITQSFNAGGGEINMNIVKSSSKLTGAFITLYRAPRTGTFDARFLPDNYVFKRWNYFYNPMINKRINNSGLADTEALQGEGFQSWNKNLSWQIQLSNSQKYPEFEAQSLSETSYYLRRAIHYMNPDQDSLSFSYKQYRENKFIIGMSFEKMADVNFTGYNSKMSGITNFKLKGTEGALPAGEQVEEIFCHLISESVLELRESGAVVY
>Symbiodinium_kawagutii_gene_132|GeneMark.hmm|511_aa|-|3|1535_MGM_gi|1785796630|gb|VSDK01015066.1|_Symbiodinium_kawagutii_strain_SL-2019_scaffold15,_whole_genome_shotgun_sequence:1696-3231
DTMINSLNFGLPETAQYITDRRHVNYFPSGSNVYNPNAGNKNIRFYISGEDNTYLDLSSVRLFANLQNTDGTRSHFLRPLGGLSAFMQRYRCSIGGQLIQDIVEYNRHCELYNSFKSKDVREMDEIESSANPSFWSDYHDYANGLDEFLKPNTTGNTDGAGIVEVDTAGNHNKWGQMDKRYTRHSVSGIPGANGYARFGHKPVCGVMESNYYLPLRYSPLELEFTIVNDEHSPVITPFTITDANTQNDDTGYYFTTGDTSTSWELNNVIIRAEVIHLDNTVNNNIVKHLLEGQSLKLVFPIYHTISQTFNNAGTEINMNIVKSASKLNGCFITLYRAPKTGVVNGKYLPDNYVYKRWNYQYNPMINAPIVDGADPDGANPENQGKGFQDASRNLSWQIQIGSKKYPEFECQSLAETMYFLRRSIHYLNPDQDALSFSYKQYRHDKFVIGMSYEKMQDINFSGVNTKMGSLLTFKLKGTNQALQAGEEITEIFTHLINEAVAEIRQDGVILF
>Symbiodinium_kawagutii_gene_133|GeneMark.hmm|511_aa|-|3|1535_MGM_gi|1785793706|gb|VSDK01015162.1|_Symbiodinium_kawagutii_strain_SL-2019_scaffold763,_whole_genome_shotgun_sequence:145048-146583
DTMINSLNFGLPETAQYITDRRHVNYFPSGSNVYNPNAGNKNIRFYISGEDNTYLDLSSVRLFANLQNTDGTRSHFLRPLGGLSAFMQRYRCSIGGQLIQDIVEYNRHCELYNSFKSKDVREMDEIESSANPSFWNDYHDYANGLDEFLKPKTTGDTPTPGVVTVDTAGNHNKWGKMDKRYTRHSVTGIPGANGYARFGHKPVCGVMESNYYLPLRYSPLELEFTIVNNEQEPVITPFNVTDANTQNDDTGYYFTTGDTSTSWELNNVIIRAEVIHLDNTVNNNIVKHLLEGQSLKLVFPIYHTISQSFNNAGTEINMNIVKSASKLNGCFITLYRAPKSGVVDGKYLPDNYVYKRWNYQYNPMINAPIVDGVDPDGANPENQGRGFQDSLRNLSWQIQIGSKKYPEFECQSLAETMYFLRRAIHYLNPDQDALSFSYKQYRHDKFVIGMSYEKMQDINFSGVNTKMGSLLTFKLKGTNQALQAGEEITEIFTHLINESVAEIRQDGVILY
>Symbiodinium_kawagutii_gene_134|GeneMark.hmm|522_aa|-|3|1568_MGM_gi|1785790479|gb|VSDK01015409.1|_Symbiodinium_kawagutii_strain_SL-2019_scaffold2850,_whole_genome_shotgun_sequence:13921-15489
DQMINQLNFGLPETSQYITSRRFVNFFPSGSNVYAPNQGNKNIRFNISADDNNYIDLSSIRLFATLQNTDSDQKKFLRPLAGLHSFFQRYMLNVAGQQVQDIIEYNRHCELYECLKPKNVRDMDDIESGANPRWDGDYHNYAIGLDVMLQATTTGATSGAGVVTVNTQGDHNEWGRVDKRYTRHSLTGIPGANGKARFSHKPCCGLISGSNYYIPLRYAPLELQFQIVSDGNEPIVVPQGTGTGTQTDHQGYYFTTGDVSTSWELNNVFIRAEIIQLDNTVNNNIVKHLLDGQSLKLVFPMYHTITQSFATGAGAGGELSMNIVKSSSKLTGAFITLYRSVRAGNGANAGEFDGKYLPDNYVFKRWNYFYNPMINKRINNSGNADTDELKGEGLQAWSKNLSWQIQLSNSQKYPEFEAQSLSETFYYLRRAIHYMNPDQDSLSFSYRQYRENKFIIGMSFEKMHSNEGTSFTGYNSKMSGITNFKIKPNEGKLAEGEQIQEIFCHLISEAVLELRESGAVVY
>Symbiodinium_kawagutii_gene_135|GeneMark.hmm|531_aa|-|3|1595_MGM_gi|1785787264|gb|VSDK01015572.1|_Symbiodinium_kawagutii_strain_SL-2019_scaffold3074,_whole_genome_shotgun_sequence:91005-92600
QDVDIPELNFGLPQTAQFITERKQSNWFPSGASTYSPRDNKNIRFYISGDANQYLDLSSIRLFATLQNKNGDRAKFFRPLGGMHAFFSRYRATVAGQLVQDIVEYNRHCELYKSFKSKDVNEMDDIESSANPSWDADYHKYANGLDNFLQLDSIEDGRVVGDPDKATSGKTNGAGTNGNPTAVINGYTNGDHNEWGRLGNRPTRHSVSGIPGANGKVRLGHKPVCGLLENNYYLPLRVAPLELEFTVVSDGNEPIIVPQGDGITQTDRNGYYFQDGNTATGEDWIITSCFIRGDCISLDNTVDNSITSALLSGTSLKMVIPQYHTITQTFNTGGGEINMNIVKSASKLSHAFITLYRQPKTGLRYGYFRPDNYLHKRWNYFYNTMINSEINEGMNPNTVPEEVGQGFADSTRALSWQMQIGNKKYPEFNCESLSEAWYFLRRTVNLINPEQNSLNISYNQYRNNKFVIGVSMEKMASVNFTGQNTKMGSLITFKLKGTEGALDPNEEIQEVFVNLVSESILEIRSDGALVY
>Symbiodinium_kawagutii_gene_137|GeneMark.hmm|509_aa|-|3|1529_MGM_gi|1785782178|gb|VSDK01015906.1|_Symbiodinium_kawagutii_strain_SL-2019_scaffold1264,_whole_genome_shotgun_sequence:77171-78700
DQMINQLNFGLPETSQYITSRRFVNFFPSGSNVYAPNQGNKNIRFNLSADDNNYIDLSSIRVFATLQNTDADQTHFLRPLAGLHSFFQRYMLNVAGQQVQDIIEYNRHCELYECLKPKNVRDMDDIESGANPRWDADFHDYANGLDVFLQPHTAGDTDGGGVATVFTDGDHNEWGRVDKRYTRHSLTGIAGANGKVRLSHKPCCGLLNSNYYIPLRYAPLELQFQIVSDGTEPVVVPQGTGGAGQTDKEGYYFQAGDTSTSWELNNVFIRAEVIQLDNTVNNNIVKHLLDGQSLKLVFPMYHTITQSFNATGEINMNIVKSSSKLTGCFITLYRTPRQGEFDNRYLPDNYVFKRWNYFYNPMINKRINNSGLANTDALRGEGFQAWSKNLSWQIQLSNSQKYPEFECQTLAETFYYLRRAIHYMNENQDSLSFSYKQYRENKFIIGMSFEKMADVNFTGYNSKMSGITNFKIKPTEGGTLPAGEEITEIFCHLISESVLELRESGAVVY
>Symbiodinium_kawagutii_gene_138|GeneMark.hmm|430_aa|-|3|1292_MGM_gi|1785780624|gb|VSDK01015989.1|_Symbiodinium_kawagutii_strain_SL-2019_scaffold4788,_whole_genome_shotgun_sequence:15-1307
DQMINQLNFGLPETSQYITSRRFVNFFPSGSNVYAPNQGNKNIRFNISADDNNYIDLSSIRVFATLQNTDPDQKKFLRPLAGLHSFFQRYMLNVAGQQVQDVIEYNRHCELHDCLKPKNVRDMDDIESGANPRWDSDYHNYAIGLDVMLQAVSDGATNAGTPGVVNVTTGGDHNEWGRVDKRYTRHSLTGIPGNQGKARFSHKPCCGLLNSNYYIPLRYAPLELQFQIVSDGNEPIVVPQGGTGDKDDHKGYYFTSGDVSTSWELNNVFIRAEVITLDNTVNNNIVSHLLQGQSLKLVFPMYHTITQSFNVKGGEINMNIVKSSSKLTGAFITLYRGIRTGDGLTEAGEFQGRYLPDNYVFKRWNYFYNPMINKRINNSGNADTDALKGEGLQAWSKNLSWQIQLSNSQKYPEFECQSLSETFYFLRRAI
>Symbiodinium_kawagutii_gene_140|GeneMark.hmm|510_aa|-|3|1532_MGM_gi|1785777879|gb|VSDK01016199.1|_Symbiodinium_kawagutii_strain_SL-2019_scaffold1665,_whole_genome_shotgun_sequence:49027-50559
DQMINQLNFGLPETSQYITSRRFVNFFPSGSNVYAPNQGNKNIRFNLSADDNNYIDLSSIRVFGTLQNTDPDQAHFLRPLAGMxxxxFFQRYMLNVAGQQVQDIIEYNRHCELYECFKPKDVRDMDDIESGANPRWDADFHDYANGLDVFLQPNTTGPTNAAGIVDVFTTGDQNEWGRVDKRYTRHSLTGIPGANGKARFSHKPCCGLLNSNYYVPLRYAPLELQFQIVSGGTEPIVVPQGAGANQTDKEGYYFRDGDTSTSWELNNVFIRAEVITLDNTVNNNIVKHLLDGQSLKLVFPMYHTITQSFNAGGGEINMNIVKSSSKLTGAFITLYRAPRQGEFDNRFLPDNYVFKRWNYMYNPMINKRINNSGLANTDALQGGGMQAWSKNLSWQIQLSNSQKYPEFEAQSLSETFYFLRRAIHYMNENQDSLSFSYKQYRENKFIIGMSFEKMADVNFTGYNSKMSGITNFKIKGTEGPLPVGEQIEEIFCHLISESVLEIRESGAIVF
>Symbiodinium_kawagutii_gene_141|GeneMark.hmm|506_aa|-|3|1520_MGM_gi|1785776597|gb|VSDK01016261.1|_Symbiodinium_kawagutii_strain_SL-2019_scaffold455,_whole_genome_shotgun_sequence:131970-133490
DDMINQLNFGLPSTSQYITSRRFVNFFPSGSNVYAPNQGNKNIRFNISADDNNYIDLSSIRVFATLQNTDGDQAKFLRPLAGLHSFFQRYMLNVAGQQVQDIIEYNRHCELYECLKPKTVRDMDDIESGANPRWDSDFHDYANGLDVFLQPKTAGDTDGAPAGAVTVYTDGDHNEWGRVDKRYTRHSLTGIPGANGKARFSHKPCCGLLNSNYYIPLRYAPLELQFQIVSNSEEPVVVPQGTGGAGQTDNEGYYFQDGNTSTSWELNNVFIRAEIITLDNTVNNNIVKHLLEGQSLKMVFPMYHTITQSFNAGGGEINMNIVKSSSKLTGAFITLYRAPRTGLFDARFLPDNYVYKRWNYMYNPMINKRINNSGLANTDALQGGGFQAWNKNLSWQIQLSNSQKYPEFEAQSLSETFYYLRRAIHYMNENQDSLSFSYKQYRESKFIIGMSFEKMADVNFTGYNSKMSGITNLKIKPTEGTLPAGEEINEVFTHLISEAVLELRES
>Symbiodinium_kawagutii_gene_144|GeneMark.hmm|509_aa|-|3|1529_MGM_gi|1785766909|gb|VSDK01016746.1|_Symbiodinium_kawagutii_strain_SL-2019_scaffold1804,_whole_genome_shotgun_sequence:151922-153451
DQMINQLNFGLPETSQYITSRRFVNFFPSGSNVYAPNQGNKNIRFNLSADDNNYIDLSSIRVFGTLQNTDADQKKFLRPLAGLHAFFQRYMLNVAGQQVQDIIEYNRHCELYECFKPKDVRDMDDIESGANPRWDADFHDYANGLDVFLQPLTASADANTAGGVVVYTDGDHNEWGRVDKRYTRHSLTGIPGANGKARFSHKPCCGLLNSNYYVPLRYAPLELQFQIVSDGTEPIVVPKGAGANQTDKEGYYFRDGDTSTSWELNNVFIRAEVITLDNTVNNNIVKHLLDGQSLKLVFPMYHTITQSFNAGGGEINMNIVKSSSKLTGAFITLYRAPRTGEFDNRLLPDNYVFKRWNYMYNPMINKRINNSGLADTDALRGEGFQSWSKNLSWQIQLSNSQKYPEFEAQSLAETFYFLRRAIHYMNPDQDALSFSYKQYRENKFIIGMSFEKMADVNFTGYNSKMSGITNFKIKGTEGALPVGEQINEIFVHLISEAVLELRESGAVVY
>Symbiodinium_kawagutii_gene_146|GeneMark.hmm|351_aa|+|365|1420_MGM_gi|1785763530|gb|VSDK01017054.1|_Symbiodinium_kawagutii_strain_SL-2019_scaffold1067,_whole_genome_shotgun_sequence:51203-52757
MDDIESGANPRWDSDFHDYAVGLDVFLQPHTDGDTDGAGVVSVTTGGDHNEFGRINKNYTRHSLTGIPGANGKARFSHKPCCGLLNSNYYIPLRYAPLELQFQIVSDGNEPIVVPTDGAGGKDDSKGYYFTTGDVSTSWELNNVFIRAEVISLDNTVNNNIVKHLLEGQSLKLVFPQYHTITQSFNAGGGEINMNIVKSASKLTGCFITLYRGIRTGDGLTDAGEFQGRYLPDNYYKRWNYFYNPAINKRINNSGLANTPALQGEGFQSWSKNLSWQIQLSNSQKYPEFEAQSLSETFYFLRRAIHYMNPDQDSLSFSYRQYRENKFIIGMSFEKMADVNFTGYNSKMLVR
>Symbiodinium_kawagutii_gene_148|GeneMark.hmm|511_aa|-|3|1535_MGM_gi|1785763520|gb|VSDK01017056.1|_Symbiodinium_kawagutii_strain_SL-2019_scaffold877,_whole_genome_shotgun_sequence:149991-151526
DTMINSLNFGLPETAQYITDRRHVNYFPSGSNVYNPNAGNKNIRFYISGEDNTYLDLSSVRLFANLQNTDGTRSHFLRPLGGLSAFMQRYRCSIGGQLIQDIVEYNRHCELYNSFKSKDVREMDEIESSANPSFWNDYHDYANGLDEFLKPKTTGDTPTPGVVTVDTAGNHNKWGKMDKRYTRHSVTGIPGANGYARFGHKPVCGVMESNYYLPLRYSPLELEFTIVNDEHSPVITPFTVTDANTQNDDTGYYFTTGDTSTSWELNNVIIRAEVIHLDNTVNNNIVKHLLEGQSLKLVFPIYHTISQTFNNAGTEINMNIVKSASKLNGCFITLYRAPKSGVVDGKYLPDNYVYKRWNYQYNPMINAPIVDGVDPDGANPENQGKGFQDASRNLSWQIQIGSKKYPEFECQSLAETMYFLRRSIHYLNPDQDALSFSYKQYRHDKFVIGMSYEKMQDINFSGVNTKMGSLLTFKLKGTNQALKAGEEVTEIFTHLINESVAEIRQDGVILY
>Symbiodinium_kawagutii_gene_149|GeneMark.hmm|510_aa|-|3|1532_MGM_gi|1785755639|gb|VSDK01017381.1|_Symbiodinium_kawagutii_strain_SL-2019_scaffold122,_whole_genome_shotgun_sequence:216950-218482
DQMINQLNFGLPETSQYITSRRFVNFFPSGSNVYAPNQGNKNIRFNISADDNNYIDLSSIRVFATLQNTDADQKKFLRPLAGLHSFFQRYMLNVAGQQVQDIIEYNRHCELYECLKPKNVRDMDDIESGANPRWDADFHDYATGLDVFLQPKTDGDTDGAGVVTVTTGGDHNEFGRINKNYTRHSLTGIPGSNGKARFSHKPCCGLLNSNYYIPLRHAPLELQFQIVSDGNEPIVVPQGGTGGKDDTKGYYFTSGDVSTSWELNNVFIRAEVITLDNTVNNNIVKHLLDGESLKLVFPMYHTITQSFNAGGGEINMNIVKSSSKLTGAFITLYRSIRTGDGLTDAGEFQGRYLPDNYVYKRWNYFYNPMINKRINNSGLADTDALKGEGFQAWSKNLSWQIQLSNSQKYPEFEAQSLAETFYFLRRAIHYMNPEQDSLSFSYRQYRENKFIIGMSFEKMADVNFTGYNSKMSGITNFKLKGTEGALPASEQVQEIFCHLISEAVLELRES
>Symbiodinium_kawagutii_gene_150|GeneMark.hmm|486_aa|-|15|1475_MGM_gi|1785752708|gb|VSDK01017696.1|_Symbiodinium_kawagutii_strain_SL-2019_scaffold909,_whole_genome_shotgun_sequence:548083-549655
VYAPNQGNKNIRFNISADDNTYIDLSSIRLFATLQNKDPDQKKFLRPLAGLHAFFQRYMLNVAGQQVQDIIEYNRHCELYECLKPKNVRDMDDIESGANPRWDADFHDYANGLDVLLQATTDGATNAGTPGVVTVSTGGDRNEWGRIDKRYTRHSLTGIPGNQGKARFSHKPCCGLLNSNYYIPLRYAPLELQFQIVSDGNEPIVVPTDGQGGKDDTKGYYFTTGDVSTSFELNNVFLRAEVISLDNTVNNNIVKHLLDGQSLKLVFPMYHTITQSFNAGGGESNMNIVKSSSKLTGAFITLYRNIRTGDGLTDAGEFQGRYLPDNYVFKRWNYFYNPMINKRINNSGLADSDDLQGEGFQSWSKNLSWQIQLSNSQKYPEFEAQSLSETFYFLRRAIHYMNPEQDSLSFSYRQYRENKFIIGMSFEKMADVNFTGYNSKMSGITSFKLKGTEGKLPVDEQVQEIFCHLISEAVLELRESGAIIYN
>Symbiodinium_kawagutii_gene_151|GeneMark.hmm|505_aa|-|3|1517_MGM_gi|1785752050|gb|VSDK01017823.1|_Symbiodinium_kawagutii_strain_SL-2019_scaffold859,_whole_genome_shotgun_sequence:523154-524671
DQMINQLNFGLPETSQYITSRRFVNFFPSGSNVYAPNQGNKNIRFNLSADDSNYIDLSSIRVFATLQNTDADQTHFLRPLAGLHSFFQRYMLNVAGQQVQDIIEYNRHCELYECLKPKNVRDMDDIESGANPRWDADFHDYANGLDVFLQPNTTGTPGDVDVYTDGDHNEWGRIDKRYTRHSLTGIPGANGKARFSHKPCCGLLNSNYYIPLRYAPIELQFQIVSNGTEPVVVPKGTGAGQTDKEGYYFREGDTSTSWELNNVFIRAEVIQLDNTVNNNIVKHLLDGQSLKLVFPMYHTITQSFNATGEINMNIVKSSSKLTGAFITLYRSPRTGTFDARYLPDNYVFKRWNYFYNPMINKRINNSGNADTDALRGEGFQAWSKNLSWQIQLSNSQKYPEFECQSLAETFYYLRRAIHYMNENQDSLSFSYKQYRENKFIIGMSFEKMADVNFTGYNSKMSGITNFKIKPTEGGTLPAGEEITEIFCHLISESVLELRESGAVVY
>Symbiodinium_kawagutii_gene_154|GeneMark.hmm|426_aa|-|3|1280_MGM_gi|1785751505|gb|VSDK01017934.1|_Symbiodinium_kawagutii_strain_SL-2019_scaffold2974,_whole_genome_shotgun_sequence:715-1995
DEMINALNFGLPSTSQYITSRRFVNFFPSGSNVYAPNQGNKNIRFNLSADDNNYIDLSSIRVFATLQNTDADQKKFLRPLGGLHSFFQRYMLNVAGQQVQDVIEYNRHCELYECFKPKSVRDMDDIESGANPRWDADYHDYANGLDVFLQPKTAGDTDAAGAVTVYTDGDHNEWGRIDKRYTRHSLTGIPGANGKARFSHKPCCGLLNSNYYVPLRYAPLELQFQIVSDGTEPVVVPQGSGTGAETDNEGYRAPRTGLFDARYLPDNYVFKRWNYMYNPMINKRINNSGLADTDDLKGEGFQSWSKNLSWQIQLSNSQKYPEFEAQSLAETFYYLRRAIHFMNPDQDSLSFSYRQYRENKFIIGMSFEKMANVNFTGYNSKMSGITNLKLKGTDGPLPTDEQISEVFCHLISEAVLEIRESGSVVY
>Symbiodinium_kawagutii_gene_160|GeneMark.hmm|302_aa|-|3|908_MGM_gi|1785745597|gb|VSDK01018228.1|_Symbiodinium_kawagutii_strain_SL-2019_scaffold587,_whole_genome_shotgun_sequence:100434-101956
MESSYYLPLRFAPLELEFTIVSDGNEPIVVPYGNGTTETDKKGYYFQDGNTSTSWEINNVIIRADVITLDNTVDNNITKHLLEGQSLKLIVPQYHTITQTFNTGGGEINMNIVKSASKLTNAFITLYREPRGGEVYSNYLVDNYVNKRFNYFYNPMINGEINDGPDPENVPLQQGKGFADSSRALTYQLQIANKKFPEFEVSSLSEAFYFLRRTLHFMNPEQNSVNISYRQFRENKFVMAFSFEKMPDVNFTGTNTKMGSLITFKVKGTEGPLATTEQIQEVFVNLVSESVLELTEGGCLIY
>Symbiodinium_kawagutii_gene_165|GeneMark.hmm|503_aa|-|3|1511_MGM_gi|1785731228|gb|VSDK01018795.1|_Symbiodinium_kawagutii_strain_SL-2019_scaffold5324,_whole_genome_shotgun_sequence:4682-6193
DQMINQLNFGLPETSQYITSRRFVNFFPSGSNVYAPNQGNKNIRFNLSADDNNYIDLSSIRVFATLQNTDGNQGHFLRPLTGLHGFFQRYMLNVAGQQVQDIIEYNRHCELYECLKPKNVRDMDDIESGANPRWDADFHDYANGLDVFLQPHTTGDTDGAGVVSVFADGDHNEWGRVDKRYTRHSLTGIAGANGKMRLSHKPCCGLLNSNYYIPLRYAPLELQFQIVSDGNEPIVVPQGAGGNQTDKEGYYFRDGDTSTSWELNNVFIRAEVIQLDNTVNNNIVKHLLDGQSLKLVFPMYHTITQSFNATGEINMNIVKSSSKLTGAFITLYRTPRNGEFDGRYLPDNYVFKRFNYFYNPMINKRINNSGLANTDALQGEGFQSWSKNLSWQIQLSNSQKYPEFEAQSLAETFYYLRRAIHYMNENQDSLSFSYKQYRENKFIIGMSFEKMADVNFTGYNSKLSGITNFKIKPTEGGTLPAGEEIQELFVHLISESVLELRES
>Symbiodinium_kawagutii_gene_167|GeneMark.hmm|526_aa|-|3|1580_MGM_gi|1785724281|gb|VSDK01019043.1|_Symbiodinium_kawagutii_strain_SL-2019_scaffold1154,_whole_genome_shotgun_sequence:26371-27951
QDVDIPELNFGLPQTAQFITDRRQVNYFPSGASIYSPKDNKNIRFYISGDANQYLDLSSVRLFATLQNRNGDRAKFLRPLGGLHAFFNRYRATVAGQMVQDIVEYNRHCELYKAFKSKDVNEMDDIEFSANPSWDADYHKYANGLDNILQLDSIVSTSGNETTGKTNGAGTDANPTAVITGYSTGDRNEWGRLGSRPTRHTVSGIPGANGKVRLGHKPVCGLLESNYYLPLRVAPLELEFTVVSDGKEPIIVPQGNGTTQTDKNGYYFQDGNTATGDDWVLTSCFIRADTITLDNTVDNSITSALLSGTSLKMVIPQYHTITQTFNTGGGEINMNIVKSASKLSHAFITLYRAPKTGERYNYFRPDNYLHKRWNYFYNTMINSEINDGLNPDTVPEEVGQGFADSTRALSWQLQIGNKKYPEFECQSLSEAFYFLRRTVNLVNPEQNSLNISYNQYRNNKFVIGVSMEKMASVNFTSVNTKMGSLITFKLKGTDNTIDPAEEIQEIFVHLVNESILELRSDGALVY
>Symbiodinium_kawagutii_gene_168|GeneMark.hmm|358_aa|+|3|1079_MGM_gi|1785723208|gb|VSDK01019079.1|_Symbiodinium_kawagutii_strain_SL-2019_scaffold2723,_whole_genome_shotgun_sequence:47860-49364
DMINQLNFGLPSTSQYITSRRFVNFFPSGSNVYAPNQGNKNIRFNISADDNNYIDLSSIRVFATLQNTDGDQAKFLRPLAGLHSFFQRYMLNVAGQQVQDIIEYNRHCELYECLKPKTVRDMDDIESGANPRWDADFHDYAVGLDVFLEPATAGTPGTVDVYTDGDTNEWGRVDKKYTRHSLTGIPGANGKARFSHKPCCGLLNSNYYIPLRYAPLELQFQIVSNSEEPVVVPQGTGGAGQTDKEGYFFQDGNTSTSWELNNVFIRAEIINLDNTVNNNIVKHLLEGQSLKMVFPMYHTITQSFNAGGGEINMNIVKSSSKLTGAFITLYRAPRTGTFDARYLQIIMYINDGIICITQ
>Symbiodinium_kawagutii_gene_171|GeneMark.hmm|511_aa|-|3|1535_MGM_gi|1785719739|gb|VSDK01019348.1|_Symbiodinium_kawagutii_strain_SL-2019_scaffold685,_whole_genome_shotgun_sequence:213161-214696
DTMINSLNFGLPETAQYITDRRHVNYFPSGSNVYNPNAGNKNIRFYISGEDNTYLDLSSVRLFANLQNTDGTRSHFLRPLGGLSAFMQRYRCSIGGQLVQDIVEYNRHCELYNSFKSKDVREMDEIESSANPSFWNDYHDYANGLDEFLKPTTTGATPTPGVVTVDTAGNHNKWGKIDKRYTRHSVSGIPGANGYARFGHKPVCGVMESSYYLPLRYSPLELEFTIVNDEHSPVITPFTVTDANTQNDDTGYYFTTGDTSTSWELNNVIIRAEVIHLDNTVNNNIVKHLLEGQSLKLVFPVYHTISQTFNNAGTEINMNIVKSASKLNGCFITLYRAPKTGVKDGKYLPDNYVYKRWNYQYNPMINAPIVDGVDPDGANPENQGKGFQDASRNLSWQIQIGSKKYPEFECQSLAETMYFLRRRIHYLNPDQDALSFSYKQYRHDKFVIGMSYEKMQDINFSGVNTKMGSLLTFKLKGTNQALQAGEEVTEIFTHLINEAVAEIRQDGVILF
>Symbiodinium_kawagutii_gene_172|GeneMark.hmm|511_aa|-|3|1535_MGM_gi|1785719312|gb|VSDK01019425.1|_Symbiodinium_kawagutii_strain_SL-2019_scaffold1933,_whole_genome_shotgun_sequence:262076-263611
DTMINSLNFGLPETAQYITDRRHVNYFPSGSNVYNPNAGNKNIRFYISGEDNTYLDLSSVRLFANLQNTDGTRSHFLRPLGGLSAFMQRYRCSIGGQLIQDIVDYNRHCELYNSFKSKDVREMDEIESSANPSFWNDYHDYANGLDEFLKPKTTGDTDGVGVVTVDTAGDHNDWGRIGKRYTRHSVTGIPGANGYARFGHKPVCGVMESNYYLPLRYSPLELEFTIVNDEHEPVITPFTITDGNTQNDDTGYYFTTGDTSTSWELNNVIIRAEVIHLDNTVNNNIVKHLLEGQSLKLVFPIYHTISQTFNNAGTEINMNIVKSASKLNGCFITLYRAPKNGVVNGKYLPDNYVYKRWNYQYNPMINAPIVDGVDPDGANPQNQGKGFQDSSRNLSWQIQIGSKKYPEFECQSLAETMYFLRRSIHYLNPDQDALSFSYKQYRHDKFVIGMSYEKMQDINFSGVNTKMGSLLTFKLKGTNQALQAGEEVTEIFTHLISESITEIRQDGVVLY
>Symbiodinium_kawagutii_gene_173|GeneMark.hmm|533_aa|-|3|1601_MGM_gi|1785719299|gb|VSDK01019427.1|_Symbiodinium_kawagutii_strain_SL-2019_scaffold229,_whole_genome_shotgun_sequence:1876-3477
QDVDIPELNFGLPQTAQFITDRRQVNYFPSGASIYSPKDNKNIGFYISGDANQYLDLSSLRLFATLQNRNGDRAKFLRPLGGLHAFFNRYRASVAGQLVQDIVEYNRHCELYKSFKSKNVNDMDDIEFSANPSWDADYHKYANGLDNFLQLDSIEDGRVVGDPDKAASGKTNGAGTNGNPTAVINGYSNGDHNEWGRLGNRPTRHTLSGIPGANGKVRLGHKPICGLLESNYYLPLRVAPLELEFTVVSDGKELIIVPQGDGVTQTDRNGYYFQDGNTATGDDWVLTSCFIRADTITLDNTVDNSIASALLSGTSLKMVIPQYHTIAQTFNTGGGEINMNIVKSASKLSHAFVTLYRQPKTGLRYGYFRPDNYVHKRWNYFYNTMINSEINDGMNPDPENNPEEVGQGFADSTRALSWQLQIANKKYPEFECQSLSEAFYFLRRTVNLVNPEQNSLNISYNQYRSNKFVIAVSMEKMASVNFTSTNTKMGSLITFKLKGTEGALAPAEEIQEIFVHLINESILELRSDGALVY
>Symbiodinium_kawagutii_gene_175|GeneMark.hmm|501_aa|-|3|1505_MGM_gi|1785717729|gb|VSDK01019721.1|_Symbiodinium_kawagutii_strain_SL-2019_scaffold993,_whole_genome_shotgun_sequence:31944-33449
DQMINQLNFGLPETSQYITSRRFVNFFPSGSNVYAPNQGNKNIRFNLSADDNNYIDLSSIRVFATLQNTDADQAKFLRPLAGLHSFFQRYMLNVAGQQVQDIIEYNRHCELYECLKPKNVRDMDDIESGANPRWDADFHDYAVGLDVFLQPATAGTPGTVNVYTDGDTNEWGRVDKKYTRHSLTGIPGANGKARFSHKPCCGLLNSNYYIPLRYAPLELQFQIVSDGTEPVVVPQGTGGAGQTDKEGYFFQDGNTSTSWELNNVFIRAEVITLDNTVNNNIVKHLLEGQSLKLVFPMYHTITQSFNAGGGEINMNIVKSSSKLTGAFITLYRTPRNGLFDARYLPDNYVYKRWNYMYNPMINKRINNSGAANTDALRGEGFQSWSKNLSWQIQLSNSQKYPEFESQSLAETFYYLRRAIHYMNENQDSLSFSYRQYRENKFIIGMSFEKMADVNFTGYNSKLSGITNFKIKPTEGTLPAGEEITEVFVHLISESVLELRES
>Symbiodinium_kawagutii_gene_176|GeneMark.hmm|504_aa|-|3|1514_MGM_gi|1785717443|gb|VSDK01019775.1|_Symbiodinium_kawagutii_strain_SL-2019_scaffold1980,_whole_genome_shotgun_sequence:148886-150400
DQMINQLNFGLPETSQYITSRRFVNFFPSGSNVYAPNQGNKNIRFNISADDNNYIDLSSIRVFATLQNTDGNQGHFLRPLSGLHAFFQRYMLNVAGQQVQDIIEYNRHCELYECLKPKSVRDMDDIESGANPRWDADYHDYANGLDVFMQVNNAGDGVDVFPNGDHNEWGRVDKRYTRHSITGIAGANGKMRLSHKPCCGLLNSNYYIPLRYAPLELQFQIVSNATDPIVVPQGNGGAGQTDKEGYYFRDGDTSVAWELNNVFIRAEIIQLDNTVNNNIVKHLLDGQSLKLVFPMYHTITQSFNAGGGEINMNIVKSSSKLTGAFITLYRTPRNGEFDNRYLPDNYVNKRWNYFYNPAINKRINNSGLANTDALQGEGFQSWSKNLSWQIQLSNSQKYPEFECQTLSETFYYLRRAIHYMNENQDSLSFSYRQYRENKFIIGMSFEKMADVNFTGYNSKMSGITNFKIKGTEGALPVAEEIQEIFCHLISEAVLELRESGAVVY
>Symbiodinium_kawagutii_gene_181|GeneMark.hmm|511_aa|-|3|1535_MGM_gi|1785705169|gb|VSDK01020618.1|_Symbiodinium_kawagutii_strain_SL-2019_scaffold78,_whole_genome_shotgun_sequence:837920-839455
DTMINSLNFGLPETAQYITDRRHVNYFPSGSNVYNPNAGNKNIRFYISGEDNTYLDLSSVRLFANLQNTDGTRSHFLRPLGGLSAFMQRYRCSIGGQLIQDIVEYNRHCELYNSFKSKDVREMDEIESSANPSFWSDYHDYANGLDEFLKPNTTGNTDGAGIVEVDTAGNHNKWGQMDKRYTRHSVSGIPGANGYARFGHKPVCGVMESNYYLPLRYSPLELEFTIVNDEHSPVITPFTITDANTQNDDTGYYFTTGDTSTSWELNNVIIRAEVIHLDNTVNNNIVKHLLEGQSLKLVFPIYHTISQTFNNAGTEINMNIVKSASKLNGCFITLYRAPKTGAVNGKYLPDNYVYKRWNYQYNPMINAPIVDGADPDGANPENQGRGFQDSLRNLSWQIQIGSKKYPEFECQSLAETMYFLRRAIHYLNPDQDALSFSYKQYRHDKFVIGMSYEKMQDINFSGVNTKMGSLLTFKLKGTNQALQAGEEITEIFTHLINEAVAEIRQDGVILF
>Symbiodinium_kawagutii_gene_183|GeneMark.hmm|505_aa|-|3|1517_MGM_gi|1785698277|gb|VSDK01021058.1|_Symbiodinium_kawagutii_strain_SL-2019_scaffold1221,_whole_genome_shotgun_sequence:167118-168635
DQMINQLNFGLPETSQYITSRRFVNFFPSGSNVYAPNQGNKHIRFNISADDNNYIDLSSIRVFATLQNTDGNQGHFLRPLSGLHAFFQRYMLNVAGQQVQDIIEYNRHCELYECLKPKSVRDMDDIESGANPRWDADYHDYANGLDVFLQPLTASADANTAGQVVVYTNGDHNEWGRVDKRYTRHSITGIAGANGKMRLSHKPCYGLLNSNYYIPLRYAPLELQFQIVSNATDPIVVPEGTGGAGQTDKEGYYFRDGDTSVQWELNNVFIRAEIIQLDNTVNNNIVEHLLDGQSLKLVFPMYHTITQSFNAGGGEINMNIVKSSSKLTGAFITLYRTPRDGLFDARFLPDNYVYKRWNYFYNPMINKRINNSGLANTDDLQGEGFQSWSKNLSWQIQLSNSQKYPEFECQTLAETFYYLRRAIHYMNENQDSLSFSYRQYRENKFIIGMSFEKMADVNFTGYNSKMSGITNFKLKGTEGALPADEQVQEIFCHLISEAVLELRES
>Symbiodinium_kawagutii_gene_185|GeneMark.hmm|511_aa|-|3|1535_MGM_gi|1785688815|gb|VSDK01021663.1|_Symbiodinium_kawagutii_strain_SL-2019_scaffold514,_whole_genome_shotgun_sequence:39011-40546
DEMIGQLNFGLPSTSQYVVNRRFVNFFPSGSNVYNPNAGNKNIRFNISADDNNYIDLSSIRLFATLQNTDADRQHFLRPLTGLHGFIQRYMLNVAGQQVQDITEYNRHCELYECFKPKDVRDMDDIEGCPNPRWDAEFHNYANGLDQLLQATTDGVAGGAGAGEVTVSTGGDRNEWGRIDKRYTRHSLTGVPGANGKVRLSHKPCCGLLNSNYYIPLRYAPLELQFQIVASQNDPVVVPQGTGAGVETDKEGYYFTPGDTSTSWELNNVIIRAEIIQLDNTVNNNIVKHLLDGQSLKMVFPMYHTITQTFNAGGGEINMNIVKSSSKLTGAFITLYREPRQGLKDNKFLPDNYVYKRWNYFYNPMIYGRINDYGPANTNELQGKGFQDSTRNLSWQIQLSNSQKYPEFEAQTLSETFYYLRRAINYMNENQDSLSFSYRQYRENKFVIGMSFEKMADVNFTGYNSKMSGITNFKVKGTEGALDPAEQITEVFCHLISESVLELRESGAVIY
>Symbiodinium_kawagutii_gene_187|GeneMark.hmm|504_aa|-|3|1514_MGM_gi|1785682123|gb|VSDK01022110.1|_Symbiodinium_kawagutii_strain_SL-2019_scaffold4541,_whole_genome_shotgun_sequence:74881-76395
DQMINQLNFGLPETSQYITSRRFVNFFPSGSNVYAPNQGNKNIRFNISADDNNYIDLSSIRVFATLQNTDGNQGHFLRPLSGLHAFFQRYMLNVAGQQVQDIIEYHRHCELYECLKPKSVRDMDDIESGANPRWDADYHDYANGLDVFMQVNNAGDGVDVFPNGDHNEWGRVDKRYTRHSITGIAGANGKMRLSHKPCCGLLNSNYYIPLRYAPLELQFQIVSNATDPIVVPQGTGGAGQTDNEGYYFRDGDTSVAWELNNVFIRAEIIQLDNTVNNNIVKHLLDGQSLKLVFPMYHTITQSFNAGGGEINMNIVKSSSKLTGAFITLYRTPRNGLFDNRYLPDNYVYKRWNYFYNPAINKRINNSGLADTDDLQGEGFQSWSKNLSWQIQLSNSQKYPEFECQTLAETFYYLRRAIHYMNENQDSLSFSYRQYRENKFIIGMSFEKMADVNFTGYNSKMSGITNFKLKGTEGALPADEQVQEIFCHLISEAVLELRESGAVVY
>Symbiodinium_kawagutii_gene_194|GeneMark.hmm|464_aa|-|119|1513_MGM_gi|1785651623|gb|VSDK01022890.1|_Symbiodinium_kawagutii_strain_SL-2019_scaffold424,_whole_genome_shotgun_sequence:10916-12429
DDMINQLNFGLPSTSQYITSRRFVNFFPSGSSVYAPNQGNKNIRFNISADDNNYIDLSSIRVFATLQNTDGDQAKFLRPLAGLHSFFQRYMLNVAGQQVQDIIEYNRHCELYECLKPKTVRDMDDIESGANPRWDADFHDYANGLDVFLQPHTAGNTSGAGVATVFTDGDTNEWGRVDKKYIRHSLTGIAGANGKMRLSHKPCCGLLNSNYYIPLRYAPLELQFQIVSNSEEPVVVPQGTGGAGQTDKEGYFFQDGNTSTSWELNNVFIRAEIITLDNTVNNNIVKHLLEGQSLKMVFPLYHTITQSFNAGGGEINMNIVKSSSKLTGAFITLYRAPRTGTFDARFLPDNYVYKRWNYMYNPAINKGSNNSGLADTDDLRGEGFQAWSKNLSWQIQLSNSQKYPEFEAQSLSETFYYLRRAIHYMNENQDSLSFSYKQYRENKFIIGMSFEKWQMLILQAITQK
>Symbiodinium_kawagutii_gene_198|GeneMark.hmm|459_aa|-|3|1379_MGM_gi|1785640852|gb|VSDK01023294.1|_Symbiodinium_kawagutii_strain_SL-2019_scaffold765,_whole_genome_shotgun_sequence:52353-53899
LSSIRVFATLQNTDGDQKKFLRPLAGLHSFFQRYQLNVAGQQVQDIIEYNRHCELYECLKPKSVRDMDDIESGANPRWDSDFHDYAVGLDVFLQPKTDGDTDGAGVVTVTTGGDHNEFGRINKNYTRHSLTGIAGANGKARFSHKPCCGLLNSNYYIPLRYAPLELQFQIVSDGNEPIVVPTDGAGGKDDSKGYYFTTGDVSTSWELNNVFIRAEVISLDHTVNNNIVKHLLDGQSLKLVFPMYHTITQSFNAGGGEINMNIVKSSSKLTGAFITLYRGIRTGDGLTDAGEFQGRYLPDNYVYKRWNYFYNPMINKRINNSGLADTDALKGEGFQSWSKNLSWQIQLSNSQKYPEFEAQSLSETFYFLRRAIHYMNPDQDSLSFSYRQYRENKFIIGMSFEKMADVNFTGYNSKMSGTTNFKLKGTEGALPVDEQVQEIFCHLISEAVLELRESGAVVY
>Symbiodinium_kawagutii_gene_201|GeneMark.hmm|479_aa|-|3|1439_MGM_gi|1785632739|gb|VSDK01023736.1|_Symbiodinium_kawagutii_strain_SL-2019_scaffold2479,_whole_genome_shotgun_sequence:48024-49463
NQGNKNIRFNLSADDNTYIDLSSIRVFATLQNTDSEQKKFLRPLAGLHSFFQRYQLNVAGQQVQDIIEYNRHCELYECLKPKNVRDMDDIESGANPRWDSDFHDYAVGLDVFLQPKTDGDTDGAGVVTVTTGGDHNEFGRINKNYTRHSLTGIPGANGKARFSHKPCCGLLNSNYYIPLRYAPLELQFQIVSDGNEPIVVPTDGAGGKDDSKGYYFTTGDVSTSWELNNVFIRAEVISLDNTVNNNIVKHLLEGQSLKLVFPQYHTITQSFNAGGGEINMNIVKSASKLTGCFITLYRGIRTGDGLTDAGEFQGRYLPDNYVYKRFNYFYNPAINKRINNSGLADTLALQGEGFQSWSKNLTWQIQLSNSQKYPEFESQSLAETFCYLRRAIHFMNPEQDSLSFSYKQYRENKFIIGMSFEKMADVNFTGYNSKMSGITNFKIKGAEGPLPADEQIQELFVHLITESVLEIKESGSVVY
>Symbiodinium_kawagutii_gene_203|GeneMark.hmm|488_aa|-|79|1545_MGM_gi|1785629041|gb|VSDK01023978.1|_Symbiodinium_kawagutii_strain_SL-2019_scaffold355,_whole_genome_shotgun_sequence:280312-281857
DEMINQLNFGLPQTSQYITSRRFVNFFPSGSNVYAPNQGNKNIRFNLSADDNNYIDLSSIRVFATLQNTDADQAKFLRPLTGLHGFFQRYMLNVAGQQVQDIIEYNRHCELYECLKPKSVRDMDDIESGANPRWDADFHDYANGLDVFLQPHTTGDTGSGGVVSVFTTGDHNEWGRLDKRYTRHSLTGIAGANGKVRLSHKPCCGLLNTNYYVPLRYAPLELQFQIVSDGTDPVVVPQGTGGAGQTDNEGYYFQAGNTSASWELNNVFIRAEVITLDNTVNNNIVSHLLQGQSLKLVFPMYHTITQSFNAGGGEINMNIVKSSSKLTGAFITLYRTPRNGLFDARYLPDNYVYKRWNYFYNPAINKRINNSGLANTDALQGEGFQAWSKNLSWQIQLSNSQKYPEFECQSLAETFYFLRRAINFMNPDQDSLSFSYRQYRENKFIIGMSFEKMADVNFTGYNSKMSGITNFKIKGTEKKKNRGHLPRR
>Symbiodinium_kawagutii_gene_206|GeneMark.hmm|508_aa|-|3|1526_MGM_gi|1785627890|gb|VSDK01024160.1|_Symbiodinium_kawagutii_strain_SL-2019_scaffold568,_whole_genome_shotgun_sequence:100885-102411
DQMINQLNFGLPETSQYITSRRFVNFFPSGSNVYAPNQGNKNIRFNISADDNNYIDLSSIRVFATLQNTDADQAKFLRPLAGLHSFFQRYMLNVAGQQVQDIIEYNRHCELYECLKPKTVRDMDDIESGANPRWDADFHDYSNGLDVFLQPHTAGNTTGAGVVTVFTDGDHNEWGRVDKRYTRHSLTGIPGANGKARFSHKPCCGLLNSNYYIPLRYAPLELQFQIVSDGNEPVVVPQGAGAGQTDKEGYYFRDGDTSTSWELNNVFIRAEIITLDNTVNNNIVKHLLDGQSLKLVFPMYHTITQSFNAGGGEINMNIVKSSSKLTGAFITLYRAPRTGTFDARYLPDNYVFKRWNYMYNPMINKRINNSGAADTDALRGEGFQAWSKNLSWQIQLSNSQKYPEFECQTLAETFYYLRRAIHYMNENQDSLSFSYKQYRENKFIIGMSFEKMADVNFTGYHSKMSGITNLKLKGTEGALPVDEQISEVFCHLISEAVLELRESGAVVY
>Symbiodinium_kawagutii_gene_210|GeneMark.hmm|358_aa|-|18|1094_MGM_gi|1785621205|gb|VSDK01024559.1|_Symbiodinium_kawagutii_strain_SL-2019_scaffold2219,_whole_genome_shotgun_sequence:94342-95436
AGTNGDPKAIINGYTNGDHNEWGRLGSRPTRHTLSGIPGNGKVRLGHKPVCGLLESNYYLPLRVAPLELEFTVVSDGNEPVIVPQGDGVTQTDRNGYYFQDGNTATGEDWVLTSCFIRADTITLDNTVDNSITSALLSGTSLKMVIPQYHTITQTFNTGGGEINMNIVKSASKLSHAFITLYRTPKTGLRYNYFRPDNYLHKRWNYFYNTMINSEINDGMNPGTNPEEVGQGFADSTRALSWQLQIGNKKYPEFECQSLSEAFYFLRRTVNLVNPEQNSLNISYNQYRSNKFVIAVSMEKMQSVNFTSVNTKMGSLITFKLKGTDNVIAPAEEVQEIFVHLINESILELRSDGALVYD
>Symbiodinium_kawagutii_gene_211|GeneMark.hmm|531_aa|-|3|1595_MGM_gi|1785621187|gb|VSDK01024565.1|_Symbiodinium_kawagutii_strain_SL-2019_scaffold208,_whole_genome_shotgun_sequence:269878-271473
QDVDIPELNFGLPQTAQFITDRRQVNYFPSGASIYSPRDNKNIRFYISGDANQYLDLSSVRLFATLQNRNGDRAKFLRPLGGMHAFFNRYRATVAGQLVQDIVEYNRHCELYKAFKSKDVNEMDDIESSANPSWDADYHKYANGLDNFVQLDSIEDGRVVGDPNKATSGKTDGDGTNGNPKAIINGYTNGDHNEWGRLGNRPTRHSVSGIPGANGKVRLGHKPVCGLLESNYYLPLRVAPLELEFTVVSDGNEPIIVPQGDGVTQTDRNGYYFQDGNTATGDDWVLTSCFIRADTITLDNTVDNSITSALLSGTSLKMVVPQYHTITQTFNAGGGEINMNIVKSASKLSHAFITLYRTPKTGLRYGYFRPDNYVHKRWNYFYNTMINSEINDGMNPNTVPEEVGQGFADSTRALSWQMQIGNKKYPEFECQSLSEAFYFLRRTVNLVNPEQNSLNISYNQYRNNKFVIAVSMEKMPSVNFTSTSTKMGSLITFKLKGTEGALDPNEEVQEIFVHLINESILELRSDGALVY
>Symbiodinium_kawagutii_gene_212|GeneMark.hmm|511_aa|-|3|1535_MGM_gi|1785620854|gb|VSDK01024571.1|_Symbiodinium_kawagutii_strain_SL-2019_scaffold502,_whole_genome_shotgun_sequence:15101-16636
DTMINSLNFGLPETAQYITDRRHVNYFPSGSNVYNPNAGNKNIRFYISGEDNTYLDLSSVRLFANLQNTDGARSHFLRPLGGLSAFMQRYRCSIGGQQMQDIVEYNRHCELYNSFKSKDVREMDDIESSANPSFWNDYHDYANGLDEFLKPNTTGNTDGAGIVEVNTAGDHNDWGKIDKRYTRHSVTGIPGANGYARFGHKPVCGVMESNYYLPLRYCPLELEFTIVNDEHTPVIKPFTVTDANTQNDDTGYYFTTGDTSTSWELNNVIIRAEVIHLDNTVNNNIVKHLLEGQSLKLVFPIYHTISQTFNNAGTEINMNIVKSASKLNGCFITLYRAPRDGVANGKYLPDNYVYKRWNYQYNPMINAPIVDGVDPDGANPQNQGKGFQDSSRNLSWQIQIGSKKYPEFECQSLAETMYFLRRAIHYLNPDQDALSFSYKQYRHDKFVIGMSYEKMQDINFSGVNTKMGSLLTFKLKGTNQALQAGEEVTEIFTHLISEAVAEIRQDGVILY
>Symbiodinium_kawagutii_gene_213|GeneMark.hmm|314_aa|+|3|947_MGM_gi|1785618700|gb|VSDK01024681.1|_Symbiodinium_kawagutii_strain_SL-2019_scaffold3640,_whole_genome_shotgun_sequence:141351-142661
QMINQLNFGLPETSQYITSRRFVNFFPSGSNVYAPNQGNKNIRFNLSADDNNYIDLSSIRVFATLQNTDADQKKFLRPLAGLHSFFQRYMLNVAGQQVQDIIEYNRHCELYECFKPKIVRDMDDIESGANPRWDADFHDYANGLDVFLQPKTAGDTDAAGAVTVYADGDHNEWGRVDKRYTRHSLTGIAGANGKVRLSHKPCCGLLNSNYYVPLRYAPLELQFQIVSDGTEPVVVPKGTGANQTDKEGYYFRDGDTSTSWELNNVFIRAEVITLDNTVNNNIVKHLLDGQSLKLVFPMYHTITQSLMLVVARLI
>Symbiodinium_kawagutii_gene_214|GeneMark.hmm|511_aa|-|3|1535_MGM_gi|1785615197|gb|VSDK01024997.1|_Symbiodinium_kawagutii_strain_SL-2019_scaffold1777,_whole_genome_shotgun_sequence:112720-114255
DTMINSLNFGLPETAQYITDRRHVNYFPSGSNVYNPNAGNKNIRFYISGEDNTYLDLSSVRLFANLQNTDGARSHFLRPLGGLSAFMSRYRCSIGGQQMQDIVEYNRHCELYNSFKSKDVREMDEIESSANPSFWNDYHDYANGLDEFLKPNTTGNTDGAGIVEVNTGGDHNDWGKSDKRYTRHSVTGIPGANGYARFGHKPVCGVMESNYYLPLRYCPLELEFTIVNDEHTPVIKPFTVTDANTQNDNTGYYFTTGDTSTSWELNNVIIRAEVIHLDNTVNNNIVKHLLEGQSLKLVFPIYHTISQTFNNAGTEINMNIVKSASKLNGCFITLYRAPRDGLVNGKYLPDNYVYKRWNYQYNPMINAPIVDGVDPDGANPENQGKGFQDSSRNLSWQIQIGSKKYPEFECQSLAETMYFLRRAIHYLNPDQDALSFSYKQYRHDKFVIGMSYEKMQDINFSGVNTKMGSLLTFKLKGTNQALQAGEEVTEIFTHLISEAVAEIRQDGVILY
>Symbiodinium_kawagutii_gene_215|GeneMark.hmm|518_aa|-|15|1571_MGM_gi|1785603013|gb|VSDK01025429.1|_Symbiodinium_kawagutii_strain_SL-2019_scaffold2455,_whole_genome_shotgun_sequence:79-1650
DEMINALNFGLPSTSQYITSRRFVNFFPSGSNVYAPNQGNKNIRFNLSADDNNYIDLSSIRVFGTLQNTDGDQKKFLRPLAGLHAFFQRYMLNVAGQQVQDIIEYNRHCELYECLKPKNVRDMDDIESGANPRWDADFHDYANGLDVLLQATADGATNAGTPGVVTVSTGGDRNEWGRIDKRYTRHSLTGIPGANGKARFSHKPCCGLLNSNYYIPLRYAPLELQFQIVSDGTEPIVVPTDGAGGKDDTKGYYFTTGDVSTSWELNNVFIRAEVITLDNTVNNNIVKHLLDGQSLKLVFPMYHTITQSFNAGGGEINMNIVKSSSKLTGAFITLYRGIRTGDGLTDAGEFQGRYLPDNYVFKRWNYFYNPMINKRINNSGAADTDALKGEGFQSWSKNLSWQIQLSNSQKYPEFEAQSLSETFYFLRRAIHYMNPDQDSLSFSYRQYRENKFIIGMSFEKMADVNFTGYNSKMSGITNFKLKGTEGALPADEQVQEIFCHLISEAVLELRESGAIIYD
>Symbiodinium_kawagutii_gene_216|GeneMark.hmm|509_aa|-|3|1529_MGM_gi|1785602606|gb|VSDK01025444.1|_Symbiodinium_kawagutii_strain_SL-2019_scaffold745,_whole_genome_shotgun_sequence:217691-219220
DQMINQLNFGLPETSQYITSRRFVNFFPSGSNVYAPNQGNKNIRFNLSADDNNYIDLSSIRVFATLQNTDADQTHFLRPLAGLHSFFQRYMLNVAGQQVQDIIEYNRHCELYECLKPKTVRDMDDIESGANPRWDADFHDYANGLDVFLQPNTAGLTNAGGVVEVFTAGDHNEWGRVDKRYTRHSLTGIPGANGKARFSHKPCCGLLNSNYYIPLRYAPLELQFQIVSDGTEPVVVPQGTGGAGQTDKEGYYFQAGNTSTSWELNNVFIRAEVITLDNTVNNNIVKHLLDGQSLKLVFPMYHTITQSFNAGGGEINMNIVKSSSKLTGCFITLYRTPRNGLFDNRYLPDNYVFKRWNYFYNPAINKRINNSGAANTDALRGEGFQAWSKNLSWQIQLSNSQKYPEFECQTLSETFYFLRRAIHYMNPDQDSLSFSYRQYRENKFIIGMSFEKMADVNFTGYNSKMAGITNFKIKGTEGPLPAGEEINEIFCHLISESVLELRESGAVIY
>Symbiodinium_kawagutii_gene_217|GeneMark.hmm|323_aa|-|3|971_MGM_gi|1785601821|gb|VSDK01025485.1|_Symbiodinium_kawagutii_strain_SL-2019_scaffold194,_whole_genome_shotgun_sequence:471055-472754
MSGIAGANSKVRLSHKPVCGLMESSYYLPLRFAPLELEFTIVSDGNEPIVVPYGNGTTQTDKNGYYFQDGNTSTSWEINNVIIRADVITLDNTVDNNITKHLLEGQSLKLIVPQYHTITQTFNTGGGEINMNIVKSASKLTNAFITLYRTPRGGEVYANYLVDNYVNKRFNYFYNPMINGEINDGPDPENVPLQQGKGFADSSRALTYQLQIANKKYPEFEVQSLSEAFYFLRRTLHFMNADQNSVNISYRQFRENKFVMAFSFEKMPDVNFTGTNTKMGSLITFKVKGTEGPLATTEQIQEIFVNLVSESVVELTESGCLIY
>Symbiodinium_kawagutii_gene_219|GeneMark.hmm|504_aa|-|3|1514_MGM_gi|1785599291|gb|VSDK01025636.1|_Symbiodinium_kawagutii_strain_SL-2019_scaffold977,_whole_genome_shotgun_sequence:71166-72680
DQMINQLNFGLPETSQYITSRRFVNFFPSGSNVYAPNQGNKNIRFNLSADDNNYIDLSSIRVFATLQNTDADQKKFLRPLGGLHSFFQRYMLNVAGQQVQDVIEYNRHCELYECFKPKTVRDMDDIESGANPRWDADYHDYANGLDVFLQPKTAGDTPTPGVVSVYTDGDHNEWGRIDKRYTRHSLTGIPGANGKARFSHKPCCGLLNSNYYVPLRYAPLELQFQIVSDGTEPVVVPQGSGTGAETDNEGYYFTAGDTSTSWELNNVFIRAEVITLDNTVNNNIVKHLLDGQSLKLVFPMYHTITQSFNAGGGEINMNIVKSSSKLTGAFITLYRSPRTGLFDARFLPDNYVFKRWNYMYNPMINKRINNSGLADTDALKGEGFQSWSKNLSWQIQLSNSQKYPEFEAQSLAETFYYLRRAIHFMNPDQDSLSFSYRQYRENKFIIGMSFEKMADVNFTGYNSKMSGITNLKLKGTDGPLPTDEQISEVFCHLISEAVLEIRES
>Symbiodinium_kawagutii_gene_226|GeneMark.hmm|448_aa|-|33|1379_MGM_gi|1785583165|gb|VSDK01026565.1|_Symbiodinium_kawagutii_strain_SL-2019_scaffold1413,_whole_genome_shotgun_sequence:36412-37791
AFFNRYRASVAGQLVQDIVEYNRHCELYKSFKSKDVNDMDDIEFSANPSWDSDYHKYANGLDNFLQLDSIEDGRVVGDPDKATSGKTNGAGTNGNPTAVINGYSNGDHNEWGRLGSRPTRHTLSGIAGANGKVRLGHKPVCGLLESNYYLPLRIAPLELEFTVVSDGNEPVIVPQGDGVTQTDRNGYYFQDGNTATGDDWVLTSCFIRADTITLDNTVDNSITSALLSGTSLKMVIPQYHTITQTFNTGGGEINMNIVKSASKLSHAFITLYRQPKTGLRYGYFRPDNYVHKRWNYFYNTMVNSEINDGMNPDTVPEEVGQGFADSTRALSWQLQIANKKYPEFNCESLSEAWYFLRRTINLVNPDQNSVNISYNQYRNNKFVIGVSLEKMNAVNFTGQNTKMGSLITFRIKGTDGALNPAEEIEELFCHLVSESILELRSDGALVYD
>Symbiodinium_kawagutii_gene_229|GeneMark.hmm|511_aa|-|3|1535_MGM_gi|1785564997|gb|VSDK01027289.1|_Symbiodinium_kawagutii_strain_SL-2019_scaffold2262,_whole_genome_shotgun_sequence:164756-166291
DEMINQLNFGLPQTSQYITSRRFVNFFPSGSNVYAPNQGNKNIRFNISADDNNYIDLSSIRVFATLQNTDGDQAKFLRPLTGLHGFFQRYMLNVAGQQVQDIIEYNRHCELYECLKPKSVRDMDDIESGANPRWDADFHDYANGLDVFLQPKTTGDTAGGGTGAVTVYTTGDHNEWGRLDKRYTRHSLTGIAGANGKVRLSHKPCCGLLNSNYYIPLRYAPLELQFQIVSDGNEPVVVPQGTGGAGQTDNEGYYFQAGNTSTSWELNNVFIRAEIINLDNTVNNNIVSHLLQGQSLKLVFPMYHTITQSFNAGGGEINMNIVKSSSKLTGAFITLYRTPRTGTFDARFLPDNYVYKRFNYFYNPMINKRINNSGAANTDALQGEGFQSWSRNLSWQIQLSNSQKYPEFESQSLAETFYYLRRAIHFMNPDQDSLSFSYRQYRESKYIIGMSFEKMADVNFTGYNSKMSGITNFKIKGTNGPLDANEEINELFVHLISESVLEIRESGSVVY
>Symbiodinium_kawagutii_gene_232|GeneMark.hmm|512_aa|-|3|1538_MGM_gi|1785551640|gb|VSDK01027664.1|_Symbiodinium_kawagutii_strain_SL-2019_scaffold185,_whole_genome_shotgun_sequence:356216-357754
DQMINQLNFGLPETSQYITSRRFVNFFPSGSNVYAPNQGNKNIRFNLSADDNNYIDLSSIRVFATLQNTDTDQKKFLRPLAGLHSFFQRYMLNVAGQQVQDIIEYNRHCELYDCLKPKNVRDMDDIESGANPRWDSDYHNYAIGLDVMLQAVTDGATNAGTPGVVNVTTGGDHNEWGRVDKRYTRHSLTGIPGNQGKARFSHKPCCGLLNSNYYIPLRYAPLELQFQIVSDGNEPIVVPQGGTGDKDDHKGYYFTTGDVSTSWELNNVFIRAEVITLDNTVNNNIVSHLLQGQSLKLVFPMYHTITQSFNVKGGEINMNIVKSSSKLTGAFITLYRNVRTGDGLTEAGEFQGRYLPDNYVFKRWNYFYNPMINKRINNSGNADNDALKGEGLQAWSKNLSWQIQLSNSQKYPEFEAQSLSETFYYLRRAIHYMNPDQDSLSFSYRQYRENKFIIGMSFEKMADVNFTGYNSKMSGITNLKIKATEGTLPENESIEEVFCHLISEAVLELRES
>Symbiodinium_kawagutii_gene_234|GeneMark.hmm|509_aa|-|3|1529_MGM_gi|1785543249|gb|VSDK01027954.1|_Symbiodinium_kawagutii_strain_SL-2019_scaffold91,_whole_genome_shotgun_sequence:121884-123413
DQMINQLNFGLPETSQYITSRRFVNFFPSGSNVYAPNQGNKNIRFNISADDNNYIDLSSIRVFATLQNTDADQTHFLRPLAGLHSFFQRYMLNVAGQQVQDIIEYNRHCELYECLKPKTVRDMDDIESGANPRWDADFHNYANGLDVFLQPLTASVDANTAGGVVVYTNGDHNEWGRVDKRYTRHSLTGIAGANGKVRLSHKPCCGLLNSNYYIPLRYAPLELQFQIVSDGNEPIVVPQGAGANQTDKEGYYFRDGDTSTSWELNNVFIRAEIIQLDNTVNNNIVKHLLDGQSLKLVFPMYHTITQSFNAGGGEINMNIVKSSSKLTGCFITLYRTPRTGEFDNRYLPDNYVFKRFNYMYNPMINKRINNSGLANTDDLRGEGFQAWSKNLSWQIQLSNSQKYPEFESQSLAETFYYLRRAIHYMNPEQDSLSFSYKQYRENKFIIGMSFEKMADVNFTGYNSKMSGITNFKIKGTDAPLPADEAITELFVHLISESVLELRESGAVCY
>Symbiodinium_kawagutii_gene_235|GeneMark.hmm|515_aa|-|3|1547_MGM_gi|1785540056|gb|VSDK01028107.1|_Symbiodinium_kawagutii_strain_SL-2019_scaffold1055,_whole_genome_shotgun_sequence:124814-126361
DQMINQLNFGLPETSQYITSRRFVNFFPSGSNVYAPNQGNKNIRFNLSADDNTYIDLSSIRVFATLQNTDSEQKKFLRPLAGLHAFFQRYQLNVAGQQVQDIIEYNRHCELYECLKPKNVRDMDDIESGANPRWDSDFHDYAVGLDVFLQPHTDGDTDGAGVVTVTTGGDHNEFGRINKNYTRHSLTGIPGANGKARFSHKPCCGLLNSNYYIPLRYAPLELQFQIVSDGNEPIVVPTDGAGGKDDSKGYYFTTGDVSTSWELNNVFIRAEVISLDNTVNNNIVKHLLDGQSLKLVFPMYHTITQSFNAGGGEINMNIVKSSSKLTGAFITLYRGIRTGDGLTDAGEFQGRYLPDNYVYKRWNYFYNPMINKRINNSGLADTDALKGEGFQSWSKNLSWQIQLSNSQKYPEFEAQSLSETFYFLRRAIHYMNPDQDSLSFSYRQYRENKFIIGMSFEKMADVNFTGYNSKMSGITNFKLKGTEGALPADEQVQEIFCHLISEAVLEIRESGSVIY
>Symbiodinium_kawagutii_gene_239|GeneMark.hmm|509_aa|-|3|1529_MGM_gi|1785538478|gb|VSDK01028687.1|_Symbiodinium_kawagutii_strain_SL-2019_scaffold2057,_whole_genome_shotgun_sequence:45426-46955
DQMINQLNFGLPETSQYITSRRFVNFFPSGSNVYAPNQGNKNIRFNLSADDNNYIDLSSIRVFATLQNTDGNQGHFLRPLTGLHGFFQRYMLNVAGQQVQDIIEYNRHCELYECLKPKNVRDMDDIESGANPRWDADFHDYANGLDVFLQPHTTGDTGSGGVVSVFTTGDHNEWGRVDKRYTRHSLTGIPGANGKARFSHKPCCGLLNSNYYIPLRYAPLELQFQIVSDGNEPIVVPQGTGGAGQTDKEGYYFRDGDTSTSWELNNVFIRAEVIQLDNTVNNNIVKHLLDGQSLKLVFPMYHTITQSFNATGEINVNIVKSSSKLTGAFITLYRAPRTGTFDARYLPDNYVFKRWNYFYNPMINKRINNSGNADTDALRGEGFQAWSKNLSWQIQLSNSQKYPEFECQTLAETFYYLRRAIHYMNENQDSLSFSYKQYRENKFIIGMSFEKMADVNFTGYNSKMSGITNFKIKPTEGGTLPAGEEITEIFTHLISEAVLEIRESGSVIY
>Symbiodinium_kawagutii_gene_245|GeneMark.hmm|501_aa|-|3|1505_MGM_gi|1785538095|gb|VSDK01028829.1|_Symbiodinium_kawagutii_strain_SL-2019_scaffold1255,_whole_genome_shotgun_sequence:114124-115629
DTMINALNFGLPETSQYITSRRFVNFFPSGSNVYAPNQGNKNIRFNISADDNNYIDLSSIRVFATLQNTDGNQGHFLRPLAGLHSFFQRYMLNVAGQQVQDIIEYNRHCELYECLKPKSVRDMDDIESGANPRWDADFHDYANGLDVFLQPNTGGTPGTVDVYTTGDHNEWGRVDKRYTRHSLTGIAGANGKMRLSHKPCCGLLNSNYYIPLRYAPLELQFQIVSNATDPIVVPQGTGGAGQTDKEGYYFRDGDTSTQWELNNVFIRAEIIQLDNTVNNNIVKHLLDGQSLKLVFPMYHTITQSFNAGGGEINMNIVKSSSKLTGAFITLYRTPRDGLFDARFLPDNYVFKRWNYFYNPAINKRINNSGLANTDDLQGEGFQSWSKNLSWQIQLSNSQKYPEFECQTLSETFYYLRRAIHYMNENQDSLSFSYKQYRENKFIIGMSFEKMADVNFTGYNSKMSGITNFKLKGTEGALPADEQVQEIFCHLISESVLELRES
>Symbiodinium_kawagutii_gene_249|GeneMark.hmm|521_aa|-|3|1565_MGM_gi|1785537840|gb|VSDK01028932.1|_Symbiodinium_kawagutii_strain_SL-2019_scaffold2105,_whole_genome_shotgun_sequence:9149-10714
QDVDIPELNFGLPQTAQFITDRRQVNYFPSGASSYSPKDNKNIRFYISGDANQYLDLSSVRLFATLQNKNGDHAKFLRPLGGLHAFFSRYRATVAGQMVQDIVEYNRHCELYKSFKSKDVNEMDGIESSANPSWDADYHKYANGLDNFLQLHSIVSTSGNETTGKTNGAGTDANPTAVIGDHNEWGRLGNRPTRHTLSGIPGANGKVRLGHKPVCGLLESNYYLPLRVAPLELEFTVVSDGKEPIIVPAGNGTTETDKNGYYFQDGNTATGDDWILTGCFIRADTISLDNTVDNSITSALLSGTSLKMVIPQYHTITQTFNTGGGEINMNIVQSASKLSHAFITLYRTPKTGLRYGYYRPDNYLHKRWNYFYNTMINSEINDGMNPGTNPEEVGQGFADSTRALSWQLQIGNKKYPEFECQSLSEAFYFLRRTVNLVNPEQNSLNISYNQYRSNKFVIGVSMEKMASVNFTSVNTKMGSLITFKLKGTDNTIASTEEIQEIFVHLINESILELRSDGALVY
>Symbiodinium_kawagutii_gene_253|GeneMark.hmm|501_aa|-|3|1505_MGM_gi|1785535884|gb|VSDK01029755.1|_Symbiodinium_kawagutii_strain_SL-2019_scaffold36,_whole_genome_shotgun_sequence:146028-147533
DQMINQLNFGLPETSQYITSRRFVNFFPSGSNVYAPNQGNKNIRFNLSADDNNYIDLSSIRVFATLQNTDADQKKFLRPLAGLHAFFQRYMLNVAGQQVQDIIEYNRHCELYECFKPKTVRDMDDIESGANPRWDADFHDYANGLDVFVQPNTAGTPGTVDVYTTGDHNEFGRLDKRYTRHSLTGIPGANGKARFSHKPCCGLLNSNYYIPLRYAPLELQFQIVSDGTEPVVIPQGTGAGAQTDKEGYYFTAGDTSTSWELNNVFIRAEVITLDNTVNNNIVKHLLDGQSLKLVFPMYHTITQSFNAGGGEINMNIVKSSSKLTGAFITLYRTPRTGLFDARYLPDNYVFKRWNYMYNPAINKRINNSGLADTDALKGEGFQSWSKNLSWQIQLSNSQKYPEFECQTLSETFYYLRRAIHFMTPDQDSLSFSYRQYRENKFVIGMSFEKMADVNFTGYNSKMSGITNFKIKGTEGPLPADEQIQELFCHLISEAVLEIRES
>Symbiodinium_kawagutii_gene_255|GeneMark.hmm|504_aa|-|3|1514_MGM_gi|1785535464|gb|VSDK01029932.1|_Symbiodinium_kawagutii_strain_SL-2019_scaffold173,_whole_genome_shotgun_sequence:81306-82820
DTMINSLNFGLPETSQYITDRRFVNYFPSGSNVYNPNAGNKNIRFYISSETDYVDLSSIRLFATLENTNGDRAKFLRPMSGLHGFFNRFRLTVGGQLVEDITEYNRHCELYDCLKSKHVRDMDDIESGANPRWDGDFHDYAIGLEKLVAVNAGGDGVDVFPTGDRNEFGRIDKRYTRHSLTGIAGNGGKMRLSHKFCSGLLNSNYYIPTRVAPLELEITITSNGEDPIVVPKGTGAGVETDKEGYYFTDGNTAGGDSWTISNVILRLETVVIDNTVANNIYSHLNQGHSLKLVFPMYHTITQTFNAGGGEINMNIVKSSSKLTGAFITLYRTPRSGTKDNCYLPDNYVYKRWNYFYNPMINGRINDHGAANTYELQGQGFQDYSRNLSWQLQVGNKKYCEFECQSLSETFYVLRRAIHYMNDNQDSLSFSYRQYRENKFIIGMSFEKMADVNFTGINTKMGSLITFKLKATEGVLDPTEQVQEIFTHLISEAILEIRESGCVLY
>Symbiodinium_kawagutii_gene_256|GeneMark.hmm|323_aa|-|3|971_MGM_gi|1785535432|gb|VSDK01029945.1|_Symbiodinium_kawagutii_strain_SL-2019_scaffold3444,_whole_genome_shotgun_sequence:30676-32216
MSGIAGANSKVRLSHKPVCGLMESSYYLPLRFAPLELEFTIVSDGNEPIVVPYGNGTTQTDKNGYYFQDGNTSTSWEINNVIIRADVITLDNTVDNNITKHLLEGQSLKLIVPQYHTITQTFNAGGGEINMNIAKSASKLTNAFITLYRTPRTGEVYANYLVDSYVNKRFNYFYNPMINGEINDGPDPENVPLQQGKGFADSSRALTYQLQIANKKYPEFEVQSLSEAFYFLRRTLHFMNADQNSVNISYRQFRENKFVMAFSFEKMPDVNFTGTNTKMGSLITFKVKGTEGPLATTEQIQEIFVNLVSESVVELTESGCLIY
>Polarella_glacialis_gene_2|GeneMark.hmm|345_aa|-|322|1359_MGM_gi|1991545349|gb|CAJNNW010000009.1|_Polarella_glacialis_genome_assembly,_contig:_CCMP2088_scf7180000666769,_whole_genome_shotgun_sequence:8081-9440
VEAIANSIEDKLIDSLQFKLKEGASYITDRRSVSYYPQGSNIYQSQSGTKVIKILLTDSNSWLDPSTFRVMFDLRNNNETSNNYLRPIGGPWAFFRRIKLVVGGQVVEDIDYYGRTHEMMHTLTSKASRENDFCEAFGSEITILEDYQGLDQADVFYGIPGNQSMTVLFKPLLGLLNQNKFLPLSKMPITLELELVDSRNDPIIEPDDTANPTNPQKFTIANTSNNWSIENVQVKVDLVTLDNGLQNSYDSHLLSGNSYPINYNTFITQVQNVIGGTNIVTNTTLGQQKISLSVSRAITRLKSVFITLDKDTAYEKSKGGFKARKPHNDFYSPMNDYSMTAGKKS
>Polarella_glacialis_gene_3|GeneMark.hmm|472_aa|-|3|1418_MGM_gi|1991545319|gb|CAJNNW010000022.1|_Polarella_glacialis_genome_assembly,_contig:_CCMP2088_scf7180000666786,_whole_genome_shotgun_sequence:17100-18518
MEAISNSIEDRLIDSLKFTLKEGASYINDRRSVTFHASGSNIYSSRSGNKVIKIALTGDNWLDPSTLRVMFDLVNNDSNTELRPVGGCHAFFRRCRLICGGQVVEDLDHFGRVSEMMHTLQSKASRENQFAEGFGNELTINENYKKEETLNTAECFRGIPGKQKMTMLFKPLLGIFSQDTYLPLSKMGNMTLELELVDDATAPILKPFTPPTDPATGVTPATPAATEESRRLNFVNENTSVNWSIENAQIKCDVLSLDNQLQNSYDAHLLAGNSYPINYNTFITQVQSVSGNRYSVNVSRNVTALKSVFCTLDNEIAYEADYASRKSFNDFYSPMHCYSKEAYKGNNAIYDEKGEFTFQMQIGSKKFPETEIRSHQEAFYQLKKCLGIQASPVHSLDISAQEYRNYKMIIGIDTEKQLTQGFTGLNTRAGDQLTINLNLDSRLPSDYYAKEIYITLHTDNVLNIRDSGVTIF
>Polarella_glacialis_gene_4|GeneMark.hmm|467_aa|-|3|1403_MGM_gi|1991545307|gb|CAJNNW010000027.1|_Polarella_glacialis_genome_assembly,_contig:_CCMP2088_scf7180000666793,_whole_genome_shotgun_sequence:21162-22565
VEAIANSIEDKLIDSLQFKLKEGASYINDRRSVTYFPQGSNIYQPQSGTKVIKILLTDSNSWLDPSTFRVMFDLRNNDETSTNFLRPIGGPWAFFRRIKLMAGGQTVEDIDYYGRTHEMMHTLTSKASRENDFCEAFGSEITILEDYQGSDQADAFYGIPGGQSMTVLFKPLLGLLTQSFFLPLSKMPITLELELVDSRNDPIIEPDDTSNTNPKKITIANTSNNWSIENVQVKVDLVTLDNGLQNSYDSHLLSGNSYPINYNTFITQVQNVIGGTNIVTNTTLGQQKISLSVSRAITRLKSVFITLDKDTSYEKTKGGFKARKQHNDFYIPMNDYSMTPGKNPKYNQAGEFEFQIQIGSKKMPETPIRSHTEAYYQLKKCLGIQSSPVHSLDIPAVEYRHSKFIIGIDTEKQLGSGFTGISTRAGDLMTIQFSHRDSDPAKWATQVYITLHSDNILEIRDSGVSVF
>Polarella_glacialis_gene_5|GeneMark.hmm|460_aa|+|3|1385_MGM_gi|1991545272|gb|CAJNNW010000042.1|_Polarella_glacialis_genome_assembly,_contig:_CCMP2088_scf7180000666813,_whole_genome_shotgun_sequence:20577-22018
EAISNSLEDKLIDSLQFKLKEGASYINDRRSVTFHAAGSNIYSPKSGQKLFKIQLTGDNWLDPSTVRVMFDLVNNDEAPRQLRPVGGCHAFFRRCRLLCGGVTVEDLDHFGRVSEMMHTLQSKASRANQFAEGFGNELTIDENYKGLETTNIAEDYHGIPGKQRMTMMFRPLLGMFMQDKYLPLAKMGTMTLELELVDNQDIPVLEPFDTIVDPATGVKPPVPAADEMGIRHRFVQENTTTNWSIENAQIKCDVITLDNQLQNSYDSHLLAGNAYPINYNTFITQTQSVNGNRININISRNVTRLNSFFCTLDSVVDYEQDYPARKGRNDFYSPMHKFTKESYKGSNAKFDEKGEFEFQMQIGSKKFPETQIRSHQEAFYQLKKCLGVQASAVHSLDISPNEYSNSKLIIGIDTEKQLTQGFTGINTRAGDQLTIALNLDSRLGGGVAKVDDKYSQKRFM
>Polarella_glacialis_gene_9|GeneMark.hmm|469_aa|-|40|1449_MGM_gi|1991545168|gb|CAJNNW010000069.1|_Polarella_glacialis_genome_assembly,_contig:_CCMP2088_scf7180000666849,_whole_genome_shotgun_sequence:73913-75362
MEAISDSIEDKLIDSLQFKLKEGASYINDRRSVTFHAAGSNIYSSRTGNKLIKIQLTGDNWLDPSTVRVMFDVVNNDNDEVKPLRPIGGCHAFFRRCRLLCGGQVVEDLDHFGRVSEMMHTLQSKASRANQFAEGFGNEMTIDENYRSIKTANIAQYYHGIPGGQKMTMLFRPLLGMFMQDKYLPLAKMGTMTLELELVDDPGIPVLKPFDTVPDPVTGIKPAVPNSDAIGIKTRFVKENTTFNWSIENAQIKCDVITLDNQLQNSYDSHLLAGNAYPINYNTFITQTQNVTGNKLNINISRSVTRSKSVFCTLDSVIDYEQDYPARKGWNDFYSPMFKFSKESYSGNNAKFDEKGEFTFQMQIGSKKFPETEMRSHQEAFYKLKKCLGIQASAVHSLDISPNEYRNSKLIIGIDTEKQLTQGFTGINTRAGDQLTITLNLDSRLGGGVNRVDDKYYAKEMYVTIYAYR
>Polarella_glacialis_gene_10|GeneMark.hmm|461_aa|-|56|1441_MGM_gi|1991545167|gb|CAJNNW010000070.1|_Polarella_glacialis_genome_assembly,_contig:_CCMP2088_scf7180000666850,_whole_genome_shotgun_sequence:22833-24274
MEAISNSLEDKLIDSLQFKLKEGASYINDRRSVTFHAAGSNIYSPKSGQKLFKIQLTGDNWLDPSTVRVMFDLVNNDEAPRQLRPVGGCHAFFRRCRLLCGGVTVEDLDHFGRVSEMMHTLQSKASRANQFAEGFGNELTIDENYKGLETTNIAEDYHGIPGKQRMTMMFRPLLGMFMQDKYLPLAKMGTMTLELELVDNQDIPVLEPFDTIVDPATGVKPPVPAADEMGIRHRFVQENTTTNWSIENAQIKCDVITLDNQLQNSYDSHLLAGNAYPINYNTFITQTQSVNGNRININISRNVTRLNSFFCTLDSVVDYEQDYPARKGRNDFYSPMHKFTKESYKGSNAKFDEKGEFEFQMQIGSKKFPETQIRSHQEAFYQLKKCLGVQASAVHSLDISPNEYSNSKLIIGIDTEKQLTQGFTGINTRAGDQLTIALNLDSRLGGGVAKVDDKYSQKRFM
>Polarella_glacialis_gene_15|GeneMark.hmm|397_aa|-|3|1193_MGM_gi|1991545144|gb|CAJNNW010000077.1|_Polarella_glacialis_genome_assembly,_contig:_CCMP2088_scf7180000666860,_whole_genome_shotgun_sequence:76622-78021
MFDLRNNDETSTNFLRPIGGPWAFFRRIKLMVGGQTVEDIDYYGRTHEMMHTLTSRASRENDFCEAFGSEITILEDYQGLDQADVFYGIPCGQSMTVLLKPLLGLLTQPIFLPLSKMPITLELELVDSRNDPTIEPDDTSSTNPQKFTIANTSNNWSIENVQVKVDLVTLDNRLQNSYDSHLISGNSYPINYNTFITQVQNVIGGTNIITNTTLGQQKISLSVSRAITRLKSVFITLDTDTSYEKTQGGFKARKPHNNFYSPMNDYSMTPVKNPKYNQDGEFEFQIQIGSKKIPETPMRSHTESYYQLKQCLGIQSSPVHSLDISAVEYRHSKFIIGIDTEKQLGSGFTGISTRAGDLMTVQFSHRDKDPAKWATKVYITLHSDNILEIRDSEVNVF
>Polarella_glacialis_gene_33|GeneMark.hmm|399_aa|+|3|1202_MGM_gi|1991544896|gb|CAJNNW010000163.1|_Polarella_glacialis_genome_assembly,_contig:_CCMP2088_scf7180000666975,_whole_genome_shotgun_sequence:4337-5786
EAISNSIEDRLIDSLQFKLKEGASYINDRRSVTFHASGSNIYSPKSGQKLIKIQLTGDNWLDPSTVRVMFDLVNKDKTTDGHKQLRPIGPCHAFFRRCRLLCGGQVVEDLDHFGRVSEMMHTLQSTASRANQHAEGFGNEMTIDENYKGEETKNLAENYHGIPGGQKMTMLFRPLLGMFMQDKYLPLAKMGTMTLELELVDDPGLAVLKPYQDQPVTTTEEDGTTTTTPGVTHAATPLQIKHRFVVENTTSDWSIENAQIKCDVITLDNQLQNSYDSHLLAGNACPINYNTFITQLQNVSGNRINMNISRSVTRLKSVFCTLDSVIDYEQDYPARKSFNDFYSPMHKFSKESYKGTNSKFDQKGEFTFQMQIGSKKIPETDAKSSRGILSIKEMFRSSS
>Polarella_glacialis_gene_35|GeneMark.hmm|378_aa|-|272|1408_MGM_gi|1991544764|gb|CAJNNW010000223.1|_Polarella_glacialis_genome_assembly,_contig:_CCMP2088_scf7180000667059,_whole_genome_shotgun_sequence:5055-6463
MEAISNSIEDKLIDSLQFKLKEGASYINDRRSVTFHASGSNKYSPKSGQKLIKIQLTGDNWLDPSSVRVMFDLCNNDPSGDSHKQLRPIGPCHAFFRRCRIICGGQVIEDIDHFPRTSEMMHTLQSTASRANQHAEGVGNEMTITENYKTAESKNTSQQYHGIPGGQKMTMLFRPLLGIFNQEKYLPLSKMGTMTLELELVDDPGLAVIKPLNVGAPSSAEEIANRFVVENSTEDWSIENAQVKCDVITLDNQLQNSYDSHLLAGNSYPINYNTSITQNQSVSGNKINMNISRSVTRLKSVFCSLDSVIDYENDYQARKQFNDFYSPMFRFSQEVYSGNNAKFDERGEFTFQMQIGSKKFPETEIRSHQEAFYQLKNV
>Polarella_glacialis_gene_39|GeneMark.hmm|461_aa|-|66|1451_MGM_gi|1991544732|gb|CAJNNW010000236.1|_Polarella_glacialis_genome_assembly,_contig:_CCMP2088_scf7180000667074,_whole_genome_shotgun_sequence:143493-144944
MEAISNSIEDRLIESLQFKLKEGASYINDRRSVTFHASGSNVYSPKSGQKLIKIQLTGDNWLDPSTVRVMFDLVNNDKTTDGHKQLRPIGPCHAFFRRCRLLCGGQVIEDIDHFPRTSEMMHTLQSTSSRANQHAEGLGNEMKIDENYKAEETKNLAENYHGIAAGQKMSMLFQPLLGIFRQEKYLPLAKMGTMTLELELVDDPGLAVLKPYQGQPVTTTGEDGTTTTTPGVTHPATPVQIKHRFVVENTTSDWSIENAQIKCDVITLDNQLQNSYDSHLLAGNAYPINYNTFITQLQNVNGNRINMNISRSVTRLKSVFCTLDSVIDYEQDYPARKSFNDFYSPMHKFSKESYSGTNSKFDQTGEFTFQMQIGSKKIPETEIRSHQEAFYQLKKCLGIQASAVHSLDISPHEYRDHKLIIGIDTEKQLTQGFTGINTRAGDQLTMAVNLDSRLKEKYYAK
>Polarella_glacialis_gene_48|GeneMark.hmm|362_aa|-|3|1088_MGM_gi|1991544586|gb|CAJNNW010000315.1|_Polarella_glacialis_genome_assembly,_contig:_CCMP2088_scf7180000667189,_whole_genome_shotgun_sequence:23800-25239
MHTLQSKASRANQFAEGYGNEMTIDENYRKAETGNIARYYHGISGGQKLLLFRPLLGMFMQDKYLPLAKMGAMTLELELVDDPGIPVPKPFDTVPDPVTGVKPPVPAASEEAIKNNFVTENITMNWSMENAQIKCDVITLDNQLQNSYDSHLLQGNAFPINYNTFITQTQNVTGNKLNINISRSVTRLKSVFCTLDSVIDYEQDYPARKGWNDFYSPMFKFSQESYSGSNAKFDMAGEFTFQMQIGSKKFPETEIRSHQESFYQLKKCLGIQASAVHSLDISPNEYRNSKLIIGIDTEKQLTQGFTGINTRAGDQLTIALNLDSRLGGGVDKVDDKYYAKEIYVTLHTDNVLEIKGSGLTVY
>Polarella_glacialis_gene_50|GeneMark.hmm|477_aa|-|3|1433_MGM_gi|1991544535|gb|CAJNNW010000332.1|_Polarella_glacialis_genome_assembly,_contig:_CCMP2088_scf7180000667215,_whole_genome_shotgun_sequence:17116-18549
MEAISNSIEDKLIDSLQFKLKEGASYINDRRSVTFHAAGSNIYSPKSGQQIIKIQLTGDNWLDPSTIRVMFDLVNLDPEPLLLRPVGGCHAFFRRCRLLCGGQVVEDLDHFGRVSEMMHTLQSKASRANQFAEGYGNEMTIDENYRNLETGNIARDYHGIPGKQKMTMMFRPLLGMFMQDKYLPLAKMGTMTLELELVDDPGIPVLKPFDTVPDPVTGEKTPVPDADAVALENRFVKENTTMNWSIENAQIKCDVITLDNQLQNSYDSHLLAGNAYPINYNTFITQTQSVTGNKLNINISRSVTRLKSVFCTLDAVIDYEQDYPARKGWNDFYSPMHKFSKESYTGNNAKFDEKGEFTFQMQIGSKKNPETEMRSHQEAFYQLKKCLGIQASAVHSLDISPHEYRNSKLIIGIDTEKQLTQGFTGINTRAGDQLTIALGLDSRLGGGVNDKYFAKEIYVTLHTDNVLEIKDSGITVY
>Polarella_glacialis_gene_57|GeneMark.hmm|364_aa|-|3|1094_MGM_gi|1991544274|gb|CAJNNW010000447.1|_Polarella_glacialis_genome_assembly,_contig:_CCMP2088_scf7180000667381,_whole_genome_shotgun_sequence:95390-96796
VVEDLDNVGRLSEMMNTLQSTQSRANQNTEGFGNEMTVDENYRTIATKNRSSDYHGIPGRQRMTMLFKPMLGMFAQEQNKYLPLSKIGSMTLELELVDNENDPVITPLITMSIPTAEQADNFFLPGNTSTNWSIENVQIKCDLITLDSQLQNSYDAHLLAGNAYPINYTFIAQNQNVSGSKASINISRGVTRLKTVFATFDNDINYEGDYKARKPWNDFYSPMHKFSKTSYEGGNAKFDEKGEFQFQMQIGSKKIPETEIRSHQEAFYQLKKCLGIQASAVHSLDISSSEYRNNKLIIGIDTEKMLGAGFTGINSRAGDQLTISFNQNKGLNVNPVDDYFASQMHVTLHTDNVLEIRENGVTVR
>Polarella_glacialis_gene_59|GeneMark.hmm|466_aa|-|3|1400_MGM_gi|1991544205|gb|CAJNNW010000482.1|_Polarella_glacialis_genome_assembly,_contig:_CCMP2088_scf7180000667435,_whole_genome_shotgun_sequence:69814-71214
MEAVSNSIEDRLIDSLKFTLKEGASYITDRKSVTFYASGSNIYSPKSGNKTIQIKLTGDHWLDPSTIRIMFDLVNNDINTHLRPVGGCHAFFRRCRLICGGQVVEDLDHFGRVSEMMHTLQSTASRANQFAEGFGNELTIHENYNKVETNNTAADYHGILGGQKMTMLFKPLLGLFNQEKYLPLSKMGGITLELELVDDAGIPVLKPFTAPPPAVTQPTSEAGKAINFVLENTSTNWSIENVCIKTDVIVLDSQLQNSYDSHLLAGNSYSINYNTFITQVQSLSGNRYSVNISRNVTALKSVFCTLDNEIEYESDYPARKSFNDFYSPMHYYSKQSYAGKNAKYDEKGEFSFQMQIGSKKYPESEIRSHQEAYYQLKKCLGVQSSSVHSFDILPREYRDYKFIIGIDTERQLGSGFTGQNTRSGDQLTINLNLDNRLPSAYFAKEMYITLHTDNVLNIRDSGVTIF
>Polarella_glacialis_gene_62|GeneMark.hmm|312_aa|-|481|1419_MGM_gi|1991544201|gb|CAJNNW010000483.1|_Polarella_glacialis_genome_assembly,_contig:_CCMP2088_scf7180000667436,_whole_genome_shotgun_sequence:68402-69821
MEAISNSIEDKLIDSLQFKLKEGASYINDRRSVTFHAAGSNIYSSRSGNKVIKIQLTGDNWLDPSTLRVMFDLVNNDTNRELRPVGGCHAFFRRCRLLCGGQVVEDLDHFGRVSEMMHTLQSKASRANQFAEGFGNELTIDENYKSDETGNIAQDYHGIPGKQKMTMLFRPLLGIFMQDKYLPLSKMGAMTLELELVDDPGIPVLKPFAPPTDPVTGVTPPTPPSTEVAKKHRFVDENTTTNWSIENAQIKCDVITLDNQLQNSYDSHLLAGNAYPINYNTFITQVQSVSGNRISVNVSRSVTRLKSVFLYA
>Polarella_glacialis_gene_67|GeneMark.hmm|389_aa|-|229|1398_MGM_gi|1991543884|gb|CAJNNW010000617.1|_Polarella_glacialis_genome_assembly,_contig:_CCMP2088_scf7180000667634,_whole_genome_shotgun_sequence:175928-177326
VEAMANSIEDKLVDSLQFKLKEGVSYINSRRSVSFYPQGSNIYTSKSGAKVVKIMLIGDHWLDPSTVRISFDVVNNDPEPTHEVRPIGSPWSFYKRFRLLCSGTVIEDISEYARTHEMMHTLTSKASRENDFSEAYGNELTILENYTNSDSNFATSFPGIKGGQRQTVLFKPLSGILSQNIFLPLSKLGNLTLEFELSNDPLDATIKPYPVPLPAESEFLRDNRFHRGNTSDNYSLENFVALADVIQLDNGLQNSYDSHLLQGNAYAINYSTFTRNQNVLSGRSGQKKFSLSVSRAVTRLKSVFITLDRGIEFESDSLARKTWNDFYSPMHRYSTLFNGQNARHDSKGEFECQLLIGSRRYPEKPIASHAEAFYYLKKTLGIQLFHAFI
>Polarella_glacialis_gene_77|GeneMark.hmm|481_aa|-|3|1445_MGM_gi|1991543809|gb|CAJNNW010000648.1|_Polarella_glacialis_genome_assembly,_contig:_CCMP2088_scf7180000667672,_whole_genome_shotgun_sequence:46536-47981
MEAISNSIEDKLIDSLQFKLKEGASYINDRRSVTFHAAGSNIYSSRTGNKLIKNQLTGDNWLDPSTVRVMFDVVNNDNDEVKLLRPIGGCHAFFRRCRLLCGGQVVEDLDHFGRVSEMMHTLQSKASRANQFAEGFGNEMTIDENYRSIKTENIAQDYHGIPGGQKMTMLFRPLLVMFMQDKYLPLAKMGTMTLELELVDDPGIPVLKPFDTVPDPVTGKKPAVPDSDAEGIKTRFVKENTTFNWSIENAQIKCDVITLDNQLQNSYDAHLLAGNAYPIDYNTFITQAQNVTGNKLNINISRSVTRLKSVFCTLDSVIDYEQDYPARKGCNDFYSPMFKFSKESYSGNNAKFDEKGEFTFQVQIGSKKFPETEMRSHQEAFYQLKKCLGIQASAVHSLDISPNEYRNSKRIIGIDTEKQLTQGFTGINTRAGDQLTITLNLDSRLGGGVNRVDDKYYAKEMYVTMHTDNVLEIKDSGITVY
>Polarella_glacialis_gene_90|GeneMark.hmm|426_aa|-|163|1443_MGM_gi|1991543553|gb|CAJNNW010000777.1|_Polarella_glacialis_genome_assembly,_contig:_CCMP2088_scf7180000667849,_whole_genome_shotgun_sequence:97399-98842
MEATSNSIEDKLIDSLQFKLKEGASYINDRRSVTFHAAGSNIYSSRTGNKLIKIQLTGDNWLDPSTVRVFDVVNNDNDEVKLLRPIGGCHAFFRRCRLLCGGQVVEDLDHVGRVSEMMHTLQSKASRANQFAEGFGNEMTIDENVGSIKTEDIAQYYHGIPGGQKMTMLFRPLLGMFMQDKYLPLAKMGTMTLELELVDDPGIPVLKPFDTVPDPVTGIKPAVPDSDAVAKKTRFVNANTTFNWSIENAQIKCDVITLDNQLQNSYDSHLLAGNAYPINYNTFITQTQNVTGNKLNINISRSVTRLKSVFCTLDSVIDYEQDFPARKGWNDFYSPMFKFSQESYSGNNAKFDEKGEFTFQMQIGSKKFPETEMRSHQEAFYQLKKSLGIQASAVHSLDISPNEYRNSKLIIGIDTEKQLNTRLYWY
>Polarella_glacialis_gene_95|GeneMark.hmm|472_aa|-|1|1419_MGM_gi|1991543365|gb|CAJNNW010000860.1|_Polarella_glacialis_genome_assembly,_contig:_CCMP2088_scf7180000667976,_whole_genome_shotgun_sequence:29731-31150
VEAISNSIEDKVIDSLQFKLKEGASYINDRRSVTFHAAGSNIYSSRTGNKLIKIQLTGDNWLDPSTVRVMFDLVNNDTSRQLRPVGGCHSFFRRCRLLCGGPVVEDLDHFGRVSEMMHTLQSKASRANQFAEGFGNELTIDENYKGEETGNIAENYHGIPSKQKMTMLFRPLLGIFLQEKYLPLAKMGTMTLELELVDDPGIPVLKPFETVPDPVTGVTPPTPPADAVAIKNRFVRENTSTNWSIENAQIKCDVITLDNQLQNSYDSHLLAGNAYPINYNTFITQIQSVSGNRINVNISRSVTRLKSVFCTLDSIVDYEQDYPARKSWNDFYSPMHIFSNESFKGSNAKFDEKGEFTFQMQIGSKKFPETEIRSHQEAFYQLKKCLGIQASAVHSLDISPNEYRNSKLIIGIDTEKQLTQGFTGINTRAGDQLTIAVNLDNRLDKNYYAKINLCDSSHRQRSRNKRFGNKCL
>Polarella_glacialis_gene_96|GeneMark.hmm|361_aa|+|3|1088_MGM_gi|1991543309|gb|CAJNNW010000886.1|_Polarella_glacialis_genome_assembly,_contig:_CCMP2088_scf7180000668021,_whole_genome_shotgun_sequence:267698-269104
EAFANSIEDKLVDSLQFKLKEGASYINSRRSVSFYPQGSNIYTSKSGAKVVRIMLTGDNFLDPSTVRISFDVVNNNQSVDQELRAIGSPWAFFKRLRLLCQGTTLEDISEYARTHEMMHTLTSKASRANDFSEAFGNEMTILENYTDDDGKHTPGTFPGIKGGQRQTVLFKPLSGVLSQNIFLPLSKMGNLTLEFELSNDSNDSIIKPYPVPPESASQFIKDNRFHRGNTSDNYSLENFVVLADVLQLDNGLQSSYDSHLLQGNAYAIDYSTFIAQNQNFQSGSSGQKKFSLSVSRAVTRLKSVFITLDRDIEYESDSLARKNWNDFYSPMHHYSTPLKGENARHDSKGEFECQLLIGSRR
>Polarella_glacialis_gene_103|GeneMark.hmm|477_aa|-|3|1433_MGM_gi|1991543214|gb|CAJNNW010000932.1|_Polarella_glacialis_genome_assembly,_contig:_CCMP2088_scf7180000668098,_whole_genome_shotgun_sequence:62751-64184
MEAISNSIEDKLIYSLQFKLKEGASYINDRRSVTFHAAGSNIYSPKSGQKLIKIQLTGDNWLDPSTVRVMFDLVNNDASHKLLRPVGGCHSFFRRCRLLCSGQIVEDLDHFSRLSKMMNTLQSKASRANQFAEGYGNEMTIDENYRKIETGNIARYYHGIPGGQRMTMLFRPLLGMFMQDKYLPLAKMGAMTLELELVDDPGIPVLKPFDTVPDPVTGVKPPVPAASEESKNNNFVTENTTMNWSIENAQIKCDVITLDNQLQNSYDSHLLQGNAYPINYNTFITQTQNVTGNKLNINISRSVTRLKSFFCTLDSVIDYEQDYQARKGWNDFYSPMFKFSKESYSGNNAKFDEEGEFTFQMQIGSKKFPETEMRSHQEAFYQFKKCLGVQASAVHSLDISPNEYRNSKLIIGTDTEKQLTQGFTGINTRAGDQLTIALNLDSRLGGGLDDKYYAKEIYVTLHTDNVLEIKDSGITVF
>Polarella_glacialis_gene_105|GeneMark.hmm|469_aa|-|3|1409_MGM_gi|1991543202|gb|CAJNNW010000939.1|_Polarella_glacialis_genome_assembly,_contig:_CCMP2088_scf7180000668109,_whole_genome_shotgun_sequence:38384-39793
MEAISNSIEDKLIDSLQFKLKEGASYIDDRRAVTYYPQGSNFYTPKNGTKTIKINLTGDNWLDPSTVRVMFDLSNKSDKVEVELKPIGGPWAFFRRVKLMCGGTTIEDLDYYNRVHEMMHTLTSKASRENDFCEGFGNELTVMENYKANNKYNKANSFHGIPGGQAQTVLFKPLLSLFNQNIFLPLSKMGSMILELELVDDINEPIVEPGPAPAAGSTQEIIDERFTTLNTSTDWEIINVMVKCDVISFDNGLQNSYDAHLLSGLSYPISYNTMITQYQHVIGFNTYGQQKINLNMSRAVTRLKSVFVTLDKVINYEADQKARKSWNDFYSPMHRYSSEYDGINAKFFNQAGEFEAQLSIGNRKFPESELRSHAEAYYSLKKCLGLQSSSVHSLDISATEYRNSKFILGFDLEQNLGSGYTGIRTTGGDSINFKFNHRSTYPQNWASKVYVTLHTDNVMEIRDSGVNVF
>Polarella_glacialis_gene_110|GeneMark.hmm|348_aa|-|3|1046_MGM_gi|1991543169|gb|CAJNNW010000959.1|_Polarella_glacialis_genome_assembly,_contig:_CCMP2088_scf7180000668138,_whole_genome_shotgun_sequence:56428-57830
MHTLTSKASRENDFCEAFGSEITILEDYQGLDQADVFYGIPGNQSMTVLFKPLLGLLNQNKFLPLSKMPITLELELVDSRNDPIIEPDDASSTNPKKFTIANTSNNWSIENVQVKVDLVTLDNGLQNSYDSHLLSGNSYPINYNTFITQVQNVIGGTNIVTNTTLGQQKISLSVSRAITRLKSVFITLDKNTSYEKTQGGFKARKPHNDFYSPMNDYSITPGKNPKYNQAGEFEFQIQIGSKRMPETPIRSHTEAYYQLKKCLGIQSSPVHSLDISAVEYRHSKFILGIDTEKQLGSGFTGISTRAGDLMTILFSHRDTDPTKWATQVYITLHSDNILEIRDSGVNVF
>Polarella_glacialis_gene_113|GeneMark.hmm|381_aa|-|134|1279_MGM_gi|1991543107|gb|CAJNNW010000987.1|_Polarella_glacialis_genome_assembly,_contig:_CCMP2088_scf7180000668184,_whole_genome_shotgun_sequence:28520-29799
MEAISNSIEDKLIDSLQFKLKEGASYINDRRSVTFHAAGSNIYSSRVGNKLIKIQLTGDNWMDPSTLRVMFDLVNNDTDEVKLLRPIGGCHAFFRRCRLLCGGQVVEDLDHFGRVSEMMHTLQSTASRANQFAEAFGNEMTIDENYRSIKTENIAQDYHGIPGGQKMTMLFRPLLGMFMQDKYLPLAKMGTMTLELVDDPGIPVLKPFDTVPDPVTGVKPEVPASSDVAKKTRFVKENTTFDWSIQNAMVKCDVITLDNQLQNSYDAHLLAGNAYPINYNIFITQAQNVTGNKLNINISRSVTRLKSVFCTLDSVIDYEQDYPARKGWNDFILQCLNLVKNLIQEIMPNLMKKGNLHFRCKSVLKNSPKQRCDLIKKHFIN
>Polarella_glacialis_gene_114|GeneMark.hmm|342_aa|-|388|1416_MGM_gi|1991542999|gb|CAJNNW010001021.1|_Polarella_glacialis_genome_assembly,_contig:_CCMP2088_scf7180000668244,_whole_genome_shotgun_sequence:73982-75398
MEAISNSIEDKLIDSLQFKLKEGASYINDRRSVTFHAAGSNIYSPRSGNKLIKIQLTGDNWLDPSTLRVMFDLVNNDSSRQLRPVGGCHAFFRRCRLLCGGQVVEDLDHFGRVSEMMHTLQSKASRANQFAEGFGNELTIDENYNGDETGNIAEDYHGIPGKQKMTMLFRPLLGIFMQDKYLPLSKMGTMTLELELVDDPSIPVLKPFEPVPDPVTGVTPPTPAADAVALKNRFVRENTSTNWSIENAQINCDVITLDNQLQNSYDSHLLAGNAYPINYNTFISQVQSVSGNRISVNVSRSVTRLKSVFCTLDSLINYEQDYAARKAFNDFYSPMHVFSKTS
>Polarella_glacialis_gene_116|GeneMark.hmm|314_aa|-|502|1446_MGM_gi|1991542955|gb|CAJNNW010001046.1|_Polarella_glacialis_genome_assembly,_contig:_CCMP2088_scf7180000668277,_whole_genome_shotgun_sequence:69-1515
MEAISNSIEDKLIDSLQFKLKEGASYINDRRSVTFHAAGSNIYSPKSGNKLIKIQLTGDNWLDPSTVRVMFDVVNNDDAHAKLLRPIGGCHAFFRRCRLLCGGQVVEDLDHFGRVSEMMHTLQAKASRANQFAEGFGNEMTIDENYRNDGTKNIAEQYHGVPGKQKMTMLFRPLLGMFMQDKYLPLAKMGTMTLELELVDNPGIPVLKPFDTVPDPVTGVKPAVPDSDAVGIKNRFDKENTTFNWSIENAQIKCDVITLDNQLQNSYDSHLLAGNAYPINYNTFITQTQNVTGNKLNINISRSVTRLKSFFLYA
>Polarella_glacialis_gene_117|GeneMark.hmm|469_aa|-|3|1409_MGM_gi|1991542905|gb|CAJNNW010001076.1|_Polarella_glacialis_genome_assembly,_contig:_CCMP2088_scf7180000668319,_whole_genome_shotgun_sequence:21244-22653
MEAISNSIEDKLIDSLQFKLKEGASYINDRRSVTFHASGSNKYSPKSGQKLIKIQLTGDNWLDPSSVRVMFDLCNNDPSGDSHKQLRPIGPCHAFFRRCRIICGGQVIEDIDHFPRTSEMMHTLQSTASRANQHAEGFGNEMTITENYKTAESKNTSQQYHGIPGGQKMTMLFRPLLGIFNQEKYLPLSKMGTMTLELELVDDQGSAVIKPLNVLAQSSIEEQANRFVIENTTVNWSIESAQVKCDVITLDNQLQNSYDSHLLAGNSYPINYNTSITQNQSVSGNKINMNISRSVTRLKSVFCTLDSVIDYEKDYQARKQFNDFYSPMFKFSQEVYSGNNAKFDEKGEFTFQMQIGSQKNPETEIRSHQEAFYQLKKCLGIQASSVHSLDISPNEYRNHKLIIGIDTEKQLTQGFTGINTRAGDQLTISLNLDSRLGGGENDKYFAKDIYVTLHTDNVLEIKESGITVY
>Polarella_glacialis_gene_118|GeneMark.hmm|350_aa|-|3|1052_MGM_gi|1991542854|gb|CAJNNW010001093.1|_Polarella_glacialis_genome_assembly,_contig:_CCMP2088_scf7180000668343,_whole_genome_shotgun_sequence:186820-188000
MMHTLQSTASRANQFAESFGNEMTISEINRREETLNTSSKFPGIPGGQRMTMLFQPLLGIFQQTKYLLLSKMGTMTLELELVDDPNMPIISPIFSPVPNFETIRFSGLNTSTNWSIENVQIKCDVIILDNQLQNSYDSHRLGGGEYPIAYNTFITQTQNVSGSKASVNISRNVTRLKSVFVTFDTLILNESDTQARKSWNDFYSPMHKFQRDVFEGTNSAFDERGEFQFQLQIGSKKLPETEIRSHQEAFYQFKKCFGVQASAVHSLDISAAEYRDYKLIIGIDCERMLGKGFSGINTRAGDQLTVTFNQDSRLNTENNELNVDFLAKQMHVILHSDNVLTVSASGITVY
>Polarella_glacialis_gene_120|GeneMark.hmm|342_aa|-|66|1094_MGM_gi|1991542724|gb|CAJNNW010001157.1|_Polarella_glacialis_genome_assembly,_contig:_CCMP2088_scf7180000668438,_whole_genome_shotgun_sequence:71406-72856
MMHTLQSTASRANQHAEGFGNEMTIDENYKGEETKNLTENFHGIPGGQKMTMLFRPLLGMFMQDKYLPLAKMGTMTLELELVDDPGLAVLKPYQAQPVTTTEEDGTTTTTPGVTHAATPLQIKHRFAVENTTSDWSIENAQIKCDVITLDNQLQNSYDSHLLEGNAYPINYNTFITQLQNVSGNRINMNISRSVTRLKSVFCTLDSVIDYEQDYPARKSFNDFYSPMHKFSKEYYKGTNSKFDQKGEFTFQMQIGSKKIPETEMRSHQEAFYQLKKCLGVQASAAHSLDISPHEYRDHKLFFGIDTEKQLTQGFTGINTRAGDQLTIAVNLDSRLEEKYYAK
>Polarella_glacialis_gene_137|GeneMark.hmm|301_aa|+|3|908_MGM_gi|1991542059|gb|CAJNNW010001455.1|_Polarella_glacialis_genome_assembly,_contig:_CCMP2088_scf7180000668928,_whole_genome_shotgun_sequence:6699-8108
EAISNSIEDKLIDSLQFKLKEGASYINDRRSVTFHASGSNKYSPKSGQKLIKIQLTGDNSLDPSTVRVMFDLCNNDPTTDGHRQLRPIGPCHAFFRRCRLICGGQVIEDIDHFPRTSEMMHTLQSTASRANQHAEGFGNEMTINENYKTAESKNTSQQYHGIPGGQKMTMLFRPLLGIFKQEKYLPLSKMGTMTLELELVDDPGLAVIKPLNVGAPSSVEEIANRFVVENTTEDWSIENAQIKCDVITLDNQLQNSYDSHLLAGNAYPINYNTFITQNQSVSENKINMNISRSVTRLKSVF
>Polarella_glacialis_gene_141|GeneMark.hmm|305_aa|-|3|917_MGM_gi|1991541956|gb|CAJNNW010001499.1|_Polarella_glacialis_genome_assembly,_contig:_CCMP2088_scf7180000668997,_whole_genome_shotgun_sequence:21184-22627
MFMQDKYLPLAKMGTMTLELELVDDPGIPVLKPFDTVPDPVTGVKPAVPDSDAVGIKTRFVKENTSFDWSIENAEIKCDVITLDNQLQNSYDSHLLAGNSYPINYNTFITQTQNVSGNKYNINISRSVTRLKSVVCTLDSVIDYEQDYPARKGWNDFYSSMFKYSKESYSGNNAKFDERGEFTFQMQIGSKKIPETEMRSHQEAFYQLKKCLGIQASAVHSLDISPNEYRNSKLIIGIDTEKQLTQGFTGINTRAGDQLTITLNLDSRLGGGLNRVDDKYYAKEMYVTMHTDSVLEIKDSGITVY
>Polarella_glacialis_gene_147|GeneMark.hmm|381_aa|-|281|1426_MGM_gi|1991541828|gb|CAJNNW010001563.1|_Polarella_glacialis_genome_assembly,_contig:_CCMP2088_scf7180000669097,_whole_genome_shotgun_sequence:44038-45464
MEAISNSIEDKLIDSLQFKLKEGASYINDRRSVTFHAAGSNIYSPKSGQKIIKIQLIGDNWLDPSTVRVMFDLVNNDEVGKLLRPVGGCHAFVRRCRLLCGGQVVEDLDHFGRLSEMMHTLQSKASRANQFAEAFGNEMTIEENYRAAETQNLAQDYHGIDGGQKMSMLFMPLCGLFRQDKYLPLSKMGTMTLELELVDDPGIPVLKPYDTVADPKTGVKPPLIKSTDEQIKNRFVQENTTINWSIQNAQIKCDVITLDNQLQNSYDSHLLAGNAYPVNYNTFITQTQNVNGNRLNVNISRSVTRLKSVFCTLDYEQDYPARKGWNDFYSPMFKFSKESYSGVNAKFDEKGEFSFQMQIASKKYPETEIRSHQEAFYQLKN
>Polarella_glacialis_gene_149|GeneMark.hmm|391_aa|-|268|1443_MGM_gi|1991541816|gb|CAJNNW010001572.1|_Polarella_glacialis_genome_assembly,_contig:_CCMP2088_scf7180000669108,_whole_genome_shotgun_sequence:5391-6834
MEAISNSIEDKLIDSLQFKLKEGASYINDRRSVTFHAAGSNIYSSRTGNKLIKIQLTGDNWLDPSTVRVMFDLVNNDNDEVKLLRPVGGCHSFFRRCRLLCGGQVVEDLDHFGRVSEMMHTLQSTASRANQFAEAFGNEMTIDEQYRSIKTENIAQYYHGIPGGQKMTMLFRPLLGMFMQDKYLPLAKMGTMTLELELVDDPGIPVLKPFDTVPDPVTGVKPAVPDSSEVGKKTRFVKENTTFDWSIQNAMVKCDVITLDNQLQNSYDAHLLAGNAYPINYNTFITQAQNVTGNKLNINISRSVTRLKSVFCTLDSVIDYEQDYPARKGWNDFYSPMFKLVKNLIQEIMPNLMKKGNLHFRCKSVLKIPRNRDAISSRSILSIKKMFRNSS
>Polarella_glacialis_gene_151|GeneMark.hmm|413_aa|-|142|1383_MGM_gi|1991541807|gb|CAJNNW010001579.1|_Polarella_glacialis_genome_assembly,_contig:_CCMP2088_scf7180000669124,_whole_genome_shotgun_sequence:95787-97170
MEAISNSIEDKLIDSLQFKLKEGASYINDRRSVTFHAAGSNIYSSRTGNKLIKIQLTGDNWLDPSTVRVMFDLVNNDTSRQLRPVGGCHSFFRRCRLLCGGQVVEDLDHFGGVSEMMHTLQSKASRANQFAEGFGNELTIDENYRNLETGNIAEDYHGIPGTQKMTMLFRPLLGIFLQEKYLELVDDPGIPVLKPFETVPDPETGVTPPTPPADAVAIKHRFVLENTSTNWSIENAQIKCDVITVDNQLQNSYDSHLLAGNAYPINYNTFITQIQSVSGNRINVNISRSVTRLKSFFCTLDSIVDYEQDYPARKSWNDFYSPMHIFSNESFKGSNAKFDEKGEFTFKMQIGSKKFPETEIRSHQEAFYQLKKCLGIQASAVHSLDLSPNEYRNSKLIIGIDTEKTINSRLYWY
>Polarella_glacialis_gene_153|GeneMark.hmm|300_aa|-|538|1440_MGM_gi|1991541801|gb|CAJNNW010001583.1|_Polarella_glacialis_genome_assembly,_contig:_CCMP2088_scf7180000669129,_whole_genome_shotgun_sequence:19220-20660
MEAISNSIEDKLIDSLQFKLKEGASYINDRRSVTFHAAGSNIYSPKSGQKIIKIQLTGDNWLDPSSVRVMFDLVNLDPEPKLLRPVGGCHGFFRRCRFLCGGQVVEDLDHFGRVSEMMHTLQSKASRSNQFAEGYGNEMTIDENYRNIETGNIARDYHGIPGKQKMTMMFRPLLGMFMQDKYLPLAKMGTMTLELELVDDPGIPVLKPFDTVPDPVTGVKPAVPDSDAVGIKNRFVKENTTMNWSIENAQIKCDVITLDNQLQNSYDSHLLAGNAYPINYNTFITQTQSVNGNKLNINTP
>Polarella_glacialis_gene_164|GeneMark.hmm|472_aa|-|3|1418_MGM_gi|1991541612|gb|CAJNNW010001672.1|_Polarella_glacialis_genome_assembly,_contig:_CCMP2088_scf7180000669260,_whole_genome_shotgun_sequence:22758-24176
MEAISNSIEDKLIDSLQFKLKEGASYINDRRSVTFHASGSNIYSSRSGNKVIKIVLSGDNWLDPSTLRICFDLVNNDTNTQLRPVGGCHAFFRRCRLICGGQVVEDLDHFGRVSEMMHTLQSKASRANQFAEGFGNEMTIDENYKSIDTDNIAEYYHGIPGNQKMTMLFKPLLGIFNQDKYLPLSKMGNMTLELELVDDPGLAVLKPYEPPTDPETGVTPPTPPATEEGRRLRFVKENTTTNWSIENAQIKCDVITLDNQLQNSYDSHLLAGNAYPINYNTFITQVQSVSGNRYAVNVSRSVTRLKSVFCTLDSVIAYEQDYAARKSFNDFYSPMHFFSKESYKGTNSKFDEKGEFTFQMQIGSKKFPETEIRSHQESFYQLKKCLGIQSSSVHSLDISPQEYRNYKLIIGIDTEKQLTQGFTGLNTRAGDQLTINLNLDSRLPAQYCAKEIYITLHTDNVLEIRDSGVNVY
>Polarella_glacialis_gene_166|GeneMark.hmm|465_aa|-|3|1397_MGM_gi|1991541436|gb|CAJNNW010001736.1|_Polarella_glacialis_genome_assembly,_contig:_CCMP2088_scf7180000669357,_whole_genome_shotgun_sequence:167574-168971
MEAISNSIEDRLIDSLKFTLKEGASYINDRRSVTFHASGSNVYSSRSGNKLIKISLTGDNWLDPSTLRVMFDLVNNDINTQLRPVGGCHAFFRRCRLICGGQVVEDLDHFGRVSEMMHTLQSTASRANQFAEGFGNELTIHENYTKIESNNTSSQYHGIPGRQKMTLLFKPLLGMFNQDKYLPLSKMGNMTLELELVDDPGIPVLAPFKAPLGPTAPSTDASKAINFVQENTTTNWSIENAQIKCDVITLDNQLQNSYDAHLLAGNSYPINYNTFITQVQSLSGNRYSVNVSRNVTALKSVFCTLDTDVAYEPDYAARKPFNDFYSPMHYYTKESYSGNNSKFDEGGEFSFQMQIGSKKFPETEIRSHQEAYYQLKKCLGVQSSSVHSFDISPNEYRNYKFIIGIDCEKQLTNGFTGMNTRAGDQLTINLNLDSRLPSAYHAKEMYITLHTDNVLNIRDSGVTIF
>Polarella_glacialis_gene_179|GeneMark.hmm|377_aa|+|3|1136_MGM_gi|1991540936|gb|CAJNNW010001982.1|_Polarella_glacialis_genome_assembly,_contig:_CCMP2088_scf7180000669766,_whole_genome_shotgun_sequence:76165-77594
EAISNSIEDKLIDSLQFKLKEGASYINDRRSVTFHASGSNVYSSRTGQKLIKIQLTGDNWLDPSTVRVMFDLVNLDPEPKLLRPVGGCHAFFRRCRLLCGGQVVEDLDHFGRVSEMMHTLQSKASRANQFAEGYGNEMTIDENYRNLETGNISRDYHGIPGKQKMMFRPLLGMFMQDKYLPLAKMGTMTLELELVDDPGIPVLKPFDTVPDPVTGDKPPVPDADAVALKKRFVKENTTMNWSIENAQIKCDVITLDNQLQNSYDSHLLAGNAYPINYNIFITQTQSVNGNKLNINISRSVTRLKSVFCTLDSVIDYEQDYPARKGWNDFYSTMFKFSKESYTGNNAKFDEKGEFTFQMQIGSKKFPETEMRSHHFIN
>Polarella_glacialis_gene_195|GeneMark.hmm|468_aa|-|3|1406_MGM_gi|1991540606|gb|CAJNNW010002158.1|_Polarella_glacialis_genome_assembly,_contig:_CCMP2088_scf7180000670028,_whole_genome_shotgun_sequence:17860-19266
VEAIANSIEDKLIDSLQFKLKEGASYINDRRSVSYFPQGSNIYQPQSGTKVIKILLTDSNSWLDPSTFRVMFDLRNNDETSNNYLRPIGGPWAFFRRIKLVVGGQVVEDIDYYGRTHEMMHTLTSKASRENDFCEAFGSEITILEDYQGLDQADVFYGIPGNQSMTVLFKPLLGLLNQTNFLPLSKMPITLELELVDSRNDPIIQPDDTANPTNPQKFTIANTSNNWSIENVQVKVDLITLDNGLQNSYDSHLLSGHSYPINYNTFITQVQNVIGGTNIITNTTLGQQKISLSVSRAITRLKSVFITLDKDTAYEKSKGGFKARKPHNDFYSPMNDYSMTAGKNPKYYQAGEFEFQIQIGSKRMPETPIRSHAEAYYQLKKCLGIQSSSVHSLDISAVEYRHSKFILGIDTEKQLGSGFTGISTRAGDLMTILFSHRDTDPAKWATQVYITLHSDNILEIRDSGVSVF
>Polarella_glacialis_gene_196|GeneMark.hmm|465_aa|-|3|1397_MGM_gi|1991540567|gb|CAJNNW010002178.1|_Polarella_glacialis_genome_assembly,_contig:_CCMP2088_scf7180000670058,_whole_genome_shotgun_sequence:15190-16587
MEAISNSIEDRLIDSLKFTLKEGASYITDRRSVTFHASGSNIYNPRSGNKVIKISLTGDNWLDPSTLRVMFDLVNNDVNTQLRPVGGCHAFFRRCRLICGGQVVEDLDHFARTSEMMHTLQSTASRANQFAEGFGSELTIHENYTKIESENKSSQYHGIPGNQKMTLLFKPLLGVFNQDKFLPLSKMGNMTLELELVDDPGFPVLKPFEAPTGVTPPATEASKEINFVLENTSTNWSIENAQVKCDVVTLDNQLQNSYDAHLLAGNSYPINYNTFITQVQSVSGSKYSVNVSRNVTALKSVFCTLDTDVAYESDYAARKPFNDFYSPMHYYSKESYSGKNAKFNEGGEFTFQMQIGSKKFPETEIRSHQEAYYQLKKCLGVQSSSVHSFDISPNEYRNYKFIIGIDTEKQLGCGFTGLNTRAGDQLTINLNLDSRLPSEYHAKQMYITLHTDNVLNIRDSGVTIF
>Polarella_glacialis_gene_199|GeneMark.hmm|310_aa|-|461|1393_MGM_gi|1991540430|gb|CAJNNW010002234.1|_Polarella_glacialis_genome_assembly,_contig:_CCMP2088_scf7180000670135,_whole_genome_shotgun_sequence:26435-27828
VEAIANSVEDKLIDSLTFKLKEGASYITDRRSCTFYPQGSNIYRSQNGTKTIKINLTGDHWLDPSTLRIMFDVKNNDPTYLNHLRPIGSPWGFFRRARLISSSVIEDIDHYGRCHEMLHTLTSKHSRANDYTEAFGEELTILEDLLGKNGADNHFGIPGGQSQSVLFKPMFGILNQPKFLPLKKMGGLSIELELNDNYLDAIVNPDKVQITTSSTQYYNTGEKGNTSTDYQIENVMVKVDLVTLDNSLQNSYDAHLLQGNSYPINYNTYINSVQNVIGAGSFGQEKINLSVSRAFTRLKSVFITLDRACI
>Polarella_glacialis_gene_200|GeneMark.hmm|456_aa|-|32|1402_MGM_gi|1991540247|gb|CAJNNW010002333.1|_Polarella_glacialis_genome_assembly,_contig:_CCMP2088_scf7180000670291,_whole_genome_shotgun_sequence:23045-24447
VEAFANSIEDKLVDSLQFKLKEGASYINSRRSVSFYPQGSNIYTSKSGAKVVRSMLTGDIWLDPSTVRISFDVVNNDQSAEHELRPIGSPRAFFKRFRLLISGTAVEDISEYARTHEMMHTLTSKASRENDFCEAFGNEITILENYTDNDNNTAATFPGIKGGQRQTVLFKVLSGLLSQNKCLPLSKMGNLTLEFELSNDPLDAILKPYPVPDPDQSEIIRTTRFHRGNTSDNYSLENFVVLADVLQLDNGLQNSYDSHLLQGNAYAINYNTFITQNQNVLSGKFGQKKISLSVSRAVTRLKSVFITFDRDVEDESDSLARKNWNDFYSPMHRYSTSYKGSNARYDEKGEFECQLIIGSRRYPEKPITSHGEAYYNLKKCLGIQSSSVHSFDISALEYRNYKLILGFDLETSLGASFTGLSTRAGDLLTVNFAHAPDADDLDVATQVYITLHSDNI
>Polarella_glacialis_gene_201|GeneMark.hmm|465_aa|-|3|1397_MGM_gi|1991540226|gb|CAJNNW010002341.1|_Polarella_glacialis_genome_assembly,_contig:_CCMP2088_scf7180000670301,_whole_genome_shotgun_sequence:1267-2664
MEAISNSIEDRLIDSLKFTLKEGASYITDRRSVTFHASGSNIYNPRSGNKVIKISLTGDNWLDPSTLRVMFDLVNNDTNTQLRPVGGCHAFFRRCRLICAGQVVEDLDHFARTSEMMHTLQSTASRANQFAVGFGSELTIHENYTKIESENKSSQYHGIPGNQKMTLLFKPLLGVFNQDKFLPLSKMGNMTLELELVDDPGFPVLKPFEAPTGVTDPATEASKEINFVLENTSTNWSIENAQVKCDVVTLDNQLQNSHDAHLLAGNSYPINYNTFITQVQSVSGSKYSVNVSRNVTALKSVFCTLDTDVAYEPDYAARKPFNDFYSPMHYYSKESYSGNNSKFNEGGEFTFQMQIGSKKFPETEIRSHQEAYYQLKKCLGVQSSSVHSFDISPNEYRNYKFIIGIDTEKQIGCGFTGLNTRAGDQLTINLNLDSRLPSAYHAKEMYITLHTDNVLNIRDSGVTVF
>Polarella_glacialis_gene_202|GeneMark.hmm|467_aa|-|3|1403_MGM_gi|1991540223|gb|CAJNNW010002343.1|_Polarella_glacialis_genome_assembly,_contig:_CCMP2088_scf7180000670304,_whole_genome_shotgun_sequence:60632-62035
VEAIANSIEDKLIDSLQFKLKEGASYITDRRSVSYYPQGSNIYQPQNGTKCIKVLLTDSNSWLDPSTFRVMFDLRNNDETSTNYLRPIGGPWAFFRRIKLVVGGQVVEDIDYYGRTHEMMHTLTSKASRENDFCEAFGSEITILEDYQGLDQADVFYGIPGGQSMTVLFKPLLGLLTQSKFLPLSKMPITLELELVDSRNDPIIEPDDTLNTNPHKFTIGNTSNNWSIENVQVKVDLVTLDNGLQNSYDSHLLSGHSYPINYNTFITQVQNVIGGTNIVTNTTLGQQKISLSVSRAITRLKSVFITLDKITSYEKTQGGFKARKPHNDFYSPMNDYSMTPGKNPKYNQAGEFEFQIQIGSKRMPETPIRSHTEAYYQLKKCLGIQSSPVHSLDISAVEYRHSKFILGIDTEKQLGSGFTGISTRAGDLMTILFSHRDTDPTKWATQVYITLHSDNILEIRDSGVSVF
>Polarella_glacialis_gene_204|GeneMark.hmm|372_aa|-|323|1441_MGM_gi|1991540212|gb|CAJNNW010002348.1|_Polarella_glacialis_genome_assembly,_contig:_CCMP2088_scf7180000670311,_whole_genome_shotgun_sequence:69173-70614
MEAISNSIEDKLIDSLQFKLKEGASYINDRRSVTFHASGSNVYSSRTGQKLIKIQLTGDNWLDPSTVRAMFDLVNLDPEPKLLRPVGGCHAFFRRCRLLCGGQVVEDLDHFGRVSEMMHTLQSKASRANQFAEGYGNEMTIDENYRNKETGNIARDYHGIPGTQKMTMMFKPLLGMFMQDKYLPLTKMGTMTLELELVDDPGIPVLKPFDTVPDPVTGVKPTVPDSDAVALENRFVKENTTMNWSIENAQIKCDVITLDNQLQNSYDSHLLAGNAYPIYYNTFITQTQSVNGNKLNINISRSVTRLKSFFCTLDSVIDYEQDYPARKGWNDFIPQCLNLVKNLIQEIMTNLMKKGNLHFRCKLVLKNFPKQR
>Polarella_glacialis_gene_205|GeneMark.hmm|332_aa|+|3|1001_MGM_gi|1991540185|gb|CAJNNW010002368.1|_Polarella_glacialis_genome_assembly,_contig:_CCMP2088_scf7180000670341,_whole_genome_shotgun_sequence:42585-43990
EAIANSIEDKLIDSLQFTLKEGASYITDRRSVSYYPQGSNIYQSQSGTKVIKILLTDSNSWLDPSTFRVMFDLRNNNETSNNYLRPIGGPWAFFRRIKLVVGGQVVEDIDYYGRTHEMMHTLTSKARRENDFCEAFGSEITILEDYQGLDQADVFYGIPGNQSMTVLFKPLLGLLNQTKFLPLSKMPITLELELVDSRNDPIIQPDDTANPTNPQKFTIANTSNNWSIENVQVKVDLVTLDNGLQNSYDSHLLSGHSYPINYNTFITQAQNVIGGTNIVTNTTLGQQKISLSVSRAITRLKSVFITLDKNTSYEKLRVGSKHENHTTIFIVL
>Polarella_glacialis_gene_210|GeneMark.hmm|469_aa|-|3|1409_MGM_gi|1991540144|gb|CAJNNW010002394.1|_Polarella_glacialis_genome_assembly,_contig:_CCMP2088_scf7180000670385,_whole_genome_shotgun_sequence:20260-21669
MEAISNSIEDKLIDSLQLKLKEGASYINDRRSVTFHASGSNKYSPKSGQKLIKIQLTGDNWLDPSTVRVMFDLVNNDPGGDSHKQLRPVGPCHAFFRRCRLICGGQVIEDIDHFSRTSEMMHTLQSTASRANQHAEGFGNEMTINDNYKTAETKNTSQQYHGIPGGQKMTMLFRPLLGIFMQEKYLPLSKMGTMTLELELVDDPGLAVIKPLNVGAPSTVEEIASRFVVENTTEDWSIENAQIKCDVITLDNQLQNSYDSHLLAGNAYPINYNTFITQNQSVSGNKINMNISRSVTRLKSVFCTLDSLIDYEKDYQARKQFNDFYSSMFRFSQEVYSGNNAKFDERGEFTFQMQIGSNKFPETEIRSHQEAFYQLKKCLGIQASSVHSLDLSPNEYRNHKLIIGIDTEKQLTQGFTGINTRAGDQLNISLNLDSRLGGGENDKYYAKDIYVTLHTDNILQISDSEIIVF
>Polarella_glacialis_gene_226|GeneMark.hmm|479_aa|-|3|1439_MGM_gi|1991539684|gb|CAJNNW010002598.1|_Polarella_glacialis_genome_assembly,_contig:_CCMP2088_scf7180000670719,_whole_genome_shotgun_sequence:73176-74615
MEAISNSIEDKLIDSLQFKLKEGASYINDRRSVTFHAAGSNIYSPKSGQNLIKIQLTGDNWLDPSTVRVMFDLVNNDTSRQLRPVGGCHSFFRRCRLLCGGQVVEDLDHFGRVSEMMQTLQSKASRANQFAEGFGNELTIDENYRNIETGNIAENYHGIPGKQKMTMLFRPLLGLFMQDKYLPLAKLGTMTLELELVDDPGIPVLKPFETVPDPVTGETPPVPPPDAVAIKHRFVTENTSTNWSIEKAQTKCDVITLDNQLQNSYDSHLLAGNAYPINYNTFITQVQSVSGNRINVNISRSVTRLKSVFCTLDSFVDYEQGYPARKSWNDFYSPMFKFSKESYSGSNAKFDEKGEFSFQLQISSKKYPETEIRSHQEAFYQLKKCLGVQASSVHSLDISPNEYRNSKLIIGIDTQKQLTQGFTGINTRAGDQLTIALNLDSRLGGGVDKVDDKYYAKEIYVTLHTDNGLEIKDSGINVY
>Polarella_glacialis_gene_227|GeneMark.hmm|469_aa|-|3|1409_MGM_gi|1991539683|gb|CAJNNW010002599.1|_Polarella_glacialis_genome_assembly,_contig:_CCMP2088_scf7180000670720,_whole_genome_shotgun_sequence:6161-7570
MEAISNSIEDKLIDSLQFKLKEGASYINDRRSVTFHASGSNKYSPKSGQKLIKIQLTGDNWLDPSTVRVMFDLVNNNPTADAHKQLRPIGPCHAFFRRCRLICGGQVIEDLDHFSRTSEMMHTLQSTASRANQHAEGFGNEMTITENYKTAESKNASQQYHGIPGGQKMTMLFRPLLGIFMQEKYLPLSKMGTMTLELELVDDPGLAVIKPLNTGVASTPDEKANRFVVENTTEDWSIENAQVKCDVITLDNQLQNSYDSHLLAGNSYPINYDTFITQNQSVSGNKIKMNISRSVTRLKSVFCTLDSVIDFEDDYQCRKQFNDFYSPMFRFSQEVYSGNNAKFDEKGEFSFQMQVSSKKFPETEIRSHQEAFYQLKKCLGIQASSVHSLDISPNEYRNHKFIIGIDTEKQLTQGFTGINTRAGDQLTISLNLDSRLGGGENDKYFAKDIYVTLHTDNILEIKDSGITVY
>Polarella_glacialis_gene_228|GeneMark.hmm|414_aa|+|3|1247_MGM_gi|1991539666|gb|CAJNNW010002604.1|_Polarella_glacialis_genome_assembly,_contig:_CCMP2088_scf7180000670726,_whole_genome_shotgun_sequence:76138-77580
EAISNSIEDKLIDSLQFKLKEGASYINDRRSVTFHASGSNVYSSRTGHKLIKIQLTGDNWLDPSTVRVMFDLVNLDPEPKLLRPVGGCHAFFRRCRLLCGGQVVEDLDHFGRVSEMMHTLQSKASRANQFAEGYGNEITIDENYRNLETGNIARDYHGIPGNQKMTMMFRPLLGMFMQDKYLPLAKMGTMTLKLELVDDPGIPVLKPFDTVPDPVTGDKPPVPDADAVALKNRFVKENTTMNWSIENAQIKCDVITLDNQLQNSYDSHLLAGNAYPINYNTFITQTQSVNGNKLNINISRSVTRLKSVFCTLDSVIDYEQDYPARKGWNDFYSPMFKFSKESYSGNNAKFDEKGEFTFQMQIGSKKFPETEMRSHQESFYQLKKCLGIQASAVHSLDISPHEYRNSKLIIGIDT
>Polarella_glacialis_gene_235|GeneMark.hmm|338_aa|-|3|1016_MGM_gi|1991539592|gb|CAJNNW010002646.1|_Polarella_glacialis_genome_assembly,_contig:_CCMP2088_scf7180000670783,_whole_genome_shotgun_sequence:67524-68540
NQHAEGFGNEMTINENYRTAESKNTSQQYHGIPGGQKMTMLFRPLLGIFMQEKYLPLSKMGTMTLELELVDDPGLAVIKPLNVGDPSSAEEIANRFVVENTTEDWSIENAQVKCDVITLDNQLQNSYDSHLLAGNSYPINYNTFITQNQSVSGNKINMNISRSVTRLKSVFCSLDSVIDYENDYQARKQFNDFYSPMFKFSQEVYSGNNAKFDETGEFTFQMQIGSKKFPETEIRSHQEAFYQLKKCLGIQASSVHSLDISPNEYRNLKLIIGIDTEKQLTQGFTGINTRAGDQLTISLNLDSRLGGGVNDKYFAKDMYVTLHTNNVLEITESGISIY
>Polarella_glacialis_gene_238|GeneMark.hmm|465_aa|-|3|1397_MGM_gi|1991539523|gb|CAJNNW010002683.1|_Polarella_glacialis_genome_assembly,_contig:_CCMP2088_scf7180000670853,_whole_genome_shotgun_sequence:4423-5820
MEAISNSIEDRLIDSLKFTLKEGASYITDRRSVTFHSSGSNIYSPKSGNKVIKISLTGDNWLDPSTLRVMFDLVNNDVNTQLRPVGGCHAFFRRCRLICGGQVVEDLDHFGRVSEMMHTLQSTASRANQFAEGFGNELTIHENYTKIESNNTSSQYHGIPGLQKMTCLFKPLLGIFNQDKYLPLSKMGNMTLELELVDDPGIPVLKPFKAPLGPTDPSTEESKKNNFVLENTSTNWSIENAQVKCDVVTLDNQLQNSYDAHLLAGNSYPINYNTFITQVQSVSGSKYSVNVSRNVTALKSVFCTLDTDVAYEPDYAARKPFNDFYSPMHYYTKESYSGNNSKFDQSGEFTFQMQVGSKKFPETEIRSHQEAYYQLKKCLGVQSSSVHSFDISPNEYRNYKFIIGIDTEKQLGCGFTGLNTRSGDQLTINLNLDNRLPSEYHAKEMYITLHTDNVLNIRDSGVTIF
>Polarella_glacialis_gene_250|GeneMark.hmm|373_aa|-|127|1248_MGM_gi|1991538988|gb|CAJNNW010002952.1|_Polarella_glacialis_genome_assembly,_contig:_CCMP2088_scf7180000671260,_whole_genome_shotgun_sequence:65608-67016
MLTGDNWLDPSTVRISFDVVNNNQSVDQELRAIGSPWAFFKRFRLLCQGTTLEDISEYARTHEMMHTLTSKASRANDFSEAFGNEMTILENYIDDDGKHFPGTFPGIRGGQRQTVLFEPLSGALSQNKFLPLIKMGNLTLEFELCNDSNDATIIPYPVPPENASQFIKDNRFHRGNTSENYSLENVVVLADVISLNNGLQNSYDSHLLQGNAYAINYSTFITQNQNFQSGSSGQKKFSISVSRAVTRLKSVFITLDRDIEYESDSLARKKWNDFYSPMHHYSTPLRGENARHDSRGEFECQLLIGSRRYPEKPISSHAEAFYNLKKTLGIQSSSLHSFDISAVEYRNYKMILGFDLVSNYFKCGVYGIINSCR
>Polarella_glacialis_gene_255|GeneMark.hmm|467_aa|-|3|1403_MGM_gi|1991538957|gb|CAJNNW010002969.1|_Polarella_glacialis_genome_assembly,_contig:_CCMP2088_scf7180000671286,_whole_genome_shotgun_sequence:240023-241426
VEAIANSIEDKLIDSLQFKLKEGASYINDRRSVSYYPQGSNIYQPQNGTKCIKLLLTDSNSWLDPSTFRVMFDLRNNDETSTNFLRPIGGPWAFFRRIKLIVGGVVVEDIDYYGRTHEMMHTLTSKASRENDFCEAFGNEITILEDYKGLDQADSFYGIPNNQSMTVLFKPLLGLLNQTKFLPLSKMPMTLELELVDSRNEPIIQPDDASSTNPKKFTIANTSNNWSIENVQVKVDLVTLDNGLQNSYDSHLLSGNSYPINYNTFITQVQNVIGGTNIVTNTTLGQQKISLSVSRAITQLKSVFITLDKDTAYEKTSGGFKAIKQHNDFYSPMRSYSIAAGDNAKYNQEGEFEFQIQIGSKRMPDNPMRSHAEAYYQLKKCLGIQSSAVHSLDISAVEYRHSKFILGIDTEKQLGSGFTGISTRAGDLMTILFSHRDTDATNWATQVYITLHSDNILEIRDSGVNVF
>Polarella_glacialis_gene_257|GeneMark.hmm|314_aa|-|320|1264_MGM_gi|1991538928|gb|CAJNNW010002987.1|_Polarella_glacialis_genome_assembly,_contig:_CCMP2088_scf7180000671315,_whole_genome_shotgun_sequence:59721-61134
LIKIQLTGDNWLDPSTVRVMFDLVNNDTSRQLRPVGGCHAFFRRCRLLCGGQVVEDLDHFGRVSEMMHTLQSKASRANQFAEGFGNELTIDETYKGETTGNIAEDYHGIPSKQKMSLLFRPLLGIFMQEKYLPLAKMGTMTLELKLVDDPGIPVLKPFDTVPDPVTGVKPEVPASSDTAIKHRFVRENTSTNWSIENAQIKCDVITLDNQLQNSYDSHLLAGNAYPINYNTFITQIQSVSGNRINVNISRSVTRLKSVFCTLDSVIDYEQDYAARKVFNDFYSPMHIFSNQSFKGSNAKFDEKRGIYISNANWF
>Polarella_glacialis_gene_259|GeneMark.hmm|411_aa|-|3|1235_MGM_gi|1991538778|gb|CAJNNW010003061.1|_Polarella_glacialis_genome_assembly,_contig:_CCMP2088_scf7180000671442,_whole_genome_shotgun_sequence:20367-21809
MFDLVNLDPEPKLLRPVGGCHGFFRRCRLLCGGQVVEDLDHFGRVSEMMHTLQSKASRSNQFAEGYGNEMTIDENYRNIETGNIARDYHGIPGKQKMTMMFRPLLGMFMQDKYLPLAKTGTMTLELELVDDPGIPVLKPFDTVPDPVTGIKPPVPAANAEAIKNRFVTGNTTMNWSIENAQIKCDVITLDNQLQNSYDSHLLSGNAYPINYNTFITQTQSVKGNKLNINISRSVTRLKSVFCTLDSVIDYEQDYPARKGWNDFYSPMHKFSKESYTGNNAKFDEKGEFSFQMQIGSKKNPETEMRSHQEAFYQLKKCLGIQASSVHSLDISPLEYRNSKLIIGIDTEKQLTQGFTGINTRAGDQLTIALSLDSRLGGGVDQVDDKYFAKELYVTLHTDNVLEIKDSGITVY
>Polarella_glacialis_gene_263|GeneMark.hmm|383_aa|-|268|1419_MGM_gi|1991538759|gb|CAJNNW010003069.1|_Polarella_glacialis_genome_assembly,_contig:_CCMP2088_scf7180000671453,_whole_genome_shotgun_sequence:25370-26789
MEAISNSIEDKLIDSLQFKLKEGASYINDRRSVTFHAAGSNVYSPRSGQKLIKIQLTGDNWLDPSTVRVMFDLVNNDKTTDGHKQLRPIGPCHAYFRRCRLLCSGQMVEDLDHFPRTSEMMHTLQSTASRANQHAEGFGNEMTINENYKTAESTNIAQQYHGIPGGQRMTMLFRPLLGMFLQEKYLPLAKMGTMTLELELVDDPGLAVLKPLVVGAPSTIEQIANRFVEENTTTDWSIENAQIKCDVITLDNQLQNSYDAHLLAGNAYPINYNTFITQAQSVSGNRINMNISRSVTRLKSVFCTLDSVIDYEDDYQARKSFNDFYSPMFKFSQEVYSGNNAKFDEKGEFTFQMQIGSKKFPETEIRSHQEAFLSIKEMFRNSS
>Polarella_glacialis_gene_265|GeneMark.hmm|331_aa|-|344|1339_MGM_gi|1991538746|gb|CAJNNW010003078.1|_Polarella_glacialis_genome_assembly,_contig:_CCMP2088_scf7180000671462,_whole_genome_shotgun_sequence:78012-79351
TFHAAGFNIYSPKSGQKLIKIQLTGDNWLDPSTVRVMFDLVSNDTSRQLRPVGGCHSFFRRCRLLCGGQVVEDLDHFGRVSEMMHTLQSKASRGNQFAEGFGNELTIDENYRNIETGNIAEDYHGIPGKQKMTMLFRPLLGMFLQDKYLLLAKMGTMTLELELVDDPGIPVLKPFETVPDPVTGVTPPVPAADAVAIKHRFVREITSTNWSIENAQIKADVITLDSQLENAYSVHLLNGGKYPINYNTFITQIQSVSGNRISINISRSVTRLKSFFCTLDSFVDYEQDYPARKSWNDFYSPMHKFSQESYSGNNAKFDEKRGIYISDANRF
>Polarella_glacialis_gene_268|GeneMark.hmm|348_aa|-|3|1046_MGM_gi|1991538704|gb|CAJNNW010003106.1|_Polarella_glacialis_genome_assembly,_contig:_CCMP2088_scf7180000671508,_whole_genome_shotgun_sequence:40494-41896
MHTLTSKASRENDFCEAFGNEITILEDYKGLDQADSFYGIPGNQSMTVLFKPLLGLLNQTKILPLSKMPMTLELELVDSRNEPIIQPDDASSTNPKKITIANTSNNWSIENVQVKVDLVSLDNGLQNSYDSHLLSGNSYPINYNTFITQVQNVIGGTNIVTNTTLGQQKISLSVSRAITRLKSVFITLDKDTAYEKTNGGFKARKQHNDFYSPMNHYSIAAGDNAKYNQAGEFEFQIQIGSKRMPETPIRSHAEAYYQLKKCLGIQSSAVHSLDISAVEYRHSKFILGIDTEKQLGSGFTGISTRAGDLMTILFSHRDTDATKWATQVYITLHSDNILEIRDSGVNVF
>Polarella_glacialis_gene_270|GeneMark.hmm|313_aa|-|3|941_MGM_gi|1991538689|gb|CAJNNW010003116.1|_Polarella_glacialis_genome_assembly,_contig:_CCMP2088_scf7180000671527,_whole_genome_shotgun_sequence:2243-3683
MLFRPMLGMFMQDKYLPLAKMGTMTLELELVDDPGIPVLKPFDTVPDPVTGVKPPLPVSNEVALKNRFVHENTTTNWSIQNAQIKCDVITLDNQLQNSYDSHLLAGNAYPINYNTFITQTQSVNGNRINIIISRNVTRLKSFFCTLDSVIDYEQDYPARKAWNDFVSPMFKFSSESYTGKNAKFDEKDEFEFQLQIGTKKFPETQIRSHQEAFYQLKKCLGVQASSVHSLDISASEYRNSKLIIGIDTEKQLTQGFTGINTRAGDQLKIGLNLYSRLGGGVDNVDDKYFAKEIYVTLHTDNVLEIKESGVSVY
>Polarella_glacialis_gene_276|GeneMark.hmm|479_aa|-|3|1439_MGM_gi|1991538571|gb|CAJNNW010003170.1|_Polarella_glacialis_genome_assembly,_contig:_CCMP2088_scf7180000671617,_whole_genome_shotgun_sequence:11704-13143
MEAISNSIEDRLIDSLQFKLKEGASYINDRRSVTFHAAGSNIYSPKSGQKLIKIQLTGDNWLDPSTVRVMFDLVNNDDSRQLRPVGGCHSFFRRCRLLCGGVTVEDLDHFGRVSEMMHTLQSKASRANQFAEGFGNELTIDENYRNTETGNIAENYHGIPGKQKMTMLFRPLLGMFMQDKYLPLAKMGTMTLELELVDDPGIPVLKPFETVPDPVTGVTPPVPAADAVAIKHRFVLENTSTNWSIENAQIKCDVITLDNQLQNSYDSHLLAGNAYPINYNTFITQTQSVNGNRININISRSVTRLKSFFCTLDSVVDYEQDYPARKSWNDFYSPMHKFSQESYSGNNAKFDERGEFEFQMQIGSKKFPETQIRSHQEAFYQLKKCLGIQASAVHSLDISPNEYRNSKLIIGIDTEKQLTQGFTGLNTKAGDQLTIALNLDSRLGGGVAKIDDKYYAKEIYVTLHTDNVLEIKDSGITVY
>Polarella_glacialis_gene_278|GeneMark.hmm|345_aa|+|3|1040_MGM_gi|1991538464|gb|CAJNNW010003222.1|_Polarella_glacialis_genome_assembly,_contig:_CCMP2088_scf7180000671706,_whole_genome_shotgun_sequence:42593-44038
EAISNSIEDKLIDSLQFKLKEGASYINDRRSVTFHAAGSNIYSSRTGNKLIKNQLTGDNWLDPSTVRVMFDVVNNDNDEVKLLRPIGGCHAFFRRCRLLCGGQVVEDLDHFGRVSEMMHTLQSKASRANQFAEGFGNEMTIDENYRNAQTQNIAQDYHGIPGGQKMTMLFRPLLGMFMQDKYLRLAKMGTMTLELELVDDPGIPVLKPFDTVPDPVTGIKPAVPDSNELVKTTRFVKENTTFDWSIQNAVVKCDVITLDNQLQNSYDAHLLAGNAYPINYNTFITQAQNVTGNKLNINISRSVTRLKSVFCTLDSVIDYEQDYPARKGWNDFYSPMFKFSKESYS
>Polarella_glacialis_gene_280|GeneMark.hmm|315_aa|-|3|947_MGM_gi|1991538404|gb|CAJNNW010003252.1|_Polarella_glacialis_genome_assembly,_contig:_CCMP2088_scf7180000671750,_whole_genome_shotgun_sequence:34656-36063
MFFYGIPGNQSMTVLFKPLLGLLNQNKFLPLSKMPITLELELVDSRNDPIIEPDDTANPTNPQKFTIANTSNNWSIENVQVKVDLVTLDNGLQNSYDSHLLSGNSYPINHNTFITQVQNVIGGANTVTNTTLGQQKISLSVSRAITRLKSVFITLDKDTENEKSKGGFKARKPHNDFYSPMNDYSMTAGKNPKYYQAGEFEFQIQIGSKRMPETPIRSHAEAYYQLKKCLEIQSSPVHSLDISAVEYRHSKFIIGIDTEKQLGSGFTGISTRAGDLMTVQFSHRDTDPAKWATQVYITLHSDNILEIRDSGVNVF
>Polarella_glacialis_gene_287|GeneMark.hmm|385_aa|-|276|1433_MGM_gi|1991538316|gb|CAJNNW010003301.1|_Polarella_glacialis_genome_assembly,_contig:_CCMP2088_scf7180000671852,_whole_genome_shotgun_sequence:40057-41490
MEAISNSIEDKLIDSLQFKLKEGASYINDRRSVTFHASGSNIYSPKSGQKLIKIQLTGDNWLDPSTVRVMFDLVNLDPAPLLLRPVGGCHPFFRRCRLICGGQVVEDLDHFGRVSEMMHTLQSKASRANQFAEGYGNEMTIDENYRNLETGNIARDYHGIPGKQKMTMMFRPLLGMFMQDKYLPLAKMGTMTLELELVDDPGIPVLKPFDTVPDPVTGVKPPVPHADAVALKNRFVKENTTMNWSIENAQIKCDVITLDNQLQNSYDSHLLAGNAYPINHNTFITQTQSVTGNKLNINISRSVTRLKSVFCTLDAVIDYEQDYPARKGWNDFYSPMHKFSKESYTGNNAKFDEKGEFTFQMQIGSKKFPETEMRSHQEAFYQLKK
>Polarella_glacialis_gene_288|GeneMark.hmm|315_aa|+|3|950_MGM_gi|1991538249|gb|CAJNNW010003344.1|_Polarella_glacialis_genome_assembly,_contig:_CCMP2088_scf7180000671912,_whole_genome_shotgun_sequence:15139-16560
EAISNSIEDKLIDSLQFKLKEGASYINDRRSVTFHAAGSNIYSSRAGNKLIKIQLTGDNWLDPSTVRVMFDLVNNDTSRQLRPVGGCHSFFRRCRLLCGGQVVEDLDHFWRVSEMMHTLQSKASRANQFAEGFGNELTIDENYRNLETGNIAEDYHGIPGTQKMTVLFRPLLGIFLQEKYLPLAKMGTMTLELELVDDPGIPVLKPFETVPDPETGVTPPTSPADAVAIKHRFVRENTSTNWSIENAQIKCDVITLDNQLQNSYDSHLLAGNAYPINYNTFITQIQSVSGNRINVNISRSVTRLKSFFFVHLTQL
>Polarella_glacialis_gene_295|GeneMark.hmm|473_aa|-|3|1421_MGM_gi|1991538210|gb|CAJNNW010003370.1|_Polarella_glacialis_genome_assembly,_contig:_CCMP2088_scf7180000671962,_whole_genome_shotgun_sequence:4966-6387
MEAISNSIEDKLIDSLQFKLKEGASYINDRRSVKFHAAGSNIYSPKSGQKLIKIQLTGDNWMDPSTVRVMFDLVNLDQEPTQLRPVGGCHAFFRRCRLLCGGQVVEDLDHFGRVSEMMHTLQSKASRSNQFGESFGNEMTIDENYRSTETGNIAQYYHGIPGKQKMTMMFKPLLGMFMQDKYLPLAKMGTMTLELELVDNTGIPVLKPFDTVPDPVTGVKPPVPDADEIAKKNRFVKENTTMNWHIENVQIKCDVITLDNQLQNSYDSHLLAGNAYPINYNTFITQTQSVTGNKFNINISRSVARLKSVFCTLDAVIDYEQDYPARKGWNDFYSPMHKYSKESYSGNNAKFDEKGEFTFQMQIGSKKFPETEMRSHQEAFYQLKKCLGIQASAVHSLDISPNEYRNSKLIIGIDTEKQLTQGFTGINTRAGDQLTIALGLDSRLDKEYYAKEIYVTLHTDNVLEISENGITIY
>Polarella_glacialis_gene_297|GeneMark.hmm|314_aa|-|502|1446_MGM_gi|1991538146|gb|CAJNNW010003411.1|_Polarella_glacialis_genome_assembly,_contig:_CCMP2088_scf7180000672031,_whole_genome_shotgun_sequence:8171-9617
MEAISNSIEDKLIDSLQFKLKEGASYINDRRSVTFHAAGSNIYSSRTGNKLIKNQLTGDNWLDPSTVRVMFDLVNNDNDEVKLLRPIGGCHAFFRRCRLLCGGQVVEDLDHFGRVSEMMHTLQSKASRANQFAEGFGNEMTIDENYRSVKTENIAQYYHGIPGRQKMTMLFRPLLGMFMQDKYLPLAKMGTMTLELELVDDPGIPVLKPFDTVPDAVTGKKEDVPDSDEVGIKTRFVKENTTFDWSIQNAVVKCDVITLDNQLQNSYDAHLLAGNTYPINYNTFITQAQNVSGNKYNINISRSVTRLKSVFCTL
>Polarella_glacialis_gene_298|GeneMark.hmm|422_aa|+|3|1271_MGM_gi|1991538135|gb|CAJNNW010003420.1|_Polarella_glacialis_genome_assembly,_contig:_CCMP2088_scf7180000672047,_whole_genome_shotgun_sequence:2-1339
ASGSNVYSSRTGQQLIKIQLTGDNWLDPSTVRVMFDLVNLDPEPKLLRPVGGCHAFFRRCRLLCGGQVVEDLDHFGRVSEMMHTLQSKASRANQFAEGYGNEMTIDENYRNLETGNIARDYHGIPGKQKMTMMFRPLLGMFMQDKYLPLAKMGTMTLELELLDDPGIPVLKPFDTVPDPGTGDKPPVPDADAVALKNRFVKENTTMNWSIENAQIKCDVITLDNQLQNSYDSHLLAGNAYNINYNTFITQTQSVHGNKLNINISRSVTRLKSFFCTLDSVIDYEQDYPARKGWNDFYSPMFKFRKESYTGNNAKFDEKGEFTFQMQIGSKKFPETEMRSHQESFYQLKKCLGIQARAVHSLDISPHEYRNSKLIIGIDTEKQLTQGFTGINTRAGDQLTISLNLDSRLGGGVDKVDDKYYAK
>Polarella_glacialis_gene_299|GeneMark.hmm|481_aa|-|3|1445_MGM_gi|1991538116|gb|CAJNNW010003427.1|_Polarella_glacialis_genome_assembly,_contig:_CCMP2088_scf7180000672062,_whole_genome_shotgun_sequence:78557-80002
MEAISNSIEDKLIDSLQFKLKEGASYINDRRSVTFHAAGSNIYSSRSGSKLIKIQLTGDNWLDPSTLRVCFDLVNNHSQEHVLLRPIGGCHAFFRRCRLICGGQVVEDLDHFGRVSEMMHTLQSKASRQNQFGEAFGNEMTIDENYRSTETNNIAEQYHGIPGGQKMTMLFRPLLGLFMQDKYLPLSKMGSMTLELELIDDPGMAVLKPFDTVPNPITNVKPPVPAATDVQIKNRFVNENTTFDWSIQNAMIKCDVITLDNQLQNSYDAHLLAGNAYPINYNTFITQAQNVSANRYNINISRSVTRLKSVFCTLDSVIDYEQDYPARKNWNDFYSSMFKYSKESYSGNNAKFDEKGEFTFQMQIGSKKFPESPITSHQESFYQLKKCLGIQASAVHSLDISPNEYRNHKLIIGIDTEKQLTEGFTGINTRAGDQLTISLGLDSRLGGGALNVDDKYYAKEIDVTLHTDNVLEIRDSGVTVF
>Polarella_glacialis_gene_304|GeneMark.hmm|398_aa|-|211|1407_MGM_gi|1991538090|gb|CAJNNW010003435.1|_Polarella_glacialis_genome_assembly,_contig:_CCMP2088_scf7180000672079,_whole_genome_shotgun_sequence:93340-94747
VEAIANSIEDKLIDSLQFKLKEGASYITDRRSVSYYPQGSNIYQSHSGTKVIKILLTDSNSWLDPSTFRVMFDLRNNDETSNNYLRPIGGPWAFFRRIKLVVGGQGVEDIDYYGRTHEMMHTLTSKASRENDFCEAFGSEITILEDYQGLDQADIFYGIPGNQSMTVLFKPLLGLLNQNKFLPLSKMPITLELELVDSRNDPIIEPDDTANPTNPQKFTIANTSNNWSIENVQGKVDLVTLDNGLQNSYDSHLLSGNSYPINYNTFITQVQNVIGGNNIVTNTTLGQQKISLSVSRAITRLKSVFITLDKDTAYEKSKGGFKARKPHNDFYSPMNDYSMTAEKNPKYYQAGEFEFQIQIGSKRMPETPIRSHAEAYYQLKKCLGIQKLTSAFIRYLRS
>Polarella_glacialis_gene_305|GeneMark.hmm|462_aa|-|30|1418_MGM_gi|1991538089|gb|CAJNNW010003436.1|_Polarella_glacialis_genome_assembly,_contig:_CCMP2088_scf7180000672080,_whole_genome_shotgun_sequence:19302-20720
MEAISNSIEDKLIDSLQFKLKEGASYINDRRSVTFHAAGSNIYSSRAGNKLIKNQLTGDNWLDPSTVRVMFDLVNNDKSRQLRPVGGCHSFFRRCRLLCGGQVVEDLDHFGRVSEMMHTLQSKASRANQFAEGFGNELPIDENYRNLETGNIAEDYHGIPGTQKMTMLFRPLLGIFLQEKYLPLAKMGTMTLELELVDDPGIPVLKPFETVPDPETGITPPTPPADAVAIKHRFVRENTSTNWSIENAQIKCDVITLDNQLQNRYDSHLLAGNAYPINYNTFITQIQSVSGNRINVNISRSVTRLKSFFCTLDSIIDYEQDYPARKSWNDFYSPMHIFSNESFKGSNAKFDEKGEFTFQMQIGSKKNPETEIRSHQEAFYQLKKCLGIQACAVHSLDISPNEYRNSTLIIGIDTEKQLTQGFTGINTRAGDQLTIAVNLDNRLDKNYYAKEIYVTLHTDNVL
>Polarella_glacialis_gene_306|GeneMark.hmm|468_aa|-|3|1406_MGM_gi|1991538083|gb|CAJNNW010003439.1|_Polarella_glacialis_genome_assembly,_contig:_CCMP2088_scf7180000672089,_whole_genome_shotgun_sequence:52-1458
MEAISNSIEDKLIDSLQFKLKEGASYINDRRSVTFHASGSNKYSPKSGQKLIKIQLTGDNWLDPSTVRVMFDLVNNDPNGDYKQLRPIGPCHAFFRRCRLICGGQVVEDIDHFSRTSEMMHTLQSTASRANQHAEGFGNEMTITENYKTAETKNESQHYHGIPGGQKMTMLFRPLLGIFMQEKYLPLSKMGTMTLELELVDDPGLAVIKPLNTTAPSSTAEIANRFVVENTTEDWSIENAQVKCDVITLDNQLQNSYDSHLLAGNSYPINYNTSITQNQSVSGNKINMNISRSVTRLKSVFCTLDSLIDYEDDYQCRKQFNDFYSSMFRFSQEVDAGNNAKFDERGEFTFQMQIGSKKFPETELRSHQEAFYQLKKCLGIQASSVHSLDISPNEYRNHKLIIGIDTEKQLTQGFTGINTRAGDQLTISLNLDSRLGGGENDKYFAKDMYVTLHTDNVLEIKDSGITVY
>Polarella_glacialis_gene_307|GeneMark.hmm|457_aa|+|3|1376_MGM_gi|1991538047|gb|CAJNNW010003452.1|_Polarella_glacialis_genome_assembly,_contig:_CCMP2088_scf7180000672106,_whole_genome_shotgun_sequence:9515-10957
EAISNSIEDKLIDSLQFKLKEGASYINDRRSVTFHAAGSNIYSQKSGQKIIKIQLTGDNWLDPSTVRVMFDLVNLDPEPKLLRPVGGCHGFFRRCRLLCGGQVVEDLDHFGRVSEMMHTLQSKASRANQFAEGYGNEMTIDENYRNIETGNIARYYHGIPGKQKMTMMFRPLLGMFMQDKYLPLAKMGTMTLELELVDDPGIPVLKPFDTVPNPVTGVKPAVPDSDAVGIKNRFVKENTTMNWSIENAQIKCDVITLDNQLQNSYDSHLLAGNAYPINYINFITQTQSVNGNKLNINISRSVTRLKSVFCTLDSVIDYEQDYPARKGWNDFYSPMFKFSKESYTGNNAKFDEKGEFTFQMQIGSKKFPETEMRSHQESFYQLKKCLGIQASAVHSLDISPHEYRNSKLIIGIDTEKQLTQGFTGINTRAGDQLTIALNLDSRLGGGVDKVDDKYYAK
>Polarella_glacialis_gene_308|GeneMark.hmm|346_aa|+|3|1043_MGM_gi|1991538025|gb|CAJNNW010003466.1|_Polarella_glacialis_genome_assembly,_contig:_CCMP2088_scf7180000672129,_whole_genome_shotgun_sequence:10583-11980
EAISNSIEDRLIDSLQFKLKEGASYINDRRSVTFHASGSNIYSHKSGQKLIKIQLTGDNWLDPSTVRVMFDLVNNEPSTSGHKKLRPIGPCHAFFRRCRLLCGGQVVEDLDHFGRVSEMMHTLQSTASRANQHAEGFGNEMKIDENYKAEETKNLAENYHGIPGGQKMTMLFRPLLGMFMQDKYLPLAKKGTMTLELELVDDPGIAVIKPLNTGVASTPEELKDRFVVENTTSDWTIENAQIKCDVITLDNQLQNSYDSHLLAGNAYPINYNTFITQLQNVSGNRMNMNISRSVTRLKSVFCTLDTVINYEEDYQARKSFNDFYSPMHKFSKESYNGTNSKFDQKG
>Polarella_glacialis_gene_316|GeneMark.hmm|468_aa|-|3|1406_MGM_gi|1991537920|gb|CAJNNW010003516.1|_Polarella_glacialis_genome_assembly,_contig:_CCMP2088_scf7180000672212,_whole_genome_shotgun_sequence:28395-29801
VEAIANSIEDKLIDSLQFKLKEGASYINDRRSVSYFPQGSNIYQPQSGTKVIKILLTDSNSWLDPSTFRVMFDLRNNDETSNNYLRPIGGAWAFFRRIKLVVGGQVVEDMDYYGRTHEMMHTLTSKASRENDFCEAFRSEITILEDYQGLDQADVFYGIPGNQSMTVLFKPLLGLLNQTKFLPLSKMPITLELELVDSKNDPIIQPDDTANPANPPKFTIANTSNNWSIENVQVKVDLITLDNGLQNSYDSHLLSGHSYPINYNTFITQVQNVIGGTNIVTNTTLGQQTISLSVSRAITRLKSVFITLEKDTAYEKTKGGFKARKPHNDFYSPMNDYSMTAGKNPKYNQAGEFEFQIQIGSKRMPETPIRSHTEAYYQLKKCLGIQSSPVHSLDISAVEYRHSKFILGIDTEKQLGSGFTGISTRAGDLMTILFSHRDTDPAKWATQVYITLHSDNILEIRDSGVSVF
>Polarella_glacialis_gene_325|GeneMark.hmm|352_aa|+|99|1157_MGM_gi|1991537780|gb|CAJNNW010003604.1|_Polarella_glacialis_genome_assembly,_contig:_CCMP2088_scf7180000672366,_whole_genome_shotgun_sequence:668-2113
VTFHASGSNVYSSRTGQKLIKIQLTGDNWLDPSTVRVMFDLVNLDPEPKLLRPVGGCHAFFRRCRLLCGGQVVEDLDHFGRVSEMMHTLQSKASRANQFAEGYGNEMTIDENYRNLETGNISRDYHGIPGKQKMTMMFRPLLGMVMQDKYLPLAKMGTMTLELELVDDPGIPVLKPFDTVPNPVTGVKPAVPDSDAVGIKHRFVKENTTMNWSIENAQIKCDVITLDNQLQNSYDSHLLAGNAYPINYNTFITQTQSVTGNKLNINISRSVTRLKSFFCTLDAVIDYEQDYPARKGWNDFYSPMFKFSKESYTGNNAKFDEKGEFTFQMQIGSKKFPETEMRSHQESFYQLK
>Polarella_glacialis_gene_326|GeneMark.hmm|465_aa|-|3|1397_MGM_gi|1991537756|gb|CAJNNW010003613.1|_Polarella_glacialis_genome_assembly,_contig:_CCMP2088_scf7180000672380,_whole_genome_shotgun_sequence:26180-27577
MEAISNSIEDRLIDSLKFTLKEGASYITDRRSVTFHASGSNIYSPRTGNKVIKISLTGDNWLDPSTLRVMFDLVNNDINTQLRPVGGCHAFFRRCRLICGGQVVEDLDHFGRVSEMMHTLQSTASRANQFAEGFGNELTIHGNYTKIESNNTSSQYHGIPGLQKMTCLFKPLLGIFNQDKYLPLSKMGNMTLELELVDDPGIPVLKPFKAPLGPTAPSTEESKKNNFVLENTSTNWSIENAQVKCDVVTLDNQLQNSYDAHLLAGNSYPINYNTFITQVQSVSGNRYSVNVSRNVTALKSVFCTLDTDVAYEPDYAARKPFNDFYSPMHYYTKESYSGNNSKFDESGEFTFQMQIGSKKFPETEIRSHQEAYYQLKKCLGVQSSSVHSFDISPNEYRNYKFIIGIDTEKQIGCGFTGMNTRAGDQLTVNLNLDNRLPSAYHAKEMYITLHTDNVLNIRDSGVTIF
>Polarella_glacialis_gene_336|GeneMark.hmm|472_aa|-|3|1418_MGM_gi|1991537598|gb|CAJNNW010003685.1|_Polarella_glacialis_genome_assembly,_contig:_CCMP2088_scf7180000672482,_whole_genome_shotgun_sequence:50937-52355
MEAISNSVEDKLIDSLQFKLKEGASYINYRRSVTFHAAGSNIYSPKSGQKLIKIQLTGDNWLDPSTVRVMFDLVNNDTSRQLRPVGGCHSFFRRCRLLCGGQVVEDLDHFGRVSEMMHTLQSKASRANQFAEGFGNELTIDENYKGETTGNIAEDYHGIPSKQKMTLLFRPLLGIFLQEKYLPLAKMGTMTLELELVDDPGIPVLKPFDTVPDPETGIKPEVPASSAIAIKHRFVRENTSTNWSIENAQIKCDVITLDNQLQNSYDSHLLAGNAYPINYNTFITQIQSVSGNRINVNISRSVTRLKSVFCTLDSIVDYEQDYPARKSWNDFYSPMHIFSNESFKGSNAKFDEKGEFTFQMQIGSKKFPETEIRSHQEAFYQLKKCLGVQASAVHSLDISPNEYRNSKLIIGIDTEKQLTQGFTGINTRAGDQLTIAVNLDNRLDKKYYAKEIYVTLHTDNVLEIKDSGINVS
>Polarella_glacialis_gene_340|GeneMark.hmm|365_aa|+|3|1100_MGM_gi|1991537549|gb|CAJNNW010003706.1|_Polarella_glacialis_genome_assembly,_contig:_CCMP2088_scf7180000672518,_whole_genome_shotgun_sequence:6674-8120
EAISNSIEEKLIDSLQFKLKEGASYINDRRSVTFHAAGSNIYSSRTGNKLIKIQLTGDNWLDPSSVRVKFDVVNNDNDEVKLLRPIGGCHAFFRPCRLLCGGQVVEDLDHFGRVSEMMHTLQSKASRANQFAEGFGNEMTFDENYRSITTENIAQDYHGIPGGQKMTMLFRPLLGMFMQDKYLPLAKMGTMTLELEVVDDPGIPVLKPFDTVPDPVTGVKPAVPNSDATGIKTRFVKENTTFNWSIENAQIKCNVITLDNQLQNSYDSHLLAGNAYPINYNTFITQTQNVTGNKLNINISRSVTRLKSVFCTLDSVIDYEQDYPARKGWNDFYSPMFKFSKESYSGNNAKFDEKRGIYISDANRF
>Polarella_glacialis_gene_345|GeneMark.hmm|468_aa|-|3|1406_MGM_gi|1991537502|gb|CAJNNW010003731.1|_Polarella_glacialis_genome_assembly,_contig:_CCMP2088_scf7180000672570,_whole_genome_shotgun_sequence:20424-21830
VEAIANSIEDKLIDSLQFKLKEGASYINDRRSVSYFPQGSNIYQPQSGTKVIKILLTDSNSWLDPSTFRVMFDLRNNEETSNNYLRPIGGPWAFFRRIKLVVGGQVVEDIDYYGRTHEMMHTLTSKASRENDFCEAFGSEITILEDYQGLDQADVFYGIPGNQSMTVLFKPILGLLNQTNFLPLSKMPITLELELVDSKNDPIIQPDDTANPTNPQKFTIANTSNNWSVENVQVKVDLITLDNGLQNSYDSHLLSGHSYPINYNTFITQVQNVIGGTNIITNTTLGQHKISLSVSRAITRLKSVFITLDKDTAYEKSKGGFKARKPHNDFYSPMNAYSMTAGKNPKYYQAGEFEFQIQIGSKRMPETPIRSHAEAYYQLKKCLGIQSSSVHSLDISAVEYRHSKVILGIDTEKQLGSGFTGISTRAGDLMTILFSHRDTDPAKWATQVYITLHSDNLLEIRDSGVSVF
>Polarella_glacialis_gene_346|GeneMark.hmm|396_aa|-|3|1190_MGM_gi|1991537413|gb|CAJNNW010003786.1|_Polarella_glacialis_genome_assembly,_contig:_CCMP2088_scf7180000672656,_whole_genome_shotgun_sequence:23476-24875
MFDLVNNEPSTDGHKKLRPIGPCHAFFRRCRLLCGGQVVEDLDHFGRVSEMMHTLQSTASRANQHAEGFGNEMKIDENYKAAETKNPAENYHGISGGQKMTMLFKPLLGIFLQEKYLPQAKMGTMTLELELVDDPGIAVIKPLITGVPSTPEQKKDRFVVENTTSGWTIENAQIKCDVITLDNQLQNSYDSHLLAGNAYPINYNTFITQLQNVSGNRINMNISRSVTRLKSVFCTLDTAITYEEDYQARKSFNDFYSPMHKFSKESYKGTNSKFDQKGEFTFQMQIGSKKIPETEMRSHQEAFYQFKKCLEIQASAVHALDISPHEYRDHKLIIGIDTEKQLTQGFTGINTRAGDQLTISLNLDNSLEAEFQANEIYVTLHTDNVLEIKDSGISVY
>Polarella_glacialis_gene_349|GeneMark.hmm|468_aa|-|3|1406_MGM_gi|1991537334|gb|CAJNNW010003836.1|_Polarella_glacialis_genome_assembly,_contig:_CCMP2088_scf7180000672737,_whole_genome_shotgun_sequence:28178-29584
VEAIANSIEDKLIDSLQFKLKEGASYITDRRSVSYYPQGSNIYQSQSGTKVIKILLTDSNSWLDPSTLRVMFDLRNNDETSNNYLRPIGGPWAFFRRIKLVVGGQVVEDIDYYGRTHEMMHTLTSKASRENDFCEAVGSEITILEDYQGLDQADVFYGIPGNQSMTVLFKPLLGLLNQNKFLPLSKMPITLELELVDSRNDPIIEPDDTANPTNPQKFTIANTSNNWSIENVQVKVDLVTPDNGLQNSYDSHLLSGNSYPINYNTFITQVQNVIGGTNIVTNTTLGQQKISLSVSRAITRLKSVFITLDKDTAYEKSKGGFKARKPHNDFYSLMNDYSMTAGKNPKYYQAGEFEFQIQIGSKRMPETPIRSHAEAYYQLKKCLGIQSSSVHSLDISAVEYRHSKFILGIGTEKQLGSGFTGISTRAGDLMTILFSHRDTDPATWATQVYITLHSDNILEIRDSGVNVF
>Polarella_glacialis_gene_357|GeneMark.hmm|406_aa|-|3|1220_MGM_gi|1991537165|gb|CAJNNW010003913.1|_Polarella_glacialis_genome_assembly,_contig:_CCMP2088_scf7180000672866,_whole_genome_shotgun_sequence:36350-37570
NHSQENVLLRPVGGCHAFFRRCRLLCGGQVVEDLDHFEGVSEMMHTLQSKASRANQFGEAFGNEMTIDENYRSDETKNIAEQYHGIPGGQKMSMLFRPLLGIFMQDKYLPLSKMGNMTLELELVDDPGIPVLKPFDTVPNTITGIKPPVPNSTEDQIKNRFVKENTTFDWSIQNAMIKCDVITLDNQLQNSYDSHLLAGNAYPINYNTFITQAQTVSGNKYNINISRSVTRLKSVFCTLDSVIDYEQDYAARKNWNDFYSSMFKYSKESYSGNNAKFDEKGEFTFQMQIGSKKNPETEIRSHQEAFYQLKKFLGIQASAVHSLDISPNEYRNHKCIIGLDTEKQLSQGFTGINTRAGDQLTITLGLDSRLGGGTINSDDRFFAKEFFVTLHTDNILEIRDSGVNVY
>Polarella_glacialis_gene_358|GeneMark.hmm|468_aa|-|3|1406_MGM_gi|1991537161|gb|CAJNNW010003916.1|_Polarella_glacialis_genome_assembly,_contig:_CCMP2088_scf7180000672870,_whole_genome_shotgun_sequence:39672-41078
VEAIANSIEDKLIDSLQFKLKEGASYITDRRSVSYYPHGSNIYQSQSGTKVIKILLTDSNSWLDPSTFRVMFDLRNNDETSNNYLRPIGGPWAFFRRIKLVVGGQVVEDIDYYGRTHEMMHTWTSKASRENDFCEAFGSEITILEDYQGLDQADVFYGIPGNQSMTVLFKPLLGLLNQNKFLPLSKMPITLELELVDSRNDPIIEPDDTANPTNPQKFTIANTSNNWSIENVQVKVDLVTLDNGLQNSYDSHLLSGNSYPINYNTFITQVQNVIGGTNIVTNTTLGQQKISLSVSRAITRLKSVFITLDKDTAYEKSKGGFKARKPHNDFYSPMNDYSMTAGKNPKYYQAGAFEFQIQIGSKRMPETPIRSHAEAYYQLKKCLGIQSSPVHSLDISAVEYRHSKFIIGIDTEKQLGSGFTGISTRAGDLMTVQFSHRDTDPAKWATQVYITLHSDNILEIRDSGVNVF
>Polarella_glacialis_gene_360|GeneMark.hmm|342_aa|+|349|1377_MGM_gi|1991537147|gb|CAJNNW010003919.1|_Polarella_glacialis_genome_assembly,_contig:_CCMP2088_scf7180000672876,_whole_genome_shotgun_sequence:9886-11329
MMHTLQSKASRANQFAEGYGNEMPIDENYRNLETGNIARDYHGIPGKQKMTMMFRPLLGMFMQDKYLPLAKMGTMTLELELVDDPGIPVLKPFDTVPNPVTGVKPPVPAADAVALENRFVKENTTMNWSIKNAQIKCDVITLDNQLQNSYDSHLLAGNAYPINYNTFIIQTQSVTGNKLNINISRSVTRLKSFFCTLDAVIDYEQDYPARKGWNDFYSPMHKFSKESYTGNNAKFDEKGEFTFQMQIGSKKNPETEMRSHQEAFYQLKKCLGIQASAVHSLDISPHEYRNSKLIIGIDTEKQLTQGFTGINTRAGDQLTIALGLDSRLGGGVNKVDDKYFAK
>Polarella_glacialis_gene_361|GeneMark.hmm|339_aa|+|3|1022_MGM_gi|1991536995|gb|CAJNNW010003989.1|_Polarella_glacialis_genome_assembly,_contig:_CCMP2088_scf7180000672988,_whole_genome_shotgun_sequence:50059-51492
[truncated: 1,180,082 more chars]
