# Supplementary material for: Complex viral interactions revealed for the harmful bloom-forming dinoflagellate Karenia brevis
Source: ISME Commun. 2026 Mar 9;6(1):ycag051. doi: 10.1093/ismeco/ycag051 (PMC13037468; doi:10.1093/ismeco/ycag051)
Supplement: ycag051_Supplementary_material [file ycag051_supplementary_material.zip › SupplementalData1.csv]

DNA_Origin	Metagenome_ID	NumberOfPairedReads	Assembled_Contigs	binned_MAGs	GVMAGs	NCBI_accession_ID
control_Uninoculated_Kb_culture	CH2_C1	53,279,502	186215	44	0	SRX23656680
BVF_1uM_inoculated_Kb_culture	CH2_1A	51,804,521	543655	59	0	SRX23656682
BVF_1uM_inoculated_Kb_culture	CH2_1B	55,033,119	679229	49	1	SRX23656683
VF_0.22uM_inoculated_Kb_culture	CH2_022B	55,553,057	235837	33	4	SRX23656684
VF_0.22uM_inoculated_Kb_culture	CH2_022C	54,954,908	244749	38	6	SRX23656667
West_Florida_Shelf	Dec20_022uM	42,669,896	645348	NA	NA	SRX23656668
West_Florida_Shelf	Jan21_022uM	54,912,843	1292079	NA	NA	SRX23656669
West_Florida_Shelf	Feb21_022uM	47,239,016	840346	NA	NA	SRX23656670
West_Florida_Shelf	Mar21_022uM	42,165,394	723307	NA	NA	SRX23656671
West_Florida_Shelf	Apr21_022uM	32,641,452	1042820	NA	NA	SRX23656672
West_Florida_Shelf	May21_022uM	56,576,799	1986370	NA	NA	SRX23656673
West_Florida_Shelf	Jun21_022uM	42,177,923	1297422	NA	NA	SRX23656674
West_Florida_Shelf	Jul21_022uM	39,064,666	1249068	NA	NA	SRX23656675
West_Florida_Shelf	Aug21_022uM	49,277,211	1873334	NA	NA	SRX23656676
West_Florida_Shelf	Sept21_022uM	44,525,261	2227675	NA	NA	SAMN50254270
West_Florida_Shelf	Mar22_022uM	36,140,103	958680	NA	NA	SAMN50254271
