# Supplementary material for: Complex viral interactions revealed for the harmful bloom-forming dinoflagellate Karenia brevis
Source: ISME Commun. 2026 Mar 9;6(1):ycag051. doi: 10.1093/ismeco/ycag051 (PMC13037468; doi:10.1093/ismeco/ycag051)
Supplement: ycag051_Supplementary_material [file ycag051_supplementary_material.zip › SupplementalData2.csv]

Day	treatment	replicate	ID	Fv_Fm	K.brevis_counts_cells_L	K.brevis_growth_rate_per_day
0	control	a	control_1		10000000
0	control	b	control_2		10000000
0	control	c	control_3		10000000
0	1uM	a	1uM_4		10000000
0	1uM	b	1uM_5		10000000
0	1uM	c	1uM_6		10000000
0	0.2uM	a	0.2uM_7		10000000
0	0.2uM	b	0.2uM_8		10000000
0	0.2uM	c	0.2uM_9		10000000
1	control	a	control_1	0.37
1	control	b	control_2	0.38
1	control	c	control_3	0.37
1	1uM	a	1uM_4	0.36
1	1uM	b	1uM_5	0.38
1	1uM	c	1uM_6	0.39
1	0.2uM	a	0.2uM_7	0.37
1	0.2uM	b	0.2uM_8	0.38
1	0.2uM	c	0.2uM_9	0.37
1	0.02uM	a	0.02uM_10	0.4
1	0.02uM	b	0.02uM_11	0.4
1	0.02uM	c	0.02uM_12	0.44
2	control	a	control_1	0.38
2	control	b	control_2	0.37
2	control	c	control_3	0.38
2	1uM	a	1uM_4	0.39
2	1uM	b	1uM_5	0.43
2	1uM	c	1uM_6	0.44
2	0.2uM	a	0.2uM_7	0.45
2	0.2uM	b	0.2uM_8	0.46
2	0.2uM	c	0.2uM_9	0.47
2	0.02uM	a	0.02uM_10	0.48
2	0.02uM	b	0.02uM_11	0.47
2	0.02uM	c	0.02uM_12	0.48
7	control	a	control_1	0.38
7	control	b	control_2	0.29
7	control	c	control_3	0.3
7	1uM	a	1uM_4	0.08
7	1uM	b	1uM_5	0
7	1uM	c	1uM_6	0.14
7	0.2uM	a	0.2uM_7	0.38
7	0.2uM	b	0.2uM_8	0.31
7	0.2uM	c	0.2uM_9	0.21
7	0.02uM	a	0.02uM_10	0.44
7	0.02uM	b	0.02uM_11	0.35
7	0.02uM	c	0.02uM_12	0.38
8	1uM	a	1uM_4	0	0
8	1uM	b	1uM_5	0	0
8	1uM	c	1uM_6	0	0
10	control	a	control_1	0.32
10	control	b	control_2	0.46
10	control	c	control_3	0.35
10	0.2uM	a	0.2uM_7	0.42
10	0.2uM	b	0.2uM_8	0.18
10	0.2uM	c	0.2uM_9	0.11
10	0.02uM	a	0.02uM_10	0.33
10	0.02uM	b	0.02uM_11	0.33
10	0.02uM	c	0.02uM_12	0.34
14	control	a	control_1	0.37	15421875
14	control	b	control_2	0.41	16734375
14	control	c	control_3	0.42	36093750
14	0.2uM	a	0.2uM_7	0.33	11812500
14	0.2uM	b	0.2uM_8	0.16	656250
14	0.2uM	c	0.2uM_9	0.11	328125
14	0.02uM	a	0.02uM_10	0.39	7218750
14	0.02uM	b	0.02uM_11	0.2	5250000
14	0.02uM	c	0.02uM_12	0.48	3609375
15	control	a	control_1	0.35	17062500	0.038164141
15	control	b	control_2	0.31	33140625	0.085583913
15	control	c	control_3	0.41	29859375	0.078136698
15	0.2uM	a	0.2uM_7	0.34	11812500	0.011898086
15	0.2uM	b	0.2uM_8	0.2	328125	-0.244067553
15	0.2uM	c	0.2uM_9	0.11	656250	-0.19455704
15	0.02uM	a	0.02uM_10	0.37	10500000	0.003485012
15	0.02uM	b	0.02uM_11	0.2	1968750	-0.116084734
15	0.02uM	c	0.02uM_12	0.38	4265625	-0.060856884
