# Supplementary material for: Complex viral interactions revealed for the harmful bloom-forming dinoflagellate Karenia brevis
Source: ISME Commun. 2026 Mar 9;6(1):ycag051. doi: 10.1093/ismeco/ycag051 (PMC13037468; doi:10.1093/ismeco/ycag051)
Supplement: ycag051_Supplementary_material [file ycag051_supplementary_material.zip › SupplementalData3.csv]

Day	VLP_particles_L	ID	treatment	VLP_type
0	0	VLP1_control_1	control	VLP1
0	0	VLP1_control_2	control	VLP1
0	0	VLP1_control_3	control	VLP1
0	144092219	VLP1_1uM_4	1uM	VLP1
0	0	VLP1_1uM_5	1uM	VLP1
0	0	VLP1_1uM_6	1uM	VLP1
1	0	VLP1_control_1	control	VLP1
1	0	VLP1_control_2	control	VLP1
1	0	VLP1_control_3	control	VLP1
1	0	VLP1_1uM_4	1uM	VLP1
1	144092219	VLP1_1uM_5	1uM	VLP1
1	0	VLP1_1uM_6	1uM	VLP1
2	0	VLP1_control_1	control	VLP1
2	0	VLP1_control_2	control	VLP1
2	0	VLP1_control_3	control	VLP1
2	0	VLP1_1uM_4	1uM	VLP1
2	39463698.46	VLP1_1uM_5	1uM	VLP1
2	0	VLP1_1uM_6	1uM	VLP1
7	0	VLP1_control_1	control	VLP1
7	0	VLP1_control_2	control	VLP1
7	0	VLP1_control_3	control	VLP1
7	3661202186	VLP1_1uM_4	1uM	VLP1
7	0	VLP1_1uM_5	1uM	VLP1
7	5051229508	VLP1_1uM_6	1uM	VLP1
8	6029756165	VLP1_1uM_4	1uM	VLP1
8	40983606.56	VLP1_1uM_5	1uM	VLP1
8	9665300546	VLP1_1uM_6	1uM	VLP1
1	0	VLP2_control_1	control	VLP2
1	0	VLP2_control_2	control	VLP2
1	0	VLP2_control_3	control	VLP2
1	0	VLP2_0.2uM_7	0.2uM	VLP2
1	0	VLP2_0.2uM_8	0.2uM	VLP2
1	0	VLP2_0.2uM_9	0.2uM	VLP2
2	0	VLP2_control_1	control	VLP2
2	0	VLP2_control_2	control	VLP2
2	0	VLP2_control_3	control	VLP2
2	0	VLP2_0.2uM_7	0.2uM	VLP2
2	0	VLP2_0.2uM_8	0.2uM	VLP2
2	0	VLP2_0.2uM_9	0.2uM	VLP2
7	0	VLP2_control_1	control	VLP2
7	0	VLP2_control_2	control	VLP2
7	0	VLP2_control_3	control	VLP2
7	519125683.1	VLP2_0.2uM_7	0.2uM	VLP2
7	2868852459	VLP2_0.2uM_8	0.2uM	VLP2
7	10150273224	VLP2_0.2uM_9	0.2uM	VLP2
10	0	VLP2_control_1	control	VLP2
10	0	VLP2_control_2	control	VLP2
10	0	VLP2_control_3	control	VLP2
10	951048951	VLP2_0.2uM_7	0.2uM	VLP2
10	21006993007	VLP2_0.2uM_8	0.2uM	VLP2
10	13508426000	VLP2_0.2uM_9	0.2uM	VLP2
14	0	VLP2_control_1	control	VLP2
14	0	VLP2_control_2	control	VLP2
14	0	VLP2_control_3	control	VLP2
14	10741258741	VLP2_0.2uM_7	0.2uM	VLP2
14	18212397772	VLP2_0.2uM_8	0.2uM	VLP2
14	10951048951	VLP2_0.2uM_9	0.2uM	VLP2
15	0	VLP2_control_1	control	VLP2
15	0	VLP2_control_2	control	VLP2
15	0	VLP2_control_3	control	VLP2
15	5222352784	VLP2_0.2uM_7	0.2uM	VLP2
15	7916666667	VLP2_0.2uM_8	0.2uM	VLP2
15	4542349727	VLP2_0.2uM_9	0.2uM	VLP2
1	0	VLP3_control_1	control	VLP3
1	0	VLP3_control_2	control	VLP3
1	0	VLP3_control_3	control	VLP3
1	0	VLP3_0.2uM_7	0.2uM	VLP3
1	0	VLP3_0.2uM_8	0.2uM	VLP3
1	0	VLP3_0.2uM_9	0.2uM	VLP3
2	0	VLP3_control_1	control	VLP3
2	0	VLP3_control_2	control	VLP3
2	0	VLP3_control_3	control	VLP3
2	0	VLP3_0.2uM_7	0.2uM	VLP3
2	0	VLP3_0.2uM_8	0.2uM	VLP3
2	0	VLP3_0.2uM_9	0.2uM	VLP3
7	0	VLP3_control_1	control	VLP3
7	0	VLP3_control_2	control	VLP3
7	0	VLP3_control_3	control	VLP3
7	0	VLP3_0.2uM_7	0.2uM	VLP3
7	0	VLP3_0.2uM_8	0.2uM	VLP3
7	0	VLP3_0.2uM_9	0.2uM	VLP3
10	0	VLP3_control_1	control	VLP3
10	0	VLP3_control_2	control	VLP3
10	0	VLP3_control_3	control	VLP3
10	6293706294	VLP3_0.2uM_7	0.2uM	VLP3
10	55426573427	VLP3_0.2uM_8	0.2uM	VLP3
10	34651381405	VLP3_0.2uM_9	0.2uM	VLP3
14	0	VLP3_control_1	control	VLP3
14	0	VLP3_control_2	control	VLP3
14	0	VLP3_control_3	control	VLP3
14	36461538462	VLP3_0.2uM_7	0.2uM	VLP3
14	64821619059	VLP3_0.2uM_8	0.2uM	VLP3
14	40419580420	VLP3_0.2uM_9	0.2uM	VLP3
15	0	VLP3_control_1	control	VLP3
15	0	VLP3_control_2	control	VLP3
15	0	VLP3_control_3	control	VLP3
15	6861649280	VLP3_0.2uM_7	0.2uM	VLP3
15	32766393443	VLP3_0.2uM_8	0.2uM	VLP3
15	14836065574	VLP3_0.2uM_9	0.2uM	VLP3
