# Supplementary material for: Complex viral interactions revealed for the harmful bloom-forming dinoflagellate Karenia brevis
Source: ISME Commun. 2026 Mar 9;6(1):ycag051. doi: 10.1093/ismeco/ycag051 (PMC13037468; doi:10.1093/ismeco/ycag051)
Supplement: ycag051_Supplementary_material [file ycag051_supplementary_material.zip › SupplementalData4.csv]

vOTU	metagenome_origin	GVMAG_name	GC%	assembly_size(bp)	coding_density	#contigs	completeness	quality	total_genes	geNomad_annotations	NCLDV major capsid protein GVOGm0003	DEAD/SNF2-like helicase GVOGm0013	DNA-directed RNA polymerase beta subunit GVOGm0022	DNA-directed RNA polyermase alpha subunit GVOGm0023	DNA polymerase family B GVOGm0054	Transcription initiation factor IIB GVOGm0172	DNA topoisomerase II GVOGm0461	packaging ATPase GVOGm0760	Poxvirus late transcription factor VLTF3 GVOGm0890	gvclass_species	gvclass_genus	gvclass_family	gvclass_order	gvclass_class	gvclass_phylum	gvclass_domain	GenBank_accession_ID
1	VF_repC	VF_C.bins20	22.81	1249865	92.19	3	77.53	complete	1124	69	3	1	2	2	1	1	1	1	1	s__	g__	f_Mimiviridae	o_Imitervirales	c_Megaviricetes	p_Nucleocytoviricota	d_NCLDV	PV637815-PV637817
2	VF_repB	VF_B.bins31	18.48	623527	92.01	2	73.03	medium-quality	580	51	2	1	1	1	1	1	1	2	1	s__	g__	f_Mimiviridae	o_Imitervirales	c_Megaviricetes	p_Nucleocytoviricota	d_NCLDV	PV637830-PV637831
2	VF_repC	VF_C.bins14	18.48	623463	91.97	2	73.03	medium-quality	580	51	3	1	1	1	1	1	1	2	1	s__	g__	f_Mimiviridae	o_Imitervirales	c_Megaviricetes	p_Nucleocytoviricota	d_NCLDV	PV637824-PV637825
5	VF_repB	VF_B.bins8	35.32	436894	93.16	5	96.63	medium-quality	472	44	5	1	2	2	1	1	1	1	1	s__	g__	f__	o_Imitervirales	c_Megaviricetes	p_Nucleocytoviricota	d_NCLDV	PV483752-PV483756
5	VF_repC	VF_C.bins2	35.29	438504	93.13	4	96.63	high-quality	471	44	5	1	2	2	1	1	1	1	1	s__	g__	f__	o_Imitervirales	c_Megaviricetes	p_Nucleocytoviricota	d_NCLDV	PV637826-PV637829
4	VF_repC	VF_C.bins27	38.92	451954	92.52	5	95.51	high-quality	462	43	4	1	2	1	1	1	1	1	1	s__	g__	f__	o_Imitervirales	c_Megaviricetes	p_Nucleocytoviricota	d_NCLDV	PV637805-PV637809
6	VF_repB	VF_B.bins14r	26.83	687815	92.04	38	98.88	high-quality	645	93	2	1	4	3	1	1	2	2	1	s__	g_g327	f_Mesomimiviridae	o_Imitervirales	c_Megaviricetes	p_Nucleocytoviricota	d_NCLDV	PV637767-PV637804
6	VF_repC	VF_C.bins16	27.66	457346	90.78	6	98.88	medium-quality	413	57	2	1	2	1	1	1	1	1	1	s__	g__	f_Mesomimiviridae	o_Imitervirales	c_Megaviricetes	p_Nucleocytoviricota	d_NCLDV	PV637818-PV637823
3	VF_repB	VF_B.bins19	36.44	418504	93.45	4	88.76	low-quality	348	40	7	1	2	1	1	1	1	1	1	s__	g__	f__	o_Imitervirales	c_Megaviricetes	p_Nucleocytoviricota	d_NCLDV	PV637832-PV637835
3	VF_repC	VF_C.bins21	36.45	419385	94.25	5	88.76	low-quality	349	40	7	1	2	1	1	1	1	1	1	s__	g__	f__	o_Imitervirales	c_Megaviricetes	p_Nucleocytoviricota	d_NCLDV	PV637810-PV637814
7	BVF_repB	BVF_B.bins15	21.75	408055	95.73	79	66.29	low-quality	468	63	8	1	1	2	1	0	1	2	1	s__	g_g220	f_Mimiviridae	o_Imitervirales	c_Megaviricetes	p_Nucleocytoviricota	d_NCLDV	PX724096-PX724174
