# Supplementary material for: Complex viral interactions revealed for the harmful bloom-forming dinoflagellate Karenia brevis
Source: ISME Commun. 2026 Mar 9;6(1):ycag051. doi: 10.1093/ismeco/ycag051 (PMC13037468; doi:10.1093/ismeco/ycag051)
Supplement: ycag051_Supplementary_material [file ycag051_supplementary_material.zip › SupplementalData5.csv]

	Genomic.bins	rel_abundance	metagenome	experiment	%Completeness	%Contamination	GC	N50	Size (bp)	GTDB-based Taxonomy
1	MAG17	0.003509555	CH2_1A	CH2	88.03	3.936	0.421	12627	3708014	d__Bacteria;p__Proteobacteria;c__Gammaproteobacteria;o__Enterobacterales;f__Alteromonadaceae;g__Psychrosphaera;s__
2	MAG17	0.002781033	CH2_1B	CH2	88.03	3.936	0.421	12627	3708014	d__Bacteria;p__Proteobacteria;c__Gammaproteobacteria;o__Enterobacterales;f__Alteromonadaceae;g__Psychrosphaera;s__
3	MAG17	9.61e-05	CH2_022B	CH2	88.03	3.936	0.421	12627	3708014	d__Bacteria;p__Proteobacteria;c__Gammaproteobacteria;o__Enterobacterales;f__Alteromonadaceae;g__Psychrosphaera;s__
4	MAG17	0	CH2_022C	CH2	88.03	3.936	0.421	12627	3708014	d__Bacteria;p__Proteobacteria;c__Gammaproteobacteria;o__Enterobacterales;f__Alteromonadaceae;g__Psychrosphaera;s__
5	MAG17	0	CH2_C1	CH2	88.03	3.936	0.421	12627	3708014	d__Bacteria;p__Proteobacteria;c__Gammaproteobacteria;o__Enterobacterales;f__Alteromonadaceae;g__Psychrosphaera;s__
6	MAG27	0.002533811	CH2_1B	CH2	92.47	0.824	0.421	11372	3152190	d__Bacteria;p__Bacteroidota;c__Bacteroidia;o__Flavobacteriales;f__Schleiferiaceae;g__Croceimicrobium;s__
7	MAG27	0.000742198	CH2_1A	CH2	92.47	0.824	0.421	11372	3152190	d__Bacteria;p__Bacteroidota;c__Bacteroidia;o__Flavobacteriales;f__Schleiferiaceae;g__Croceimicrobium;s__
8	MAG27	0	CH2_022B	CH2	92.47	0.824	0.421	11372	3152190	d__Bacteria;p__Bacteroidota;c__Bacteroidia;o__Flavobacteriales;f__Schleiferiaceae;g__Croceimicrobium;s__
9	MAG27	0	CH2_022C	CH2	92.47	0.824	0.421	11372	3152190	d__Bacteria;p__Bacteroidota;c__Bacteroidia;o__Flavobacteriales;f__Schleiferiaceae;g__Croceimicrobium;s__
10	MAG27	0	CH2_C1	CH2	92.47	0.824	0.421	11372	3152190	d__Bacteria;p__Bacteroidota;c__Bacteroidia;o__Flavobacteriales;f__Schleiferiaceae;g__Croceimicrobium;s__
11	MAG41	7.36e-06	CH2_1A	CH2	99.64	0	0.349	95363	2860069	d__Bacteria;p__Bacteroidota;c__Bacteroidia;o__Flavobacteriales;f__Flavobacteriaceae;g__Flavobacterium;s__
12	MAG41	0.011779409	CH2_1B	CH2	99.64	0	0.349	95363	2860069	d__Bacteria;p__Bacteroidota;c__Bacteroidia;o__Flavobacteriales;f__Flavobacteriaceae;g__Flavobacterium;s__
13	MAG41	5.47e-06	CH2_022B	CH2	99.64	0	0.349	95363	2860069	d__Bacteria;p__Bacteroidota;c__Bacteroidia;o__Flavobacteriales;f__Flavobacteriaceae;g__Flavobacterium;s__
14	MAG41	1.34e-06	CH2_C1	CH2	99.64	0	0.349	95363	2860069	d__Bacteria;p__Bacteroidota;c__Bacteroidia;o__Flavobacteriales;f__Flavobacteriaceae;g__Flavobacterium;s__
15	MAG41	0	CH2_022C	CH2	99.64	0	0.349	95363	2860069	d__Bacteria;p__Bacteroidota;c__Bacteroidia;o__Flavobacteriales;f__Flavobacteriaceae;g__Flavobacterium;s__
16	MAG53	0.046290933	CH2_1A	CH2	95.68	0.953	0.65	176358	5470624	d__Bacteria;p__Proteobacteria;c__Alphaproteobacteria;o__Rhodobacterales;f__Rhodobacteraceae;g__Mameliella;s__Mameliella alba
17	MAG53	0.056580022	CH2_C1	CH2	95.68	0.953	0.65	176358	5470624	d__Bacteria;p__Proteobacteria;c__Alphaproteobacteria;o__Rhodobacterales;f__Rhodobacteraceae;g__Mameliella;s__Mameliella alba
18	MAG53	0.077580625	CH2_022C	CH2	95.68	0.953	0.65	176358	5470624	d__Bacteria;p__Proteobacteria;c__Alphaproteobacteria;o__Rhodobacterales;f__Rhodobacteraceae;g__Mameliella;s__Mameliella alba
19	MAG53	0.047852637	CH2_022B	CH2	95.68	0.953	0.65	176358	5470624	d__Bacteria;p__Proteobacteria;c__Alphaproteobacteria;o__Rhodobacterales;f__Rhodobacteraceae;g__Mameliella;s__Mameliella alba
20	MAG53	0.025508279	CH2_1B	CH2	95.68	0.953	0.65	176358	5470624	d__Bacteria;p__Proteobacteria;c__Alphaproteobacteria;o__Rhodobacterales;f__Rhodobacteraceae;g__Mameliella;s__Mameliella alba
21	MAG66	0.00047578	CH2_1A	CH2	80.5	3.096	0.48	4075	4166474	d__Bacteria;p__Proteobacteria;c__Gammaproteobacteria;o__Pseudomonadales;f__Halomonadaceae;g__Oceanospirillum;s__
22	MAG66	0.004266282	CH2_1B	CH2	80.5	3.096	0.48	4075	4166474	d__Bacteria;p__Proteobacteria;c__Gammaproteobacteria;o__Pseudomonadales;f__Halomonadaceae;g__Oceanospirillum;s__
23	MAG66	5.83e-05	CH2_022B	CH2	80.5	3.096	0.48	4075	4166474	d__Bacteria;p__Proteobacteria;c__Gammaproteobacteria;o__Pseudomonadales;f__Halomonadaceae;g__Oceanospirillum;s__
24	MAG66	0	CH2_022C	CH2	80.5	3.096	0.48	4075	4166474	d__Bacteria;p__Proteobacteria;c__Gammaproteobacteria;o__Pseudomonadales;f__Halomonadaceae;g__Oceanospirillum;s__
25	MAG66	0	CH2_C1	CH2	80.5	3.096	0.48	4075	4166474	d__Bacteria;p__Proteobacteria;c__Gammaproteobacteria;o__Pseudomonadales;f__Halomonadaceae;g__Oceanospirillum;s__
26	MAG67	0.000678567	CH2_1A	CH2	82.75	0	0.526	23565	3796609	d__Bacteria;p__Proteobacteria;c__Gammaproteobacteria;o__Pseudomonadales;f__DSM-6294;g__;s__
27	MAG67	0.009407827	CH2_1B	CH2	82.75	0	0.526	23565	3796609	d__Bacteria;p__Proteobacteria;c__Gammaproteobacteria;o__Pseudomonadales;f__DSM-6294;g__;s__
28	MAG67	0	CH2_022B	CH2	82.75	0	0.526	23565	3796609	d__Bacteria;p__Proteobacteria;c__Gammaproteobacteria;o__Pseudomonadales;f__DSM-6294;g__;s__
29	MAG67	0	CH2_022C	CH2	82.75	0	0.526	23565	3796609	d__Bacteria;p__Proteobacteria;c__Gammaproteobacteria;o__Pseudomonadales;f__DSM-6294;g__;s__
30	MAG67	0	CH2_C1	CH2	82.75	0	0.526	23565	3796609	d__Bacteria;p__Proteobacteria;c__Gammaproteobacteria;o__Pseudomonadales;f__DSM-6294;g__;s__
31	MAG68	0.000375612	CH2_1A	CH2	86.21	0.537	0.391	8429	2476378	d__Bacteria;p__Bacteroidota;c__Bacteroidia;o__Flavobacteriales;f__Salibacteraceae;g__GCA-2705995;s__
32	MAG68	2.12e-05	CH2_C1	CH2	86.21	0.537	0.391	8429	2476378	d__Bacteria;p__Bacteroidota;c__Bacteroidia;o__Flavobacteriales;f__Salibacteraceae;g__GCA-2705995;s__
33	MAG68	6.74e-05	CH2_022C	CH2	86.21	0.537	0.391	8429	2476378	d__Bacteria;p__Bacteroidota;c__Bacteroidia;o__Flavobacteriales;f__Salibacteraceae;g__GCA-2705995;s__
34	MAG68	0.020149163	CH2_1B	CH2	86.21	0.537	0.391	8429	2476378	d__Bacteria;p__Bacteroidota;c__Bacteroidia;o__Flavobacteriales;f__Salibacteraceae;g__GCA-2705995;s__
35	MAG68	0.015221894	CH2_022B	CH2	86.21	0.537	0.391	8429	2476378	d__Bacteria;p__Bacteroidota;c__Bacteroidia;o__Flavobacteriales;f__Salibacteraceae;g__GCA-2705995;s__
36	MAG74	0	CH2_022B	CH2	92.77	1.226	0.521	11672	4129140	d__Bacteria;p__Proteobacteria;c__Gammaproteobacteria;o__Enterobacterales;f__Shewanellaceae;g__Ferrimonas;s__Ferrimonas sp005116665
37	MAG74	0	CH2_022C	CH2	92.77	1.226	0.521	11672	4129140	d__Bacteria;p__Proteobacteria;c__Gammaproteobacteria;o__Enterobacterales;f__Shewanellaceae;g__Ferrimonas;s__Ferrimonas sp005116665
38	MAG74	0.001360541	CH2_1B	CH2	92.77	1.226	0.521	11672	4129140	d__Bacteria;p__Proteobacteria;c__Gammaproteobacteria;o__Enterobacterales;f__Shewanellaceae;g__Ferrimonas;s__Ferrimonas sp005116665
39	MAG74	0.001998277	CH2_1A	CH2	92.77	1.226	0.521	11672	4129140	d__Bacteria;p__Proteobacteria;c__Gammaproteobacteria;o__Enterobacterales;f__Shewanellaceae;g__Ferrimonas;s__Ferrimonas sp005116665
40	MAG74	3.06e-06	CH2_C1	CH2	92.77	1.226	0.521	11672	4129140	d__Bacteria;p__Proteobacteria;c__Gammaproteobacteria;o__Enterobacterales;f__Shewanellaceae;g__Ferrimonas;s__Ferrimonas sp005116665
41	MAG80	0.000116052	CH2_1A	CH2	98.65	1.692	0.429	98914	4704100	d__Bacteria;p__Proteobacteria;c__Gammaproteobacteria;o__Enterobacterales;f__Alteromonadaceae;g__;s__
42	MAG80	0.010573709	CH2_1B	CH2	98.65	1.692	0.429	98914	4704100	d__Bacteria;p__Proteobacteria;c__Gammaproteobacteria;o__Enterobacterales;f__Alteromonadaceae;g__;s__
43	MAG80	0	CH2_022B	CH2	98.65	1.692	0.429	98914	4704100	d__Bacteria;p__Proteobacteria;c__Gammaproteobacteria;o__Enterobacterales;f__Alteromonadaceae;g__;s__
44	MAG80	0	CH2_022C	CH2	98.65	1.692	0.429	98914	4704100	d__Bacteria;p__Proteobacteria;c__Gammaproteobacteria;o__Enterobacterales;f__Alteromonadaceae;g__;s__
45	MAG80	1.05e-06	CH2_C1	CH2	98.65	1.692	0.429	98914	4704100	d__Bacteria;p__Proteobacteria;c__Gammaproteobacteria;o__Enterobacterales;f__Alteromonadaceae;g__;s__
46	MAG82	1.13e-05	CH2_022C	CH2	94.89	0.537	0.381	28159	2869080	d__Bacteria;p__Bacteroidota;c__Bacteroidia;o__Flavobacteriales;f__Salibacteraceae;g__UBA6770;s__
47	MAG82	0.001193738	CH2_022B	CH2	94.89	0.537	0.381	28159	2869080	d__Bacteria;p__Bacteroidota;c__Bacteroidia;o__Flavobacteriales;f__Salibacteraceae;g__UBA6770;s__
48	MAG82	0.000484353	CH2_1B	CH2	94.89	0.537	0.381	28159	2869080	d__Bacteria;p__Bacteroidota;c__Bacteroidia;o__Flavobacteriales;f__Salibacteraceae;g__UBA6770;s__
49	MAG82	0.004218883	CH2_1A	CH2	94.89	0.537	0.381	28159	2869080	d__Bacteria;p__Bacteroidota;c__Bacteroidia;o__Flavobacteriales;f__Salibacteraceae;g__UBA6770;s__
50	MAG82	0	CH2_C1	CH2	94.89	0.537	0.381	28159	2869080	d__Bacteria;p__Bacteroidota;c__Bacteroidia;o__Flavobacteriales;f__Salibacteraceae;g__UBA6770;s__
51	MAG86	0	CH2_1A	CH2	93.57	0	0.328	29466	4715733	d__Bacteria;p__Bacteroidota;c__Bacteroidia;o__Flavobacteriales;f__UBA7430;g__;s__
52	MAG86	0.003991434	CH2_1B	CH2	93.57	0	0.328	29466	4715733	d__Bacteria;p__Bacteroidota;c__Bacteroidia;o__Flavobacteriales;f__UBA7430;g__;s__
53	MAG86	0	CH2_022B	CH2	93.57	0	0.328	29466	4715733	d__Bacteria;p__Bacteroidota;c__Bacteroidia;o__Flavobacteriales;f__UBA7430;g__;s__
54	MAG86	0	CH2_022C	CH2	93.57	0	0.328	29466	4715733	d__Bacteria;p__Bacteroidota;c__Bacteroidia;o__Flavobacteriales;f__UBA7430;g__;s__
55	MAG86	0	CH2_C1	CH2	93.57	0	0.328	29466	4715733	d__Bacteria;p__Bacteroidota;c__Bacteroidia;o__Flavobacteriales;f__UBA7430;g__;s__
56	MAG92	0.000285109	CH2_1A	CH2	87.96	0	0.386	31589	2929962	d__Bacteria;p__Bacteroidota;c__Bacteroidia;o__Flavobacteriales;f__Salibacteraceae;g__GCA-2705995;s__
57	MAG92	0.007121585	CH2_1B	CH2	87.96	0	0.386	31589	2929962	d__Bacteria;p__Bacteroidota;c__Bacteroidia;o__Flavobacteriales;f__Salibacteraceae;g__GCA-2705995;s__
58	MAG92	0.000288608	CH2_022B	CH2	87.96	0	0.386	31589	2929962	d__Bacteria;p__Bacteroidota;c__Bacteroidia;o__Flavobacteriales;f__Salibacteraceae;g__GCA-2705995;s__
59	MAG92	0	CH2_022C	CH2	87.96	0	0.386	31589	2929962	d__Bacteria;p__Bacteroidota;c__Bacteroidia;o__Flavobacteriales;f__Salibacteraceae;g__GCA-2705995;s__
60	MAG92	0	CH2_C1	CH2	87.96	0	0.386	31589	2929962	d__Bacteria;p__Bacteroidota;c__Bacteroidia;o__Flavobacteriales;f__Salibacteraceae;g__GCA-2705995;s__
